# Supplementary material for: Modelling Chlamydia and HPV co-infection in patient-derived ectocervix organoids reveals distinct cellular reprogramming
Source: Nat Commun. 2022 Feb 24;13:1030. doi: 10.1038/s41467-022-28569-1 (PMC8873204; doi:10.1038/s41467-022-28569-1)
Supplement: Supplementary file 4 — Supplementary Data 1 [file 41467_2022_28569_MOESM4_ESM.xlsx]

## Sheet: 2D_Ecto_noE6E7_48h_p.i._vs_UI
Differentially expressed genes from Chlamydia trachomatis infected versus uninfected hCEcto 2D stem cells at 48hpi.
ProbeName	GeneSymbol	SystematicName	GeneDescription	EntrezID	logFC	AveExpr	t	P.Value	adj.P.Val	GencodeV25MappingStatus	GeneSymbol_Gencode	Transcript_Type	secreted_protein	ligand	receptor
A_23_P40174	MMP9	NM_004994	matrix metallopeptidase 9	4318	7.71859	10.8932	39.5622	5.55919e-08	0.0020121	unique gene,perfect match	MMP9	protein_coding	TRUE	TRUE	FALSE
A_23_P374082	ADAM19	NM_033274	ADAM metallopeptidase domain 19	8728	6.15622	9.17582	37.9213	7.01666e-08	0.0020121	unique gene,perfect match	ADAM19	protein_coding	FALSE	FALSE	FALSE
A_23_P66739	SLC13A5	NM_177550	solute carrier family 13 (sodium-dependent citrate transporter), member 5	284111	5.48118	8.20364	34.4775	1.1838e-07	0.00226311	unique gene,perfect match	SLC13A5	protein_coding,retained_intron	FALSE	FALSE	FALSE
A_23_P2920	SERPINA3	NM_001085	serpin peptidase inhibitor, clade A (alpha-1 antiproteinase, antitrypsin), member 3	12	5.0401	8.67897	31.2126	2.04387e-07	0.0025419	multiple matching genes	NA	NA	TRUE	FALSE	FALSE
A_23_P153320	ICAM1	NM_000201	intercellular adhesion molecule 1	3383	5.31593	9.87194	30.7512	2.21787e-07	0.0025419	no perfect matching probe	ICAM1	protein_coding	TRUE	TRUE	FALSE
A_23_P214897	AKAP12	NM_144497	A kinase (PRKA) anchor protein 12	9590	4.97279	7.8813	29.7503	2.65926e-07	0.0025419	unique gene,perfect match	AKAP12	processed_transcript,protein_coding	FALSE	FALSE	FALSE
A_23_P133408	CSF2	NM_000758	colony stimulating factor 2 (granulocyte-macrophage)	1437	5.03052	8.22602	28.8012	3.17665e-07	0.00260267	unique gene,perfect match	CSF2	protein_coding	TRUE	TRUE	FALSE
A_23_P252541	RAB7B	NM_177403	RAB7B, member RAS oncogene family	338382	-4.40691	9.30087	-27.1242	4.41315e-07	0.00277147	unique gene,perfect match	RAB7B	protein_coding,nonsense_mediated_decay	FALSE	FALSE	FALSE
A_23_P400298	PRSS22	NM_022119	protease, serine, 22	64063	4.64004	12.8095	26.9736	4.54988e-07	0.00277147	unique gene,perfect match	PRSS22	retained_intron,protein_coding	TRUE	FALSE	FALSE
A_23_P156327	TGFBI	NM_000358	transforming growth factor, beta-induced, 68kDa	7045	5.80909	14.1338	25.912	5.66878e-07	0.00277147	unique gene,perfect match	TGFBI	retained_intron,protein_coding	TRUE	FALSE	FALSE
A_33_P3399788	SERPINA3	NM_001085	serpin peptidase inhibitor, clade A (alpha-1 antiproteinase, antitrypsin), member 3	12	4.4864	9.95174	25.1767	6.63634e-07	0.00277147	multiple matching genes	NA	NA	TRUE	FALSE	FALSE
A_33_P3243887	IL11	NM_000641	interleukin 11	3589	4.51003	7.84177	25.0748	6.78526e-07	0.00277147	unique gene,perfect match	IL11	protein_coding	TRUE	TRUE	FALSE
A_33_P3306146	PLAU	NM_001145031	plasminogen activator, urokinase	5328	5.39853	10.1739	25.0147	6.87489e-07	0.00277147	unique gene,perfect match	PLAU	protein_coding	TRUE	TRUE	FALSE
A_33_P3312519	KPRP	NM_001025231	keratinocyte proline-rich protein	448834	4.30413	9.97896	24.7755	7.24604e-07	0.00277147	unique gene,perfect match	KPRP	protein_coding	FALSE	FALSE	FALSE
A_23_P53588	WNT5B	NM_030775	wingless-type MMTV integration site family, member 5B	81029	4.01607	7.36935	24.6961	7.37448e-07	0.00277147	unique gene,perfect match	WNT5B	protein_coding	TRUE	FALSE	FALSE
A_23_P13094	MMP10	NM_002425	matrix metallopeptidase 10	4319	8.13241	9.70129	24.2937	8.06773e-07	0.00277147	unique gene,perfect match	MMP10	protein_coding	TRUE	FALSE	FALSE
A_33_P3216150	PRB4	NM_002723	proline-rich protein BstNI subfamily 4	5545	4.06725	8.99684	24.0387	8.54701e-07	0.00277147	multiple matching genes	NA	NA	TRUE	FALSE	FALSE
A_23_P36562	ITGA5	NM_002205	integrin, alpha 5 (fibronectin receptor, alpha polypeptide)	3678	3.83466	9.51114	23.7887	9.04998e-07	0.00277147	unique gene,perfect match	ITGA5	protein_coding,retained_intron	FALSE	FALSE	TRUE
A_23_P120227	LBH	NM_030915	limb bud and heart development	81606	4.00168	8.45732	23.4457	9.79782e-07	0.00277147	unique gene,perfect match	LBH	protein_coding	FALSE	FALSE	FALSE
A_23_P76078	IL23A	NM_016584	interleukin 23, alpha subunit p19	51561	4.15284	10.0127	23.199	1.03809e-06	0.00277147	unique gene,perfect match	IL23A	protein_coding,processed_transcript	TRUE	TRUE	FALSE
A_23_P71037	IL6	NM_000600	interleukin 6	3569	4.76441	7.80714	23.0984	1.06305e-06	0.00277147	unique gene,perfect match	IL6	protein_coding,retained_intron	TRUE	TRUE	FALSE
A_23_P403488	NLRP10	NM_176821	NLR family, pyrin domain containing 10	338322	3.96287	7.18272	23.0981	1.06313e-06	0.00277147	unique gene,perfect match	NLRP10	protein_coding	FALSE	FALSE	FALSE
A_23_P16469	PLAUR	NM_001005377	plasminogen activator, urokinase receptor	5329	3.90944	10.0969	22.6985	1.16949e-06	0.00279973	unique gene,perfect match	PLAUR	retained_intron,protein_coding	TRUE	FALSE	TRUE
A_23_P19624	BMP6	NM_001718	bone morphogenetic protein 6	654	3.69347	7.73925	22.691	1.1716e-06	0.00279973	unique gene,perfect match	BMP6	protein_coding	TRUE	TRUE	FALSE
A_23_P7144	CXCL1	NM_001511	chemokine (C-X-C motif) ligand 1 (melanoma growth stimulating activity, alpha)	2919	3.98223	11.4251	22.4397	1.24509e-06	0.00285634	unique gene,perfect match	CXCL1	protein_coding	TRUE	TRUE	FALSE
A_23_P376488	TNF	NM_000594	tumor necrosis factor	7124	4.55206	7.84665	21.9377	1.40884e-06	0.00310769	unique gene,perfect match	TNF	protein_coding	FALSE	TRUE	FALSE
A_24_P63019	IL1R2	NM_004633	interleukin 1 receptor, type II	7850	3.38972	7.60018	21.3014	1.65433e-06	0.00351405	unique gene,perfect match	IL1R2	protein_coding	TRUE	FALSE	TRUE
A_23_P1691	MMP1	NM_002421	matrix metallopeptidase 1	4312	7.27091	10.9979	20.8326	1.86787e-06	0.00382593	unique gene,perfect match	MMP1	protein_coding	TRUE	TRUE	FALSE
A_23_P429491	DDIAS	NM_145018	DNA damage-induced apoptosis suppressor	220042	-3.49999	7.57097	-20.6754	1.94667e-06	0.00384985	unique gene,perfect match	DDIAS	protein_coding	TRUE	FALSE	FALSE
A_23_P101642	PTPRH	NM_002842	protein tyrosine phosphatase, receptor type, H	5794	3.33902	8.4277	20.4154	2.08572e-06	0.00387699	unique gene,perfect match	PTPRH	protein_coding	FALSE	FALSE	FALSE
A_23_P31945	IL33	NM_033439	interleukin 33	90865	-4.35492	10.2304	-20.2036	2.20772e-06	0.00387699	unique gene,perfect match	IL33	protein_coding	FALSE	FALSE	FALSE
A_21_P0009781	UCA1	ENST00000397381	NA	652995	3.43074	10.4292	20.1671	2.22957e-06	0.00387699	unique gene,perfect match	UCA1	lincRNA	FALSE	FALSE	FALSE
A_23_P1029	MFAP2	NM_017459	microfibrillar-associated protein 2	4237	4.16847	8.57818	20.075	2.28587e-06	0.00387699	unique gene,perfect match	MFAP2	protein_coding,processed_transcript	TRUE	TRUE	FALSE
A_24_P339944	PDGFB	NM_002608	platelet-derived growth factor beta polypeptide	5155	4.60037	8.88553	20.0549	2.2984e-06	0.00387699	unique gene,perfect match	PDGFB	protein_coding	TRUE	TRUE	FALSE
A_23_P50108	NDC80	NM_006101	NDC80 kinetochore complex component	10403	-3.11298	9.93047	-19.5702	2.62606e-06	0.0039701	unique gene,perfect match	NDC80	protein_coding	FALSE	FALSE	FALSE
A_23_P251421	CDCA7	NM_031942	cell division cycle associated 7	83879	-3.25378	8.65562	-19.2762	2.85163e-06	0.0039701	unique gene,perfect match	CDCA7	retained_intron,protein_coding	FALSE	FALSE	FALSE
A_33_P3262742	DAPL1	NM_001017920	death associated protein-like 1	92196	-4.68935	8.15508	-19.2287	2.89024e-06	0.0039701	unique gene,perfect match	DAPL1	protein_coding	FALSE	FALSE	FALSE
A_33_P3217776	PRB4	NM_002723	proline-rich protein BstNI subfamily 4	5545	3.39456	6.53517	19.1681	2.94032e-06	0.0039701	unique gene,perfect match	PRB4	protein_coding	TRUE	FALSE	FALSE
A_33_P3342081	PRDM1	NM_001198	PR domain containing 1, with ZNF domain	639	3.13387	10.1274	19.1681	2.94032e-06	0.0039701	unique gene,perfect match	PRDM1	protein_coding	FALSE	FALSE	FALSE
A_23_P162918	SERPINA3	NM_001085	serpin peptidase inhibitor, clade A (alpha-1 antiproteinase, antitrypsin), member 3	12	3.30427	7.05203	19.0549	3.03665e-06	0.0039701	multiple matching genes	NA	NA	TRUE	FALSE	FALSE
A_33_P3330264	CXCL1	NM_001511	chemokine (C-X-C motif) ligand 1 (melanoma growth stimulating activity, alpha)	2919	3.60483	9.31769	18.8946	3.17954e-06	0.0039701	multiple matching genes	NA	NA	TRUE	TRUE	FALSE
A_33_P3285565	CLDN3	NM_001306	claudin 3	1365	3.24384	8.99867	18.8363	3.23343e-06	0.0039701	unique gene,perfect match	CLDN3	protein_coding	FALSE	FALSE	FALSE
A_23_P99661	ARHGEF40	NM_018071	Rho guanine nucleotide exchange factor (GEF) 40	55701	3.32909	9.28701	18.8097	3.25842e-06	0.0039701	unique gene,perfect match	ARHGEF40	retained_intron,nonsense_mediated_decay,protein_coding	FALSE	FALSE	FALSE
A_33_P3307495	STRA6	NM_001199042	stimulated by retinoic acid 6	64220	3.13391	10.8368	18.7785	3.28795e-06	0.0039701	unique gene,perfect match	STRA6	protein_coding,processed_transcript,retained_intron	FALSE	FALSE	TRUE
A_24_P413126	PMEPA1	NM_020182	prostate transmembrane protein, androgen induced 1	56937	3.81221	11.4972	18.6976	3.36606e-06	0.0039701	unique gene,perfect match	PMEPA1	protein_coding	TRUE	FALSE	FALSE
A_32_P62997	PBK	NM_018492	PDZ binding kinase	55872	-3.63426	8.97073	-18.6288	3.43423e-06	0.0039701	unique gene,perfect match	PBK	protein_coding,nonsense_mediated_decay	FALSE	FALSE	FALSE
A_33_P3403867	PMEPA1	NM_020182	prostate transmembrane protein, androgen induced 1	56937	4.03815	11.079	18.5869	3.4766e-06	0.0039701	unique gene,perfect match	PMEPA1	protein_coding	TRUE	FALSE	FALSE
A_33_P3354451	TRIM31	NM_007028	tripartite motif containing 31	11074	4.83177	8.82218	18.4906	3.57614e-06	0.0039701	unique gene,perfect match	TRIM31	protein_coding,retained_intron	FALSE	FALSE	FALSE
A_33_P3342126	PRDM8	NM_020226	PR domain containing 8	56978	2.99883	6.81858	18.3785	3.69642e-06	0.0039701	unique gene,perfect match	PRDM8	protein_coding	FALSE	FALSE	FALSE
A_23_P57379	CDC45	NM_003504	cell division cycle 45	8318	-3.32054	9.48035	-18.3036	3.77934e-06	0.0039701	unique gene,perfect match	CDC45	retained_intron,protein_coding	TRUE	FALSE	FALSE
A_24_P171983	NDUFAF4	NM_014165	NADH dehydrogenase (ubiquinone) complex I, assembly factor 4	29078	-3.02222	9.71627	-18.2718	3.81532e-06	0.0039701	unique gene,perfect match	NDUFAF4	processed_transcript,protein_coding	FALSE	FALSE	FALSE
A_23_P142389	LSR	NM_205834	lipolysis stimulated lipoprotein receptor	51599	2.91105	12.0943	18.213	3.88268e-06	0.0039701	unique gene,perfect match	LSR	protein_coding	TRUE	FALSE	TRUE
A_24_P280274	S100A7A	NM_176823	S100 calcium binding protein A7A	338324	3.04695	6.45729	18.127	3.98394e-06	0.0039701	unique gene,perfect match	S100A7A	protein_coding	FALSE	FALSE	FALSE
A_23_P27584	MYADM	NM_001020818	myeloid-associated differentiation marker	91663	4.0086	8.18807	18.1217	3.99019e-06	0.0039701	no perfect matching probe	MYADM	protein_coding	FALSE	FALSE	FALSE
A_24_P8371	SPNS2	NM_001124758	spinster homolog 2 (Drosophila)	124976	3.25624	12.3898	18.0951	4.02221e-06	0.0039701	unique gene,perfect match	SPNS2	retained_intron,protein_coding	FALSE	FALSE	FALSE
A_32_P87013	CXCL8	NM_000584	chemokine (C-X-C motif) ligand 8	3576	3.73264	8.90754	17.9279	4.23036e-06	0.0039701	unique gene,perfect match	CXCL8	protein_coding	TRUE	FALSE	FALSE
A_32_P200238	UCA1	NR_015379	urothelial cancer associated 1 (non-protein coding)	652995	3.01762	13.1607	17.8377	4.34781e-06	0.0039701	no perfect matching probe	UCA1	lincRNA,retained_intron	FALSE	FALSE	FALSE
A_23_P64611	P2RY6	NM_176798	pyrimidinergic receptor P2Y, G-protein coupled, 6	5031	3.77658	8.66637	17.8231	4.36721e-06	0.0039701	unique gene,perfect match	P2RY6	protein_coding	FALSE	FALSE	FALSE
A_24_P318656	ITGB3	NM_000212	integrin, beta 3 (platelet glycoprotein IIIa, antigen CD61)	3690	2.85762	6.18935	17.7997	4.39846e-06	0.0039701	unique gene,perfect match	ITGB3	protein_coding	TRUE	FALSE	TRUE
A_23_P334870	TMEM217	NM_145316	transmembrane protein 217	221468	2.9136	10.0556	17.7764	4.4299e-06	0.0039701	unique gene,perfect match	TMEM217	processed_transcript,protein_coding	FALSE	FALSE	FALSE
A_23_P103110	MAFF	NM_012323	v-maf avian musculoaponeurotic fibrosarcoma oncogene homolog F	23764	2.83153	10.3289	17.7554	4.45839e-06	0.0039701	unique gene,perfect match	MAFF	protein_coding	FALSE	FALSE	FALSE
A_23_P10385	DTL	NM_016448	denticleless E3 ubiquitin protein ligase homolog (Drosophila)	51514	-3.37682	7.11844	-17.7552	4.45865e-06	0.0039701	unique gene,perfect match	DTL	processed_transcript,protein_coding	FALSE	FALSE	FALSE
A_23_P69810	AGPAT9	NM_032717	1-acylglycerol-3-phosphate O-acyltransferase 9	84803	4.63405	11.082	17.6909	4.54737e-06	0.0039701	unique gene,perfect match	GPAT3	protein_coding	FALSE	FALSE	FALSE
A_23_P134744	RNF122	NM_024787	ring finger protein 122	79845	2.97774	9.52855	17.6762	4.56803e-06	0.0039701	unique gene,perfect match	RNF122	protein_coding	FALSE	FALSE	FALSE
A_24_P365975	COL8A2	NM_005202	collagen, type VIII, alpha 2	1296	3.20679	7.34369	17.6651	4.58365e-06	0.0039701	unique gene,perfect match	COL8A2	protein_coding	TRUE	FALSE	FALSE
A_23_P10182	ACOX2	NM_003500	acyl-CoA oxidase 2, branched chain	8309	-2.98743	7.39434	-17.65	4.60499e-06	0.0039701	unique gene,perfect match	ACOX2	nonsense_mediated_decay,protein_coding,retained_intron,processed_transcript	FALSE	FALSE	FALSE
A_24_P931443	GPR68	NM_003485	G protein-coupled receptor 68	8111	3.40359	9.36109	17.6114	4.66004e-06	0.0039701	unique gene,perfect match	GPR68	protein_coding	FALSE	FALSE	FALSE
A_24_P300777	ADAM8	NM_001109	ADAM metallopeptidase domain 8	101	4.53465	12.9505	17.5788	4.7072e-06	0.0039701	unique gene,perfect match	ADAM8	protein_coding	TRUE	FALSE	FALSE
A_23_P123596	GLDC	NM_000170	glycine dehydrogenase (decarboxylating)	2731	-2.93411	9.78142	-17.4999	4.82355e-06	0.00400928	unique gene,perfect match	GLDC	protein_coding	FALSE	FALSE	FALSE
A_21_P0013256	MYH16	ENST00000439784	NA	NA	4.2191	7.99228	17.3334	5.08044e-06	0.00404754	unique gene,perfect match	MYH16	unitary_pseudogene	FALSE	FALSE	FALSE
A_33_P3280845	THY1	NM_006288	Thy-1 cell surface antigen	7070	-4.00075	8.80497	-17.3285	5.08835e-06	0.00404754	unique gene,perfect match	THY1	protein_coding	TRUE	FALSE	FALSE
A_33_P3380992	AKR1B15	NM_001080538	aldo-keto reductase family 1, member B15	441282	-3.83849	11.388	-17.302	5.13068e-06	0.00404754	multiple matching genes	NA	NA	FALSE	FALSE	FALSE
A_24_P38081	FKBP5	NM_004117	FK506 binding protein 5	2289	-3.44851	7.92963	-17.206	5.28795e-06	0.00404754	unique gene,perfect match	FKBP5	protein_coding	FALSE	FALSE	FALSE
A_23_P65240	COL4A1	NM_001845	collagen, type IV, alpha 1	1282	2.92228	8.49891	17.2005	5.29719e-06	0.00404754	unique gene,perfect match	COL4A1	protein_coding	TRUE	TRUE	FALSE
A_33_P3296482	PTPRK	NM_002844	protein tyrosine phosphatase, receptor type, K	5796	3.71907	8.88893	17.1638	5.35892e-06	0.00404754	unique gene,perfect match	PTPRK	processed_transcript,nonsense_mediated_decay,protein_coding	FALSE	FALSE	FALSE
A_23_P151337	DLEU1	NR_002605	deleted in lymphocytic leukemia 1 (non-protein coding)	10301	-3.47733	8.82065	-17.1407	5.3983e-06	0.00404754	multiple matching genes	NA	NA	FALSE	FALSE	FALSE
A_21_P0008277	CTD-2540L5.6	ENST00000500016	NA	NA	3.37623	7.39387	17.0882	5.48876e-06	0.00404754	unique gene,perfect match	CTD-2540L5.6	lincRNA	FALSE	FALSE	FALSE
A_33_P3339212	TRIP13	NM_004237	thyroid hormone receptor interactor 13	9319	-3.29149	9.69554	-17.0791	5.50474e-06	0.00404754	unique gene,perfect match	TRIP13	protein_coding	FALSE	FALSE	FALSE
A_24_P129341	AKR1B10	NM_020299	aldo-keto reductase family 1, member B10 (aldose reductase)	57016	-3.80888	12.0625	-16.9591	5.71925e-06	0.00406483	multiple matching genes;no perfect matching probe	NA	NA	FALSE	FALSE	FALSE
A_19_P00800237	lincRNA:chr19:53149513-53154883_R	lincRNA:chr19:53149513-53154883_R	lincRNA:chr19:53149513-53154883 reverse strand	NA	3.33536	8.87774	16.9206	5.7902e-06	0.00406483	No BLAST hit	NA	NA	FALSE	FALSE	FALSE
A_23_P138760	CLCF1	NM_013246	cardiotrophin-like cytokine factor 1	23529	4.02318	9.38608	16.9198	5.79169e-06	0.00406483	unique gene,perfect match	CLCF1	protein_coding	TRUE	TRUE	FALSE
A_33_P3235940	KLK6	NM_001012964	kallikrein-related peptidase 6	5653	3.80011	13.5456	16.909	5.81175e-06	0.00406483	unique gene,perfect match	KLK6	protein_coding,nonsense_mediated_decay	TRUE	FALSE	FALSE
A_24_P257416	CXCL2	NM_002089	chemokine (C-X-C motif) ligand 2	2920	3.17289	9.18492	16.8187	5.98298e-06	0.00407755	unique gene,perfect match	CXCL2	retained_intron,processed_transcript,protein_coding	TRUE	TRUE	FALSE
A_23_P90612	MCM6	NM_005915	minichromosome maintenance complex component 6	4175	-2.84318	9.99403	-16.8097	6.0005e-06	0.00407755	unique gene,perfect match	MCM6	protein_coding	FALSE	FALSE	FALSE
A_32_P24376	KRTAP2-3	NM_001165252	keratin associated protein 2-3	730755	2.85143	9.43397	16.768	6.08186e-06	0.00407755	no perfect matching probe	KRTAP2-3	protein_coding	FALSE	FALSE	FALSE
A_32_P152437	AKAP12	NM_005100	A kinase (PRKA) anchor protein 12	9590	4.43148	8.05814	16.7515	6.11433e-06	0.00407755	unique gene,perfect match	AKAP12	protein_coding	FALSE	FALSE	FALSE
A_32_P103633	MCM2	NM_004526	minichromosome maintenance complex component 2	4171	-2.82293	9.18433	-16.7085	6.20026e-06	0.00408733	unique gene,perfect match	MCM2	protein_coding	FALSE	FALSE	FALSE
A_23_P155765	HMGB2	NM_002129	high mobility group box 2	3148	-3.20198	10.7572	-16.6528	6.31342e-06	0.00410172	unique gene,perfect match	HMGB2	retained_intron,protein_coding	FALSE	FALSE	FALSE
A_23_P218675	WFDC2	NM_006103	WAP four-disulfide core domain 2	10406	3.60196	9.71514	16.6278	6.36513e-06	0.00410172	unique gene,perfect match	WFDC2	processed_transcript,protein_coding,nonsense_mediated_decay	TRUE	FALSE	FALSE
A_23_P207400	BRCA1	NM_007300	breast cancer 1, early onset	672	-2.67713	7.55987	-16.4842	6.67137e-06	0.00421574	unique gene,perfect match	BRCA1	protein_coding	FALSE	FALSE	FALSE
A_23_P139434	PRB2	NM_006248	proline-rich protein BstNI subfamily 2	653247	5.3589	8.25148	16.3696	6.92844e-06	0.00421574	multiple matching genes;no perfect matching probe	NA	NA	TRUE	FALSE	FALSE
A_24_P413884	CENPA	NM_001809	centromere protein A	1058	-2.63429	7.16145	-16.3181	7.04774e-06	0.00421574	unique gene,perfect match	CENPA	protein_coding,processed_transcript	FALSE	FALSE	FALSE
A_23_P163099	POLE2	NM_002692	polymerase (DNA directed), epsilon 2, accessory subunit	5427	-3.13788	7.38124	-16.2567	7.19293e-06	0.00421574	unique gene,perfect match	POLE2	protein_coding,processed_transcript	FALSE	FALSE	FALSE
A_23_P122197	CCNB1	NM_031966	cyclin B1	891	-2.8787	11.2263	-16.2546	7.19802e-06	0.00421574	unique gene,perfect match	CCNB1	protein_coding,retained_intron	FALSE	FALSE	FALSE
A_23_P328740	NEURL3	NR_026875	neuralized E3 ubiquitin protein ligase 3	93082	4.46023	7.39111	16.2465	7.21744e-06	0.00421574	unique gene,perfect match	NEURL3	protein_coding	FALSE	FALSE	FALSE
A_33_P3343175	CXCL10	NM_001565	chemokine (C-X-C motif) ligand 10	3627	2.8044	7.11625	16.2391	7.23541e-06	0.00421574	unique gene,perfect match	CXCL10	protein_coding	TRUE	TRUE	FALSE
A_33_P3288329	SORBS1	NM_001034954	sorbin and SH3 domain containing 1	10580	-4.13686	8.73274	-16.2118	7.30151e-06	0.00421574	unique gene,perfect match	SORBS1	protein_coding	FALSE	TRUE	FALSE
A_23_P48669	CDKN3	NM_005192	cyclin-dependent kinase inhibitor 3	1033	-3.5973	9.54222	-16.1666	7.41273e-06	0.00421574	unique gene,perfect match	CDKN3	protein_coding,processed_transcript	FALSE	FALSE	FALSE
A_33_P3268304	LIMS2	NM_001161404	LIM and senescent cell antigen-like domains 2	55679	3.59529	8.26114	16.1098	7.5555e-06	0.00421574	unique gene,perfect match	LIMS2	protein_coding,retained_intron,processed_transcript	FALSE	FALSE	FALSE
A_32_P170397	RP11-23P13.6	ENST00000562920	NA	100289090	2.79891	7.34275	16.0901	7.60559e-06	0.00421574	unique gene,perfect match	RP11-23P13.6	antisense	FALSE	FALSE	FALSE
A_33_P3249534	NEFM	NM_005382	neurofilament, medium polypeptide	4741	2.62701	8.16913	16.0825	7.62522e-06	0.00421574	unique gene,perfect match	NEFM	protein_coding	FALSE	FALSE	FALSE
A_23_P350396	CDSN	NM_001264	corneodesmosin	1041	2.7755	8.21189	16.077	7.6392e-06	0.00421574	unique gene,perfect match	CDSN	protein_coding	TRUE	FALSE	FALSE
A_23_P19712	GMNN	NM_015895	geminin, DNA replication inhibitor	51053	-2.64123	11.7861	-16.046	7.71951e-06	0.00421574	unique gene,perfect match	GMNN	protein_coding	FALSE	FALSE	FALSE
A_32_P106194	TMEM92	NM_153229	transmembrane protein 92	162461	2.88543	7.18602	16.0282	7.76609e-06	0.00421574	unique gene,perfect match	TMEM92	protein_coding	FALSE	FALSE	FALSE
A_23_P82868	PLAT	NM_000930	plasminogen activator, tissue	5327	3.77304	11.697	16.0237	7.7778e-06	0.00421574	unique gene,perfect match	PLAT	protein_coding	TRUE	TRUE	FALSE
A_33_P3301469	ANKRD30BL	NR_027019	ankyrin repeat domain 30B-like	554226	3.19881	6.78168	15.9615	7.94332e-06	0.00421574	multiple matching genes	NA	NA	FALSE	FALSE	FALSE
A_23_P365218	ADGRF1	NM_025048	adhesion G protein-coupled receptor F1	266977	2.67038	8.34115	15.9485	7.97844e-06	0.00421574	unique gene,perfect match	ADGRF1	processed_transcript,retained_intron,protein_coding,nonsense_mediated_decay	TRUE	FALSE	FALSE
A_23_P161152	PDSS1	NM_014317	prenyl (decaprenyl) diphosphate synthase, subunit 1	23590	-2.55775	9.5911	-15.9098	8.08407e-06	0.00421574	multiple matching genes	NA	NA	FALSE	FALSE	FALSE
A_33_P3260530	KANK4	NM_181712	KN motif and ankyrin repeat domains 4	163782	2.59767	6.76675	15.8824	8.15987e-06	0.00421574	No BLAST hit	NA	NA	FALSE	FALSE	FALSE
A_24_P250922	PTGS2	NM_000963	prostaglandin-endoperoxide synthase 2 (prostaglandin G/H synthase and cyclooxygenase)	5743	4.69116	8.02556	15.8747	8.18133e-06	0.00421574	unique gene,perfect match	PTGS2	protein_coding	TRUE	TRUE	FALSE
A_23_P56746	FAP	NM_004460	fibroblast activation protein, alpha	2191	4.8142	10.3679	15.8263	8.31755e-06	0.00421574	unique gene,perfect match	FAP	protein_coding,retained_intron,nonsense_mediated_decay	TRUE	FALSE	TRUE
A_23_P106080	RNASE7	NM_032572	ribonuclease, RNase A family, 7	84659	2.87892	7.38545	15.7543	8.52522e-06	0.00421574	unique gene,perfect match	RNASE7	nonsense_mediated_decay,protein_coding	TRUE	FALSE	FALSE
A_23_P165598	DAPL1	NM_001017920	death associated protein-like 1	92196	-4.93212	11.0842	-15.6915	8.71135e-06	0.00421574	no perfect matching probe	DAPL1	protein_coding	FALSE	FALSE	FALSE
A_33_P3316273	CCL3	NM_002983	chemokine (C-C motif) ligand 3	6348	2.6094	6.74644	15.6819	8.74028e-06	0.00421574	multiple matching genes	NA	NA	TRUE	TRUE	FALSE
A_23_P24104	PLAU	NM_002658	plasminogen activator, urokinase	5328	4.42872	15.1478	15.676	8.75813e-06	0.00421574	unique gene,perfect match	PLAU	protein_coding	TRUE	TRUE	FALSE
A_24_P94402	MYCN	NM_005378	v-myc avian myelocytomatosis viral oncogene neuroblastoma derived homolog	4613	2.52488	6.03534	15.6589	8.80991e-06	0.00421574	unique gene,perfect match	MYCN	protein_coding	FALSE	FALSE	FALSE
A_33_P3406661	TMEM63C	NM_020431	transmembrane protein 63C	57156	-2.81069	10.0048	-15.6397	8.86867e-06	0.00421574	unique gene,perfect match	TMEM63C	protein_coding	FALSE	FALSE	FALSE
A_23_P386268	C4orf26	NM_178497	chromosome 4 open reading frame 26	152816	3.17709	7.02776	15.625	8.9138e-06	0.00421574	unique gene,perfect match	C4orf26	protein_coding	TRUE	FALSE	FALSE
A_24_P14464	WFDC2	NM_006103	WAP four-disulfide core domain 2	10406	3.26166	7.66763	15.6235	8.91856e-06	0.00421574	unique gene,perfect match	WFDC2	nonsense_mediated_decay,protein_coding	TRUE	FALSE	FALSE
A_23_P113005	EFNA1	NM_004428	ephrin-A1	1942	2.57921	11.2449	15.5927	9.0142e-06	0.00421574	unique gene,perfect match	EFNA1	processed_transcript,protein_coding	TRUE	TRUE	FALSE
A_23_P15146	IL32	NM_001012631	interleukin 32	9235	2.69777	10.2606	15.5727	9.07703e-06	0.00421574	unique gene,perfect match	IL32	retained_intron,protein_coding	TRUE	FALSE	FALSE
A_23_P51126	IL1RL1	NM_016232	interleukin 1 receptor-like 1	9173	4.12024	7.38306	15.5643	9.10346e-06	0.00421574	unique gene,perfect match	IL1RL1	nonsense_mediated_decay,protein_coding	TRUE	FALSE	FALSE
A_24_P321525	RERG	NM_032918	RAS-like, estrogen-regulated, growth inhibitor	85004	-2.87735	7.11707	-15.5602	9.1166e-06	0.00421574	unique gene,perfect match	RERG	protein_coding	FALSE	FALSE	FALSE
A_33_P3258612	PCNA	NM_002592	proliferating cell nuclear antigen	5111	-2.61293	10.3969	-15.542	9.17452e-06	0.00421574	unique gene,perfect match	PCNA	protein_coding	FALSE	FALSE	FALSE
A_19_P00321941	LINC00704	ENST00000430998	NA	100216001	3.08351	10.3074	15.5376	9.18831e-06	0.00421574	unique gene,perfect match	LINC00704	lincRNA	FALSE	FALSE	FALSE
A_23_P34637	REN	NM_000537	renin	5972	2.50896	7.83168	15.482	9.36813e-06	0.00423894	unique gene,perfect match	REN	protein_coding	TRUE	TRUE	FALSE
A_23_P80902	KIF15	NM_020242	kinesin family member 15	56992	-2.5985	7.80292	-15.4581	9.44681e-06	0.00423894	unique gene,perfect match	KIF15	nonsense_mediated_decay,protein_coding	FALSE	FALSE	FALSE
A_32_P99100	PTPRK	NM_002844	protein tyrosine phosphatase, receptor type, K	5796	3.58386	14.138	15.4539	9.4606e-06	0.00423894	unique gene,perfect match	PTPRK	protein_coding	FALSE	FALSE	FALSE
A_23_P115872	CEP55	NM_018131	centrosomal protein 55kDa	55165	-2.7515	8.66855	-15.4301	9.53991e-06	0.00424134	unique gene,perfect match	CEP55	protein_coding	FALSE	FALSE	FALSE
A_23_P169017	DEFB103B	NM_018661	defensin, beta 103B	55894	6.34398	10.5951	15.3504	9.8108e-06	0.00431599	multiple matching genes	NA	NA	TRUE	TRUE	FALSE
A_23_P93641	AKR1B10	NM_020299	aldo-keto reductase family 1, member B10 (aldose reductase)	57016	-3.89656	12.0584	-15.3366	9.85832e-06	0.00431599	unique gene,perfect match	AKR1B10	processed_transcript,protein_coding	FALSE	FALSE	FALSE
A_33_P3388397	GJB4	NM_153212	gap junction protein, beta 4, 30.3kDa	127534	2.78207	9.6919	15.3094	9.9536e-06	0.00432469	unique gene,perfect match	GJB4	protein_coding	FALSE	FALSE	FALSE
A_23_P429950	KAL1	NM_000216	Kallmann syndrome 1 sequence	3730	2.66953	7.10953	15.2427	1.01912e-05	0.00432857	unique gene,perfect match	ANOS1	protein_coding	FALSE	TRUE	FALSE
A_32_P222383	HMGN2	NM_005517	high mobility group nucleosomal binding domain 2	3151	-2.43155	12.9791	-15.2296	1.02387e-05	0.00432857	multiple matching genes;no perfect matching probe	NA	NA	FALSE	FALSE	FALSE
A_33_P3384871	FBXO5	NM_001142522	F-box protein 5	26271	-2.50289	7.50411	-15.208	1.03172e-05	0.00432857	unique gene,perfect match	FBXO5	protein_coding,retained_intron	FALSE	FALSE	FALSE
A_23_P344481	STOX1	NM_152709	storkhead box 1	219736	-2.97012	7.29707	-15.2075	1.03192e-05	0.00432857	unique gene,perfect match	STOX1	protein_coding	TRUE	FALSE	FALSE
A_33_P3388391	GJB4	NM_153212	gap junction protein, beta 4, 30.3kDa	127534	2.97848	14.532	15.2019	1.03399e-05	0.00432857	no perfect matching probe	GJB4	protein_coding	FALSE	FALSE	FALSE
A_32_P96719	SHCBP1	NM_024745	SHC SH2-domain binding protein 1	79801	-2.61981	7.69014	-15.1679	1.04656e-05	0.00434944	unique gene,perfect match	SHCBP1	protein_coding	FALSE	FALSE	FALSE
A_23_P169437	LCN2	NM_005564	lipocalin 2	3934	2.92576	14.9851	15.1044	1.07054e-05	0.00436982	unique gene,perfect match	LCN2	processed_transcript,retained_intron,protein_coding	TRUE	TRUE	FALSE
A_24_P227091	KIF11	NM_004523	kinesin family member 11	3832	-2.66451	8.32192	-15.082	1.07917e-05	0.00436982	unique gene,perfect match	KIF11	protein_coding	FALSE	FALSE	FALSE
A_23_P350451	PRDM1	NM_001198	PR domain containing 1, with ZNF domain	639	2.99944	8.25619	15.0528	1.09051e-05	0.00436982	unique gene,perfect match	PRDM1	protein_coding	FALSE	FALSE	FALSE
A_19_P00806947	PCNA	NM_002592	proliferating cell nuclear antigen	5111	-2.4046	11.3649	-15.0319	1.09874e-05	0.00436982	no perfect matching probe	PCNA	protein_coding	FALSE	FALSE	FALSE
A_33_P3356075	LPIN1	ENST00000449576	lipin 1	23175	2.85948	7.90656	15.004	1.10979e-05	0.00436982	unique gene,perfect match	LPIN1	nonsense_mediated_decay,protein_coding	FALSE	FALSE	FALSE
A_33_P3226605	PSIP1	NM_033222	PC4 and SFRS1 interacting protein 1	11168	-2.37941	8.53532	-14.9736	1.12203e-05	0.00436982	unique gene,perfect match	PSIP1	protein_coding	FALSE	FALSE	FALSE
A_33_P3363260	PGM2L1	NM_173582	phosphoglucomutase 2-like 1	283209	2.76203	8.60466	14.97	1.12348e-05	0.00436982	no perfect matching probe	PGM2L1	protein_coding	FALSE	FALSE	FALSE
A_23_P256956	KIF20A	NM_005733	kinesin family member 20A	10112	-2.90059	8.20479	-14.9578	1.12843e-05	0.00436982	unique gene,perfect match	KIF20A	nonsense_mediated_decay,protein_coding	FALSE	FALSE	FALSE
A_23_P95060	EPHB3	NM_004443	EPH receptor B3	2049	2.44046	9.61163	14.9512	1.13114e-05	0.00436982	unique gene,perfect match	EPHB3	protein_coding	FALSE	FALSE	TRUE
A_23_P88331	DLGAP5	NM_014750	discs, large (Drosophila) homolog-associated protein 5	9787	-3.04674	8.9055	-14.9482	1.13235e-05	0.00436982	multiple matching genes	NA	NA	FALSE	FALSE	FALSE
A_23_P331895	TTYH3	NM_025250	tweety family member 3	80727	2.80687	10.6407	14.8534	1.17193e-05	0.0043953	unique gene,perfect match	TTYH3	protein_coding	FALSE	FALSE	FALSE
A_23_P258493	LMNB1	NM_005573	lamin B1	4001	-3.16601	7.97851	-14.8192	1.18659e-05	0.0043953	unique gene,perfect match	LMNB1	protein_coding,nonsense_mediated_decay	FALSE	FALSE	FALSE
A_23_P70249	CDC25C	NM_001790	cell division cycle 25C	995	-2.42074	6.6809	-14.8113	1.19001e-05	0.0043953	unique gene,perfect match	CDC25C	protein_coding	FALSE	FALSE	FALSE
A_32_P151782	RP11-12G12.7	ENST00000612598	NA	NA	-2.95955	9.00769	-14.8036	1.19334e-05	0.0043953	unique gene,perfect match	RP11-12G12.7	lincRNA	FALSE	FALSE	FALSE
A_32_P1381	HMGN2	M12623	high mobility group nucleosomal binding domain 2	3151	-3.48442	10.4209	-14.8001	1.19487e-05	0.0043953	no perfect matching probe	HMGN2	processed_transcript,protein_coding	FALSE	FALSE	FALSE
A_23_P253752	MTFR2	NM_138419	mitochondrial fission regulator 2	113115	-2.50534	8.15133	-14.7467	1.21843e-05	0.0043953	unique gene,perfect match	MTFR2	protein_coding,nonsense_mediated_decay	FALSE	FALSE	FALSE
A_23_P81898	UBD	NM_006398	ubiquitin D	10537	3.22923	8.74741	14.7392	1.22174e-05	0.0043953	multiple matching genes	NA	NA	FALSE	FALSE	FALSE
A_24_P275073	ADAMTS14	NM_139155	ADAM metallopeptidase with thrombospondin type 1 motif, 14	140766	4.10759	7.48236	14.7277	1.2269e-05	0.0043953	no perfect matching probe	ADAMTS14	protein_coding	TRUE	FALSE	FALSE
A_23_P156310	SKP2	NM_032637	S-phase kinase-associated protein 2, E3 ubiquitin protein ligase	6502	-2.48666	7.20376	-14.7218	1.22957e-05	0.0043953	unique gene,perfect match	SKP2	nonsense_mediated_decay,protein_coding	FALSE	FALSE	FALSE
A_32_P211045	DHFR	NM_000791	dihydrofolate reductase	1719	-2.70414	7.54181	-14.7189	1.23087e-05	0.0043953	unique gene,perfect match	DHFR	protein_coding	FALSE	FALSE	FALSE
A_33_P3372212	PSG10P	L14723	pregnancy specific beta-1-glycoprotein 10, pseudogene	653492	3.26122	9.04271	14.7011	1.23895e-05	0.0043953	unique gene,perfect match	PSG5	protein_coding	FALSE	FALSE	FALSE
A_21_P0000035	TMEM217	ENST00000482580	NA	221468	2.4137	10.1012	14.6923	1.24294e-05	0.0043953	unique gene,perfect match	TMEM217	processed_transcript	FALSE	FALSE	FALSE
A_24_P71373	SLC9A1	NM_003047	solute carrier family 9, subfamily A (NHE1, cation proton antiporter 1), member 1	6548	2.50756	9.20719	14.6722	1.25216e-05	0.0043953	unique gene,perfect match	SLC9A1	processed_transcript,protein_coding,retained_intron	FALSE	FALSE	FALSE
A_23_P14986	HSD11B2	NM_000196	hydroxysteroid (11-beta) dehydrogenase 2	3291	-2.72822	7.75721	-14.6578	1.25882e-05	0.0043953	unique gene,perfect match	HSD11B2	protein_coding	FALSE	FALSE	FALSE
A_33_P3373358	GJC1	NM_005497	gap junction protein, gamma 1, 45kDa	10052	2.38736	8.0106	14.6332	1.27025e-05	0.0043953	unique gene,perfect match	GJC1	protein_coding	FALSE	FALSE	FALSE
A_33_P3268507	CEACAM1	NM_001184816	carcinoembryonic antigen-related cell adhesion molecule 1 (biliary glycoprotein)	634	2.37155	11.0186	14.6271	1.27314e-05	0.0043953	multiple matching genes	NA	NA	FALSE	FALSE	FALSE
A_33_P3301331	CEACAM3	NM_001815	carcinoembryonic antigen-related cell adhesion molecule 3	1084	2.40435	9.3444	14.5931	1.2892e-05	0.0043953	multiple matching genes	NA	NA	FALSE	FALSE	FALSE
A_23_P87982	ATP12A	NM_001676	ATPase, H+/K+ transporting, nongastric, alpha polypeptide	479	3.81705	10.0966	14.5386	1.31547e-05	0.0043953	unique gene,perfect match	ATP12A	protein_coding	FALSE	FALSE	FALSE
A_23_P58321	CCNA2	NM_001237	cyclin A2	890	-2.8179	8.12025	-14.5046	1.3322e-05	0.0043953	unique gene,perfect match	CCNA2	protein_coding	FALSE	FALSE	FALSE
A_23_P68610	TPX2	NM_012112	TPX2, microtubule-associated	22974	-2.45297	9.74438	-14.4838	1.34254e-05	0.0043953	unique gene,perfect match	TPX2	protein_coding	FALSE	FALSE	FALSE
A_23_P74115	RAD54L	NM_003579	RAD54-like (S. cerevisiae)	8438	-2.40962	7.87654	-14.4811	1.34391e-05	0.0043953	unique gene,perfect match	RAD54L	protein_coding	FALSE	FALSE	FALSE
A_23_P146946	CST6	NM_001323	cystatin E/M	1474	2.41087	13.3125	14.4802	1.34432e-05	0.0043953	unique gene,perfect match	CST6	protein_coding	TRUE	FALSE	FALSE
A_23_P171296	MPP1	NM_002436	membrane protein, palmitoylated 1, 55kDa	4354	-2.58394	7.58536	-14.4771	1.34591e-05	0.0043953	unique gene,perfect match	MPP1	protein_coding,retained_intron,nonsense_mediated_decay	FALSE	FALSE	FALSE
A_23_P34915	ATF3	NM_001040619	activating transcription factor 3	467	2.93038	10.5053	14.4271	1.37124e-05	0.0043953	unique gene,perfect match	ATF3	processed_transcript,protein_coding	FALSE	FALSE	FALSE
A_23_P92441	MAD2L1	NM_002358	MAD2 mitotic arrest deficient-like 1 (yeast)	4085	-3.77055	8.7853	-14.4186	1.37561e-05	0.0043953	multiple matching genes	NA	NA	FALSE	FALSE	FALSE
A_23_P165355	FARSB	NM_005687	phenylalanyl-tRNA synthetase, beta subunit	10056	-2.57063	9.41725	-14.4168	1.3765e-05	0.0043953	multiple matching genes	NA	NA	FALSE	FALSE	FALSE
A_23_P121533	SPON2	NM_012445	spondin 2, extracellular matrix protein	10417	2.54603	9.86578	14.4121	1.37895e-05	0.0043953	unique gene,perfect match	SPON2	protein_coding	TRUE	TRUE	FALSE
A_23_P60166	DEPTOR	NM_022783	DEP domain containing MTOR-interacting protein	64798	-2.36447	7.37567	-14.4053	1.38248e-05	0.0043953	no perfect matching probe	DEPTOR	protein_coding	FALSE	FALSE	FALSE
A_23_P131935	FERMT1	NM_017671	fermitin family member 1	55612	2.38542	13.5495	14.4048	1.38272e-05	0.0043953	unique gene,perfect match	FERMT1	protein_coding,processed_transcript	FALSE	FALSE	FALSE
A_23_P63789	ZWINT	NM_032997	ZW10 interacting kinetochore protein	11130	-2.66009	10.3089	-14.3708	1.40045e-05	0.0043953	unique gene,perfect match	ZWINT	nonsense_mediated_decay,protein_coding,retained_intron	FALSE	FALSE	FALSE
A_32_P51237	KANK4	NM_181712	KN motif and ankyrin repeat domains 4	163782	2.59465	6.26956	14.3623	1.4049e-05	0.0043953	unique gene,perfect match	KANK4	protein_coding	FALSE	FALSE	FALSE
A_23_P34788	KIF2C	NM_006845	kinesin family member 2C	11004	-2.99457	9.22904	-14.3608	1.40572e-05	0.0043953	unique gene,perfect match	KIF2C	protein_coding	FALSE	FALSE	FALSE
A_23_P160968	LAMC2	NM_018891	laminin, gamma 2	3918	4.03228	12.6751	14.3466	1.41323e-05	0.0043953	unique gene,perfect match	LAMC2	protein_coding,processed_transcript	TRUE	TRUE	FALSE
A_23_P111297	RPP40	NM_006638	ribonuclease P/MRP 40kDa subunit	10799	-2.49714	9.77431	-14.3464	1.41334e-05	0.0043953	unique gene,perfect match	RPP40	protein_coding	FALSE	FALSE	FALSE
A_33_P3807062	HJURP	NM_018410	Holliday junction recognition protein	55355	-2.5799	9.6164	-14.3275	1.42338e-05	0.0043953	unique gene,perfect match	HJURP	protein_coding,nonsense_mediated_decay	FALSE	FALSE	FALSE
A_32_P178945	YOD1	NM_018566	YOD1 deubiquitinase	55432	2.59491	11.378	14.3161	1.42952e-05	0.0043953	unique gene,perfect match	YOD1	protein_coding	FALSE	FALSE	FALSE
A_19_P00802201	A_19_P00802201	A_19_P00802201	Unknown	NA	-3.12676	9.75344	-14.29	1.44367e-05	0.0043953	multiple matching genes	NA	NA	FALSE	FALSE	FALSE
A_23_P214267	ADGRF1	NM_153840	adhesion G protein-coupled receptor F1	266977	2.90836	14.023	14.2861	1.44579e-05	0.0043953	unique gene,perfect match	ADGRF1	retained_intron,protein_coding,processed_transcript	TRUE	FALSE	FALSE
A_33_P3294372	VPS9D1-AS1	ENST00000562866	NA	100128881	-2.4127	7.46068	-14.285	1.44637e-05	0.0043953	unique gene,perfect match	VPS9D1-AS1	antisense	FALSE	FALSE	FALSE
A_33_P3257903	GSTA4	NM_001512	glutathione S-transferase alpha 4	2941	-3.49592	8.52952	-14.2812	1.44844e-05	0.0043953	unique gene,perfect match	GSTA4	protein_coding,processed_transcript	FALSE	FALSE	FALSE
A_24_P626951	ENST00000479981	ENST00000479981	immunoglobulin kappa variable 1-16 [Source:HGNC Symbol;Acc:5732] [ENST00000479981]	NA	2.52524	6.27323	14.1874	1.50076e-05	0.00449231	multiple matching genes;no perfect matching probe	NA	NA	FALSE	FALSE	FALSE
A_32_P113066	LRAT	NM_004744	lecithin retinol acyltransferase (phosphatidylcholine--retinol O-acyltransferase)	9227	2.9694	8.31345	14.1758	1.50742e-05	0.00449231	unique gene,perfect match	LRAT	retained_intron,protein_coding	TRUE	FALSE	FALSE
A_33_P3262515	RASA3	NM_007368	RAS p21 protein activator 3	22821	2.26638	8.09785	14.1584	1.51739e-05	0.00449231	unique gene,perfect match	RASA3	protein_coding	FALSE	FALSE	FALSE
A_33_P3245321	CENPP	NM_001012267	centromere protein P	401541	-3.65711	8.46856	-14.1474	1.52378e-05	0.00449231	unique gene,perfect match	CENPP	protein_coding	FALSE	FALSE	FALSE
A_23_P110941	GSTA4	NM_001512	glutathione S-transferase alpha 4	2941	-3.65699	10.0754	-14.1202	1.53966e-05	0.00449231	unique gene,perfect match	GSTA4	protein_coding,processed_transcript	FALSE	FALSE	FALSE
A_23_P157628	DEFB4A	NM_004942	defensin, beta 4A	1673	3.63598	9.3337	14.109	1.54626e-05	0.00449231	multiple matching genes	NA	NA	TRUE	TRUE	FALSE
A_23_P206059	PRC1	NM_003981	protein regulator of cytokinesis 1	9055	-2.40918	10.7943	-14.1074	1.54716e-05	0.00449231	unique gene,perfect match	PRC1	protein_coding	FALSE	FALSE	FALSE
A_21_P0000641	LINC00959	NR_034125	long intergenic non-protein coding RNA 959	387723	-2.26842	6.95231	-14.065	1.5725e-05	0.00449231	unique gene,perfect match	LINC00959	protein_coding	FALSE	FALSE	FALSE
A_23_P145114	GCLC	NM_001498	glutamate-cysteine ligase, catalytic subunit	2729	-2.51313	11.2905	-14.03	1.59369e-05	0.00449231	unique gene,perfect match	GCLC	protein_coding,retained_intron	FALSE	FALSE	FALSE
A_33_P3295358	ANGPTL4	NM_139314	angiopoietin-like 4	51129	3.13981	15.6649	14.0228	1.59811e-05	0.00449231	unique gene,perfect match	ANGPTL4	protein_coding,nonsense_mediated_decay	TRUE	TRUE	FALSE
A_24_P365506	FERMT1	NM_017671	fermitin family member 1	55612	4.20836	8.1925	14.0098	1.60613e-05	0.00449231	unique gene,perfect match	FERMT1	protein_coding,processed_transcript	FALSE	FALSE	FALSE
A_21_P0002446	XLOC_002111	TCONS_00004269	BROAD Institute lincRNA (XLOC_002111), lincRNA [TCONS_00004269]	NA	-2.80184	8.49043	-13.9885	1.61932e-05	0.00449231	No BLAST hit	NA	NA	FALSE	FALSE	FALSE
A_23_P115011	ADAMTSL4	NM_019032	ADAMTS-like 4	54507	2.22314	8.86739	13.9815	1.62371e-05	0.00449231	unique gene,perfect match	ADAMTSL4	retained_intron,protein_coding	TRUE	FALSE	FALSE
A_33_P3339070	LINC00704	ENST00000430998	NA	100216001	3.11346	9.80778	13.9796	1.6249e-05	0.00449231	unique gene,perfect match	LINC00704	lincRNA	FALSE	FALSE	FALSE
A_23_P67042	MOCOS	NM_017947	molybdenum cofactor sulfurase	55034	-2.34555	8.41522	-13.9786	1.62553e-05	0.00449231	unique gene,perfect match	MOCOS	processed_transcript,protein_coding	FALSE	FALSE	FALSE
A_23_P50096	TYMS	NM_001071	thymidylate synthetase	7298	-2.31949	11.4101	-13.9656	1.63369e-05	0.00449231	unique gene,perfect match	TYMS	processed_transcript,protein_coding	FALSE	FALSE	FALSE
A_23_P163481	BUB1B	NM_001211	BUB1 mitotic checkpoint serine/threonine kinase B	701	-2.75486	8.27912	-13.9613	1.63636e-05	0.00449231	multiple matching genes	NA	NA	FALSE	FALSE	FALSE
A_23_P207106	CHRNB1	NM_000747	cholinergic receptor, nicotinic, beta 1 (muscle)	1140	2.49803	9.43356	13.9587	1.63804e-05	0.00449231	unique gene,perfect match	CHRNB1	protein_coding	TRUE	FALSE	FALSE
A_23_P421306	SYT12	NM_177963	synaptotagmin XII	91683	-2.64929	8.70721	-13.9499	1.64358e-05	0.00449231	unique gene,perfect match	SYT12	protein_coding	FALSE	FALSE	FALSE
A_24_P82106	MMP14	NM_004995	matrix metallopeptidase 14 (membrane-inserted)	4323	2.96202	9.82354	13.9408	1.64936e-05	0.00449231	unique gene,perfect match	MMP14	protein_coding	TRUE	FALSE	FALSE
A_33_P3379396	KRT1	NM_006121	keratin 1, type II	3848	-3.44856	10.7932	-13.9262	1.65869e-05	0.00449231	unique gene,perfect match	KRT1	protein_coding	FALSE	FALSE	FALSE
A_19_P00327697	lincRNA:chr2:181928255-181943030_R	lincRNA:chr2:181928255-181943030_R	lincRNA:chr2:181928255-181943030 reverse strand	NA	3.13164	7.67621	13.9127	1.66736e-05	0.00449231	No BLAST hit	NA	NA	FALSE	FALSE	FALSE
A_23_P375	CDCA8	NM_018101	cell division cycle associated 8	55143	-2.89136	9.89468	-13.9082	1.67029e-05	0.00449231	unique gene,perfect match	CDCA8	protein_coding	FALSE	FALSE	FALSE
A_33_P3346826	IL32	NM_001012633	interleukin 32	9235	2.41564	9.0257	13.9039	1.67309e-05	0.00449231	unique gene,perfect match	IL32	retained_intron,protein_coding	TRUE	FALSE	FALSE
A_24_P158089	SERPINE1	NM_000602	serpin peptidase inhibitor, clade E (nexin, plasminogen activator inhibitor type 1), member 1	5054	5.16203	9.345	20.9597	1.13528e-05	0.00436982	unique gene,perfect match	SERPINE1	protein_coding	TRUE	TRUE	FALSE
A_23_P15944	ELAC1	NM_018696	elaC ribonuclease Z 1	55520	-2.41699	7.90772	-13.899	1.67623e-05	0.00449231	unique gene,perfect match	ELAC1	protein_coding	FALSE	FALSE	FALSE
A_23_P104651	CDCA5	NM_080668	cell division cycle associated 5	113130	-3.05719	9.44464	-13.8516	1.70734e-05	0.00453197	unique gene,perfect match	CDCA5	protein_coding	FALSE	FALSE	FALSE
A_33_P3340025	GINS1	NM_021067	GINS complex subunit 1 (Psf1 homolog)	9837	-2.60024	9.07354	-13.8433	1.71284e-05	0.00453197	unique gene,perfect match	GINS1	protein_coding	FALSE	FALSE	FALSE
A_24_P236935	KLK6	NM_001012964	kallikrein-related peptidase 6	5653	4.0579	9.45425	13.8322	1.72023e-05	0.00453197	unique gene,perfect match	KLK6	nonsense_mediated_decay,protein_coding	TRUE	FALSE	FALSE
A_23_P18422	MRPL3	NM_007208	mitochondrial ribosomal protein L3	11222	-2.34107	11.5629	-13.8215	1.72744e-05	0.00453197	unique gene,perfect match	MRPL3	protein_coding	FALSE	FALSE	FALSE
A_23_P135271	B4GALT1	NM_001497	UDP-Gal:betaGlcNAc beta 1,4- galactosyltransferase, polypeptide 1	2683	2.62375	9.21027	13.8169	1.73054e-05	0.00453197	unique gene,perfect match	B4GALT1	protein_coding	FALSE	FALSE	FALSE
A_33_P3218118	A_33_P3218118	A_33_P3218118	Unknown	NA	2.30788	10.0048	13.7917	1.74758e-05	0.00454031	No BLAST hit	NA	NA	FALSE	FALSE	FALSE
A_23_P88630	BLM	NM_000057	Bloom syndrome, RecQ helicase-like	641	-2.41457	7.52527	-13.7849	1.75222e-05	0.00454031	unique gene,perfect match	BLM	processed_transcript,retained_intron,nonsense_mediated_decay,protein_coding	FALSE	FALSE	FALSE
A_23_P258912	MYOM2	NM_003970	myomesin 2	9172	-2.32644	6.89122	-13.7773	1.75748e-05	0.00454031	unique gene,perfect match	MYOM2	processed_transcript,protein_coding	FALSE	FALSE	FALSE
A_33_P3395848	VSIG10L	NM_001163922	V-set and immunoglobulin domain containing 10 like	147645	2.31779	9.26735	13.7194	1.79773e-05	0.00458317	unique gene,perfect match	VSIG10L	protein_coding,nonsense_mediated_decay	FALSE	FALSE	FALSE
A_21_P0010626	PSAT1	NM_058179	phosphoserine aminotransferase 1	29968	-2.94814	7.10343	-13.7108	1.80379e-05	0.00458317	no perfect matching probe	PSAT1	protein_coding	FALSE	FALSE	FALSE
A_21_P0011713	XLOC_l2_006821	TCONS_l2_00012703	BROAD Institute lincRNA (XLOC_l2_006821), lincRNA [TCONS_l2_00012703]	NA	2.38447	11.0431	13.6858	1.82155e-05	0.00458317	No BLAST hit	NA	NA	FALSE	FALSE	FALSE
A_33_P3433873	ZWILCH	NM_017975	zwilch kinetochore protein	55055	-2.24293	8.65164	-13.6803	1.82555e-05	0.00458317	unique gene,perfect match	ZWILCH	protein_coding	FALSE	FALSE	FALSE
A_23_P5903	SLCO4A1	NM_016354	solute carrier organic anion transporter family, member 4A1	28231	2.59322	9.91667	13.6586	1.84115e-05	0.00458317	unique gene,perfect match	SLCO4A1	protein_coding,processed_transcript,nonsense_mediated_decay	FALSE	FALSE	FALSE
A_23_P131866	AURKA	NM_198433	aurora kinase A	6790	-2.33478	9.09946	-13.6548	1.84395e-05	0.00458317	unique gene,perfect match	AURKA	protein_coding	FALSE	FALSE	FALSE
A_24_P13381	TRPV4	NM_147204	transient receptor potential cation channel, subfamily V, member 4	59341	2.25567	6.50277	13.6484	1.84858e-05	0.00458317	unique gene,perfect match	TRPV4	protein_coding,nonsense_mediated_decay	FALSE	FALSE	FALSE
A_21_P0014285	LINC01234	ENST00000550223	NA	NA	-2.21404	8.13718	-13.6377	1.85639e-05	0.00458317	unique gene,perfect match	LINC01234	lincRNA	FALSE	FALSE	FALSE
A_19_P00804708	lincRNA:chr20:32861439-32866564_R	lincRNA:chr20:32861439-32866564_R	lincRNA:chr20:32861439-32866564 reverse strand	NA	2.67238	10.4394	13.6316	1.86086e-05	0.00458317	No BLAST hit	NA	NA	FALSE	FALSE	FALSE
A_19_P00317360	ATP2C1	NM_001199182	ATPase, Ca++ transporting, type 2C, member 1	27032	2.93108	7.06152	13.6274	1.86397e-05	0.00458317	unique gene,perfect match	ATP2C1	processed_transcript,protein_coding	FALSE	FALSE	FALSE
A_33_P3231432	LDHB	NM_001174097	lactate dehydrogenase B	3945	-2.38911	14.0992	-13.6094	1.87726e-05	0.00458317	multiple matching genes	NA	NA	FALSE	FALSE	FALSE
A_23_P388812	CKAP2L	NM_152515	cytoskeleton associated protein 2-like	150468	-2.80801	7.45722	-13.5818	1.89781e-05	0.00458317	unique gene,perfect match	CKAP2L	nonsense_mediated_decay,protein_coding	FALSE	FALSE	FALSE
A_23_P160559	ECM1	NM_004425	extracellular matrix protein 1	1893	3.06825	15.1242	13.5653	1.91023e-05	0.00458317	unique gene,perfect match	ECM1	protein_coding,processed_transcript	TRUE	TRUE	FALSE
A_23_P157793	CA9	NM_001216	carbonic anhydrase IX	768	2.35839	8.12369	13.5646	1.91079e-05	0.00458317	unique gene,perfect match	CA9	processed_transcript,protein_coding	TRUE	FALSE	FALSE
A_23_P51085	SPC25	NM_020675	SPC25, NDC80 kinetochore complex component	57405	-3.24348	8.20404	-13.5624	1.91244e-05	0.00458317	unique gene,perfect match	SPC25	protein_coding	FALSE	FALSE	FALSE
A_33_P3330039	PLEKHO1	NM_016274	pleckstrin homology domain containing, family O member 1	51177	2.2164	11.0757	13.5619	1.91283e-05	0.00458317	unique gene,perfect match	PLEKHO1	retained_intron,protein_coding	FALSE	FALSE	FALSE
A_24_P182494	DUSP10	NM_007207	dual specificity phosphatase 10	11221	2.28716	8.01007	13.5404	1.92923e-05	0.00458317	unique gene,perfect match	DUSP10	nonsense_mediated_decay,protein_coding	FALSE	FALSE	FALSE
A_24_P917819	ANKRD30BP2	NR_026916	ankyrin repeat domain 30B pseudogene 2	149992	6.59308	8.9148	13.523	1.94257e-05	0.00458317	no perfect matching probe	AC098826.5	unprocessed_pseudogene	FALSE	FALSE	FALSE
A_33_P3221748	RUNX3	NM_001031680	runt-related transcription factor 3	864	2.29722	6.35017	13.5219	1.94343e-05	0.00458317	unique gene,perfect match	RUNX3	protein_coding	FALSE	FALSE	FALSE
A_23_P130515	CEACAM3	NM_001815	carcinoembryonic antigen-related cell adhesion molecule 3	1084	2.20306	9.61551	13.5163	1.94776e-05	0.00458317	multiple matching genes	NA	NA	FALSE	FALSE	FALSE
A_23_P435407	GPC4	NM_001448	glypican 4	2239	3.26721	8.7967	13.5119	1.95123e-05	0.00458317	unique gene,perfect match	GPC4	protein_coding	FALSE	FALSE	TRUE
A_23_P148807	CDC7	NM_003503	cell division cycle 7	8317	-2.33908	7.74079	-13.5038	1.95752e-05	0.00458317	unique gene,perfect match	CDC7	protein_coding	FALSE	FALSE	FALSE
A_23_P122924	INHBA	NM_002192	inhibin, beta A	3624	5.32433	12.8785	13.4937	1.96541e-05	0.00458317	unique gene,perfect match	INHBA	protein_coding,processed_transcript	TRUE	TRUE	FALSE
A_23_P124417	BUB1	NM_004336	BUB1 mitotic checkpoint serine/threonine kinase	699	-2.85558	8.62616	-13.4931	1.96586e-05	0.00458317	unique gene,perfect match	BUB1	protein_coding	FALSE	FALSE	FALSE
A_19_P00805047	NASP	NM_002482	nuclear autoantigenic sperm protein (histone-binding)	4678	-2.36477	11.6275	-13.4504	1.99957e-05	0.00464289	unique gene,perfect match	NASP	retained_intron,protein_coding,processed_transcript	FALSE	FALSE	FALSE
A_19_P00810205	A_19_P00810205	A_19_P00810205	Unknown	NA	-2.85594	8.47027	-13.4245	2.0204e-05	0.00466811	multiple matching genes	NA	NA	FALSE	FALSE	FALSE
A_21_P0007119	FLJ37035	NR_033847	uncharacterized LOC399821	399821	-2.30866	7.36591	-13.4118	2.03074e-05	0.00466811	multiple matching genes	NA	NA	FALSE	FALSE	FALSE
A_21_P0007321	XLOC_009382	TCONS_00019584	BROAD Institute lincRNA (XLOC_009382), lincRNA [TCONS_00019584]	NA	3.51025	8.13866	13.3925	2.0465e-05	0.00466811	No BLAST hit	NA	NA	FALSE	FALSE	FALSE
A_24_P8109	ANO9	NM_001012302	anoctamin 9	338440	2.95838	8.29526	13.392	2.04691e-05	0.00466811	unique gene,perfect match	ANO9	retained_intron,protein_coding	FALSE	FALSE	FALSE
A_33_P3367301	GJD3	NM_152219	gap junction protein, delta 3, 31.9kDa	125111	2.49009	8.44393	13.3869	2.05113e-05	0.00466811	No BLAST hit	NA	NA	FALSE	FALSE	FALSE
A_24_P7790	WFDC10B	NM_172006	WAP four-disulfide core domain 10B	280664	2.16568	6.24784	13.3758	2.06028e-05	0.00467041	unique gene,perfect match	WFDC10B	protein_coding	TRUE	FALSE	FALSE
A_33_P3329088	PRSS8	NM_002773	protease, serine, 8	5652	2.83378	14.9252	13.3588	2.07433e-05	0.00468374	unique gene,perfect match	PRSS8	protein_coding	TRUE	FALSE	FALSE
A_19_P00319808	BLACAT1	ENST00000626538	NA	NA	3.11899	9.74861	13.3486	2.08293e-05	0.00468452	unique gene,perfect match	BLACAT1	lincRNA	FALSE	FALSE	FALSE
A_23_P381261	ADCY4	NM_139247	adenylate cyclase 4	196883	2.8827	7.01164	13.3333	2.09575e-05	0.00468452	unique gene,perfect match	ADCY4	protein_coding,nonsense_mediated_decay,retained_intron	FALSE	FALSE	FALSE
A_24_P377144	ANTXR2	NM_058172	anthrax toxin receptor 2	118429	3.76295	7.92375	13.3055	2.11934e-05	0.00468452	unique gene,perfect match	ANTXR2	protein_coding,nonsense_mediated_decay	FALSE	FALSE	FALSE
A_23_P144896	PDLIM7	NM_005451	PDZ and LIM domain 7 (enigma)	9260	2.20393	11.0764	13.3003	2.12383e-05	0.00468452	unique gene,perfect match	PDLIM7	nonsense_mediated_decay,protein_coding,retained_intron	FALSE	FALSE	FALSE
A_23_P72668	SDPR	NM_004657	serum deprivation response	8436	-3.02841	8.18752	-13.2941	2.12919e-05	0.00468452	unique gene,perfect match	SDPR	protein_coding	FALSE	FALSE	FALSE
A_33_P3327642	AIM1L	NM_001039775	absent in melanoma 1-like	55057	2.14686	12.9201	13.2745	2.14612e-05	0.00468452	unique gene,perfect match	AIM1L	processed_transcript,protein_coding	FALSE	FALSE	FALSE
A_23_P24997	CDK4	NM_000075	cyclin-dependent kinase 4	1019	-2.48583	11.3724	-13.2683	2.15151e-05	0.00468452	unique gene,perfect match	CDK4	protein_coding,retained_intron	FALSE	FALSE	FALSE
A_23_P26024	C15orf48	NM_032413	chromosome 15 open reading frame 48	84419	2.65265	15.6663	13.2664	2.15317e-05	0.00468452	unique gene,perfect match	C15orf48	protein_coding,miRNA	FALSE	FALSE	FALSE
A_33_P3318796	FSTL3	NM_005860	follistatin-like 3 (secreted glycoprotein)	10272	2.3042	12.1407	13.2627	2.15634e-05	0.00468452	unique gene,perfect match	FSTL3	protein_coding	TRUE	FALSE	FALSE
A_21_P0000744	RP11-620J15.3	ENST00000553102	NA	100506844	-2.43688	6.28966	-13.2507	2.16683e-05	0.00468452	unique gene,perfect match	RP11-620J15.3	retained_intron,lincRNA	FALSE	FALSE	FALSE
A_24_P10137	RGCC	NM_014059	regulator of cell cycle	28984	-2.34964	8.12628	-13.2495	2.16795e-05	0.00468452	unique gene,perfect match	RGCC	protein_coding,processed_transcript	TRUE	FALSE	FALSE
A_23_P392126	LYRM9	NM_001076680	LYR motif containing 9	201229	-2.18926	9.72327	-13.2441	2.17269e-05	0.00468452	unique gene,perfect match	LYRM9	protein_coding	FALSE	FALSE	FALSE
A_23_P145761	ARL4A	NM_005738	ADP-ribosylation factor-like 4A	10124	-2.11325	9.32088	-13.2099	2.203e-05	0.00470791	multiple matching genes	NA	NA	FALSE	FALSE	FALSE
A_24_P274615	ARRDC3	NM_020801	arrestin domain containing 3	57561	-2.12791	8.4759	-13.2038	2.20846e-05	0.00470791	unique gene,perfect match	ARRDC3	protein_coding	FALSE	FALSE	FALSE
A_33_P3240507	KCTD12	NM_138444	potassium channel tetramerization domain containing 12	115207	2.21371	11.3726	13.1994	2.21248e-05	0.00470791	unique gene,perfect match	KCTD12	protein_coding	FALSE	FALSE	FALSE
A_23_P92543	SCFD2	NM_152540	sec1 family domain containing 2	152579	-2.28159	9.2355	-13.195	2.21637e-05	0.00470791	unique gene,perfect match	SCFD2	protein_coding	FALSE	FALSE	FALSE
A_32_P21474	IRAK1BP1	NM_001010844	interleukin-1 receptor-associated kinase 1 binding protein 1	134728	-2.09794	7.1791	-13.1786	2.23129e-05	0.00472211	unique gene,perfect match	IRAK1BP1	protein_coding	FALSE	FALSE	FALSE
A_23_P416305	RPL27A	NM_000990	ribosomal protein L27a	6157	-2.13332	7.98852	-13.1531	2.25453e-05	0.00472597	unique gene,perfect match	RPL27A	protein_coding	FALSE	FALSE	FALSE
A_23_P324327	GPRC5B	NM_016235	G protein-coupled receptor, class C, group 5, member B	51704	2.39974	6.90712	13.1521	2.25547e-05	0.00472597	unique gene,perfect match	GPRC5B	protein_coding,retained_intron	FALSE	FALSE	FALSE
A_23_P344531	SYNPO	NM_007286	synaptopodin	11346	2.11835	8.59265	13.1378	2.26873e-05	0.00472597	unique gene,perfect match	SYNPO	protein_coding	FALSE	FALSE	FALSE
A_32_P41487	HMGN2	NM_005517	high mobility group nucleosomal binding domain 2	3151	-2.16671	14.4537	-13.1343	2.27193e-05	0.00472597	multiple matching genes;no perfect matching probe	NA	NA	FALSE	FALSE	FALSE
A_24_P336853	PNO1	NM_020143	partner of NOB1 homolog (S. cerevisiae)	56902	-2.14996	8.83253	-13.1317	2.27432e-05	0.00472597	unique gene,perfect match	PNO1	protein_coding	FALSE	FALSE	FALSE
A_33_P3233981	NASP	NM_002482	nuclear autoantigenic sperm protein (histone-binding)	4678	-2.24901	11.5258	-13.0711	2.33147e-05	0.00477429	unique gene,perfect match	NASP	retained_intron,protein_coding,processed_transcript	FALSE	FALSE	FALSE
A_33_P3272140	NUP35	NM_138285	nucleoporin 35kDa	129401	-2.2585	9.21658	-13.0325	2.36879e-05	0.00477429	unique gene,perfect match	NUP35	retained_intron,protein_coding	FALSE	FALSE	FALSE
A_33_P3321432	FAM198B	NM_016613	family with sequence similarity 198, member B	51313	-2.21483	7.2911	-13.0277	2.37347e-05	0.00477429	unique gene,perfect match	FAM198B	protein_coding	FALSE	FALSE	FALSE
A_23_P5211	MUC16	NM_024690	mucin 16, cell surface associated	94025	3.56513	7.47431	13.0166	2.38435e-05	0.00477429	unique gene,perfect match	MUC16	protein_coding,nonsense_mediated_decay	FALSE	FALSE	FALSE
A_23_P3602	NUDT7	NM_001243657	nudix (nucleoside diphosphate linked moiety X)-type motif 7	283927	-2.77746	7.43334	-13.0136	2.38731e-05	0.00477429	unique gene,perfect match	NUDT7	processed_transcript,protein_coding	FALSE	FALSE	FALSE
A_24_P51322	FLG	NM_002016	filaggrin	2312	2.16106	7.64945	13.009	2.39177e-05	0.00477429	no perfect matching probe	FLG	protein_coding	FALSE	FALSE	FALSE
A_33_P3340040	GINS4	NM_032336	GINS complex subunit 4 (Sld5 homolog)	84296	-2.49494	8.4976	-13.0066	2.39416e-05	0.00477429	unique gene,perfect match	GINS4	protein_coding	FALSE	FALSE	FALSE
A_23_P344421	ROBO4	NM_019055	roundabout, axon guidance receptor, homolog 4 (Drosophila)	54538	2.12472	6.37464	13.0044	2.39633e-05	0.00477429	unique gene,perfect match	ROBO4	retained_intron,protein_coding	FALSE	FALSE	TRUE
A_24_P83586	MMACHC	NM_015506	methylmalonic aciduria (cobalamin deficiency) cblC type, with homocystinuria	25974	-2.22833	7.1795	-13.0033	2.39747e-05	0.00477429	unique gene,perfect match	MMACHC	protein_coding	FALSE	FALSE	FALSE
A_23_P8834	EPHX2	NM_001979	epoxide hydrolase 2, cytoplasmic	2053	-3.07603	8.97574	-12.9991	2.40165e-05	0.00477429	unique gene,perfect match	EPHX2	protein_coding	FALSE	FALSE	FALSE
A_33_P3316456	NPL	NM_001200050	N-acetylneuraminate pyruvate lyase (dihydrodipicolinate synthase)	80896	-2.11597	7.10642	-12.9933	2.40738e-05	0.00477429	unique gene,perfect match	NPL	protein_coding	FALSE	FALSE	FALSE
A_23_P344555	NEDD9	NM_006403	neural precursor cell expressed, developmentally down-regulated 9	4739	2.32296	6.50043	12.9898	2.41083e-05	0.00477429	unique gene,perfect match	NEDD9	nonsense_mediated_decay,protein_coding	FALSE	FALSE	FALSE
A_23_P148475	KIF4A	NM_012310	kinesin family member 4A	24137	-2.21527	7.20249	-12.9881	2.41253e-05	0.00477429	multiple matching genes	NA	NA	FALSE	FALSE	FALSE
A_23_P49060	SPINT1	NM_181642	serine peptidase inhibitor, Kunitz type 1	6692	2.50081	13.0259	12.9726	2.42808e-05	0.00477429	unique gene,perfect match	SPINT1	protein_coding	TRUE	TRUE	FALSE
A_23_P25019	PRIM1	NM_000946	primase, DNA, polypeptide 1 (49kDa)	5557	-3.03531	7.83948	-12.9719	2.42874e-05	0.00477429	unique gene,perfect match	PRIM1	protein_coding,nonsense_mediated_decay	FALSE	FALSE	FALSE
A_23_P56347	PSG3	NM_021016	pregnancy specific beta-1-glycoprotein 3	5671	2.39397	8.30554	12.9623	2.43843e-05	0.00477429	multiple matching genes	NA	NA	TRUE	FALSE	FALSE
A_32_P806841	ARL4A	NM_005738	ADP-ribosylation factor-like 4A	10124	-2.07386	8.34686	-12.9616	2.43909e-05	0.00477429	multiple matching genes;no perfect matching probe	NA	NA	FALSE	FALSE	FALSE
A_23_P30338	CCNH	NM_001239	cyclin H	902	-2.15318	11.4664	-12.9359	2.46523e-05	0.00480904	unique gene,perfect match	CCNH	retained_intron,protein_coding,processed_transcript	FALSE	FALSE	FALSE
A_32_P215938	GPSM1	NM_001145638	G-protein signaling modulator 1	26086	2.56957	12.331	12.9128	2.48891e-05	0.00483878	unique gene,perfect match	GPSM1	protein_coding	FALSE	FALSE	FALSE
A_21_P0010596	XLOC_l2_000735	TCONS_l2_00000977	BROAD Institute lincRNA (XLOC_l2_000735), lincRNA [TCONS_l2_00000977]	NA	2.23766	12.1581	12.8972	2.50509e-05	0.00484241	unique gene,perfect match	RNF223	protein_coding	FALSE	FALSE	FALSE
A_33_P3212994	ZWINT	NM_032997	ZW10 interacting kinetochore protein	11130	-2.1945	9.16805	-12.8864	2.51638e-05	0.00484241	unique gene,perfect match	ZWINT	processed_transcript,nonsense_mediated_decay,protein_coding,retained_intron	FALSE	FALSE	FALSE
A_23_P106389	SEMA7A	NM_003612	semaphorin 7A, GPI membrane anchor (John Milton Hagen blood group)	8482	3.78913	6.92641	12.8791	2.52399e-05	0.00484241	unique gene,perfect match	SEMA7A	protein_coding	FALSE	TRUE	FALSE
A_21_P0006728	LINC00704	ENST00000449712	NA	NA	4.97286	8.48392	12.8671	2.53673e-05	0.00484241	unique gene,perfect match	LINC00704	lincRNA	FALSE	FALSE	FALSE
A_32_P103695	FAM92A1	NM_145269	family with sequence similarity 92, member A1	137392	-2.39359	8.21581	-12.8632	2.54077e-05	0.00484241	multiple matching genes	NA	NA	FALSE	FALSE	FALSE
A_19_P00802837	lincRNA:chr9:2683000-2711050_F	lincRNA:chr9:2683000-2711050_F	lincRNA:chr9:2683000-2711050 forward strand	NA	-2.26108	9.98127	-12.8626	2.54144e-05	0.00484241	No BLAST hit	NA	NA	FALSE	FALSE	FALSE
A_21_P0013727	XLOC_l2_015202	BC065763	BROAD Institute lincRNA (XLOC_l2_015202), lincRNA [TCONS_l2_00029962]	NA	5.62935	8.01051	12.8537	2.55086e-05	0.00484427	No BLAST hit	NA	NA	FALSE	FALSE	FALSE
A_23_P371787	SUSD6	NM_014734	sushi domain containing 6	9766	2.83451	13.1292	12.822	2.58483e-05	0.00489258	unique gene,perfect match	SUSD6	protein_coding	FALSE	FALSE	FALSE
A_23_P218646	TNFRSF6B	NM_003823	tumor necrosis factor receptor superfamily, member 6b, decoy	8771	2.24679	9.016	12.8037	2.60477e-05	0.00490358	multiple matching genes	NA	NA	TRUE	FALSE	TRUE
A_23_P76761	VRK1	NM_003384	vaccinia related kinase 1	7443	-2.37315	9.6148	-12.7835	2.6268e-05	0.00490358	unique gene,perfect match	VRK1	processed_transcript,protein_coding	FALSE	FALSE	FALSE
A_23_P8981	STAR	NM_000349	steroidogenic acute regulatory protein	6770	-2.58072	6.71636	-12.7748	2.6364e-05	0.00490358	unique gene,perfect match	STAR	retained_intron,protein_coding	FALSE	FALSE	FALSE
A_24_P122746	VWA1	NM_022834	von Willebrand factor A domain containing 1	64856	2.29358	6.61751	12.7718	2.63975e-05	0.00490358	unique gene,perfect match	VWA1	protein_coding	TRUE	FALSE	FALSE
A_33_P3415663	MBLAC2	NM_203406	metallo-beta-lactamase domain containing 2	153364	-2.06062	8.25279	-12.758	2.65512e-05	0.00490358	unique gene,perfect match	MBLAC2	protein_coding	FALSE	FALSE	FALSE
A_24_P329795	C10orf10	NM_007021	chromosome 10 open reading frame 10	11067	3.45105	8.28868	12.7522	2.66159e-05	0.00490358	unique gene,perfect match	C10orf10	protein_coding	TRUE	FALSE	FALSE
A_23_P431388	SPOCD1	NM_144569	SPOC domain containing 1	90853	3.07894	8.47392	12.7435	2.67131e-05	0.00490358	unique gene,perfect match	SPOCD1	retained_intron,protein_coding	FALSE	FALSE	FALSE
A_33_P3240512	KCTD12	NM_138444	potassium channel tetramerization domain containing 12	115207	2.14135	12.5274	12.7423	2.67264e-05	0.00490358	unique gene,perfect match	KCTD12	protein_coding	FALSE	FALSE	FALSE
A_32_P46840	RP11-172H24.4	ENST00000610494	NA	729680	-2.03289	7.33916	-12.7173	2.70088e-05	0.00490358	unique gene,perfect match	RP11-172H24.4	antisense	FALSE	FALSE	FALSE
A_23_P252740	DSCC1	NM_024094	DNA replication and sister chromatid cohesion 1	79075	-2.67265	6.28303	-12.7085	2.71097e-05	0.00490358	no perfect matching probe	DSCC1	protein_coding	FALSE	FALSE	FALSE
A_24_P133253	KITLG	ENST00000378535	NA	4254	-2.12249	10.6093	-12.7081	2.71144e-05	0.00490358	unique gene,perfect match	KITLG	processed_transcript	FALSE	TRUE	FALSE
A_23_P140928	TMC7	NM_024847	transmembrane channel-like 7	79905	2.75615	8.73088	12.7043	2.71573e-05	0.00490358	unique gene,perfect match	TMC7	protein_coding	FALSE	FALSE	FALSE
A_32_P40288	TMEM200A	NM_052913	transmembrane protein 200A	114801	2.72356	6.56575	12.7017	2.71871e-05	0.00490358	unique gene,perfect match	TMEM200A	protein_coding	FALSE	FALSE	FALSE
A_24_P323598	ESCO2	NM_001017420	establishment of sister chromatid cohesion N-acetyltransferase 2	157570	-2.38057	6.2463	-12.6984	2.72258e-05	0.00490358	unique gene,perfect match	ESCO2	protein_coding	FALSE	FALSE	FALSE
A_32_P218355	C6orf132	NM_001164446	chromosome 6 open reading frame 132	647024	2.16771	14.3601	12.6956	2.7258e-05	0.00490358	unique gene,perfect match	C6orf132	protein_coding	FALSE	FALSE	FALSE
A_33_P3301524	XRCC3	NM_001100119	X-ray repair complementing defective repair in Chinese hamster cells 3	7517	-2.22502	9.29096	-12.6941	2.72744e-05	0.00490358	unique gene,perfect match	XRCC3	protein_coding,retained_intron	FALSE	FALSE	FALSE
A_23_P104188	ELF3	NM_004433	E74-like factor 3 (ets domain transcription factor, epithelial-specific )	1999	2.48936	12.653	12.6777	2.74637e-05	0.00492108	multiple matching genes	NA	NA	FALSE	FALSE	FALSE
A_23_P79331	TMBIM1	NM_022152	transmembrane BAX inhibitor motif containing 1	64114	2.34978	14.8672	12.6697	2.75575e-05	0.00492108	no perfect matching probe	TMBIM1	protein_coding,retained_intron	FALSE	FALSE	FALSE
A_32_P66035	TMEM86A	NM_153347	transmembrane protein 86A	144110	2.82757	7.03248	12.6635	2.76292e-05	0.00492108	unique gene,perfect match	TMEM86A	protein_coding	FALSE	FALSE	FALSE
A_33_P3225268	QSOX1	NM_001004128	quiescin Q6 sulfhydryl oxidase 1	5768	2.91184	10.0588	12.6401	2.79043e-05	0.00493216	unique gene,perfect match	QSOX1	protein_coding	TRUE	FALSE	FALSE
A_33_P3276297	AY326463	AY326463	Homo sapiens putative protein STRF7 (STRF7) mRNA, complete cds. [AY326463]	NA	-2.0603	7.13897	-12.6322	2.79986e-05	0.00493216	No BLAST hit	NA	NA	FALSE	FALSE	FALSE
A_33_P3307903	CDKN3	NM_005192	cyclin-dependent kinase inhibitor 3	1033	-3.15515	7.54164	-12.6295	2.80306e-05	0.00493216	unique gene,perfect match	CDKN3	processed_transcript,protein_coding	FALSE	FALSE	FALSE
A_33_P3280805	LMO7	NM_015842	LIM domain 7	4008	2.86212	9.31982	12.6247	2.8087e-05	0.00493216	unique gene,perfect match	LMO7	retained_intron,protein_coding	FALSE	FALSE	FALSE
A_23_P428849	CHCHD4	NM_144636	coiled-coil-helix-coiled-coil-helix domain containing 4	131474	-2.05305	10.6864	-12.6218	2.81214e-05	0.00493216	unique gene,perfect match	CHCHD4	protein_coding	FALSE	FALSE	FALSE
A_21_P0011603	AMZ2	NM_016627	archaelysin family metallopeptidase 2	51321	-2.04809	10.8817	-12.5968	2.84221e-05	0.0049412	multiple matching genes	NA	NA	FALSE	FALSE	FALSE
A_23_P370569	C12orf66	NM_152440	chromosome 12 open reading frame 66	144577	-2.06731	6.86085	-12.5956	2.84368e-05	0.0049412	unique gene,perfect match	C12orf66	protein_coding	FALSE	FALSE	FALSE
A_32_P232559	PRKCQ-AS1	ENST00000625102	NA	439949	-2.05098	7.64003	-12.5942	2.84533e-05	0.0049412	unique gene,perfect match	PRKCQ-AS1	lincRNA	FALSE	FALSE	FALSE
A_23_P99930	TIPIN	NM_017858	TIMELESS interacting protein	54962	-2.52357	9.65398	-12.5842	2.8575e-05	0.0049412	unique gene,perfect match	TIPIN	nonsense_mediated_decay,protein_coding	FALSE	FALSE	FALSE
A_23_P144369	NAP1L5	NM_153757	nucleosome assembly protein 1-like 5	266812	-2.50169	7.45857	-12.5777	2.86535e-05	0.0049412	unique gene,perfect match	NAP1L5	protein_coding	FALSE	FALSE	FALSE
A_33_P3816688	PPARGC1B	NM_133263	peroxisome proliferator-activated receptor gamma, coactivator 1 beta	133522	-2.32911	7.46854	-12.5747	2.86898e-05	0.0049412	unique gene,perfect match	PPARGC1B	protein_coding	FALSE	FALSE	FALSE
A_23_P385861	CDCA2	NM_152562	cell division cycle associated 2	157313	-3.12517	8.61025	-12.548	2.90188e-05	0.0049829	no perfect matching probe	CDCA2	processed_transcript,protein_coding	FALSE	FALSE	FALSE
A_33_P3629678	COL5A1	NM_000093	collagen, type V, alpha 1	1289	2.31779	7.22181	12.5339	2.91934e-05	0.0049884	unique gene,perfect match	COL5A1	protein_coding	TRUE	TRUE	FALSE
A_23_P120794	SLC7A4	NM_004173	solute carrier family 7, member 4	6545	2.36329	9.64937	12.5273	2.92764e-05	0.0049884	unique gene,perfect match	SLC7A4	protein_coding	FALSE	FALSE	FALSE
A_23_P87769	PARPBP	NM_017915	PARP1 binding protein	55010	-2.74491	9.01497	-12.5036	2.95745e-05	0.0049884	multiple matching genes	NA	NA	FALSE	FALSE	FALSE
A_33_P3226810	TNFSF10	NM_003810	tumor necrosis factor (ligand) superfamily, member 10	8743	2.526	10.8431	12.4965	2.96642e-05	0.0049884	unique gene,perfect match	TNFSF10	protein_coding	FALSE	TRUE	FALSE
A_24_P225616	RRM2	NM_001034	ribonucleotide reductase M2	6241	-2.20686	7.95747	-12.4943	2.96927e-05	0.0049884	unique gene,perfect match	RRM2	protein_coding	FALSE	FALSE	FALSE
A_23_P70007	HMMR	NM_012484	hyaluronan-mediated motility receptor (RHAMM)	3161	-3.60278	9.49218	-12.487	2.97847e-05	0.0049884	unique gene,perfect match	HMMR	protein_coding	FALSE	FALSE	TRUE
A_33_P3351279	GPR37L1	NM_004767	G protein-coupled receptor 37 like 1	9283	2.20301	6.87388	12.4826	2.98409e-05	0.0049884	unique gene,perfect match	GPR37L1	protein_coding	FALSE	FALSE	TRUE
A_23_P21976	CSPG4	NM_001897	chondroitin sulfate proteoglycan 4	1464	2.13975	6.37346	12.4823	2.98455e-05	0.0049884	unique gene,perfect match	CSPG4	protein_coding	FALSE	FALSE	TRUE
A_23_P214821	EDN1	NM_001955	endothelin 1	1906	3.17037	12.664	12.4774	2.9908e-05	0.0049884	unique gene,perfect match	EDN1	protein_coding	TRUE	TRUE	FALSE
A_33_P3292387	LRRIQ3	NM_001105659	leucine-rich repeats and IQ motif containing 3	127255	-1.98575	6.56279	-12.4753	2.9935e-05	0.0049884	unique gene,perfect match	LRRIQ3	retained_intron,protein_coding,processed_transcript,nonsense_mediated_decay	FALSE	FALSE	FALSE
A_33_P3251796	PDSS1	NM_014317	prenyl (decaprenyl) diphosphate synthase, subunit 1	23590	-2.28937	8.4904	-12.4697	3.00076e-05	0.0049884	unique gene,perfect match	PDSS1	nonsense_mediated_decay,protein_coding	FALSE	FALSE	FALSE
A_23_P428129	CDKN1C	NM_000076	cyclin-dependent kinase inhibitor 1C (p57, Kip2)	1028	2.28177	10.9858	12.4617	3.01104e-05	0.00499102	no perfect matching probe	CDKN1C	protein_coding,retained_intron	FALSE	FALSE	FALSE
A_24_P378019	IRF7	NM_004031	interferon regulatory factor 7	3665	3.12444	12.5082	12.4429	3.0355e-05	0.00501707	unique gene,perfect match	IRF7	nonsense_mediated_decay,protein_coding,retained_intron	FALSE	FALSE	FALSE
A_24_P98914	PFKM	NM_000289	phosphofructokinase, muscle	5213	-2.04094	11.5453	-12.4305	3.0517e-05	0.00502934	unique gene,perfect match	PFKM	protein_coding,retained_intron,nonsense_mediated_decay	FALSE	FALSE	FALSE
A_24_P911676	SOX4	NM_003107	SRY (sex determining region Y)-box 4	6659	2.06799	8.91846	12.4015	3.09009e-05	0.00503513	unique gene,perfect match	SOX4	protein_coding	FALSE	FALSE	FALSE
A_23_P45917	CKS1B	NM_001826	CDC28 protein kinase regulatory subunit 1B	1163	-2.11587	13.045	-12.401	3.09071e-05	0.00503513	unique gene,perfect match	CKS1B	processed_transcript,protein_coding	FALSE	FALSE	FALSE
A_24_P157926	TNFAIP3	NM_006290	tumor necrosis factor, alpha-induced protein 3	7128	3.59398	9.10622	12.3938	3.10038e-05	0.00503513	unique gene,perfect match	TNFAIP3	protein_coding	FALSE	FALSE	FALSE
A_23_P415558	ZNF212	NM_012256	zinc finger protein 212	7988	2.22694	10.1776	12.3925	3.10212e-05	0.00503513	unique gene,perfect match	ZNF212	protein_coding	FALSE	FALSE	FALSE
A_32_P154053	ATG9B	ENST00000605952	NA	285973	3.58552	6.70475	12.3866	3.10994e-05	0.00503513	unique gene,perfect match	ATG9B	nonsense_mediated_decay,processed_transcript	FALSE	FALSE	FALSE
A_23_P7873	MCM3	NM_002388	minichromosome maintenance complex component 3	4172	-2.26781	11.5063	-12.3727	3.12869e-05	0.00503513	unique gene,perfect match	MCM3	protein_coding	FALSE	FALSE	FALSE
A_23_P35414	PPP1R3C	NM_005398	protein phosphatase 1, regulatory subunit 3C	5507	-2.00593	10.2145	-12.3721	3.12954e-05	0.00503513	unique gene,perfect match	PPP1R3C	protein_coding	FALSE	FALSE	FALSE
A_24_P46130	ACPP	NM_001099	acid phosphatase, prostate	55	2.83922	8.71301	12.3607	3.14495e-05	0.00503513	unique gene,perfect match	ACPP	protein_coding	TRUE	FALSE	FALSE
A_23_P138507	CDK1	NM_001786	cyclin-dependent kinase 1	983	-3.32242	9.28822	-12.3581	3.1485e-05	0.00503513	unique gene,perfect match	CDK1	protein_coding	FALSE	FALSE	FALSE
A_33_P3352970	IRAK2	NM_001570	interleukin-1 receptor-associated kinase 2	3656	2.353	9.55063	12.3425	3.1699e-05	0.00503513	unique gene,perfect match	IRAK2	protein_coding	FALSE	FALSE	FALSE
A_23_P33326	ADRA1B	NM_000679	adrenoceptor alpha 1B	147	3.15887	7.29018	12.3393	3.17425e-05	0.00503513	No BLAST hit	NA	NA	FALSE	FALSE	FALSE
A_23_P163467	C15orf52	NM_207380	chromosome 15 open reading frame 52	388115	3.05155	13.6178	12.3367	3.17786e-05	0.00503513	unique gene,perfect match	C15orf52	retained_intron,protein_coding	FALSE	FALSE	FALSE
A_23_P153480	KLK5	NM_012427	kallikrein-related peptidase 5	25818	2.01349	15.7996	12.3321	3.18414e-05	0.00503513	unique gene,perfect match	KLK5	retained_intron,protein_coding	TRUE	FALSE	FALSE
A_33_P3344477	FERMT2	NM_001134999	fermitin family member 2	10979	2.07441	7.7188	12.3293	3.18808e-05	0.00503513	unique gene,perfect match	FERMT2	protein_coding,retained_intron	FALSE	FALSE	FALSE
A_23_P74349	NUF2	NM_145697	NUF2, NDC80 kinetochore complex component	83540	-2.57183	8.05525	-12.3142	3.20894e-05	0.00503513	unique gene,perfect match	NUF2	protein_coding	FALSE	FALSE	FALSE
A_24_P123347	PPAT	NM_002703	phosphoribosyl pyrophosphate amidotransferase	5471	-2.11301	9.02576	-12.3078	3.21787e-05	0.00503513	unique gene,perfect match	PPAT	retained_intron,protein_coding	FALSE	FALSE	FALSE
A_33_P3408837	RP11-276H7.2	ENST00000424774	NA	NA	1.99696	7.09443	12.3047	3.2222e-05	0.00503513	unique gene,perfect match	RP11-276H7.2	antisense	FALSE	FALSE	FALSE
A_24_P364057	C11orf70	NM_032930	chromosome 11 open reading frame 70	85016	-2.79275	7.19758	-12.3043	3.22279e-05	0.00503513	unique gene,perfect match	C11orf70	retained_intron,protein_coding	FALSE	FALSE	FALSE
A_33_P3212860	AMTN	NM_212557	amelotin	401138	2.54616	8.93366	12.3037	3.22361e-05	0.00503513	unique gene,perfect match	AMTN	protein_coding	TRUE	FALSE	FALSE
A_23_P110802	CENPH	NM_022909	centromere protein H	64946	-3.05699	7.81877	-12.2986	3.2308e-05	0.00503513	unique gene,perfect match	CENPH	protein_coding	FALSE	FALSE	FALSE
A_23_P118834	TOP2A	NM_001067	topoisomerase (DNA) II alpha 170kDa	7153	-2.69477	7.86104	-12.2829	3.25292e-05	0.00505587	unique gene,perfect match	TOP2A	protein_coding	FALSE	FALSE	FALSE
A_19_P00806772	LDHBP1	ENST00000455730	NA	NA	-2.25714	13.5624	-12.2739	3.26568e-05	0.00506198	unique gene,perfect match	LDHBP1	processed_pseudogene	FALSE	FALSE	FALSE
A_23_P160537	AUNIP	NM_024037	aurora kinase A and ninein interacting protein	79000	-2.08651	9.0477	-12.2657	3.27741e-05	0.00506647	unique gene,perfect match	AUNIP	protein_coding,processed_transcript	FALSE	FALSE	FALSE
A_23_P8240	FAM50B	NM_012135	family with sequence similarity 50, member B	26240	-1.9815	7.75784	-12.2585	3.28772e-05	0.00506875	unique gene,perfect match	FAM50B	protein_coding	FALSE	FALSE	FALSE
A_23_P134714	HRSP12	NM_005836	heat-responsive protein 12	10247	-2.53331	10.4478	-12.2445	3.3078e-05	0.00508159	unique gene,perfect match	RIDA	protein_coding,nonsense_mediated_decay,retained_intron	FALSE	FALSE	FALSE
A_33_P3408877	A_33_P3408877	A_33_P3408877	Unknown	NA	2.71964	10.9384	12.2404	3.31377e-05	0.00508159	no perfect matching probe	COL4A3	protein_coding	FALSE	FALSE	FALSE
A_23_P211141	DSCAM	NM_001389	Down syndrome cell adhesion molecule	1826	2.83588	7.03291	12.2083	3.36052e-05	0.00510375	unique gene,perfect match	DSCAM	protein_coding	FALSE	TRUE	FALSE
A_23_P258190	AKR1B1	NM_001628	aldo-keto reductase family 1, member B1 (aldose reductase)	231	-2.06833	12.8659	-12.2045	3.36612e-05	0.00510375	multiple matching genes	NA	NA	FALSE	FALSE	FALSE
A_32_P198731	NEURL1B	NM_001142651	neuralized E3 ubiquitin protein ligase 1B	54492	2.57346	8.583	12.2029	3.36858e-05	0.00510375	unique gene,perfect match	NEURL1B	protein_coding	FALSE	FALSE	FALSE
A_21_P0003733	RP11-293A21.1	ENST00000472346	NA	NA	-2.43311	7.17413	-12.1923	3.38422e-05	0.00510375	unique gene,perfect match	RP11-293A21.1	antisense	FALSE	FALSE	FALSE
A_33_P3350488	NUSAP1	NM_016359	nucleolar and spindle associated protein 1	51203	-2.86727	8.68972	-12.1841	3.39645e-05	0.00510375	unique gene,perfect match	NUSAP1	protein_coding	FALSE	FALSE	FALSE
A_21_P0010205	LINC00114	ENST00000411989	NA	NA	-2.16742	8.15288	-12.1812	3.40068e-05	0.00510375	unique gene,perfect match	LINC00114	lincRNA	FALSE	FALSE	FALSE
A_23_P15101	TMC5	NM_024780	transmembrane channel-like 5	79838	2.73126	8.54907	12.1747	3.4104e-05	0.00510375	unique gene,perfect match	TMC5	nonsense_mediated_decay,protein_coding	FALSE	FALSE	FALSE
A_23_P26759	CANT1	NM_138793	calcium activated nucleotidase 1	124583	2.11596	9.52301	12.1746	3.41066e-05	0.00510375	unique gene,perfect match	CANT1	nonsense_mediated_decay,protein_coding	FALSE	FALSE	FALSE
A_23_P28886	PCNA	NM_002592	proliferating cell nuclear antigen	5111	-2.24694	11.5441	-12.171	3.41596e-05	0.00510375	unique gene,perfect match	PCNA	protein_coding	FALSE	FALSE	FALSE
A_33_P3222228	FUT6	NM_000150	fucosyltransferase 6 (alpha (1,3) fucosyltransferase)	2528	2.51585	9.68063	12.1586	3.4346e-05	0.00510375	multiple matching genes	NA	NA	FALSE	FALSE	FALSE
A_23_P87902	DYRK4	NM_003845	dual-specificity tyrosine-(Y)-phosphorylation regulated kinase 4	8798	-2.18625	9.92477	-12.1465	3.45302e-05	0.00510375	unique gene,perfect match	DYRK4	retained_intron,protein_coding	FALSE	FALSE	FALSE
A_23_P18196	RFC4	NM_002916	replication factor C (activator 1) 4, 37kDa	5984	-2.12384	9.79773	-12.139	3.46436e-05	0.00510375	unique gene,perfect match	RFC4	protein_coding,retained_intron	FALSE	FALSE	FALSE
A_23_P46039	FCRLA	NM_032738	Fc receptor-like A	84824	2.09554	6.66521	12.1263	3.48383e-05	0.00510375	unique gene,perfect match	FCRLA	processed_transcript,protein_coding	TRUE	FALSE	FALSE
A_23_P408094	MXD1	NM_002357	MAX dimerization protein 1	4084	2.45541	9.33856	12.1225	3.48966e-05	0.00510375	unique gene,perfect match	MXD1	retained_intron,nonsense_mediated_decay,protein_coding	FALSE	FALSE	FALSE
A_23_P46539	PSRC1	NM_032636	proline/serine-rich coiled-coil 1	84722	-2.14802	8.5437	-12.1207	3.49239e-05	0.00510375	unique gene,perfect match	PSRC1	protein_coding,retained_intron	FALSE	FALSE	FALSE
A_23_P31739	STMN4	NM_030795	stathmin-like 4	81551	1.9564	6.83513	12.1204	3.49284e-05	0.00510375	unique gene,perfect match	STMN4	protein_coding	FALSE	FALSE	FALSE
A_24_P391431	TAF9B	NM_015975	TAF9B RNA polymerase II, TATA box binding protein (TBP)-associated factor, 31kDa	51616	-1.92432	7.25081	-12.1175	3.49724e-05	0.00510375	unique gene,perfect match	TAF9B	protein_coding	FALSE	FALSE	FALSE
A_24_P322354	SKA1	NM_001039535	spindle and kinetochore associated complex subunit 1	220134	-2.01115	6.26027	-12.1065	3.51428e-05	0.00510375	unique gene,perfect match	SKA1	protein_coding	FALSE	FALSE	FALSE
A_23_P404494	IL7R	NM_002185	interleukin 7 receptor	3575	2.29651	8.71069	12.1049	3.51686e-05	0.00510375	unique gene,perfect match	IL7R	protein_coding	TRUE	FALSE	TRUE
A_32_P15799	HMGN2	NM_005517	high mobility group nucleosomal binding domain 2	3151	-2.26034	12.8825	-12.0955	3.53145e-05	0.00510375	multiple matching genes	NA	NA	FALSE	FALSE	FALSE
A_23_P165840	ODC1	NM_002539	ornithine decarboxylase 1	4953	-2.05208	13.3331	-12.0906	3.53911e-05	0.00510375	unique gene,perfect match	ODC1	protein_coding	FALSE	FALSE	FALSE
A_23_P170733	ANTXR2	NM_058172	anthrax toxin receptor 2	118429	3.7431	12.755	12.0793	3.55681e-05	0.00510375	no perfect matching probe	ANTXR2	nonsense_mediated_decay,protein_coding	FALSE	FALSE	FALSE
A_33_P3358363	SPANXN5	NM_001009616	SPANX family, member N5	494197	3.00104	6.47471	12.0792	3.5569e-05	0.00510375	unique gene,perfect match	SPANXN5	protein_coding	FALSE	FALSE	FALSE
A_23_P252201	EAF2	NM_018456	ELL associated factor 2	55840	-2.39851	8.14774	-12.0729	3.56691e-05	0.00510375	unique gene,perfect match	EAF2	protein_coding,nonsense_mediated_decay	FALSE	FALSE	FALSE
A_23_P31765	PKIA	NM_006823	protein kinase (cAMP-dependent, catalytic) inhibitor alpha	5569	-2.03139	8.47344	-12.0694	3.57238e-05	0.00510375	unique gene,perfect match	PKIA	protein_coding	FALSE	FALSE	FALSE
A_33_P3393806	ATP13A2	ENST00000502860	ATPase type 13A2	23400	2.47498	8.63731	12.0663	3.5773e-05	0.00510375	unique gene,perfect match	ATP13A2	protein_coding,retained_intron	FALSE	FALSE	FALSE
A_24_P200427	PAICS	NM_001079525	phosphoribosylaminoimidazole carboxylase, phosphoribosylaminoimidazole succinocarboxamide synthetase	10606	-2.00853	12.2532	-12.0629	3.58261e-05	0.00510375	unique gene,perfect match	PAICS	protein_coding	FALSE	FALSE	FALSE
A_23_P95302	RFC5	NM_181578	replication factor C (activator 1) 5, 36.5kDa	5985	-1.93496	10.5371	-12.0492	3.60443e-05	0.00510375	unique gene,perfect match	RFC5	protein_coding	FALSE	FALSE	FALSE
A_32_P20523	TIGD2	NM_145715	tigger transposable element derived 2	166815	-1.99169	9.62775	-12.0425	3.61519e-05	0.00510375	unique gene,perfect match	TIGD2	protein_coding	FALSE	FALSE	FALSE
A_19_P00806876	lincRNA:chr16:20866393-20866851_R	lincRNA:chr16:20866393-20866851_R	lincRNA:chr16:20866393-20866851 reverse strand	NA	1.93182	10.4155	12.0394	3.62018e-05	0.00510375	unique gene,perfect match	DCUN1D3	protein_coding	FALSE	FALSE	FALSE
A_23_P386320	MFI2	NM_033316	antigen p97 (melanoma associated) identified by monoclonal antibodies 133.2 and 96.5	4241	2.5652	7.80315	12.0385	3.62156e-05	0.00510375	unique gene,perfect match	MELTF	protein_coding	FALSE	TRUE	FALSE
A_23_P96325	ERCC6L	NM_017669	excision repair cross-complementation group 6-like	54821	-2.50652	6.73835	-12.0308	3.63394e-05	0.00510375	unique gene,perfect match	ERCC6L	protein_coding	FALSE	FALSE	FALSE
A_24_P116535	MMP15	NM_002428	matrix metallopeptidase 15 (membrane-inserted)	4324	2.55507	9.32128	12.0193	3.65268e-05	0.00510375	unique gene,perfect match	MMP15	protein_coding	FALSE	FALSE	FALSE
A_21_P0004503	CTD-2366F13.1	ENST00000499459	NA	257396	-2.15471	6.7484	-12.0175	3.65554e-05	0.00510375	unique gene,perfect match	CTD-2366F13.1	antisense	FALSE	FALSE	FALSE
A_33_P3283083	INPP4B	NM_003866	inositol polyphosphate-4-phosphatase, type II, 105kDa	8821	2.65267	7.52859	12.0165	3.65716e-05	0.00510375	unique gene,perfect match	INPP4B	protein_coding,processed_transcript,nonsense_mediated_decay	FALSE	FALSE	FALSE
A_23_P401	CENPF	NM_016343	centromere protein F, 350/400kDa	1063	-2.0874	11.1741	-12.0139	3.66143e-05	0.00510375	unique gene,perfect match	CENPF	protein_coding	FALSE	FALSE	FALSE
A_23_P4082	CCT6B	NM_006584	chaperonin containing TCP1, subunit 6B (zeta 2)	10693	-1.9842	8.22238	-12.0138	3.66147e-05	0.00510375	unique gene,perfect match	CCT6B	protein_coding,retained_intron	FALSE	FALSE	FALSE
A_23_P60016	PTTG3P	ENST00000521862	NA	26255	-2.58751	7.17976	-12.0095	3.66852e-05	0.00510375	unique gene,perfect match	PTTG3P	processed_pseudogene	FALSE	FALSE	FALSE
A_23_P144126	FETUB	NM_014375	fetuin B	26998	-2.0764	6.46355	-11.9983	3.68693e-05	0.00510375	unique gene,perfect match	FETUB	nonsense_mediated_decay,protein_coding	TRUE	FALSE	FALSE
A_21_P0011458	XLOC_l2_005415	TCONS_l2_00010039	BROAD Institute lincRNA (XLOC_l2_005415), lincRNA [TCONS_l2_00010039]	NA	-2.12791	9.02863	-11.9926	3.69624e-05	0.00510375	No BLAST hit	NA	NA	FALSE	FALSE	FALSE
A_33_P3247022	CCNE2	NM_057749	cyclin E2	9134	-2.42632	7.02457	-11.9923	3.69674e-05	0.00510375	unique gene,perfect match	CCNE2	protein_coding	FALSE	FALSE	FALSE
A_24_P122524	WDR3	NM_006784	WD repeat domain 3	10885	-1.97309	9.46923	-11.9891	3.70198e-05	0.00510375	unique gene,perfect match	WDR3	protein_coding	FALSE	FALSE	FALSE
A_24_P160413	MTMR9LP	ENST00000441044	NA	339483	3.9227	7.20077	11.9806	3.71607e-05	0.00511089	unique gene,perfect match	MTMR9LP	processed_transcript	FALSE	FALSE	FALSE
A_33_P3242923	LINC00640	ENST00000555801	NA	283553	-2.19642	8.49492	-11.9666	3.73934e-05	0.00511923	unique gene,perfect match	LINC00640	lincRNA	FALSE	FALSE	FALSE
A_33_P3337485	CD248	NM_020404	CD248 molecule, endosialin	57124	-2.96414	8.33671	-11.9662	3.73998e-05	0.00511923	unique gene,perfect match	CD248	protein_coding	FALSE	FALSE	FALSE
A_33_P3214298	IMPDH2	NM_000884	IMP (inosine 5'-monophosphate) dehydrogenase 2	3615	-1.99635	12.5031	-11.9554	3.75809e-05	0.00512555	unique gene,perfect match	IMPDH2	retained_intron,protein_coding	FALSE	FALSE	FALSE
A_23_P42257	IER3	NM_003897	immediate early response 3	8870	2.19342	14.9914	11.9481	3.77032e-05	0.00512555	unique gene,perfect match	IER3	protein_coding	FALSE	FALSE	FALSE
A_23_P345118	PIM1	NM_002648	Pim-1 proto-oncogene, serine/threonine kinase	5292	1.97502	11.8967	11.9474	3.77142e-05	0.00512555	unique gene,perfect match	PIM1	protein_coding	FALSE	FALSE	FALSE
A_23_P354027	KCTD11	NM_001002914	potassium channel tetramerization domain containing 11	147040	2.16662	11.0586	11.9378	3.78759e-05	0.00513362	unique gene,perfect match	KCTD11	protein_coding	FALSE	FALSE	FALSE
A_23_P3302	MNS1	NM_018365	meiosis-specific nuclear structural 1	55329	-2.74257	6.19955	-11.9291	3.80239e-05	0.00513362	unique gene,perfect match	MNS1	protein_coding	FALSE	FALSE	FALSE
A_33_P3290089	LOC100505585	XR_109536	uncharacterized LOC100505585	100505585	3.01253	6.62282	11.9267	3.80653e-05	0.00513362	unique gene,perfect match	ARHGEF1	retained_intron,protein_coding	FALSE	FALSE	FALSE
A_33_P3223472	AMZ2	NM_016627	archaelysin family metallopeptidase 2	51321	-1.89526	12.4146	-11.9226	3.8135e-05	0.00513362	multiple matching genes	NA	NA	FALSE	FALSE	FALSE
A_23_P90172	PPP1R15A	NM_014330	protein phosphatase 1, regulatory subunit 15A	23645	2.14985	9.54495	11.9107	3.83383e-05	0.00513362	unique gene,perfect match	PPP1R15A	protein_coding	FALSE	FALSE	FALSE
A_21_P0008485	LINC01550	ENST00000554822	NA	NA	-2.76453	6.53962	-11.9086	3.83741e-05	0.00513362	unique gene,perfect match	LINC01550	lincRNA	FALSE	FALSE	FALSE
A_23_P154740	KIZ	NM_018474	kizuna centrosomal protein	55857	-2.45365	10.2789	-11.9062	3.84161e-05	0.00513362	unique gene,perfect match	KIZ	processed_transcript,protein_coding	FALSE	FALSE	FALSE
A_33_P3347869	C3	NM_000064	complement component 3	718	2.35464	7.24293	11.8953	3.86035e-05	0.00513362	unique gene,perfect match	C3	retained_intron,protein_coding	TRUE	TRUE	FALSE
A_23_P49448	FA2H	NM_024306	fatty acid 2-hydroxylase	79152	2.36638	12.3321	11.8927	3.86491e-05	0.00513362	unique gene,perfect match	FA2H	protein_coding,retained_intron	FALSE	FALSE	FALSE
A_33_P3423551	IER3	NM_003897	immediate early response 3	8870	2.36013	13.2047	11.8916	3.86686e-05	0.00513362	unique gene,perfect match	IER3	protein_coding	FALSE	FALSE	FALSE
A_32_P52609	LPIN1	NM_145693	lipin 1	23175	3.1262	12.7696	11.8799	3.88719e-05	0.00514376	unique gene,perfect match	LPIN1	protein_coding	FALSE	FALSE	FALSE
A_21_P0009265	RGS9	ENST00000582940	NA	100507002	-2.01603	6.58059	-11.8672	3.90949e-05	0.00514376	unique gene,perfect match	RGS9	processed_transcript	FALSE	FALSE	FALSE
A_24_P943815	PNPLA4	NM_004650	patatin-like phospholipase domain containing 4	8228	-2.01412	7.48531	-11.8638	3.91536e-05	0.00514376	unique gene,perfect match	PNPLA4	protein_coding	TRUE	FALSE	FALSE
A_23_P163209	BCL2L10	NM_020396	BCL2-like 10 (apoptosis facilitator)	10017	-2.59128	6.82898	-11.8602	3.92173e-05	0.00514376	unique gene,perfect match	BCL2L10	protein_coding	FALSE	FALSE	FALSE
A_23_P132718	SEMA3B	NM_004636	sema domain, immunoglobulin domain (Ig), short basic domain, secreted, (semaphorin) 3B	7869	2.69389	9.74521	11.8569	3.92765e-05	0.00514376	unique gene,perfect match	SEMA3B	retained_intron,processed_transcript,protein_coding	TRUE	TRUE	FALSE
A_32_P205637	PARD6B	NM_032521	par-6 family cell polarity regulator beta	84612	2.28131	9.09161	11.8558	3.92952e-05	0.00514376	unique gene,perfect match	PARD6B	protein_coding	FALSE	FALSE	FALSE
A_23_P321349	SAAL1	NM_138421	serum amyloid A-like 1	113174	-2.18603	9.53094	-11.8514	3.93728e-05	0.00514376	unique gene,perfect match	SAAL1	retained_intron,protein_coding,nonsense_mediated_decay	FALSE	FALSE	FALSE
A_23_P422071	B3GALT4	NM_003782	UDP-Gal:betaGlcNAc beta 1,3-galactosyltransferase, polypeptide 4	8705	1.90059	11.7115	11.8321	3.97169e-05	0.00516051	no perfect matching probe	B3GALT4	processed_transcript,protein_coding	TRUE	FALSE	FALSE
A_33_P3226050	GATSL3	NM_001037666	GATS protein-like 3	652968	-2.72012	12.0087	-11.8305	3.97458e-05	0.00516051	unique gene,perfect match	GATSL3	protein_coding,processed_transcript	FALSE	FALSE	FALSE
A_21_P0000500	SNORD86	NR_004399	small nucleolar RNA, C/D box 86	692201	-2.0867	9.7668	-11.8291	3.9771e-05	0.00516051	multiple matching genes	NA	NA	FALSE	FALSE	FALSE
A_19_P00317807	lincRNA:chr9:12758800-12759752_R	lincRNA:chr9:12758800-12759752_R	lincRNA:chr9:12758800-12759752 reverse strand	NA	2.04631	5.98914	11.8237	3.98673e-05	0.00516133	No BLAST hit	NA	NA	FALSE	FALSE	FALSE
A_33_P3364646	RASGEF1B	NM_152545	RasGEF domain family, member 1B	153020	2.58927	6.53754	11.8015	4.0269e-05	0.00518641	unique gene,perfect match	RASGEF1B	protein_coding	TRUE	FALSE	FALSE
A_33_P3378126	FBXO32	NM_058229	F-box protein 32	114907	2.64866	9.87245	11.7953	4.03822e-05	0.00518641	unique gene,perfect match	FBXO32	protein_coding,retained_intron	FALSE	FALSE	FALSE
A_33_P3356320	C17orf97	NM_001013672	chromosome 17 open reading frame 97	400566	-2.2251	7.03597	-11.7677	4.08888e-05	0.00518641	unique gene,perfect match	C17orf97	processed_transcript,nonsense_mediated_decay,protein_coding	FALSE	FALSE	FALSE
A_19_P00803587	lincRNA:chr16:20864099-20869374_R	lincRNA:chr16:20864099-20869374_R	lincRNA:chr16:20864099-20869374 reverse strand	NA	1.93409	9.98872	11.7674	4.0895e-05	0.00518641	unique gene,perfect match	DCUN1D3	protein_coding	FALSE	FALSE	FALSE
A_33_P3356070	LPIN1	NM_145693	lipin 1	23175	2.49909	6.58628	11.765	4.09401e-05	0.00518641	unique gene,perfect match	LPIN1	processed_transcript,retained_intron,protein_coding,nonsense_mediated_decay	FALSE	FALSE	FALSE
A_23_P343366	MAB21L3	NM_152367	mab-21-like 3 (C. elegans)	126868	-2.06381	7.1845	-11.7631	4.09756e-05	0.00518641	unique gene,perfect match	MAB21L3	protein_coding	FALSE	FALSE	FALSE
A_21_P0012109	RP1-278O22.1	ENST00000417299	NA	NA	-2.80373	7.07432	-11.754	4.11443e-05	0.00518641	unique gene,perfect match	RP1-278O22.1	lincRNA	FALSE	FALSE	FALSE
A_23_P353717	RMI2	NM_152308	RecQ mediated genome instability 2	116028	-2.16659	9.99694	-11.7466	4.12834e-05	0.00518641	no perfect matching probe	RMI2	protein_coding	FALSE	FALSE	FALSE
A_23_P156687	CFB	NM_001710	complement factor B	629	3.24866	7.65797	11.7332	4.15352e-05	0.00518641	multiple matching genes	NA	NA	TRUE	FALSE	FALSE
A_19_P00318663	lincRNA:chr8:29444516-29445942_R	lincRNA:chr8:29444516-29445942_R	lincRNA:chr8:29444516-29445942 reverse strand	NA	2.80054	7.19993	11.719	4.18029e-05	0.00518641	No BLAST hit	NA	NA	FALSE	FALSE	FALSE
A_24_P194081	FXYD5	NM_144779	FXYD domain containing ion transport regulator 5	53827	2.27718	12.9283	11.7185	4.18134e-05	0.00518641	unique gene,perfect match	FXYD5	processed_transcript,protein_coding,nonsense_mediated_decay	FALSE	FALSE	FALSE
A_23_P143016	ARID5A	NM_212481	AT rich interactive domain 5A (MRF1-like)	10865	1.88384	8.15682	11.7163	4.18541e-05	0.00518641	unique gene,perfect match	ARID5A	retained_intron,protein_coding,nonsense_mediated_decay	FALSE	FALSE	FALSE
A_24_P152398	TP53AIP1	NM_001195195	tumor protein p53 regulated apoptosis inducing protein 1	63970	-2.36183	8.74619	-11.7137	4.19044e-05	0.00518641	unique gene,perfect match	TP53AIP1	protein_coding,nonsense_mediated_decay,retained_intron	FALSE	FALSE	FALSE
A_23_P351215	SKIL	NM_005414	SKI-like proto-oncogene	6498	2.71159	8.32782	11.6998	4.21706e-05	0.00518641	unique gene,perfect match	SKIL	protein_coding	FALSE	FALSE	FALSE
A_23_P118246	GINS2	NM_016095	GINS complex subunit 2 (Psf2 homolog)	51659	-3.82846	8.69951	-11.6991	4.21845e-05	0.00518641	unique gene,perfect match	GINS2	protein_coding	FALSE	FALSE	FALSE
A_21_P0008484	LINC01550	ENST00000512901	NA	NA	-3.57468	7.43145	-11.6984	4.21967e-05	0.00518641	unique gene,perfect match	LINC01550	lincRNA	FALSE	FALSE	FALSE
A_21_P0012110	XLOC_l2_008546	THC2684837	BROAD Institute lincRNA (XLOC_l2_008546), lincRNA [TCONS_l2_00016153]	NA	-2.6079	7.62221	-11.6926	4.23085e-05	0.00518641	no perfect matching probe	RP1-278O22.1	lincRNA	FALSE	FALSE	FALSE
A_23_P218111	SERPINA1	NM_001002236	serpin peptidase inhibitor, clade A (alpha-1 antiproteinase, antitrypsin), member 1	5265	1.89152	7.59669	11.6861	4.24346e-05	0.00518641	unique gene,perfect match	SERPINA1	protein_coding,nonsense_mediated_decay	TRUE	TRUE	FALSE
A_32_P205553	RPL26L1	NM_016093	ribosomal protein L26-like 1	51121	-2.02556	12.9053	-11.686	4.24362e-05	0.00518641	multiple matching genes	NA	NA	FALSE	FALSE	FALSE
A_33_P3214869	KPNA7	NM_001145715	karyopherin alpha 7 (importin alpha 8)	402569	2.45827	9.9819	11.6723	4.27027e-05	0.00518641	unique gene,perfect match	KPNA7	protein_coding	FALSE	FALSE	FALSE
A_33_P3238166	PXDN	NM_012293	peroxidasin	7837	2.96309	12.701	11.6688	4.27707e-05	0.00518641	no perfect matching probe	PXDN	protein_coding	TRUE	FALSE	FALSE
A_23_P68087	ATIC	NM_004044	5-aminoimidazole-4-carboxamide ribonucleotide formyltransferase/IMP cyclohydrolase	471	-1.99667	11.0819	-11.6671	4.28038e-05	0.00518641	unique gene,perfect match	ATIC	retained_intron,processed_transcript,protein_coding,nonsense_mediated_decay	FALSE	FALSE	FALSE
A_23_P68436	WFDC12	NM_080869	WAP four-disulfide core domain 12	128488	3.59102	7.82985	11.6648	4.28488e-05	0.00518641	unique gene,perfect match	WFDC12	protein_coding	TRUE	FALSE	FALSE
A_23_P53476	LDHB	NM_002300	lactate dehydrogenase B	3945	-2.0559	15.7905	-11.6599	4.29447e-05	0.00518641	multiple matching genes	NA	NA	FALSE	FALSE	FALSE
A_19_P00326958	lincRNA:chr3:131086935-131098735_F	lincRNA:chr3:131086935-131098735_F	lincRNA:chr3:131086935-131098735 forward strand	NA	-2.18979	8.70607	-11.6519	4.31017e-05	0.00518641	No BLAST hit	NA	NA	FALSE	FALSE	FALSE
A_23_P334263	SENP8	NM_145204	SUMO/sentrin specific peptidase family member 8	123228	-2.08546	7.37491	-11.6494	4.31506e-05	0.00518641	unique gene,perfect match	SENP8	protein_coding	FALSE	FALSE	FALSE
A_33_P3298413	PPIH	NM_006347	peptidylprolyl isomerase H (cyclophilin H)	10465	-2.21021	11.0364	-11.6453	4.32328e-05	0.00518641	unique gene,perfect match	PPIH	nonsense_mediated_decay,protein_coding	FALSE	FALSE	FALSE
A_24_P362904	PFKFB4	NM_004567	6-phosphofructo-2-kinase/fructose-2,6-biphosphatase 4	5210	2.06418	9.84458	11.6424	4.329e-05	0.00518641	unique gene,perfect match	PFKFB4	protein_coding	FALSE	FALSE	FALSE
A_21_P0001466	XLOC_000701	TCONS_00001387	BROAD Institute lincRNA (XLOC_000701), lincRNA [TCONS_00001387]	NA	-3.10479	7.52381	-11.6396	4.33461e-05	0.00518641	No BLAST hit	NA	NA	FALSE	FALSE	FALSE
A_33_P3243175	PNPO	NM_018129	pyridoxamine 5'-phosphate oxidase	55163	-2.02145	11.7978	-11.6353	4.34306e-05	0.00518641	No BLAST hit	NA	NA	FALSE	FALSE	FALSE
A_23_P29067	TMPRSS2	NM_005656	transmembrane protease, serine 2	7113	2.96049	10.1242	11.6348	4.34413e-05	0.00518641	unique gene,perfect match	TMPRSS2	protein_coding	FALSE	FALSE	FALSE
A_33_P3216008	SKA3	NM_145061	spindle and kinetochore associated complex subunit 3	221150	-2.43219	6.49006	-11.6318	4.34999e-05	0.00518641	unique gene,perfect match	SKA3	protein_coding,nonsense_mediated_decay	FALSE	FALSE	FALSE
A_33_P3211569	ERBB3	NM_001005915	erb-b2 receptor tyrosine kinase 3	2065	1.89285	10.6428	11.6317	4.35032e-05	0.00518641	unique gene,perfect match	ERBB3	protein_coding	TRUE	FALSE	TRUE
A_23_P256205	ABLIM3	NM_014945	actin binding LIM protein family, member 3	22885	2.10665	11.2723	11.63	4.3536e-05	0.00518641	unique gene,perfect match	ABLIM3	protein_coding,nonsense_mediated_decay	FALSE	FALSE	FALSE
A_33_P3408913	SAA2	NM_001127380	serum amyloid A2	6289	2.5041	7.17246	11.6293	4.35505e-05	0.00518641	No BLAST hit	NA	NA	TRUE	FALSE	FALSE
A_23_P328545	GABRP	NM_014211	gamma-aminobutyric acid (GABA) A receptor, pi	2568	4.33442	11.2206	11.6218	4.36991e-05	0.00518641	no perfect matching probe	GABRP	protein_coding	TRUE	FALSE	FALSE
A_33_P3414907	NPL	NM_001200050	N-acetylneuraminate pyruvate lyase (dihydrodipicolinate synthase)	80896	-1.87393	7.04198	-11.6181	4.37733e-05	0.00518641	unique gene,perfect match	NPL	processed_transcript,protein_coding	FALSE	FALSE	FALSE
A_23_P100711	PMP22	NM_000304	peripheral myelin protein 22	5376	-3.35205	9.71981	-11.6105	4.39264e-05	0.00518641	unique gene,perfect match	PMP22	protein_coding	FALSE	FALSE	FALSE
A_33_P3271455	PXDN	NM_012293	peroxidasin	7837	2.82121	12.2386	11.607	4.39977e-05	0.00518641	unique gene,perfect match	PXDN	protein_coding	TRUE	FALSE	FALSE
A_23_P58588	SLIT3	NM_003062	slit homolog 3 (Drosophila)	6586	2.58743	10.0326	11.6057	4.40236e-05	0.00518641	unique gene,perfect match	SLIT3	protein_coding	TRUE	TRUE	FALSE
A_23_P419107	TCP11L2	NM_152772	t-complex 11, testis-specific-like 2	255394	1.87627	7.61548	11.6048	4.4043e-05	0.00518641	unique gene,perfect match	TCP11L2	protein_coding	FALSE	FALSE	FALSE
A_19_P00800282	lincRNA:chr6:5013951-5056876_F	lincRNA:chr6:5013951-5056876_F	lincRNA:chr6:5013951-5056876 forward strand	NA	-2.15253	6.69074	-11.6007	4.41255e-05	0.00518641	No BLAST hit	NA	NA	FALSE	FALSE	FALSE
A_21_P0014248	VIM-AS1	ENST00000437232	NA	NA	2.89094	6.47202	11.6004	4.41306e-05	0.00518641	unique gene,perfect match	VIM-AS1	antisense	FALSE	FALSE	FALSE
A_23_P161698	MMP3	NM_002422	matrix metallopeptidase 3	4314	2.29957	5.66533	11.598	4.41798e-05	0.00518641	unique gene,perfect match	MMP3	protein_coding	TRUE	FALSE	FALSE
A_23_P257043	GEM	NM_005261	GTP binding protein overexpressed in skeletal muscle	2669	1.97767	6.46929	11.5972	4.41951e-05	0.00518641	unique gene,perfect match	GEM	protein_coding	FALSE	FALSE	FALSE
A_33_P3257165	YPEL1	NM_013313	yippee-like 1 (Drosophila)	29799	3.90611	6.98265	11.596	4.42208e-05	0.00518641	unique gene,perfect match	YPEL1	protein_coding,retained_intron	FALSE	FALSE	FALSE
A_23_P259189	CLIC4	NM_013943	chloride intracellular channel 4	25932	1.95266	11.3358	11.5859	4.44267e-05	0.00519992	multiple matching genes;no perfect matching probe	NA	NA	FALSE	FALSE	FALSE
A_24_P202567	ITPKC	NM_025194	inositol-trisphosphate 3-kinase C	80271	1.84107	14.0144	11.5721	4.47086e-05	0.005218	unique gene,perfect match	ITPKC	protein_coding	FALSE	FALSE	FALSE
A_33_P3214446	RFC3	NM_181558	replication factor C (activator 1) 3, 38kDa	5983	-2.42184	7.77841	-11.5638	4.48806e-05	0.005218	unique gene,perfect match	RFC3	protein_coding	FALSE	FALSE	FALSE
A_23_P17826	SLC5A1	NM_000343	solute carrier family 5 (sodium/glucose cotransporter), member 1	6523	2.21969	10.3384	11.5552	4.50579e-05	0.005218	unique gene,perfect match	SLC5A1	protein_coding	FALSE	FALSE	FALSE
A_23_P255714	IFT74	NM_025103	intraflagellar transport 74	80173	-2.00783	8.18293	-11.5548	4.50671e-05	0.005218	unique gene,perfect match	IFT74	protein_coding	FALSE	FALSE	FALSE
A_33_P3387861	RP11-303E16.2	ENST00000566639	NA	55839	-2.06268	8.79297	-11.5533	4.50978e-05	0.005218	unique gene,perfect match	RP11-303E16.2	sense_intronic	FALSE	FALSE	FALSE
A_32_P159192	ENST00000390247	ENST00000390247	immunoglobulin kappa variable 3-7 (non-functional) [Source:HGNC Symbol;Acc:5821] [ENST00000390247]	NA	1.98035	6.42336	11.5519	4.51271e-05	0.005218	multiple matching genes	NA	NA	FALSE	FALSE	FALSE
A_32_P171061	ASCL2	NM_005170	achaete-scute family bHLH transcription factor 2	430	-2.09812	8.33343	-11.54	4.53751e-05	0.00523613	unique gene,perfect match	ASCL2	protein_coding	FALSE	FALSE	FALSE
A_23_P151368	N6AMT2	NM_174928	N-6 adenine-specific DNA methyltransferase 2 (putative)	221143	-2.61635	9.74656	-11.5302	4.55798e-05	0.00524918	unique gene,perfect match	EEF1AKMT1	protein_coding	FALSE	FALSE	FALSE
A_33_P3316539	SLC7A2	NM_001008539	solute carrier family 7 (cationic amino acid transporter, y+ system), member 2	6542	3.42191	8.99848	11.5233	4.57256e-05	0.00525542	unique gene,perfect match	SLC7A2	protein_coding	FALSE	FALSE	FALSE
A_32_P206698	CKS1B	NM_001826	CDC28 protein kinase regulatory subunit 1B	1163	-2.66773	9.79685	-11.5176	4.58475e-05	0.00525889	multiple matching genes	NA	NA	FALSE	FALSE	FALSE
A_33_P3322400	RP11-486L19.2	ENST00000565643	NA	NA	-1.84363	6.90274	-11.506	4.60923e-05	0.00526515	unique gene,perfect match	RP11-486L19.2	antisense	FALSE	FALSE	FALSE
A_23_P202392	SUV39H2	NM_024670	suppressor of variegation 3-9 homolog 2 (Drosophila)	79723	-1.92979	8.5054	-11.5036	4.61453e-05	0.00526515	unique gene,perfect match	SUV39H2	protein_coding,nonsense_mediated_decay	FALSE	FALSE	FALSE
A_33_P3318237	PPP2R5B	NM_006244	protein phosphatase 2, regulatory subunit B', beta	5526	1.84107	7.84949	11.4989	4.62439e-05	0.00526515	unique gene,perfect match	PPP2R5B	retained_intron,protein_coding	FALSE	FALSE	FALSE
A_23_P143958	RPL22L1	NM_001099645	ribosomal protein L22-like 1	200916	-1.85697	15.242	-11.4898	4.64397e-05	0.00526515	unique gene,perfect match	RPL22L1	protein_coding,nonsense_mediated_decay,retained_intron	FALSE	FALSE	FALSE
A_19_P00319809	BLACAT1	ENST00000626538	NA	NA	3.08667	9.87337	11.4896	4.64451e-05	0.00526515	unique gene,perfect match	BLACAT1	lincRNA	FALSE	FALSE	FALSE
A_32_P183970	C15orf62	NM_001130448	chromosome 15 open reading frame 62	643338	2.35329	7.83707	11.4865	4.65114e-05	0.00526515	unique gene,perfect match	C15orf62	protein_coding	FALSE	FALSE	FALSE
A_19_P00323763	lincRNA:chr2:74193717-74210392_R	lincRNA:chr2:74193717-74210392_R	lincRNA:chr2:74193717-74210392 reverse strand	NA	-1.8776	7.42512	-11.4823	4.66024e-05	0.00526515	No BLAST hit	NA	NA	FALSE	FALSE	FALSE
A_23_P152838	CCL5	NM_002985	chemokine (C-C motif) ligand 5	6352	1.89967	6.65099	11.4778	4.66994e-05	0.00526515	unique gene,perfect match	CCL5	protein_coding	TRUE	TRUE	FALSE
A_23_P364544	C12orf60	NM_175874	chromosome 12 open reading frame 60	144608	-2.28238	6.28442	-11.4759	4.67403e-05	0.00526515	unique gene,perfect match	C12orf60	protein_coding	FALSE	FALSE	FALSE
A_23_P200310	DEPDC1	NM_017779	DEP domain containing 1	55635	-2.44396	8.74115	-11.464	4.69989e-05	0.00526515	multiple matching genes;no perfect matching probe	NA	NA	FALSE	FALSE	FALSE
A_33_P3284029	CSE1L	NM_001316	CSE1 chromosome segregation 1-like (yeast)	1434	-1.91059	12.2668	-11.4594	4.71001e-05	0.00526515	unique gene,perfect match	CSE1L	processed_transcript,protein_coding	FALSE	FALSE	FALSE
A_33_P3212650	HDDC2	ENST00000318787	HD domain containing 2	51020	-2.27742	11.1483	-11.458	4.71293e-05	0.00526515	no perfect matching probe	HDDC2	retained_intron,nonsense_mediated_decay,processed_transcript,protein_coding	FALSE	FALSE	FALSE
A_19_P00319456	lincRNA:chr19:53151418-53152966_R	lincRNA:chr19:53151418-53152966_R	lincRNA:chr19:53151418-53152966 reverse strand	NA	3.20431	9.78414	11.458	4.71309e-05	0.00526515	No BLAST hit	NA	NA	FALSE	FALSE	FALSE
A_23_P153372	HSH2D	NM_032855	hematopoietic SH2 domain containing	84941	2.55459	7.79621	11.4486	4.73368e-05	0.00526515	unique gene,perfect match	HSH2D	nonsense_mediated_decay,protein_coding	FALSE	FALSE	FALSE
A_24_P278299	ASB13	NM_024701	ankyrin repeat and SOCS box containing 13	79754	-1.82633	9.88052	-11.4478	4.73544e-05	0.00526515	unique gene,perfect match	ASB13	processed_transcript,nonsense_mediated_decay,protein_coding	FALSE	FALSE	FALSE
A_23_P256047	ANKEF1	NM_022096	ankyrin repeat and EF-hand domain containing 1	63926	-1.83886	7.72071	-11.4465	4.73835e-05	0.00526515	unique gene,perfect match	ANKEF1	protein_coding	FALSE	FALSE	FALSE
A_33_P3287631	CTSB	NM_147780	cathepsin B	1508	2.84104	13.7268	11.4429	4.74627e-05	0.00526515	unique gene,perfect match	CTSB	protein_coding,nonsense_mediated_decay	TRUE	FALSE	FALSE
A_24_P844984	PIGR	NM_002644	polymeric immunoglobulin receptor	5284	3.38916	7.01934	15.1503	4.82728e-05	0.0052768	unique gene,perfect match	PIGR	protein_coding	FALSE	FALSE	FALSE
A_23_P42080	TMEM14A	NM_014051	transmembrane protein 14A	28978	-1.83922	11.12	-11.4221	4.79245e-05	0.0052768	unique gene,perfect match	TMEM14A	protein_coding	FALSE	FALSE	FALSE
A_33_P3401826	CMPK2	NM_207315	cytidine monophosphate (UMP-CMP) kinase 2, mitochondrial	129607	4.38515	8.9443	11.4215	4.79365e-05	0.0052768	unique gene,perfect match	CMPK2	processed_transcript,protein_coding	FALSE	FALSE	FALSE
A_23_P35219	NEK2	NM_002497	NIMA-related kinase 2	4751	-2.12441	7.00632	-11.4165	4.80497e-05	0.0052768	multiple matching genes	NA	NA	FALSE	FALSE	FALSE
A_33_P3390939	A_33_P3390939	A_33_P3390939	Unknown	NA	1.84317	6.77205	11.4142	4.81006e-05	0.0052768	No BLAST hit	NA	NA	FALSE	FALSE	FALSE
A_23_P211039	ADAMTS1	NM_006988	ADAM metallopeptidase with thrombospondin type 1 motif, 1	9510	3.50738	10.5075	11.4085	4.82291e-05	0.0052768	unique gene,perfect match	ADAMTS1	retained_intron,protein_coding	TRUE	FALSE	FALSE
A_23_P215111	ATP6V0A4	NM_020632	ATPase, H+ transporting, lysosomal V0 subunit a4	50617	2.59934	9.13123	11.4012	4.83925e-05	0.0052768	unique gene,perfect match	ATP6V0A4	protein_coding	FALSE	FALSE	FALSE
A_23_P51699	ARHGEF2	NM_004723	Rho/Rac guanine nucleotide exchange factor (GEF) 2	9181	2.02511	8.30878	11.3964	4.85012e-05	0.0052768	unique gene,perfect match	ARHGEF2	protein_coding	FALSE	FALSE	FALSE
A_23_P118815	BIRC5	NM_001012271	baculoviral IAP repeat containing 5	332	-3.08706	10.9881	-11.3958	4.85153e-05	0.0052768	unique gene,perfect match	BIRC5	protein_coding	FALSE	FALSE	FALSE
A_23_P146922	GAS6	NM_000820	growth arrest-specific 6	2621	2.44642	8.95886	11.3948	4.8537e-05	0.0052768	unique gene,perfect match	GAS6	protein_coding,retained_intron	TRUE	TRUE	FALSE
A_23_P215634	IGFBP3	NM_001013398	insulin-like growth factor binding protein 3	3486	3.02071	8.7887	11.3888	4.86735e-05	0.0052768	unique gene,perfect match	IGFBP3	protein_coding	TRUE	FALSE	FALSE
A_24_P142118	THBS1	NM_003246	thrombospondin 1	7057	2.90644	13.0089	11.3876	4.86999e-05	0.0052768	no perfect matching probe	THBS1	protein_coding	TRUE	TRUE	FALSE
A_24_P246173	MYO9B	NM_004145	myosin IXB	4650	2.00342	9.99432	11.3848	4.87638e-05	0.0052768	unique gene,perfect match	MYO9B	protein_coding	FALSE	FALSE	FALSE
A_24_P382319	CEACAM1	NM_001712	carcinoembryonic antigen-related cell adhesion molecule 1 (biliary glycoprotein)	634	2.56384	13.7159	11.3802	4.88704e-05	0.00527838	unique gene,perfect match	CEACAM1	protein_coding	FALSE	FALSE	FALSE
A_23_P29594	RPL39L	NM_052969	ribosomal protein L39-like	116832	-3.16956	9.07725	-11.3555	4.94382e-05	0.0053169	unique gene,perfect match	RPL39L	protein_coding	FALSE	FALSE	FALSE
A_24_P928510	THEM4	NM_053055	thioesterase superfamily member 4	117145	-1.83284	7.16965	-11.3542	4.94682e-05	0.0053169	unique gene,perfect match	THEM4	protein_coding	FALSE	FALSE	FALSE
A_24_P222997	ZRANB3	NM_032143	zinc finger, RAN-binding domain containing 3	84083	-1.9405	6.96589	-11.3526	4.95052e-05	0.0053169	unique gene,perfect match	ZRANB3	nonsense_mediated_decay,protein_coding,processed_transcript	FALSE	FALSE	FALSE
A_33_P3417650	KLK10	NM_002776	kallikrein-related peptidase 10	5655	2.46848	12.0131	11.3455	4.96707e-05	0.0053247	unique gene,perfect match	KLK10	protein_coding	TRUE	FALSE	FALSE
A_33_P3242373	AFF1	NM_005935	AF4/FMR2 family, member 1	4299	2.44967	7.62169	11.3354	4.99053e-05	0.00533187	unique gene,perfect match	AFF1	retained_intron,protein_coding	FALSE	FALSE	FALSE
A_33_P3218584	POP5	NM_015918	processing of precursor 5, ribonuclease P/MRP subunit (S. cerevisiae)	51367	-2.11165	12.549	-11.3346	4.99235e-05	0.00533187	unique gene,perfect match	POP5	protein_coding,processed_transcript,retained_intron	FALSE	FALSE	FALSE
A_24_P10657	SLC44A2	NM_020428	solute carrier family 44 (choline transporter), member 2	57153	2.32979	12.4581	11.3292	5.0051e-05	0.00533555	unique gene,perfect match	SLC44A2	protein_coding,retained_intron	FALSE	FALSE	FALSE
A_23_P23616	PLEKHN1	NM_032129	pleckstrin homology domain containing, family N member 1	84069	2.21929	10.538	11.3202	5.02637e-05	0.00534706	unique gene,perfect match	PLEKHN1	protein_coding	FALSE	FALSE	FALSE
A_33_P3242863	NT5M	NM_020201	5',3'-nucleotidase, mitochondrial	56953	-2.80455	7.07719	-11.3167	5.03454e-05	0.00534706	unique gene,perfect match	NT5M	nonsense_mediated_decay,protein_coding	FALSE	FALSE	FALSE
A_33_P3726306	RP11-597D13.9	ENST00000503611	NA	NA	-2.29904	6.0255	-11.3078	5.05576e-05	0.00535967	unique gene,perfect match	RP11-597D13.9	antisense	FALSE	FALSE	FALSE
A_23_P109452	CHEK2	NM_001005735	checkpoint kinase 2	11200	-1.82102	7.90877	-11.3	5.07428e-05	0.00536937	multiple matching genes	NA	NA	TRUE	FALSE	FALSE
A_23_P168490	HERPUD2	NM_022373	HERPUD family member 2	64224	1.82237	9.33368	11.2938	5.089e-05	0.00537503	unique gene,perfect match	HERPUD2	protein_coding	FALSE	FALSE	FALSE
A_23_P145096	PLA2G7	NM_005084	phospholipase A2, group VII (platelet-activating factor acetylhydrolase, plasma)	7941	2.53139	8.90578	11.2867	5.10612e-05	0.0053832	unique gene,perfect match	PLA2G7	protein_coding	TRUE	FALSE	FALSE
A_24_P386323	RABEPK	NM_005833	Rab9 effector protein with kelch motifs	10244	-1.8386	11.2935	-11.2825	5.11618e-05	0.00538391	unique gene,perfect match	RABEPK	protein_coding	FALSE	FALSE	FALSE
A_23_P24633	THYN1	NM_199297	thymocyte nuclear protein 1	29087	-1.81473	10.1115	-11.2705	5.14519e-05	0.00540452	unique gene,perfect match	THYN1	retained_intron,protein_coding	FALSE	FALSE	FALSE
A_23_P319783	SPAG17	NM_206996	sperm associated antigen 17	200162	-2.3418	7.70549	-11.2599	5.17104e-05	0.00542175	no perfect matching probe	SPAG17	processed_transcript,protein_coding	FALSE	FALSE	FALSE
A_23_P149200	CDC20	NM_001255	cell division cycle 20	991	-2.70645	8.91079	-11.254	5.18556e-05	0.00542705	unique gene,perfect match	CDC20	protein_coding	FALSE	FALSE	FALSE
A_23_P83028	RECK	NM_021111	reversion-inducing-cysteine-rich protein with kazal motifs	8434	1.83108	7.39929	11.2452	5.20711e-05	0.005437	unique gene,perfect match	RECK	protein_coding	FALSE	FALSE	FALSE
A_33_P3238052	FAM216A	NM_013300	family with sequence similarity 216, member A	29902	-2.47854	9.20127	-11.2424	5.21403e-05	0.005437	unique gene,perfect match	FAM216A	retained_intron,protein_coding	FALSE	FALSE	FALSE
A_33_P3309222	RP11-351J23.1	ENST00000400831	NA	NA	2.85545	6.96518	11.2273	5.25122e-05	0.00545717	unique gene,perfect match	RP11-351J23.1	lincRNA	FALSE	FALSE	FALSE
A_23_P152353	EARS2	NM_001083614	glutamyl-tRNA synthetase 2, mitochondrial	124454	-1.94395	8.06252	-11.2198	5.26989e-05	0.00545717	unique gene,perfect match	EARS2	protein_coding	FALSE	FALSE	FALSE
A_23_P82503	PEG10	NM_001040152	paternally expressed 10	23089	-1.94039	6.20085	-11.2192	5.27138e-05	0.00545717	unique gene,perfect match	PEG10	protein_coding,processed_transcript	FALSE	FALSE	FALSE
A_33_P3363245	NXPH4	NM_007224	neurexophilin 4	11247	2.22845	11.3071	11.2144	5.28352e-05	0.00545717	unique gene,perfect match	NXPH4	nonsense_mediated_decay,protein_coding	TRUE	FALSE	FALSE
A_32_P194115	SUN2	NM_015374	Sad1 and UNC84 domain containing 2	25777	2.35494	7.45701	11.2135	5.28568e-05	0.00545717	unique gene,perfect match	SUN2	protein_coding	FALSE	FALSE	FALSE
A_33_P3402526	CSGALNACT2	NM_018590	chondroitin sulfate N-acetylgalactosaminyltransferase 2	55454	2.24547	7.66998	11.2076	5.30055e-05	0.00545717	multiple matching genes	NA	NA	FALSE	FALSE	FALSE
A_21_P0008482	LINC01550	ENST00000499006	NA	388011	-2.25167	6.21172	-11.2029	5.31227e-05	0.00545717	unique gene,perfect match	LINC01550	lincRNA	FALSE	FALSE	FALSE
A_32_P69368	ID2	NM_002166	inhibitor of DNA binding 2, dominant negative helix-loop-helix protein	3398	-1.92775	9.31126	-11.2022	5.31411e-05	0.00545717	no perfect matching probe	ID2	protein_coding	FALSE	FALSE	FALSE
A_33_P3379967	HLA-F	NM_001098478	major histocompatibility complex, class I, F	3134	1.93202	8.9459	11.1973	5.32636e-05	0.00545717	unique gene,perfect match	HLA-F	processed_transcript,protein_coding	FALSE	FALSE	TRUE
A_32_P703	LOC646626	NR_045484	uncharacterized LOC646626	646626	2.59683	9.71227	11.1965	5.32852e-05	0.00545717	No BLAST hit	NA	NA	FALSE	FALSE	FALSE
A_24_P354689	SPOCK1	NM_004598	sparc/osteonectin, cwcv and kazal-like domains proteoglycan (testican) 1	6695	1.85028	6.4461	11.1868	5.35318e-05	0.00546597	unique gene,perfect match	SPOCK1	protein_coding	TRUE	FALSE	FALSE
A_23_P356616	ABTB2	NM_145804	ankyrin repeat and BTB (POZ) domain containing 2	25841	2.49812	10.1595	11.1856	5.35618e-05	0.00546597	unique gene,perfect match	ABTB2	protein_coding	FALSE	FALSE	FALSE
A_24_P77364	BOLA3	NM_212552	bolA family member 3	388962	-2.43242	12.897	-11.1775	5.37687e-05	0.00547276	unique gene,perfect match	BOLA3	processed_transcript,protein_coding,retained_intron	FALSE	FALSE	FALSE
A_33_P3288754	C19orf48	NM_199249	chromosome 19 open reading frame 48	84798	-2.3879	11.7567	-11.1742	5.38529e-05	0.00547276	unique gene,perfect match	C19orf48	protein_coding	FALSE	FALSE	FALSE
A_24_P277934	COL1A2	NM_000089	collagen, type I, alpha 2	1278	-1.77255	8.72188	-11.1597	5.42248e-05	0.00547276	unique gene,perfect match	COL1A2	retained_intron,protein_coding	TRUE	TRUE	FALSE
A_23_P17393	CSE1L	NM_001316	CSE1 chromosome segregation 1-like (yeast)	1434	-1.7973	13.0062	-11.1588	5.42495e-05	0.00547276	unique gene,perfect match	CSE1L	processed_transcript,protein_coding	FALSE	FALSE	FALSE
A_24_P73075	TTC12	NM_017868	tetratricopeptide repeat domain 12	54970	-2.06034	7.9713	-11.1565	5.43085e-05	0.00547276	unique gene,perfect match	TTC12	nonsense_mediated_decay,protein_coding	FALSE	FALSE	FALSE
A_33_P3479449	LINC01127	ENST00000627215	NA	100506328	1.81327	6.20834	11.153	5.43993e-05	0.00547276	unique gene,perfect match	LINC01127	lincRNA	FALSE	FALSE	FALSE
A_23_P14193	RFC3	NM_002915	replication factor C (activator 1) 3, 38kDa	5983	-3.03589	7.99001	-11.1501	5.44739e-05	0.00547276	unique gene,perfect match	RFC3	protein_coding	FALSE	FALSE	FALSE
A_23_P259692	PSAT1	NM_058179	phosphoserine aminotransferase 1	29968	-2.65632	11.1549	-11.1472	5.45476e-05	0.00547276	unique gene,perfect match	PSAT1	protein_coding	FALSE	FALSE	FALSE
A_23_P313389	UGCG	NM_003358	UDP-glucose ceramide glucosyltransferase	7357	2.09678	12.8038	11.1466	5.45648e-05	0.00547276	unique gene,perfect match	UGCG	processed_transcript,protein_coding	FALSE	FALSE	FALSE
A_33_P3379571	MAP3K9	NM_033141	mitogen-activated protein kinase kinase kinase 9	4293	1.82447	8.18818	11.1434	5.46474e-05	0.00547276	unique gene,perfect match	MAP3K9	protein_coding	TRUE	FALSE	FALSE
A_23_P4551	SETBP1	NM_015559	SET binding protein 1	26040	2.17703	10.2663	11.1422	5.4678e-05	0.00547276	unique gene,perfect match	SETBP1	protein_coding	FALSE	FALSE	FALSE
A_33_P3237150	BMP2	NM_001200	bone morphogenetic protein 2	650	2.11907	9.31243	11.1289	5.50271e-05	0.00549267	unique gene,perfect match	BMP2	protein_coding	TRUE	TRUE	FALSE
A_33_P3296499	PTPRK	NM_002844	protein tyrosine phosphatase, receptor type, K	5796	3.94536	9.027	11.1273	5.50685e-05	0.00549267	unique gene,perfect match	PTPRK	processed_transcript,nonsense_mediated_decay,protein_coding	FALSE	FALSE	FALSE
A_23_P35617	PLCE1	NM_016341	phospholipase C, epsilon 1	51196	-1.78049	8.44958	-11.1202	5.52551e-05	0.00549375	unique gene,perfect match	PLCE1	protein_coding	FALSE	FALSE	FALSE
A_21_P0008643	RP11-321G12.1	ENST00000559821	NA	NA	-1.92113	6.93541	-11.1166	5.53512e-05	0.00549375	unique gene,perfect match	RP11-321G12.1	lincRNA	FALSE	FALSE	FALSE
A_33_P3236392	PVRL4	NM_030916	poliovirus receptor-related 4	81607	2.47593	11.9935	11.116	5.53667e-05	0.00549375	unique gene,perfect match	NECTIN4	protein_coding	FALSE	FALSE	TRUE
A_23_P34733	FH	NM_000143	fumarate hydratase	2271	-1.85979	11.671	-11.1094	5.55412e-05	0.00550155	multiple matching genes	NA	NA	FALSE	FALSE	FALSE
A_21_P0007070	XLOC_008559	TCONS_00018783	BROAD Institute lincRNA (XLOC_008559), lincRNA [TCONS_00018783]	NA	2.85744	8.38443	11.0745	5.64769e-05	0.00554665	No BLAST hit	NA	NA	FALSE	FALSE	FALSE
A_33_P3255209	MGAT5	NM_002410	mannosyl (alpha-1,6-)-glycoprotein beta-1,6-N-acetyl-glucosaminyltransferase	4249	1.87373	11.929	11.0712	5.65652e-05	0.00554665	unique gene,perfect match	MGAT5	protein_coding	FALSE	FALSE	FALSE
A_19_P00328788	lincRNA:chr6:56809416-56818656_F	lincRNA:chr6:56809416-56818656_F	lincRNA:chr6:56809416-56818656 forward strand	NA	-1.91449	6.57284	-11.0687	5.66345e-05	0.00554665	No BLAST hit	NA	NA	FALSE	FALSE	FALSE
A_33_P3376806	C10orf67	NM_153714	chromosome 10 open reading frame 67	256815	-2.30142	6.73916	-11.0666	5.6691e-05	0.00554665	unique gene,perfect match	C10orf67	protein_coding	FALSE	FALSE	FALSE
A_23_P101013	TMC6	NM_007267	transmembrane channel-like 6	11322	1.93838	10.6004	11.064	5.67609e-05	0.00554665	multiple matching genes	NA	NA	FALSE	FALSE	FALSE
A_33_P3418125	GLIPR1	NM_006851	GLI pathogenesis-related 1	11010	2.00838	9.87902	11.0637	5.67703e-05	0.00554665	unique gene,perfect match	GLIPR1	protein_coding	TRUE	FALSE	FALSE
A_23_P89509	SPAG5	NM_006461	sperm associated antigen 5	10615	-1.83807	10.0613	-11.0609	5.68466e-05	0.00554665	unique gene,perfect match	SPAG5	retained_intron,protein_coding	FALSE	FALSE	FALSE
A_23_P110253	KIT	NM_000222	v-kit Hardy-Zuckerman 4 feline sarcoma viral oncogene homolog	3815	-1.81938	5.70999	-11.0603	5.6863e-05	0.00554665	unique gene,perfect match	KIT	protein_coding	FALSE	FALSE	TRUE
A_33_P3408918	SAA2	NM_030754	serum amyloid A2	6289	2.09523	12.0233	11.059	5.68991e-05	0.00554665	unique gene,perfect match	SAA2	protein_coding	TRUE	FALSE	FALSE
A_33_P3390013	ADAMTS1	NM_006988	ADAM metallopeptidase with thrombospondin type 1 motif, 1	9510	3.52721	9.73501	11.0566	5.69637e-05	0.00554665	unique gene,perfect match	ADAMTS1	retained_intron,protein_coding	TRUE	FALSE	FALSE
A_33_P3212570	A_33_P3212570	A_33_P3212570	Unknown	NA	-1.84833	7.7021	-11.0461	5.72513e-05	0.00555519	no perfect matching probe	PYCARD-AS1	antisense	FALSE	FALSE	FALSE
A_23_P156842	EEF1E1	NM_004280	eukaryotic translation elongation factor 1 epsilon 1	9521	-1.9228	11.2441	-11.0425	5.73498e-05	0.00555519	multiple matching genes	NA	NA	FALSE	FALSE	FALSE
A_32_P1701	POLA1	NM_016937	polymerase (DNA directed), alpha 1, catalytic subunit	5422	-1.80079	8.18025	-11.0391	5.74457e-05	0.00555519	unique gene,perfect match	POLA1	protein_coding	FALSE	FALSE	FALSE
A_33_P3423941	IFITM1	NM_003641	interferon induced transmembrane protein 1	8519	3.01789	9.47517	11.0376	5.74864e-05	0.00555519	multiple matching genes	NA	NA	FALSE	FALSE	TRUE
A_33_P3386262	CDT1	NM_030928	chromatin licensing and DNA replication factor 1	81620	-3.43576	8.63816	-11.0358	5.75356e-05	0.00555519	unique gene,perfect match	CDT1	protein_coding	FALSE	FALSE	FALSE
A_33_P3212102	SLC10A6	NM_197965	solute carrier family 10 (sodium/bile acid cotransporter), member 6	345274	1.9866	6.50082	11.0248	5.78405e-05	0.00556723	unique gene,perfect match	SLC10A6	protein_coding	FALSE	FALSE	FALSE
A_33_P3243454	IGFL3	NM_207393	IGF-like family member 3	388555	2.53799	7.67818	11.0206	5.79573e-05	0.00556723	unique gene,perfect match	IGFL3	protein_coding	TRUE	TRUE	FALSE
A_33_P3236921	PARP1	NM_001618	poly (ADP-ribose) polymerase 1	142	-1.95368	8.8429	-11.0177	5.80397e-05	0.00556723	multiple matching genes	NA	NA	FALSE	FALSE	FALSE
A_33_P3356776	GOLGA7B	NM_001010917	golgin A7 family, member B	401647	2.00114	7.65888	11.0174	5.80487e-05	0.00556723	unique gene,perfect match	GOLGA7B	protein_coding	FALSE	FALSE	FALSE
A_23_P37088	RDH12	NM_152443	retinol dehydrogenase 12 (all-trans/9-cis/11-cis)	145226	-2.37862	9.41507	-10.9971	5.86198e-05	0.00559971	unique gene,perfect match	RDH12	protein_coding	TRUE	FALSE	FALSE
A_23_P201551	VAV3	NM_006113	vav 3 guanine nucleotide exchange factor	10451	-2.15813	10.5369	-10.9958	5.86564e-05	0.00559971	no perfect matching probe	VAV3	protein_coding	FALSE	FALSE	FALSE
A_23_P17663	MX1	NM_002462	MX dynamin-like GTPase 1	4599	3.58975	12.3859	10.9949	5.86801e-05	0.00559971	unique gene,perfect match	MX1	protein_coding	FALSE	FALSE	FALSE
A_19_P00325682	lincRNA:chr14:61529972-61553247_F	lincRNA:chr14:61529972-61553247_F	lincRNA:chr14:61529972-61553247 forward strand	NA	3.15793	9.72896	10.9849	5.89655e-05	0.00561427	No BLAST hit	NA	NA	FALSE	FALSE	FALSE
A_21_P0000910	LOC284628	AK094692	uncharacterized LOC284628	284628	-2.30115	10.0479	-10.9827	5.90285e-05	0.00561427	No BLAST hit	NA	NA	FALSE	FALSE	FALSE
A_23_P350005	TRIML2	NM_173553	tripartite motif family-like 2	205860	2.11008	7.00187	10.9752	5.92404e-05	0.00562398	unique gene,perfect match	TRIML2	protein_coding,nonsense_mediated_decay	FALSE	FALSE	FALSE
A_32_P131031	MACC1	NM_182762	metastasis associated in colon cancer 1	346389	1.75771	10.2931	10.9691	5.9418e-05	0.00562398	unique gene,perfect match	MACC1	protein_coding	FALSE	FALSE	FALSE
A_33_P3315134	DIRC3	ENST00000474063	NA	729582	2.22608	6.8144	10.9688	5.94248e-05	0.00562398	unique gene,perfect match	DIRC3	processed_transcript	FALSE	FALSE	FALSE
A_23_P210708	SIRPA	NM_001040022	signal-regulatory protein alpha	140885	1.94991	11.4846	10.9653	5.95259e-05	0.00562426	unique gene,perfect match	SIRPA	protein_coding	FALSE	FALSE	TRUE
A_23_P154643	BMP7	NM_001719	bone morphogenetic protein 7	655	-1.87817	8.01897	-10.9535	5.98665e-05	0.00562802	no perfect matching probe	BMP7	protein_coding	TRUE	TRUE	FALSE
A_23_P151405	CKAP2	NM_018204	cytoskeleton associated protein 2	26586	-1.87274	9.85428	-10.9533	5.98735e-05	0.00562802	unique gene,perfect match	CKAP2	protein_coding	FALSE	FALSE	FALSE
A_23_P78888	FBL	NM_001436	fibrillarin	2091	-1.77363	14.6546	-10.944	6.01418e-05	0.00562802	unique gene,perfect match	FBL	processed_transcript,protein_coding,nonsense_mediated_decay	FALSE	FALSE	FALSE
A_23_P72961	PRPS1	NM_002764	phosphoribosyl pyrophosphate synthetase 1	5631	-1.75423	8.77479	-10.9422	6.01948e-05	0.00562802	no perfect matching probe	PRPS1	protein_coding	FALSE	FALSE	FALSE
A_23_P205007	IPO5	NM_002271	importin 5	3843	-1.83505	8.64313	-10.9397	6.02691e-05	0.00562802	unique gene,perfect match	IPO5	protein_coding	FALSE	FALSE	FALSE
A_33_P3254460	DLK2	NM_206539	delta-like 2 homolog (Drosophila)	65989	-2.24986	12.4648	-10.9342	6.043e-05	0.00562802	unique gene,perfect match	DLK2	protein_coding	FALSE	TRUE	TRUE
A_33_P3420426	DCAF13P3	NR_027642	DDB1 and CUL4 associated factor 13 pseudogene 3	100132724	-1.85596	10.4024	-10.9295	6.05684e-05	0.00562802	No BLAST hit	NA	NA	FALSE	FALSE	FALSE
A_24_P302574	OSGEPL1	NM_022353	O-sialoglycoprotein endopeptidase-like 1	64172	-1.92174	8.17147	-10.9287	6.05903e-05	0.00562802	unique gene,perfect match	OSGEPL1	protein_coding	FALSE	FALSE	FALSE
A_23_P60627	ALOX15B	NM_001141	arachidonate 15-lipoxygenase, type B	247	-1.82871	10.6991	-10.9231	6.07569e-05	0.00562802	unique gene,perfect match	ALOX15B	retained_intron,protein_coding	FALSE	FALSE	FALSE
A_23_P53363	XRCC6BP1	NM_033276	XRCC6 binding protein 1	91419	-2.23629	8.91737	-10.9208	6.08235e-05	0.00562802	unique gene,perfect match	ATP23	processed_transcript,nonsense_mediated_decay,protein_coding	FALSE	FALSE	FALSE
A_33_P3339625	IL17C	NM_013278	interleukin 17C	27189	3.50954	6.78003	10.9138	6.10295e-05	0.00562802	unique gene,perfect match	IL17C	protein_coding	TRUE	FALSE	FALSE
A_24_P29733	CDK14	NM_012395	cyclin-dependent kinase 14	5218	1.82639	6.78716	10.9052	6.12878e-05	0.00562802	unique gene,perfect match	CDK14	protein_coding	FALSE	FALSE	FALSE
A_24_P942969	FUT2	NM_000511	fucosyltransferase 2 (secretor status included)	2524	2.68112	10.0587	10.8946	6.1604e-05	0.00562802	No BLAST hit	NA	NA	FALSE	FALSE	FALSE
A_23_P310911	BLMH	NM_000386	bleomycin hydrolase	642	-1.97155	8.9425	-10.8927	6.16588e-05	0.00562802	unique gene,perfect match	BLMH	retained_intron,protein_coding	FALSE	FALSE	FALSE
A_24_P343095	DHFR	NM_000791	dihydrofolate reductase	1719	-2.50375	7.61779	-10.8775	6.2119e-05	0.00562802	unique gene,perfect match	DHFR	processed_transcript,protein_coding,retained_intron	FALSE	FALSE	FALSE
A_23_P115482	UBE2T	NM_014176	ubiquitin-conjugating enzyme E2T	29089	-2.51197	11.0033	-10.8751	6.21902e-05	0.00562802	unique gene,perfect match	UBE2T	protein_coding	FALSE	FALSE	FALSE
A_33_P3310718	HSP90AB4P	NR_002927	heat shock protein 90kDa alpha (cytosolic), class B member 4, pseudogene	664618	3.22262	6.45001	10.8719	6.22873e-05	0.00562802	multiple matching genes	NA	NA	FALSE	FALSE	FALSE
A_33_P3280801	LMO7	NM_005358	LIM domain 7	4008	2.47751	12.2781	10.8703	6.23366e-05	0.00562802	unique gene,perfect match	LMO7	retained_intron,protein_coding	FALSE	FALSE	FALSE
A_33_P3226775	MUC20	NM_001098516	mucin 20, cell surface associated	200958	2.7915	8.41195	10.8662	6.24617e-05	0.00562802	No BLAST hit	NA	NA	TRUE	FALSE	FALSE
A_33_P3233916	SOX6	NM_017508	SRY (sex determining region Y)-box 6	55553	-1.80262	6.36504	-10.8612	6.26143e-05	0.00562802	unique gene,perfect match	SOX6	protein_coding	FALSE	FALSE	FALSE
A_23_P28625	WDR12	NM_018256	WD repeat domain 12	55759	-1.83754	10.9345	-10.8611	6.26167e-05	0.00562802	multiple matching genes	NA	NA	FALSE	FALSE	FALSE
A_23_P149281	EPHA2	NM_004431	EPH receptor A2	1969	2.45664	10.6821	10.8568	6.2748e-05	0.00562802	unique gene,perfect match	EPHA2	protein_coding	FALSE	FALSE	TRUE
A_24_P52921	BCAT1	NM_005504	branched chain amino-acid transaminase 1, cytosolic	586	1.72326	7.43492	10.8513	6.2917e-05	0.00562802	unique gene,perfect match	BCAT1	non_stop_decay,processed_transcript,protein_coding	FALSE	FALSE	FALSE
A_23_P98350	BIRC3	NM_001165	baculoviral IAP repeat containing 3	330	2.05134	9.15226	10.8488	6.29927e-05	0.00562802	unique gene,perfect match	BIRC3	protein_coding	FALSE	FALSE	FALSE
A_33_P3349536	CHEK1	NM_001114121	checkpoint kinase 1	1111	-1.93082	7.97894	-10.8483	6.30108e-05	0.00562802	unique gene,perfect match	CHEK1	nonsense_mediated_decay,retained_intron,protein_coding	FALSE	FALSE	FALSE
A_33_P3269631	NAALADL2	ENST00000495900	NA	254827	1.82702	6.79991	10.8473	6.3041e-05	0.00562802	unique gene,perfect match	NAALADL2	retained_intron	FALSE	FALSE	FALSE
A_21_P0008548	LINC01550	ENST00000554822	NA	NA	-3.08445	6.94698	-10.8452	6.31045e-05	0.00562802	unique gene,perfect match	LINC01550	lincRNA	FALSE	FALSE	FALSE
A_23_P380298	LZTS3	NM_014731	leucine zipper, putative tumor suppressor family member 3	9762	2.20527	7.89136	10.8448	6.31171e-05	0.00562802	unique gene,perfect match	RP5-1187M17.10	protein_coding	FALSE	FALSE	FALSE
A_21_P0014535	FLRT2	ENST00000555398	NA	100506718	3.12099	8.88955	10.8448	6.31181e-05	0.00562802	unique gene,perfect match	FLRT2	processed_transcript	FALSE	FALSE	FALSE
A_23_P163992	GRB7	NM_005310	growth factor receptor-bound protein 7	2886	2.38119	9.64084	10.8427	6.31816e-05	0.00562802	unique gene,perfect match	GRB7	protein_coding	FALSE	FALSE	FALSE
A_23_P139919	CHST11	NM_018413	carbohydrate (chondroitin 4) sulfotransferase 11	50515	2.21121	6.70163	10.8422	6.31983e-05	0.00562802	unique gene,perfect match	CHST11	protein_coding	TRUE	FALSE	FALSE
A_33_P3277883	RP11-367J11.2	ENST00000500031	NA	100129931	2.48656	7.86503	10.8394	6.32856e-05	0.00562802	unique gene,perfect match	RP11-367J11.2	antisense	FALSE	FALSE	FALSE
A_19_P00800749	lincRNA:chr21:37790605-37795730_F	lincRNA:chr21:37790605-37795730_F	lincRNA:chr21:37790605-37795730 forward strand	NA	1.75514	8.50711	10.838	6.33287e-05	0.00562802	unique gene,perfect match	CHAF1B	protein_coding	FALSE	FALSE	FALSE
A_19_P00322663	RP11-281P23.2	ENST00000514452	NA	NA	1.76696	7.89473	10.8361	6.33852e-05	0.00562802	unique gene,perfect match	RP11-281P23.2	lincRNA	FALSE	FALSE	FALSE
A_23_P47282	ST14	NM_021978	suppression of tumorigenicity 14 (colon carcinoma)	6768	2.24225	12.9559	10.8353	6.34099e-05	0.00562802	unique gene,perfect match	ST14	protein_coding	FALSE	FALSE	TRUE
A_24_P110914	TPT1-AS1	ENST00000379050	NA	100190939	2.46305	10.4377	10.8322	6.35062e-05	0.00562802	unique gene,perfect match	TPT1-AS1	retained_intron,antisense	FALSE	FALSE	FALSE
A_23_P349416	ERBB3	NM_001982	erb-b2 receptor tyrosine kinase 3	2065	3.1875	11.1063	10.8318	6.35212e-05	0.00562802	unique gene,perfect match	ERBB3	protein_coding,nonsense_mediated_decay	TRUE	FALSE	TRUE
A_23_P365719	TAPBP	NM_003190	TAP binding protein (tapasin)	6892	2.13594	13.3024	10.8317	6.35219e-05	0.00562802	unique gene,perfect match	TAPBP	protein_coding	TRUE	FALSE	FALSE
A_23_P54605	RSL1D1	NM_015659	ribosomal L1 domain containing 1	26156	-1.93178	10.5861	-10.8233	6.37836e-05	0.00562802	unique gene,perfect match	RSL1D1	protein_coding,nonsense_mediated_decay	FALSE	FALSE	FALSE
A_23_P69362	CCDC51	NM_024661	coiled-coil domain containing 51	79714	-1.78993	10.8908	-10.8215	6.38412e-05	0.00562802	unique gene,perfect match	CCDC51	protein_coding	FALSE	FALSE	FALSE
A_21_P0002553	FLJ43879	ENST00000455228	NA	401039	2.9996	6.37906	10.8212	6.38492e-05	0.00562802	unique gene,perfect match	FLJ43879	lincRNA	FALSE	FALSE	FALSE
A_32_P108474	ABCE1	NM_002940	ATP-binding cassette, sub-family E (OABP), member 1	6059	-2.19004	8.81558	-10.8202	6.38825e-05	0.00562802	no perfect matching probe	ABCE1	protein_coding	FALSE	FALSE	FALSE
A_33_P3222045	EEF2KMT	NM_201400	eukaryotic elongation factor 2 lysine methyltransferase	196483	-1.88528	8.29197	-10.818	6.39502e-05	0.00562802	multiple matching genes;no perfect matching probe	NA	NA	FALSE	FALSE	FALSE
A_23_P7636	PTTG1	NM_004219	pituitary tumor-transforming 1	9232	-2.4896	12.9629	-10.8131	6.41036e-05	0.00562802	multiple matching genes	NA	NA	FALSE	FALSE	FALSE
A_23_P258410	WNT7A	NM_004625	wingless-type MMTV integration site family, member 7A	7476	2.89859	8.60934	10.8128	6.41126e-05	0.00562802	unique gene,perfect match	WNT7A	protein_coding	FALSE	TRUE	FALSE
A_23_P213959	PPARGC1B	NM_133263	peroxisome proliferator-activated receptor gamma, coactivator 1 beta	133522	-2.23292	7.08938	-10.8105	6.41862e-05	0.00562802	unique gene,perfect match	PPARGC1B	protein_coding,retained_intron	FALSE	FALSE	FALSE
A_33_P3227716	GATSL3	NM_001037666	GATS protein-like 3	652968	-2.6571	11.8734	-10.8054	6.43475e-05	0.00562802	unique gene,perfect match	GATSL3	protein_coding,processed_transcript	FALSE	FALSE	FALSE
A_19_P00319714	DLEU1	ENST00000469754	NA	NA	-1.74067	6.12969	-10.8034	6.44094e-05	0.00562802	unique gene,perfect match	DLEU1	nonsense_mediated_decay	FALSE	FALSE	FALSE
A_33_P3333603	SMOC1	NM_022137	SPARC related modular calcium binding 1	64093	1.87479	6.6548	10.8032	6.44151e-05	0.00562802	unique gene,perfect match	SMOC1	protein_coding	TRUE	FALSE	FALSE
A_33_P3245517	RP11-313J2.1	ENST00000609841	NA	441666	3.9886	8.25915	10.8006	6.44965e-05	0.00562802	unique gene,perfect match	RP11-313J2.1	processed_transcript	FALSE	FALSE	FALSE
A_33_P3245183	HRH1	NM_001098213	histamine receptor H1	3269	2.16477	8.15597	10.7983	6.45703e-05	0.00562802	unique gene,perfect match	HRH1	protein_coding	FALSE	FALSE	TRUE
A_23_P41765	IRF1	NM_002198	interferon regulatory factor 1	3659	1.90523	8.13115	10.7912	6.47963e-05	0.00563164	unique gene,perfect match	IRF1	protein_coding,retained_intron	FALSE	FALSE	FALSE
A_23_P19210	RPF2	NM_032194	ribosome production factor 2 homolog (S. cerevisiae)	84154	-1.99959	10.962	-10.7879	6.49011e-05	0.00563164	multiple matching genes	NA	NA	FALSE	FALSE	FALSE
A_23_P50357	ARHGEF18	NM_015318	Rho/Rac guanine nucleotide exchange factor (GEF) 18	23370	1.79323	12.6606	10.7843	6.50175e-05	0.00563164	multiple matching genes	NA	NA	FALSE	FALSE	FALSE
A_24_P240187	LRRN1	NM_020873	leucine rich repeat neuronal 1	57633	1.96373	5.94672	10.7778	6.52254e-05	0.00563164	unique gene,perfect match	LRRN1	protein_coding	FALSE	FALSE	FALSE
A_23_P338479	CD274	NM_014143	CD274 molecule	29126	2.90615	7.17092	10.7761	6.52788e-05	0.00563164	unique gene,perfect match	CD274	protein_coding	FALSE	FALSE	FALSE
A_23_P77714	CLUAP1	NM_024793	clusterin associated protein 1	23059	-1.76894	8.64963	-10.7761	6.52798e-05	0.00563164	unique gene,perfect match	CLUAP1	protein_coding	FALSE	FALSE	FALSE
A_23_P201636	LAMC2	NM_005562	laminin, gamma 2	3918	3.67641	15.9665	10.7746	6.53271e-05	0.00563164	unique gene,perfect match	LAMC2	protein_coding	TRUE	TRUE	FALSE
A_23_P65757	CCNB2	NM_004701	cyclin B2	9133	-2.92393	10.6058	-10.7724	6.53974e-05	0.00563164	unique gene,perfect match	CCNB2	protein_coding	FALSE	FALSE	FALSE
A_24_P84608	A_24_P84608	A_24_P84608	Unknown	NA	1.99737	9.17721	10.7674	6.55596e-05	0.00563395	no perfect matching probe	CLIC4P1	processed_pseudogene	FALSE	FALSE	FALSE
A_33_P3325306	HSPE1	ENST00000463841	heat shock 10kDa protein 1	3336	-2.09748	13.494	-10.7652	6.56309e-05	0.00563395	multiple matching genes	NA	NA	FALSE	FALSE	FALSE
A_19_P00319448	lincRNA:chr19:53151411-53151829_R	lincRNA:chr19:53151411-53151829_R	lincRNA:chr19:53151411-53151829 reverse strand	NA	3.24793	9.64719	10.7609	6.57685e-05	0.00563395	No BLAST hit	NA	NA	FALSE	FALSE	FALSE
A_23_P127565	LAYN	NM_178834	layilin	143903	2.12749	10.8114	10.7565	6.59113e-05	0.00563395	unique gene,perfect match	LAYN	protein_coding,nonsense_mediated_decay	FALSE	FALSE	FALSE
A_23_P59528	SDHAF3	NM_020186	succinate dehydrogenase complex assembly factor 3	57001	-2.97757	10.287	-10.7564	6.59153e-05	0.00563395	unique gene,perfect match	SDHAF3	processed_transcript,protein_coding	FALSE	FALSE	FALSE
A_23_P41327	LYAR	NM_017816	Ly1 antibody reactive	55646	-2.04617	10.1955	-10.7335	6.66638e-05	0.00567359	unique gene,perfect match	LYAR	protein_coding,retained_intron	FALSE	FALSE	FALSE
A_23_P355517	SYNPO2L	NM_024875	synaptopodin 2-like	79933	2.39479	6.89763	10.7304	6.6764e-05	0.00567359	unique gene,perfect match	SYNPO2L	protein_coding	FALSE	FALSE	FALSE
A_23_P146187	RRS1	NM_015169	RRS1 ribosome biogenesis regulator homolog (S. cerevisiae)	23212	-1.91893	10.4877	-10.7285	6.68285e-05	0.00567359	unique gene,perfect match	RRS1	protein_coding	FALSE	FALSE	FALSE
A_23_P254081	LIAS	NM_006859	lipoic acid synthetase	11019	-1.72895	8.96972	-10.7237	6.69864e-05	0.00567359	unique gene,perfect match	LIAS	protein_coding	FALSE	FALSE	FALSE
A_23_P361419	DEPDC1B	NM_018369	DEP domain containing 1B	55789	-1.99471	8.57282	-10.7229	6.70122e-05	0.00567359	unique gene,perfect match	DEPDC1B	protein_coding	FALSE	FALSE	FALSE
A_23_P90732	PNKD	NM_001077399	paroxysmal nonkinesigenic dyskinesia	25953	-2.13248	12.3386	-10.7205	6.70932e-05	0.00567359	unique gene,perfect match	PNKD	retained_intron,protein_coding	FALSE	FALSE	FALSE
A_23_P418485	C11orf65	NM_152587	chromosome 11 open reading frame 65	160140	-2.11588	6.52377	-10.7162	6.72349e-05	0.00567359	unique gene,perfect match	C11orf65	protein_coding,processed_transcript,nonsense_mediated_decay	FALSE	FALSE	FALSE
A_21_P0010740	RP11-452F19.3	ENST00000434872	NA	NA	-2.23923	8.40726	-10.7114	6.73949e-05	0.00567359	unique gene,perfect match	RP11-452F19.3	lincRNA	FALSE	FALSE	FALSE
A_23_P156289	OSMR	NM_003999	oncostatin M receptor	9180	3.34357	9.50446	10.6975	6.78583e-05	0.00567359	unique gene,perfect match	OSMR	protein_coding	TRUE	FALSE	TRUE
A_33_P3315268	KRT78	NM_173352	keratin 78, type II	196374	1.87553	12.7566	10.6975	6.78595e-05	0.00567359	unique gene,perfect match	KRT78	protein_coding	FALSE	FALSE	FALSE
A_23_P129334	CLCN7	NM_001287	chloride channel, voltage-sensitive 7	1186	1.99715	8.21406	10.6941	6.79741e-05	0.00567359	unique gene,perfect match	CLCN7	protein_coding,retained_intron	FALSE	FALSE	FALSE
A_21_P0009196	TMEM92-AS1	ENST00000508851	NA	NA	2.17185	6.16345	10.693	6.80107e-05	0.00567359	unique gene,perfect match	TMEM92-AS1	antisense	FALSE	FALSE	FALSE
A_24_P412976	TMEM143	NM_018273	transmembrane protein 143	55260	-1.77287	8.61922	-10.6906	6.80927e-05	0.00567359	unique gene,perfect match	TMEM143	protein_coding	FALSE	FALSE	FALSE
A_21_P0011842	EEF1E1	NM_001135650	eukaryotic translation elongation factor 1 epsilon 1	9521	-1.9731	11.1393	-10.6903	6.81012e-05	0.00567359	multiple matching genes	NA	NA	FALSE	FALSE	FALSE
A_21_P0014321	ATP2A1-AS1	ENST00000566956	NA	NA	-2.61828	8.36589	-10.6885	6.81607e-05	0.00567359	unique gene,perfect match	ATP2A1-AS1	antisense	FALSE	FALSE	FALSE
A_33_P3361257	NOP16	NM_016391	NOP16 nucleolar protein	51491	-1.70795	12.2427	-10.6874	6.81986e-05	0.00567359	unique gene,perfect match	NOP16	protein_coding,nonsense_mediated_decay	FALSE	FALSE	FALSE
A_23_P96383	SRPX	NM_006307	sushi-repeat containing protein, X-linked	8406	2.23611	7.01971	10.6858	6.82536e-05	0.00567359	no perfect matching probe	SRPX	processed_transcript,protein_coding	TRUE	FALSE	FALSE
A_24_P252996	FOLR3	NM_000804	folate receptor 3 (gamma)	2352	2.33212	7.77954	10.6843	6.83022e-05	0.00567359	multiple matching genes	NA	NA	TRUE	FALSE	FALSE
A_21_P0000099	CLDN7	NM_001307	claudin 7	1366	2.24633	13.3775	10.6836	6.83281e-05	0.00567359	unique gene,perfect match	CLDN7	protein_coding	TRUE	FALSE	FALSE
A_33_P3221843	COQ3	ENST00000369242	coenzyme Q3 methyltransferase	51805	-2.17425	7.93325	-10.6731	6.86825e-05	0.00567359	unique gene,perfect match	COQ3	protein_coding	FALSE	FALSE	FALSE
A_23_P360316	FUT3	NM_000149	fucosyltransferase 3 (galactoside 3(4)-L-fucosyltransferase, Lewis blood group)	2525	2.60873	13.3017	10.6725	6.87056e-05	0.00567359	unique gene,perfect match	FUT3	protein_coding	FALSE	FALSE	FALSE
A_23_P155857	NUDT6	NM_198041	nudix (nucleoside diphosphate linked moiety X)-type motif 6	11162	-2.64964	7.88967	-10.6716	6.8734e-05	0.00567359	unique gene,perfect match	NUDT6	protein_coding,nonsense_mediated_decay	FALSE	FALSE	FALSE
A_19_P00319788	lincRNA:chr20:25219752-25221308_F	lincRNA:chr20:25219752-25221308_F	lincRNA:chr20:25219752-25221308 forward strand	NA	2.54172	8.01337	10.6709	6.87599e-05	0.00567359	No BLAST hit	NA	NA	FALSE	FALSE	FALSE
A_21_P0011605	AMZ2P1	ENST00000565833	NA	201283	-1.91659	8.51886	-10.6694	6.88091e-05	0.00567359	unique gene,perfect match	AMZ2P1	transcribed_unprocessed_pseudogene,processed_transcript	FALSE	FALSE	FALSE
A_21_P0001066	TAF1A-AS1	ENST00000413074	NA	NA	-1.92499	6.89023	-10.6642	6.89868e-05	0.00567359	unique gene,perfect match	TAF1A-AS1	antisense	FALSE	FALSE	FALSE
A_33_P3258392	EDN1	NM_001955	endothelin 1	1906	2.92654	10.0306	10.6542	6.93327e-05	0.00567359	unique gene,perfect match	EDN1	protein_coding	TRUE	TRUE	FALSE
A_23_P32938	DDX10	NM_004398	DEAD (Asp-Glu-Ala-Asp) box polypeptide 10	1662	-1.77698	10.4898	-10.6532	6.93658e-05	0.00567359	unique gene,perfect match	DDX10	processed_transcript,protein_coding	FALSE	FALSE	FALSE
A_23_P25873	WDHD1	NM_007086	WD repeat and HMG-box DNA binding protein 1	11169	-2.25599	8.4503	-10.6511	6.94398e-05	0.00567359	unique gene,perfect match	WDHD1	nonsense_mediated_decay,protein_coding,retained_intron	FALSE	FALSE	FALSE
A_24_P131589	CD86	NM_006889	CD86 molecule	942	3.27319	8.97627	10.6492	6.95035e-05	0.00567359	unique gene,perfect match	CD86	protein_coding	TRUE	FALSE	FALSE
A_23_P2041	MICALCL	NM_032867	MICAL C-terminal like	84953	2.45107	9.5127	10.649	6.95116e-05	0.00567359	unique gene,perfect match	MICALCL	protein_coding	FALSE	FALSE	FALSE
A_23_P370434	C1QBP	NM_001212	complement component 1, q subcomponent binding protein	708	-1.81161	14.7638	-10.6449	6.9654e-05	0.00567359	unique gene,perfect match	C1QBP	protein_coding	FALSE	FALSE	FALSE
A_33_P3242649	KIF18A	NM_031217	kinesin family member 18A	81930	-2.61609	6.88365	-10.6438	6.96919e-05	0.00567359	unique gene,perfect match	KIF18A	protein_coding	FALSE	FALSE	FALSE
A_33_P3222069	SPHK1	NM_182965	sphingosine kinase 1	8877	1.71446	13.1927	10.6431	6.97141e-05	0.00567359	unique gene,perfect match	SPHK1	protein_coding,retained_intron	FALSE	FALSE	FALSE
A_24_P141736	METAP2	NM_006838	methionyl aminopeptidase 2	10988	-1.83895	8.38069	-10.6423	6.97426e-05	0.00567359	unique gene,perfect match	METAP2	protein_coding	FALSE	FALSE	FALSE
A_21_P0013154	RP11-557H15.3	ENST00000417483	NA	NA	-1.88068	6.89338	-10.639	6.98574e-05	0.00567488	unique gene,perfect match	RP11-557H15.3	lincRNA	FALSE	FALSE	FALSE
A_33_P3401621	CCNB1	NM_031966	cyclin B1	891	-2.84096	8.8264	-10.6303	7.01591e-05	0.00568793	unique gene,perfect match	CCNB1	protein_coding	FALSE	FALSE	FALSE
A_23_P80643	SETMAR	NM_006515	SET domain and mariner transposase fusion gene	6419	-1.73089	9.26008	-10.627	7.02757e-05	0.00568793	multiple matching genes	NA	NA	FALSE	FALSE	FALSE
A_23_P133956	KIFC1	NM_002263	kinesin family member C1	3833	-2.23311	7.72411	-10.6235	7.0397e-05	0.00568793	unique gene,perfect match	KIFC1	protein_coding	FALSE	FALSE	FALSE
A_19_P00316518	lincRNA:chr1:200331904-200332270_R	lincRNA:chr1:200331904-200332270_R	lincRNA:chr1:200331904-200332270 reverse strand	NA	1.9462	6.61841	10.623	7.04148e-05	0.00568793	No BLAST hit	NA	NA	FALSE	FALSE	FALSE
A_33_P3329784	ANKLE2	NM_015114	ankyrin repeat and LEM domain containing 2	23141	2.32179	9.18158	10.6158	7.06686e-05	0.00569462	unique gene,perfect match	ANKLE2	retained_intron,protein_coding,processed_transcript	FALSE	FALSE	FALSE
A_23_P159974	KLHL13	NM_033495	kelch-like family member 13	90293	-1.8584	6.41497	-10.615	7.06962e-05	0.00569462	unique gene,perfect match	KLHL13	protein_coding	FALSE	FALSE	FALSE
A_23_P6263	MX2	NM_002463	MX dynamin-like GTPase 2	4600	4.69602	9.74943	10.6117	7.08146e-05	0.00569615	unique gene,perfect match	MX2	retained_intron,protein_coding	FALSE	FALSE	FALSE
A_21_P0006463	LINC01201	ENST00000412420	NA	NA	-1.8318	7.70155	-10.6025	7.11405e-05	0.00570562	unique gene,perfect match	LINC01201	antisense	FALSE	FALSE	FALSE
A_21_P0003382	RP11-328K4.1	ENST00000510200	NA	NA	-2.06313	6.26252	-10.6015	7.11729e-05	0.00570562	unique gene,perfect match	RP11-328K4.1	lincRNA	FALSE	FALSE	FALSE
A_23_P99163	DRAM1	NM_018370	DNA-damage regulated autophagy modulator 1	55332	2.14639	11.9908	10.5953	7.1395e-05	0.00570562	unique gene,perfect match	DRAM1	protein_coding	FALSE	FALSE	FALSE
A_21_P0003042	XLOC_002872	AK123861	Q6T424_HUMAN (Q6T424) Tumor differentiation factor, partial (13%) [THC2606489]	NA	2.29661	9.7366	10.5948	7.14146e-05	0.00570562	unique gene,perfect match	TSC22D2	protein_coding	FALSE	FALSE	FALSE
A_23_P11295	CMC4	NM_001018024	C-x(9)-C motif containing 4	100272147	-1.92703	10.9201	-10.5942	7.14349e-05	0.00570562	multiple matching genes	NA	NA	FALSE	FALSE	FALSE
A_23_P100001	FAM174B	NM_207446	family with sequence similarity 174, member B	400451	1.69299	10.7732	10.5915	7.15292e-05	0.00570562	unique gene,perfect match	FAM174B	protein_coding	FALSE	FALSE	FALSE
A_33_P3352103	LYPLAL1	NM_138794	lysophospholipase-like 1	127018	-1.72246	8.46834	-10.5834	7.18212e-05	0.00572057	unique gene,perfect match	LYPLAL1	processed_transcript,protein_coding	FALSE	FALSE	FALSE
A_24_P737939	LRRC73	NM_001012974	leucine rich repeat containing 73	221424	-1.97355	8.03194	-10.5804	7.19291e-05	0.00572057	unique gene,perfect match	LRRC73	protein_coding	FALSE	FALSE	FALSE
A_23_P137381	ID3	NM_002167	inhibitor of DNA binding 3, dominant negative helix-loop-helix protein	3399	-2.3439	11.0684	-10.578	7.20158e-05	0.00572057	unique gene,perfect match	ID3	processed_transcript,protein_coding	FALSE	FALSE	FALSE
A_32_P9543	APOBEC3A	NM_145699	apolipoprotein B mRNA editing enzyme, catalytic polypeptide-like 3A	200315	3.14763	8.91129	10.5738	7.21678e-05	0.00572471	unique gene,perfect match	APOBEC3A	protein_coding	FALSE	FALSE	FALSE
A_33_P3373273	SLC15A1	NM_005073	solute carrier family 15 (oligopeptide transporter), member 1	6564	2.24645	10.3518	10.5647	7.24967e-05	0.00574286	unique gene,perfect match	SLC15A1	protein_coding	FALSE	FALSE	FALSE
A_23_P135326	POLE3	NM_017443	polymerase (DNA directed), epsilon 3, accessory subunit	54107	-1.67839	11.223	-10.5524	7.29453e-05	0.00576952	unique gene,perfect match	POLE3	protein_coding,processed_transcript	FALSE	FALSE	FALSE
A_19_P00319760	RP11-410N8.3	ENST00000413983	NA	NA	-2.25728	10.003	-10.5499	7.30345e-05	0.00576952	unique gene,perfect match	RP11-410N8.3	antisense	FALSE	FALSE	FALSE
A_23_P420551	CIT	NM_007174	citron rho-interacting serine/threonine kinase	11113	-1.80566	8.90376	-10.5438	7.32593e-05	0.00577318	unique gene,perfect match	CIT	retained_intron,protein_coding	FALSE	FALSE	FALSE
A_23_P57306	CHAF1B	NM_005441	chromatin assembly factor 1, subunit B (p60)	8208	-1.71025	9.68489	-10.5403	7.33863e-05	0.00577318	unique gene,perfect match	CHAF1B	protein_coding	FALSE	FALSE	FALSE
A_23_P250644	CDKN2AIPNL	NM_080656	CDKN2A interacting protein N-terminal like	91368	-2.45647	8.57563	-10.54	7.33997e-05	0.00577318	unique gene,perfect match	CDKN2AIPNL	protein_coding	FALSE	FALSE	FALSE
A_23_P84219	LIPH	NM_139248	lipase, member H	200879	3.29724	11.5427	10.5306	7.37445e-05	0.00577318	unique gene,perfect match	LIPH	protein_coding	TRUE	TRUE	FALSE
A_33_P3285545	CLDN4	NM_001305	claudin 4	1364	2.67665	16.417	10.5282	7.38362e-05	0.00577318	unique gene,perfect match	CLDN4	protein_coding	FALSE	FALSE	TRUE
A_33_P3400823	LURAP1	NM_001013615	leucine rich adaptor protein 1	541468	-1.70084	6.73841	-10.5268	7.38879e-05	0.00577318	unique gene,perfect match	LURAP1	protein_coding	FALSE	FALSE	FALSE
A_33_P3214720	ZC3H12A	NM_025079	zinc finger CCCH-type containing 12A	80149	2.17056	10.4275	10.5203	7.41263e-05	0.00577318	unique gene,perfect match	ZC3H12A	protein_coding	FALSE	FALSE	FALSE
A_32_P720220	LINC01559	ENST00000318426	NA	283422	2.10531	6.70436	10.5196	7.41527e-05	0.00577318	unique gene,perfect match	LINC01559	lincRNA	FALSE	FALSE	FALSE
A_21_P0013556	XLOC_l2_014711	TCONS_l2_00028630	BROAD Institute lincRNA (XLOC_l2_014711), lincRNA [TCONS_l2_00028630]	NA	-1.7963	9.92831	-10.5189	7.41816e-05	0.00577318	multiple matching genes;no perfect matching probe	NA	NA	FALSE	FALSE	FALSE
A_24_P74487	SMIM11	NM_058182	small integral membrane protein 11	54065	-2.36106	8.29315	-10.518	7.42157e-05	0.00577318	multiple matching genes	NA	NA	FALSE	FALSE	FALSE
A_33_P3300395	APITD1	NM_199294	apoptosis-inducing, TAF9-like domain 1	378708	-1.96583	10.5558	-10.5177	7.42236e-05	0.00577318	unique gene,perfect match	APITD1	protein_coding,retained_intron	FALSE	FALSE	FALSE
A_23_P117274	MIPEP	NM_005932	mitochondrial intermediate peptidase	4285	-2.03278	8.14051	-10.5146	7.43423e-05	0.00577318	unique gene,perfect match	MIPEP	protein_coding	FALSE	FALSE	FALSE
A_24_P71244	PIK3CD	NM_005026	phosphatidylinositol-4,5-bisphosphate 3-kinase, catalytic subunit delta	5293	1.74303	8.2485	10.5109	7.44809e-05	0.00577318	unique gene,perfect match	PIK3CD	protein_coding	FALSE	FALSE	FALSE
A_33_P3279629	UCN2	NM_033199	urocortin 2	90226	3.89921	10.4431	10.5106	7.449e-05	0.00577318	multiple matching genes	NA	NA	TRUE	TRUE	FALSE
A_21_P0014012	PYCARD-AS1	ENST00000561916	NA	NA	-1.756	9.13882	-10.5036	7.4752e-05	0.00578566	unique gene,perfect match	PYCARD-AS1	antisense	FALSE	FALSE	FALSE
A_21_P0000516	PSG10P	NR_026824	pregnancy specific beta-1-glycoprotein 10, pseudogene	653492	1.75197	6.85662	10.4974	7.49873e-05	0.00579606	no perfect matching probe	PSG10P	processed_transcript	FALSE	FALSE	FALSE
A_23_P208293	PVRL2	NM_001042724	poliovirus receptor-related 2 (herpesvirus entry mediator B)	5819	2.10876	13.4783	10.4946	7.50932e-05	0.00579643	unique gene,perfect match	NECTIN2	protein_coding	FALSE	FALSE	TRUE
A_23_P116902	ART4	NM_021071	ADP-ribosyltransferase 4 (Dombrock blood group)	420	-2.38422	8.40604	-10.488	7.5343e-05	0.00580789	unique gene,perfect match	ART4	protein_coding	TRUE	FALSE	FALSE
A_21_P0012960	CTC-529P8.1	ENST00000507373	NA	255187	1.76148	7.41319	10.4741	7.58718e-05	0.00584081	unique gene,perfect match	CTC-529P8.1	lincRNA	FALSE	FALSE	FALSE
A_33_P3215239	KIF20B	NM_016195	kinesin family member 20B	9585	-1.93943	7.92354	-10.4637	7.62714e-05	0.00584822	unique gene,perfect match	KIF20B	processed_transcript,protein_coding	FALSE	FALSE	FALSE
A_23_P64721	HCAR3	NM_006018	hydroxycarboxylic acid receptor 3	8843	3.09561	13.0189	10.4622	7.63303e-05	0.00584822	multiple matching genes	NA	NA	FALSE	FALSE	FALSE
A_24_P407930	SEH1L	NM_031216	SEH1-like (S. cerevisiae)	81929	-1.66552	10.33	-10.4607	7.63871e-05	0.00584822	unique gene,perfect match	SEH1L	retained_intron,protein_coding	FALSE	FALSE	FALSE
A_24_P306720	FOXN3-AS1	ENST00000555562	NA	400236	-2.55748	7.8791	-10.4593	7.64432e-05	0.00584822	unique gene,perfect match	FOXN3-AS1	antisense	FALSE	FALSE	FALSE
A_33_P3415820	THBS1	NM_003246	thrombospondin 1	7057	2.72307	8.72846	10.4584	7.6478e-05	0.00584822	unique gene,perfect match	THBS1	protein_coding	TRUE	TRUE	FALSE
A_19_P00800206	AC007386.2	ENST00000449259	NA	400958	2.98553	9.40408	10.4529	7.66885e-05	0.00585651	unique gene,perfect match	AC007386.2	lincRNA	FALSE	FALSE	FALSE
A_23_P72737	IFITM1	NM_003641	interferon induced transmembrane protein 1	8519	2.98081	10.7581	10.4478	7.6888e-05	0.00586293	multiple matching genes	NA	NA	FALSE	FALSE	TRUE
A_33_P3217213	PDLIM7	NM_005451	PDZ and LIM domain 7 (enigma)	9260	2.13242	9.85956	10.4455	7.6977e-05	0.00586293	unique gene,perfect match	PDLIM7	protein_coding,nonsense_mediated_decay	FALSE	FALSE	FALSE
A_33_P3228959	MRPL11	NM_016050	mitochondrial ribosomal protein L11	65003	-2.05322	11.6015	-10.4378	7.72778e-05	0.00587804	unique gene,perfect match	MRPL11	protein_coding,nonsense_mediated_decay,processed_transcript	FALSE	FALSE	FALSE
A_19_P00328165	lincRNA:chr12:123614572-123628947_R	lincRNA:chr12:123614572-123628947_R	lincRNA:chr12:123614572-123628947 reverse strand	NA	1.76088	8.14358	10.4289	7.76257e-05	0.00589668	No BLAST hit	NA	NA	FALSE	FALSE	FALSE
A_23_P252855	BRIX1	NM_018321	BRX1, biogenesis of ribosomes	55299	-1.71035	10.8332	-10.4242	7.78132e-05	0.00590043	unique gene,perfect match	BRIX1	processed_transcript,protein_coding,retained_intron	FALSE	FALSE	FALSE
A_23_P212284	POC1A	NM_015426	POC1 centriolar protein A	25886	-1.87426	9.19329	-10.4198	7.7986e-05	0.00590043	unique gene,perfect match	POC1A	protein_coding	FALSE	FALSE	FALSE
A_23_P129005	NYNRIN	NM_025081	NYN domain and retroviral integrase containing	57523	1.84032	8.92365	10.4159	7.81405e-05	0.00590043	unique gene,perfect match	NYNRIN	protein_coding	FALSE	FALSE	FALSE
A_23_P104617	GYLTL1B	NM_152312	glycosyltransferase-like 1B	120071	2.32519	9.529	10.4139	7.82178e-05	0.00590043	unique gene,perfect match	LARGE2	protein_coding,retained_intron	FALSE	FALSE	FALSE
A_24_P148811	RUVBL1	NM_003707	RuvB-like AAA ATPase 1	8607	-2.28447	7.38102	-10.4136	7.82317e-05	0.00590043	unique gene,perfect match	RUVBL1	protein_coding	FALSE	FALSE	FALSE
A_33_P3276282	PTPRF	ENST00000436724	protein tyrosine phosphatase, receptor type, F	5792	2.75377	6.78619	10.412	7.82925e-05	0.00590043	unique gene,perfect match	PTPRF	processed_transcript,protein_coding	TRUE	FALSE	TRUE
A_23_P87351	RRM1	NM_001033	ribonucleotide reductase M1	6240	-1.75503	12.2983	-10.406	7.85325e-05	0.00590794	unique gene,perfect match	RRM1	nonsense_mediated_decay,protein_coding	FALSE	FALSE	FALSE
A_23_P31873	RAB11FIP1	NM_001002814	RAB11 family interacting protein 1 (class I)	80223	1.9142	14.7248	10.4044	7.85981e-05	0.00590794	unique gene,perfect match	RAB11FIP1	protein_coding	FALSE	FALSE	FALSE
A_33_P3310430	FAM86B2	NM_001137610	family with sequence similarity 86, member B2	653333	-1.7959	11.0828	-10.3967	7.89054e-05	0.00590916	multiple matching genes;no perfect matching probe	NA	NA	FALSE	FALSE	FALSE
A_19_P00811084	lincRNA:chr2:200984605-201020245_F	lincRNA:chr2:200984605-201020245_F	lincRNA:chr2:200984605-201020245 forward strand	NA	3.10508	7.90111	10.3965	7.89132e-05	0.00590916	No BLAST hit	NA	NA	FALSE	FALSE	FALSE
A_33_P3214550	CXCR2	NM_001557	chemokine (C-X-C motif) receptor 2	3579	-1.89118	7.11747	-10.3939	7.90187e-05	0.00590916	unique gene,perfect match	CXCR2	protein_coding	FALSE	FALSE	TRUE
A_23_P60517	FXN	NM_181425	frataxin	2395	-2.35171	9.24827	-10.3937	7.90265e-05	0.00590916	unique gene,perfect match	FXN	protein_coding	TRUE	FALSE	FALSE
A_23_P56922	HSPE1	NM_002157	heat shock 10kDa protein 1	3336	-2.01854	14.5635	-10.3895	7.91955e-05	0.00591409	multiple matching genes	NA	NA	FALSE	FALSE	FALSE
A_23_P60259	TMEM38B	NM_018112	transmembrane protein 38B	55151	-1.79017	8.41415	-10.38	7.95771e-05	0.00593482	unique gene,perfect match	TMEM38B	protein_coding	TRUE	FALSE	FALSE
A_33_P3237135	MMP2	NM_004530	matrix metallopeptidase 2	4313	2.03036	6.02065	10.3773	7.96871e-05	0.00593482	unique gene,perfect match	MMP2	protein_coding	TRUE	TRUE	FALSE
A_21_P0011475	CHEK2	NM_001005735	checkpoint kinase 2	11200	-1.72908	9.65585	-10.3729	7.98666e-05	0.00593482	multiple matching genes	NA	NA	TRUE	FALSE	FALSE
A_24_P225970	SGOL1	NM_001012409	shugoshin-like 1 (S. pombe)	151648	-1.85142	6.18973	-10.3681	8.00608e-05	0.00593482	unique gene,perfect match	SGO1	protein_coding,processed_transcript	FALSE	FALSE	FALSE
A_23_P133095	RAPGEF2	NM_014247	Rap guanine nucleotide exchange factor (GEF) 2	9693	2.26756	11.8524	10.3676	8.00801e-05	0.00593482	unique gene,perfect match	RAPGEF2	protein_coding	FALSE	FALSE	FALSE
A_24_P602871	SAMD5	NM_001030060	sterile alpha motif domain containing 5	389432	-2.03424	7.7332	-10.3657	8.01608e-05	0.00593482	unique gene,perfect match	SAMD5	protein_coding	FALSE	FALSE	FALSE
A_21_P0007713	RP11-620J15.3	ENST00000546580	NA	100506844	-1.74128	5.98981	-10.3648	8.01974e-05	0.00593482	unique gene,perfect match	RP11-620J15.3	lincRNA,retained_intron	FALSE	FALSE	FALSE
A_33_P3400374	HELZ2	NM_001037335	helicase with zinc finger 2, transcriptional coactivator	85441	3.16266	11.8774	10.352	8.0722e-05	0.00596594	unique gene,perfect match	HELZ2	protein_coding	FALSE	FALSE	FALSE
A_23_P434347	ITSN2	NM_147152	intersectin 2	50618	2.18828	7.58692	10.3482	8.0879e-05	0.00596985	unique gene,perfect match	ITSN2	protein_coding	FALSE	FALSE	FALSE
A_21_P0013954	LOC100292922	XM_002345462	PREDICTED: Homo sapiens ankyrin repeat domain-containing protein 30B-like (LOC100292922), mRNA [XM_002345462]	100292922	2.13367	5.94124	10.3456	8.0986e-05	0.00597006	No BLAST hit	NA	NA	FALSE	FALSE	FALSE
A_23_P85682	NFIA	NM_005595	nuclear factor I/A	4774	-1.80173	10.0155	-10.342	8.11353e-05	0.00597339	unique gene,perfect match	NFIA	protein_coding	FALSE	FALSE	FALSE
A_33_P3215933	MPZL3	NM_198275	myelin protein zero-like 3	196264	2.21917	7.26637	10.3362	8.13747e-05	0.00598333	unique gene,perfect match	MPZL3	nonsense_mediated_decay,protein_coding	FALSE	FALSE	FALSE
A_23_P48099	NUP37	NM_024057	nucleoporin 37kDa	79023	-2.06092	10.9581	-10.3212	8.20025e-05	0.00602177	unique gene,perfect match	NUP37	nonsense_mediated_decay,protein_coding,retained_intron	FALSE	FALSE	FALSE
A_23_P102471	MSH2	NM_000251	mutS homolog 2	4436	-1.644	9.77994	-10.3171	8.21739e-05	0.00602644	unique gene,perfect match	MSH2	protein_coding	FALSE	FALSE	FALSE
A_24_P190168	TMEM97	NM_014573	transmembrane protein 97	27346	-1.87201	9.93571	-10.3138	8.23113e-05	0.00602644	unique gene,perfect match	TMEM97	protein_coding	FALSE	FALSE	FALSE
A_23_P376591	CLYBL	NM_206808	citrate lyase beta like	171425	-2.24645	7.20199	-10.3121	8.23813e-05	0.00602644	unique gene,perfect match	CLYBL	protein_coding	FALSE	FALSE	FALSE
A_23_P373598	MAFK	NM_002360	v-maf avian musculoaponeurotic fibrosarcoma oncogene homolog K	7975	2.60345	10.9964	10.3092	8.25061e-05	0.00602788	unique gene,perfect match	MAFK	nonsense_mediated_decay,protein_coding	FALSE	FALSE	FALSE
A_21_P0014871	LOC727803	XR_132766	PREDICTED: Homo sapiens ran-specific GTPase-activating protein-like (LOC727803), miscRNA [XR_132766]	727803	-2.03071	11.8665	-10.3051	8.268e-05	0.00603251	multiple matching genes	NA	NA	FALSE	FALSE	FALSE
A_32_P218989	YBX1	NM_004559	Y box binding protein 1	4904	-1.69177	13.1537	-10.301	8.28515e-05	0.00603251	no perfect matching probe	YBX1	protein_coding	FALSE	FALSE	FALSE
A_23_P65518	DACT1	NM_016651	dishevelled-binding antagonist of beta-catenin 1	51339	2.14459	6.1123	10.3002	8.2885e-05	0.00603251	unique gene,perfect match	DACT1	protein_coding	FALSE	FALSE	FALSE
A_24_P392022	EEF2KMT	NM_201400	eukaryotic elongation factor 2 lysine methyltransferase	196483	-1.9544	8.43707	-10.2945	8.31305e-05	0.0060374	multiple matching genes	NA	NA	FALSE	FALSE	FALSE
A_23_P20427	RHOBTB2	NM_015178	Rho-related BTB domain containing 2	23221	-1.74075	9.99475	-10.2932	8.31827e-05	0.0060374	unique gene,perfect match	RHOBTB2	protein_coding	FALSE	FALSE	FALSE
A_33_P3296497	PTPRK	ENST00000392449	NA	5796	5.08215	8.4818	10.2877	8.34189e-05	0.0060374	unique gene,perfect match	PTPRK	nonsense_mediated_decay,processed_transcript	FALSE	FALSE	FALSE
A_24_P303091	CXCL10	NM_001565	chemokine (C-X-C motif) ligand 10	3627	3.20329	7.50569	10.2853	8.35213e-05	0.0060374	unique gene,perfect match	CXCL10	protein_coding	TRUE	TRUE	FALSE
A_23_P138194	NCF2	NM_000433	neutrophil cytosolic factor 2	4688	2.11672	11.2556	10.2842	8.35699e-05	0.0060374	unique gene,perfect match	NCF2	protein_coding	FALSE	FALSE	FALSE
A_23_P39056	KLK7	NM_005046	kallikrein-related peptidase 7	5650	2.04168	15.9712	10.2839	8.35837e-05	0.0060374	unique gene,perfect match	KLK7	protein_coding,nonsense_mediated_decay	TRUE	FALSE	FALSE
A_23_P93750	LSM5	NM_012322	LSM5 homolog, U6 small nuclear RNA associated (S. cerevisiae)	23658	-2.16781	12.5269	-10.2812	8.36971e-05	0.00603798	unique gene,perfect match	LSM5	retained_intron,protein_coding,nonsense_mediated_decay	FALSE	FALSE	FALSE
A_23_P60990	C2orf54	NM_024861	chromosome 2 open reading frame 54	79919	1.69859	11.6299	10.2693	8.42104e-05	0.00604026	unique gene,perfect match	C2orf54	protein_coding	FALSE	FALSE	FALSE
A_33_P3402763	NIFK	NM_032390	nucleolar protein interacting with the FHA domain of MKI67	84365	-1.86586	11.1007	-10.2666	8.4326e-05	0.00604026	unique gene,perfect match	NIFK	protein_coding	FALSE	FALSE	FALSE
A_23_P142714	SLC25A12	NM_003705	solute carrier family 25 (aspartate/glutamate carrier), member 12	8604	-1.72573	9.8838	-10.2659	8.43571e-05	0.00604026	unique gene,perfect match	SLC25A12	retained_intron,nonsense_mediated_decay,protein_coding	FALSE	FALSE	FALSE
A_23_P155989	CENPK	NM_022145	centromere protein K	64105	-1.95289	6.65637	-10.2638	8.4448e-05	0.00604026	unique gene,perfect match	CENPK	protein_coding	FALSE	FALSE	FALSE
A_23_P404606	CREBRF	NM_153607	CREB3 regulatory factor	153222	1.87638	8.29156	10.2597	8.46286e-05	0.00604026	unique gene,perfect match	CREBRF	protein_coding	FALSE	FALSE	FALSE
A_24_P73370	ULK1	NM_003565	unc-51 like autophagy activating kinase 1	8408	2.27318	10.3735	10.2597	8.46288e-05	0.00604026	unique gene,perfect match	ULK1	protein_coding	FALSE	FALSE	FALSE
A_33_P3269740	FAM86B2	NM_001137610	family with sequence similarity 86, member B2	653333	-2.02248	10.4218	-10.2592	8.46492e-05	0.00604026	multiple matching genes	NA	NA	FALSE	FALSE	FALSE
A_21_P0000642	LINC00959	NR_034125	long intergenic non-protein coding RNA 959	387723	-2.59324	7.7383	-10.2579	8.47054e-05	0.00604026	unique gene,perfect match	LINC00959	protein_coding	FALSE	FALSE	FALSE
A_23_P361448	SESN3	NM_144665	sestrin 3	143686	-1.83086	7.80064	-10.2521	8.49596e-05	0.00604026	unique gene,perfect match	SESN3	protein_coding	FALSE	FALSE	FALSE
A_21_P0008486	LINC01550	ENST00000554822	NA	NA	-2.92257	7.6485	-10.2504	8.50353e-05	0.00604026	unique gene,perfect match	LINC01550	lincRNA	FALSE	FALSE	FALSE
A_24_P72364	C6orf15	NM_014070	chromosome 6 open reading frame 15	29113	1.79247	7.15528	10.248	8.51382e-05	0.00604026	unique gene,perfect match	C6orf15	protein_coding	TRUE	TRUE	FALSE
A_23_P137143	DKC1	NM_001363	dyskeratosis congenita 1, dyskerin	1736	-1.79059	11.5671	-10.2463	8.52151e-05	0.00604026	unique gene,perfect match	DKC1	protein_coding	FALSE	FALSE	FALSE
A_23_P138541	AKR1C3	NM_003739	aldo-keto reductase family 1, member C3	8644	-1.75481	11.738	-10.243	8.53587e-05	0.00604026	unique gene,perfect match	AKR1C3	retained_intron,protein_coding	FALSE	FALSE	FALSE
A_19_P00318649	RP11-115D19.1	ENST00000507916	NA	NA	-2.12213	6.92261	-10.2417	8.5415e-05	0.00604026	unique gene,perfect match	RP11-115D19.1	antisense	FALSE	FALSE	FALSE
A_23_P91829	DCBLD2	NM_080927	discoidin, CUB and LCCL domain containing 2	131566	2.02616	10.87	10.2409	8.54526e-05	0.00604026	unique gene,perfect match	DCBLD2	protein_coding	FALSE	FALSE	TRUE
A_33_P3404316	MIR100HG	ENST00000531381	NA	399959	1.82589	7.81116	10.2406	8.54647e-05	0.00604026	unique gene,perfect match	MIR100HG	lincRNA	FALSE	FALSE	FALSE
A_23_P55706	RELB	NM_006509	v-rel avian reticuloendotheliosis viral oncogene homolog B	5971	1.67145	12.0316	10.2393	8.55191e-05	0.00604026	unique gene,perfect match	RELB	protein_coding	FALSE	FALSE	FALSE
A_21_P0008360	XLOC_010881	TCONS_00022563	BROAD Institute lincRNA (XLOC_010881), lincRNA [TCONS_00022563]	NA	2.00243	6.49366	10.2329	8.58055e-05	0.00604204	No BLAST hit	NA	NA	FALSE	FALSE	FALSE
A_21_P0005116	RP11-462G2.1	ENST00000418403	NA	NA	-3.07177	6.88211	-10.2302	8.59237e-05	0.00604204	unique gene,perfect match	RP11-462G2.1	lincRNA	FALSE	FALSE	FALSE
A_24_P175612	SFXN2	NM_178858	sideroflexin 2	118980	-2.29258	6.68107	-10.2292	8.59656e-05	0.00604204	unique gene,perfect match	SFXN2	nonsense_mediated_decay,protein_coding	FALSE	FALSE	FALSE
A_23_P108294	PPAP2C	NM_177543	phosphatidic acid phosphatase type 2C	8612	1.73679	9.26452	10.2292	8.59657e-05	0.00604204	unique gene,perfect match	PLPP2	protein_coding,retained_intron	FALSE	FALSE	FALSE
A_23_P76918	TIMM9	NM_012460	translocase of inner mitochondrial membrane 9 homolog (yeast)	26520	-1.83328	12.3774	-10.2219	8.62919e-05	0.00605046	unique gene,perfect match	TIMM9	protein_coding,processed_transcript	FALSE	FALSE	FALSE
A_23_P93311	DDR1	NM_013993	discoidin domain receptor tyrosine kinase 1	780	2.43132	12.5152	10.221	8.63326e-05	0.00605046	no perfect matching probe	DDR1	protein_coding	TRUE	FALSE	TRUE
A_19_P00801533	lincRNA:chr5:148229632-148269232_F	lincRNA:chr5:148229632-148269232_F	lincRNA:chr5:148229632-148269232 forward strand	NA	2.08317	8.24208	10.218	8.6467e-05	0.00605046	No BLAST hit	NA	NA	FALSE	FALSE	FALSE
A_23_P9152	RCL1	NM_005772	RNA terminal phosphate cyclase-like 1	10171	-1.71683	10.6094	-10.2142	8.66362e-05	0.00605046	no perfect matching probe	RCL1	protein_coding	FALSE	FALSE	FALSE
A_23_P57588	GTSE1	NM_016426	G-2 and S-phase expressed 1	51512	-1.67886	7.20267	-10.207	8.69594e-05	0.00605046	unique gene,perfect match	GTSE1	retained_intron,protein_coding	FALSE	FALSE	FALSE
A_23_P150609	IGF2	NM_000612	insulin-like growth factor 2	3481	1.90443	10.6964	10.2066	8.69751e-05	0.00605046	multiple matching genes;no perfect matching probe	NA	NA	TRUE	TRUE	FALSE
A_23_P148821	DPH5	NM_001077394	diphthamide biosynthesis 5	51611	-3.08941	10.0556	-10.2062	8.6994e-05	0.00605046	unique gene,perfect match	DPH5	protein_coding,processed_transcript	FALSE	FALSE	FALSE
A_33_P3413671	ABL2	NM_007314	ABL proto-oncogene 2, non-receptor tyrosine kinase	27	2.62054	8.29427	10.2057	8.70169e-05	0.00605046	unique gene,perfect match	ABL2	protein_coding	FALSE	FALSE	FALSE
A_24_P307384	A_24_P307384	A_24_P307384	Unknown	NA	-1.77733	6.57002	-10.2042	8.70845e-05	0.00605046	multiple matching genes;no perfect matching probe	NA	NA	FALSE	FALSE	FALSE
A_33_P3337609	NP113779	NP113779	GB	NA	1.67963	6.13405	10.2026	8.71576e-05	0.00605046	multiple matching genes	NA	NA	FALSE	FALSE	FALSE
A_33_P3399208	HLA-B	ENST00000466304	major histocompatibility complex, class I, B	3106	2.35492	8.01611	10.2006	8.7246e-05	0.00605046	No BLAST hit	NA	NA	FALSE	TRUE	FALSE
A_24_P357169	EPPK1	NM_031308	epiplakin 1	83481	1.95444	9.79663	10.1961	8.74498e-05	0.00605727	no perfect matching probe	EPPK1	protein_coding	FALSE	FALSE	FALSE
A_23_P157766	SPATA6L	NM_001039395	spermatogenesis associated 6-like	55064	-1.76973	6.23459	-10.193	8.75894e-05	0.00605962	unique gene,perfect match	SPATA6L	nonsense_mediated_decay,protein_coding	FALSE	FALSE	FALSE
A_33_P3555937	STEAP4	NM_001205315	STEAP family member 4	79689	2.14196	8.61958	10.1905	8.77016e-05	0.00606007	unique gene,perfect match	STEAP4	protein_coding	FALSE	FALSE	FALSE
A_33_P3244083	KIF13B	NM_015254	kinesin family member 13B	23303	1.95857	8.62429	10.1817	8.81037e-05	0.00606971	unique gene,perfect match	KIF13B	nonsense_mediated_decay,protein_coding	FALSE	FALSE	FALSE
A_21_P0009331	TMEM92-AS1	ENST00000508851	NA	NA	1.84578	6.86728	10.1732	8.84903e-05	0.00606971	unique gene,perfect match	TMEM92-AS1	antisense	FALSE	FALSE	FALSE
A_32_P300427	APCDD1L	NM_153360	adenomatosis polyposis coli down-regulated 1-like	164284	1.61772	6.5262	10.1705	8.86153e-05	0.00606971	unique gene,perfect match	APCDD1L	protein_coding	FALSE	FALSE	FALSE
A_23_P87964	ESD	NM_001984	esterase D	2098	-2.0075	11.4012	-10.1691	8.86816e-05	0.00606971	unique gene,perfect match	ESD	protein_coding	FALSE	FALSE	FALSE
A_24_P30206	BCCIP	NM_078468	BRCA2 and CDKN1A interacting protein	56647	-1.91255	9.85346	-10.1627	8.89751e-05	0.00606971	unique gene,perfect match	BCCIP	protein_coding	FALSE	FALSE	FALSE
A_33_P3235053	TRIM47	NM_033452	tripartite motif containing 47	91107	1.68994	12.6988	10.1595	8.91219e-05	0.00606971	unique gene,perfect match	TRIM47	nonsense_mediated_decay,protein_coding	FALSE	FALSE	FALSE
A_19_P00801911	lincRNA:chr7:35664275-35671050_R	lincRNA:chr7:35664275-35671050_R	lincRNA:chr7:35664275-35671050 reverse strand	NA	1.64944	7.10611	10.1586	8.91668e-05	0.00606971	No BLAST hit	NA	NA	FALSE	FALSE	FALSE
A_32_P31618	GSR	NM_000637	glutathione reductase	2936	-2.48433	9.85954	-10.1563	8.92725e-05	0.00606971	unique gene,perfect match	GSR	protein_coding	FALSE	FALSE	FALSE
A_23_P29046	CBR1	NM_001757	carbonyl reductase 1	873	-1.67483	13.0241	-10.1511	8.95139e-05	0.00606971	unique gene,perfect match	CBR1	protein_coding	FALSE	FALSE	FALSE
A_23_P253524	CENPE	NM_001813	centromere protein E, 312kDa	1062	-2.08858	9.25182	-10.1506	8.95371e-05	0.00606971	unique gene,perfect match	CENPE	protein_coding	FALSE	FALSE	FALSE
A_23_P201459	IFI6	NM_022873	interferon, alpha-inducible protein 6	2537	4.14497	10.1368	10.1498	8.95723e-05	0.00606971	unique gene,perfect match	IFI6	protein_coding	FALSE	FALSE	FALSE
A_24_P83615	NLRP1	NM_001033053	NLR family, pyrin domain containing 1	22861	1.72223	7.40698	10.1469	8.97074e-05	0.00606971	unique gene,perfect match	NLRP1	protein_coding,nonsense_mediated_decay	FALSE	FALSE	FALSE
A_32_P28939	ALKBH2	NM_001001655	alkB, alkylation repair homolog 2 (E. coli)	121642	-1.72972	11.4282	-10.1454	8.97772e-05	0.00606971	unique gene,perfect match	ALKBH2	protein_coding	FALSE	FALSE	FALSE
A_33_P3272921	ARID3A	NM_005224	AT rich interactive domain 3A (BRIGHT-like)	1820	1.75095	8.57278	10.1436	8.98607e-05	0.00606971	unique gene,perfect match	ARID3A	protein_coding	FALSE	FALSE	FALSE
A_33_P3414422	GPHN	NM_020806	gephyrin	10243	-1.91715	9.28271	-10.1434	8.98702e-05	0.00606971	unique gene,perfect match	GPHN	protein_coding	FALSE	FALSE	FALSE
A_23_P354547	RP11-468E2.4	ENST00000558468	NA	NA	3.14919	6.54313	10.1426	8.99069e-05	0.00606971	unique gene,perfect match	RP11-468E2.4	nonsense_mediated_decay	FALSE	FALSE	FALSE
A_23_P147388	KIF13B	NM_015254	kinesin family member 13B	23303	1.73137	11.9191	10.1417	8.9951e-05	0.00606971	no perfect matching probe	KIF13B	protein_coding	FALSE	FALSE	FALSE
A_23_P214487	HIST1H4C	NM_003542	histone cluster 1, H4c	8364	-2.71449	14.5207	-10.1392	9.00693e-05	0.00606971	unique gene,perfect match	HIST1H4C	protein_coding	FALSE	FALSE	FALSE
A_21_P0014665	LOC100505874	XR_110950	PREDICTED: Homo sapiens hypothetical LOC100505874, transcript variant 3 (LOC100505874), miscRNA [XR_110950]	100505874	-1.83467	7.65606	-10.1389	9.00813e-05	0.00606971	No BLAST hit	NA	NA	FALSE	FALSE	FALSE
A_33_P3383283	CASP10	NM_032977	caspase 10, apoptosis-related cysteine peptidase	843	1.71414	11.4649	10.1381	9.01172e-05	0.00606971	multiple matching genes	NA	NA	FALSE	FALSE	FALSE
A_23_P152284	SNRNP25	NM_024571	small nuclear ribonucleoprotein 25kDa (U11/U12)	79622	-2.30819	10.6504	-10.1375	9.01481e-05	0.00606971	unique gene,perfect match	SNRNP25	retained_intron,nonsense_mediated_decay,protein_coding,processed_transcript	FALSE	FALSE	FALSE
A_19_P00325732	lincRNA:chr6:114722782-114743483_F	lincRNA:chr6:114722782-114743483_F	lincRNA:chr6:114722782-114743483 forward strand	NA	3.52817	8.67134	10.1353	9.02518e-05	0.00606971	No BLAST hit	NA	NA	FALSE	FALSE	FALSE
A_33_P3354106	KPNA7	NM_001145715	karyopherin alpha 7 (importin alpha 8)	402569	2.22976	9.27186	10.1331	9.03531e-05	0.00606971	unique gene,perfect match	KPNA7	protein_coding	FALSE	FALSE	FALSE
A_23_P128408	TRIAP1	NM_016399	TP53 regulated inhibitor of apoptosis 1	51499	-1.74319	11.1885	-10.1325	9.03811e-05	0.00606971	unique gene,perfect match	TRIAP1	processed_transcript,protein_coding	FALSE	FALSE	FALSE
A_23_P92562	ADH7	NM_000673	alcohol dehydrogenase 7 (class IV), mu or sigma polypeptide	131	-2.64465	7.71933	-10.1285	9.05686e-05	0.00607519	unique gene,perfect match	ADH7	protein_coding	FALSE	FALSE	FALSE
A_24_P310009	USP43	NM_153210	ubiquitin specific peptidase 43	124739	2.022	8.62165	10.1206	9.09413e-05	0.00608625	unique gene,perfect match	USP43	protein_coding,processed_transcript	FALSE	FALSE	FALSE
A_33_P3386932	EEF2KMT	NM_201400	eukaryotic elongation factor 2 lysine methyltransferase	196483	-1.74797	11.1205	-10.1188	9.10272e-05	0.00608625	multiple matching genes;no perfect matching probe	NA	NA	FALSE	FALSE	FALSE
A_33_P3303355	ZCCHC18	ENST00000605784	NA	NA	-1.62178	8.08111	-10.1126	9.13251e-05	0.00608625	unique gene,perfect match	ZCCHC18	processed_transcript	FALSE	FALSE	FALSE
A_24_P225534	RHBDL2	NM_017821	rhomboid, veinlet-like 2 (Drosophila)	54933	1.89818	9.7974	10.1122	9.13399e-05	0.00608625	unique gene,perfect match	RHBDL2	protein_coding	FALSE	FALSE	TRUE
A_32_P116556	ZNF469	NM_001127464	zinc finger protein 469	84627	2.06301	6.20819	10.109	9.14961e-05	0.00608625	unique gene,perfect match	ZNF469	protein_coding	FALSE	FALSE	FALSE
A_21_P0012376	GEMIN2	NM_001009183	gem (nuclear organelle) associated protein 2	8487	-1.89027	7.44616	-10.106	9.16368e-05	0.00608625	multiple matching genes	NA	NA	FALSE	FALSE	FALSE
A_33_P3397443	PKMYT1	NM_182687	protein kinase, membrane associated tyrosine/threonine 1	9088	-1.76669	11.4081	-10.1012	9.18657e-05	0.00608625	unique gene,perfect match	PKMYT1	protein_coding,retained_intron	FALSE	FALSE	FALSE
A_23_P133995	PPIL1	NM_016059	peptidylprolyl isomerase (cyclophilin)-like 1	51645	-1.81722	11.7556	-10.0999	9.19294e-05	0.00608625	unique gene,perfect match	PPIL1	protein_coding,processed_transcript	FALSE	FALSE	FALSE
A_23_P379614	OIP5	NM_007280	Opa interacting protein 5	11339	-3.51537	8.99873	-10.0975	9.20444e-05	0.00608625	unique gene,perfect match	OIP5	protein_coding	FALSE	FALSE	FALSE
A_23_P202978	CASP1	NM_033292	caspase 1, apoptosis-related cysteine peptidase	834	-1.83607	10.4987	-10.0937	9.22265e-05	0.00608625	multiple matching genes	NA	NA	FALSE	FALSE	FALSE
A_23_P148556	ABCD1	NM_000033	ATP-binding cassette, sub-family D (ALD), member 1	215	1.70168	7.09704	10.0914	9.23388e-05	0.00608625	unique gene,perfect match	ABCD1	protein_coding	FALSE	FALSE	FALSE
A_19_P00316423	LOC646808	XR_132560	PREDICTED: Homo sapiens L antigen family member 3-like (LOC646808), miscRNA [XR_132560]	NA	-1.62106	10.9949	-10.0893	9.24377e-05	0.00608625	No BLAST hit	NA	NA	FALSE	FALSE	FALSE
A_23_P387471	MICB	NM_005931	MHC class I polypeptide-related sequence B	4277	1.6888	9.44915	10.088	9.24999e-05	0.00608625	unique gene,perfect match	MICB	protein_coding	FALSE	FALSE	FALSE
A_33_P3355090	CDKN2AIPNL	NM_080656	CDKN2A interacting protein N-terminal like	91368	-2.66406	8.53229	-10.0875	9.25252e-05	0.00608625	multiple matching genes	NA	NA	FALSE	FALSE	FALSE
A_24_P345846	ANTXR2	NM_058172	anthrax toxin receptor 2	118429	2.91162	6.69416	10.0866	9.2568e-05	0.00608625	unique gene,perfect match	ANTXR2	protein_coding,nonsense_mediated_decay	FALSE	FALSE	FALSE
A_33_P3531204	C1QTNF9B-AS1	NM_001135816	C1QTNF9B antisense RNA 1	542767	-1.74851	5.9602	-10.0858	9.26103e-05	0.00608625	multiple matching genes	NA	NA	FALSE	FALSE	FALSE
A_23_P15348	MPRIP	NM_015134	myosin phosphatase Rho interacting protein	23164	1.97584	13.2503	10.0825	9.27669e-05	0.00608625	unique gene,perfect match	MPRIP	protein_coding	FALSE	FALSE	FALSE
A_33_P3387365	PXMP4	NM_007238	peroxisomal membrane protein 4, 24kDa	11264	-1.65562	7.12853	-10.0824	9.27744e-05	0.00608625	unique gene,perfect match	PXMP4	protein_coding	FALSE	FALSE	FALSE
A_23_P166297	ABCG1	NM_207627	ATP-binding cassette, sub-family G (WHITE), member 1	9619	1.7266	9.23289	10.0813	9.28253e-05	0.00608625	unique gene,perfect match	ABCG1	retained_intron,protein_coding,processed_transcript	TRUE	FALSE	FALSE
A_33_P3291831	CEP55	NM_018131	centrosomal protein 55kDa	55165	-2.17068	7.05917	-10.0807	9.28559e-05	0.00608625	unique gene,perfect match	CEP55	processed_transcript,protein_coding	FALSE	FALSE	FALSE
A_23_P150931	LMBR1L	NM_018113	limb development membrane protein 1-like	55716	1.99696	10.231	10.0758	9.30924e-05	0.00609479	unique gene,perfect match	LMBR1L	retained_intron,protein_coding,nonsense_mediated_decay	FALSE	FALSE	TRUE
A_19_P00318398	lincRNA:chr8:128174180-128181362_R	lincRNA:chr8:128174180-128181362_R	lincRNA:chr8:128174180-128181362 reverse strand	NA	-1.60022	7.47305	-10.0724	9.32588e-05	0.00609674	No BLAST hit	NA	NA	FALSE	FALSE	FALSE
A_33_P3347413	PBXIP1	NM_020524	pre-B-cell leukemia homeobox interacting protein 1	57326	1.97585	7.11155	10.068	9.34723e-05	0.00609674	unique gene,perfect match	PBXIP1	protein_coding	FALSE	FALSE	FALSE
A_33_P3292919	TCOF1	NM_001135243	Treacher Collins-Franceschetti syndrome 1	6949	-1.85665	10.5091	-10.0679	9.3478e-05	0.00609674	unique gene,perfect match	TCOF1	protein_coding	FALSE	FALSE	FALSE
A_33_P3349145	TTLL1	NM_012263	tubulin tyrosine ligase-like family member 1	25809	-1.59913	7.70561	-10.0665	9.35474e-05	0.00609674	unique gene,perfect match	TTLL1	protein_coding,nonsense_mediated_decay	FALSE	FALSE	FALSE
A_24_P201153	TJP2	NM_201629	tight junction protein 2	9414	1.74996	7.27018	10.064	9.36678e-05	0.00609766	multiple matching genes	NA	NA	FALSE	FALSE	FALSE
A_23_P143047	ATP6V1E2	NM_080653	ATPase, H+ transporting, lysosomal 31kDa, V1 subunit E2	90423	-1.79935	6.64828	-10.0612	9.38066e-05	0.0060981	unique gene,perfect match	ATP6V1E2	protein_coding	FALSE	FALSE	FALSE
A_23_P426021	SEL1L3	NM_015187	sel-1 suppressor of lin-12-like 3 (C. elegans)	23231	2.41225	10.4793	10.0596	9.38872e-05	0.0060981	unique gene,perfect match	SEL1L3	retained_intron,protein_coding	FALSE	FALSE	FALSE
A_23_P117068	SNRPF	NM_003095	small nuclear ribonucleoprotein polypeptide F	6636	-1.9573	13.717	-10.0555	9.40874e-05	0.00610418	multiple matching genes	NA	NA	FALSE	FALSE	FALSE
A_33_P3266010	RIN1	NM_004292	Ras and Rab interactor 1	9610	-1.74742	12.375	-10.0506	9.43316e-05	0.00610833	unique gene,perfect match	RIN1	protein_coding,retained_intron	FALSE	FALSE	FALSE
A_23_P116207	IFT46	NM_020153	intraflagellar transport 46	56912	-1.80411	9.19829	-10.0499	9.43643e-05	0.00610833	unique gene,perfect match	IFT46	retained_intron,protein_coding	FALSE	FALSE	FALSE
A_33_P3238976	TRMT5	NM_020810	tRNA methyltransferase 5	57570	-2.31193	9.67776	-10.0416	9.47742e-05	0.00612715	multiple matching genes	NA	NA	FALSE	FALSE	FALSE
A_33_P3344169	DYX1C1	NM_001033560	dyslexia susceptibility 1 candidate 1	161582	-2.22687	6.98585	-10.0397	9.48687e-05	0.00612715	multiple matching genes	NA	NA	FALSE	FALSE	FALSE
A_23_P301021	ASTN1	NM_004319	astrotactin 1	460	1.61849	5.42814	10.0351	9.51003e-05	0.0061352	unique gene,perfect match	ASTN1	protein_coding	FALSE	FALSE	FALSE
A_32_P38637	KRBA1	NM_032534	KRAB-A domain containing 1	84626	1.73666	11.6028	10.0271	9.54999e-05	0.00615406	unique gene,perfect match	KRBA1	nonsense_mediated_decay,protein_coding	FALSE	FALSE	FALSE
A_23_P50897	NIFK	NM_032390	nucleolar protein interacting with the FHA domain of MKI67	84365	-1.81897	10.8139	-10.0183	9.59398e-05	0.00617546	unique gene,perfect match	NIFK	protein_coding	FALSE	FALSE	FALSE
A_23_P101551	BCAT2	NM_001190	branched chain amino-acid transaminase 2, mitochondrial	587	-2.26773	10.0387	-10.0155	9.6082e-05	0.00617769	unique gene,perfect match	BCAT2	protein_coding	FALSE	FALSE	FALSE
A_24_P236235	FLRT2	NM_013231	fibronectin leucine rich transmembrane protein 2	23768	2.77252	6.9213	10.0063	9.65498e-05	0.00619693	unique gene,perfect match	FLRT2	protein_coding	FALSE	FALSE	FALSE
A_33_P3255701	RP11-88G17.6	ENST00000358748	NA	NA	-1.73821	7.3147	-10.0053	9.65975e-05	0.00619693	unique gene,perfect match	RP11-88G17.6	lincRNA	FALSE	FALSE	FALSE
A_33_P3256334	PRB3	NM_006249	proline-rich protein BstNI subfamily 3	5544	1.93495	8.50232	9.99991	9.68745e-05	0.00620776	unique gene,perfect match	PRB3	protein_coding	TRUE	FALSE	FALSE
A_24_P239811	UBXN11	NM_183008	UBX domain protein 11	91544	2.02486	7.47851	9.99609	9.70694e-05	0.00621331	unique gene,perfect match	UBXN11	retained_intron,protein_coding	FALSE	FALSE	FALSE
A_33_P3306715	C6orf132	NM_001164446	chromosome 6 open reading frame 132	647024	1.62864	6.68205	9.99193	9.72822e-05	0.00621999	unique gene,perfect match	C6orf132	protein_coding	FALSE	FALSE	FALSE
A_33_P3267356	GLS	ENST00000338435	glutaminase	2744	1.95934	10.2071	9.98622	9.75753e-05	0.00622513	unique gene,perfect match	GLS	processed_transcript,protein_coding	TRUE	FALSE	FALSE
A_23_P3368	FURIN	NM_002569	furin (paired basic amino acid cleaving enzyme)	5045	2.18964	8.50267	9.98614	9.75797e-05	0.00622513	unique gene,perfect match	FURIN	protein_coding	TRUE	FALSE	FALSE
A_23_P47790	METTL1	NM_005371	methyltransferase like 1	4234	-2.06056	9.37208	-9.98378	9.77009e-05	0.00622594	multiple matching genes	NA	NA	FALSE	FALSE	FALSE
A_24_P252846	C11orf74	NM_138787	chromosome 11 open reading frame 74	119710	-1.90695	9.76053	-9.97477	9.81661e-05	0.00623971	unique gene,perfect match	C11orf74	protein_coding,nonsense_mediated_decay	FALSE	FALSE	FALSE
A_23_P15619	PRAC1	NM_032391	prostate cancer susceptibility candidate 1	84366	-2.34947	6.45363	-9.97317	9.82492e-05	0.00623971	unique gene,perfect match	PRAC1	protein_coding	FALSE	FALSE	FALSE
A_23_P39517	SRBD1	NM_018079	S1 RNA binding domain 1	55133	-1.59159	8.15614	-9.97153	9.83345e-05	0.00623971	unique gene,perfect match	SRBD1	processed_transcript,protein_coding	FALSE	FALSE	FALSE
A_23_P320578	RGS16	NM_002928	regulator of G-protein signaling 16	6004	-1.88173	7.18032	-9.97118	9.83523e-05	0.00623971	unique gene,perfect match	RGS16	protein_coding	FALSE	FALSE	FALSE
A_21_P0014077	RP11-307C12.11	ENST00000452962	NA	100505666	-1.59479	9.03163	-9.96845	9.84943e-05	0.00624182	unique gene,perfect match	RP11-307C12.11	antisense	FALSE	FALSE	FALSE
A_32_P80245	ZFP57	NM_001109809	ZFP57 zinc finger protein	346171	2.12068	7.36279	9.96527	9.86595e-05	0.00624539	unique gene,perfect match	ZFP57	protein_coding	FALSE	FALSE	FALSE
A_24_P66027	APOBEC3B	NM_004900	apolipoprotein B mRNA editing enzyme, catalytic polypeptide-like 3B	9582	1.97593	9.24338	9.9592	9.89767e-05	0.00625214	multiple matching genes	NA	NA	FALSE	FALSE	FALSE
A_33_P3379381	WDR78	NM_207014	WD repeat domain 78	79819	-1.59418	6.40339	-9.95806	9.9036e-05	0.00625214	unique gene,perfect match	WDR78	protein_coding,nonsense_mediated_decay	FALSE	FALSE	FALSE
A_23_P7732	CETN3	NM_004365	centrin, EF-hand protein, 3	1070	-2.20363	10.115	-9.95697	9.90932e-05	0.00625214	unique gene,perfect match	CETN3	protein_coding,nonsense_mediated_decay	FALSE	FALSE	FALSE
A_23_P23356	RRP15	NM_016052	ribosomal RNA processing 15 homolog (S. cerevisiae)	51018	-2.04305	10.496	-9.95421	9.92381e-05	0.0062544	unique gene,perfect match	RRP15	protein_coding	FALSE	FALSE	FALSE
A_23_P26557	C16orf59	NM_025108	chromosome 16 open reading frame 59	80178	-1.77123	8.54173	-9.94227	9.98664e-05	0.00628709	unique gene,perfect match	C16orf59	nonsense_mediated_decay,protein_coding,retained_intron	FALSE	FALSE	FALSE
A_23_P202143	NOLC1	NM_004741	nucleolar and coiled-body phosphoprotein 1	9221	-1.76242	10.905	-9.93965	0.000100005	0.0062889	unique gene,perfect match	NOLC1	protein_coding,nonsense_mediated_decay	FALSE	FALSE	FALSE
A_19_P00329968	lincRNA:chr2:113622329-113650829_F	lincRNA:chr2:113622329-113650829_F	lincRNA:chr2:113622329-113650829 forward strand	NA	-2.11139	8.05234	-9.93666	0.000100163	0.00629122	No BLAST hit	NA	NA	FALSE	FALSE	FALSE
A_21_P0000073	OSMR	NM_001168355	oncostatin M receptor	9180	1.90452	9.2688	9.93436	0.000100285	0.00629122	unique gene,perfect match	OSMR	protein_coding	TRUE	FALSE	TRUE
A_33_P3344243	C4orf46	NM_001008393	chromosome 4 open reading frame 46	201725	-1.58514	8.39861	-9.92941	0.000100549	0.00629122	unique gene,perfect match	C4orf46	protein_coding	FALSE	FALSE	FALSE
A_23_P360924	CLDN17	NM_012131	claudin 17	26285	2.38541	10.9255	9.92793	0.000100628	0.00629122	unique gene,perfect match	CLDN17	protein_coding	FALSE	FALSE	FALSE
A_24_P252497	TRIB1	NM_025195	tribbles pseudokinase 1	10221	1.74995	12.9316	9.92639	0.00010071	0.00629122	unique gene,perfect match	TRIB1	protein_coding	FALSE	FALSE	FALSE
A_23_P205031	COL4A2	NM_001846	collagen, type IV, alpha 2	1284	2.8042	12.5783	9.92308	0.000100887	0.00629122	unique gene,perfect match	COL4A2	protein_coding	TRUE	TRUE	FALSE
A_23_P329924	HCAR2	NM_177551	hydroxycarboxylic acid receptor 2	338442	1.80352	7.36707	9.92251	0.000100917	0.00629122	multiple matching genes	NA	NA	FALSE	FALSE	FALSE
A_33_P3318581	PLOD2	NM_182943	procollagen-lysine, 2-oxoglutarate 5-dioxygenase 2	5352	2.26867	12.6164	9.92136	0.000100979	0.00629122	unique gene,perfect match	PLOD2	protein_coding	TRUE	FALSE	FALSE
A_33_P3268783	AMZ1	NM_133463	archaelysin family metallopeptidase 1	155185	1.75981	5.94262	9.92042	0.000101029	0.00629122	unique gene,perfect match	AMZ1	protein_coding	FALSE	FALSE	FALSE
A_33_P3289236	HPR	NM_020995	haptoglobin-related protein	3250	-1.61139	8.14485	-9.91659	0.000101235	0.00629719	multiple matching genes	NA	NA	TRUE	FALSE	FALSE
A_33_P3271341	CTD-2600O9.1	ENST00000335616	NA	NA	2.54337	7.07623	9.91433	0.000101356	0.0062979	unique gene,perfect match	CTD-2600O9.1	lincRNA	FALSE	FALSE	FALSE
A_21_P0011476	CHEK2	NM_001005735	checkpoint kinase 2	11200	-1.60036	7.94927	-9.91005	0.000101586	0.00630502	multiple matching genes;no perfect matching probe	NA	NA	TRUE	FALSE	FALSE
A_33_P3330549	SLC44A2	NM_020428	solute carrier family 44 (choline transporter), member 2	57153	2.3815	11.8906	9.90807	0.000101693	0.00630502	unique gene,perfect match	SLC44A2	retained_intron,protein_coding	FALSE	FALSE	FALSE
A_23_P97265	GPATCH4	NM_182679	G patch domain containing 4	54865	-1.62821	10.786	-9.90567	0.000101823	0.00630502	unique gene,perfect match	GPATCH4	protein_coding	FALSE	FALSE	FALSE
A_21_P0014096	LOC100507265	XR_108421	PREDICTED: Homo sapiens hypothetical LOC100507265 (LOC100507265), miscRNA [XR_108421]	NA	-1.66056	6.35163	-9.90405	0.00010191	0.00630502	No BLAST hit	NA	NA	FALSE	FALSE	FALSE
A_33_P3301559	CLUAP1	NM_015041	clusterin associated protein 1	23059	-1.75155	8.05652	-9.89958	0.000102152	0.0063132	unique gene,perfect match	CLUAP1	protein_coding	FALSE	FALSE	FALSE
A_23_P121222	RAD18	NM_020165	RAD18 E3 ubiquitin protein ligase	56852	-1.91405	8.1423	-9.89501	0.000102401	0.00632053	unique gene,perfect match	RAD18	protein_coding	FALSE	FALSE	FALSE
A_23_P133332	MRPS27	NM_015084	mitochondrial ribosomal protein S27	23107	-1.62408	10.8984	-9.88959	0.000102696	0.00632053	unique gene,perfect match	MRPS27	retained_intron,protein_coding	FALSE	FALSE	FALSE
A_33_P3216467	FAM83E	NM_017708	family with sequence similarity 83, member E	54854	2.50675	9.24702	9.88862	0.000102749	0.00632053	unique gene,perfect match	FAM83E	protein_coding	FALSE	FALSE	FALSE
A_23_P411335	SGOL2	NM_152524	shugoshin-like 2 (S. pombe)	151246	-2.30132	7.55721	-9.88735	0.000102819	0.00632053	unique gene,perfect match	SGO2	protein_coding	FALSE	FALSE	FALSE
A_19_P00332241	DGUOK-AS1	ENST00000439192	NA	NA	-2.22671	8.55178	-9.88423	0.00010299	0.00632053	unique gene,perfect match	DGUOK-AS1	antisense	FALSE	FALSE	FALSE
A_23_P57868	ACY1	NM_000666	aminoacylase 1	95	-2.11516	11.956	-9.88318	0.000103047	0.00632053	multiple matching genes	NA	NA	FALSE	FALSE	FALSE
A_23_P74449	HPDL	NM_032756	4-hydroxyphenylpyruvate dioxygenase-like	84842	-2.60577	7.78917	-9.88243	0.000103088	0.00632053	unique gene,perfect match	HPDL	protein_coding	FALSE	FALSE	FALSE
A_33_P3372451	DNPH1	NM_199184	2'-deoxynucleoside 5'-phosphate N-hydrolase 1	10591	-2.14133	13.309	-9.87758	0.000103355	0.00632053	unique gene,perfect match	DNPH1	protein_coding	FALSE	FALSE	FALSE
A_23_P52298	NPM3	NM_006993	nucleophosmin/nucleoplasmin 3	10360	-2.78111	11.6592	-9.87656	0.000103411	0.00632053	unique gene,perfect match	NPM3	processed_transcript,protein_coding	FALSE	FALSE	FALSE
A_23_P169409	RPP25L	NM_148179	ribonuclease P/MRP 25kDa subunit-like	138716	-2.32039	12.6735	-9.87244	0.000103638	0.00632053	unique gene,perfect match	RPP25L	protein_coding	FALSE	FALSE	FALSE
A_33_P3416937	FAM206A	ENST00000374624	family with sequence similarity 206, member A	54942	-1.72212	6.97784	-9.87241	0.000103639	0.00632053	unique gene,perfect match	FAM206A	protein_coding	FALSE	FALSE	FALSE
A_33_P3349597	A_33_P3349597	A_33_P3349597	Unknown	NA	2.19259	10.7747	9.87156	0.000103687	0.00632053	multiple matching genes;no perfect matching probe	NA	NA	FALSE	FALSE	FALSE
A_33_P3345031	A_33_P3345031	A_33_P3345031	Unknown	NA	2.0736	8.73742	9.86958	0.000103796	0.00632053	No BLAST hit	NA	NA	FALSE	FALSE	FALSE
A_24_P302695	MRPL30	NM_145212	mitochondrial ribosomal protein L30	51263	-1.60715	12.0817	-9.8673	0.000103922	0.00632053	unique gene,perfect match	MRPL30	nonsense_mediated_decay,processed_transcript,protein_coding	FALSE	FALSE	FALSE
A_21_P0011781	PSG8	NM_001130167	pregnancy specific beta-1-glycoprotein 8	440533	1.62658	6.06167	9.86726	0.000103924	0.00632053	multiple matching genes	NA	NA	TRUE	FALSE	FALSE
A_23_P216489	GNE	NM_005476	glucosamine (UDP-N-acetyl)-2-epimerase/N-acetylmannosamine kinase	10020	1.86578	13.004	9.85803	0.000104437	0.00634499	unique gene,perfect match	GNE	protein_coding	FALSE	FALSE	FALSE
A_21_P0013714	CARM1P1	ENST00000492533	NA	NA	-1.75283	7.54161	-9.85439	0.00010464	0.00634511	unique gene,perfect match	CARM1P1	processed_transcript	FALSE	FALSE	FALSE
A_24_P299318	FAM101B	NM_182705	family with sequence similarity 101, member B	359845	1.67064	7.53497	9.85402	0.00010466	0.00634511	unique gene,perfect match	FAM101B	protein_coding	FALSE	FALSE	FALSE
A_33_P3349637	PCDH1	NM_002587	protocadherin 1	5097	3.06558	14.8652	9.84352	0.000105248	0.00635883	unique gene,perfect match	PCDH1	protein_coding	TRUE	FALSE	FALSE
A_24_P8088	RIOK1	NM_153005	RIO kinase 1	83732	-1.71173	9.26039	-9.83581	0.000105683	0.00635883	unique gene,perfect match	RIOK1	retained_intron,protein_coding	FALSE	FALSE	FALSE
A_33_P3370787	EPHB2	NM_004442	EPH receptor B2	2048	1.58193	8.19156	9.83469	0.000105746	0.00635883	unique gene,perfect match	EPHB2	protein_coding	TRUE	FALSE	TRUE
A_23_P211878	FLNB	NM_001457	filamin B, beta	2317	2.09883	12.8029	9.83425	0.000105771	0.00635883	unique gene,perfect match	FLNB	protein_coding,retained_intron	FALSE	FALSE	FALSE
A_23_P252335	MIS18A	NM_018944	MIS18 kinetochore protein A	54069	-1.57998	10.1184	-9.83201	0.000105898	0.00635883	unique gene,perfect match	MIS18A	protein_coding	FALSE	FALSE	FALSE
A_21_P0011474	CHEK2	NM_001005735	checkpoint kinase 2	11200	-1.64911	8.23822	-9.83076	0.000105968	0.00635883	multiple matching genes	NA	NA	TRUE	FALSE	FALSE
A_23_P212508	TF	NM_001063	transferrin	7018	-1.80709	5.67492	-9.82985	0.00010602	0.00635883	unique gene,perfect match	TF	retained_intron,nonsense_mediated_decay,protein_coding	TRUE	TRUE	FALSE
A_23_P1962	RARRES3	NM_004585	retinoic acid receptor responder (tazarotene induced) 3	5920	2.03883	13.3329	9.82966	0.000106031	0.00635883	unique gene,perfect match	RARRES3	protein_coding,processed_transcript	FALSE	FALSE	FALSE
A_24_P49371	C4orf27	NM_017867	chromosome 4 open reading frame 27	54969	-1.85559	8.60989	-9.82844	0.0001061	0.00635883	multiple matching genes	NA	NA	FALSE	FALSE	FALSE
A_19_P00323819	lincRNA:chr1:205404902-205417676_R	lincRNA:chr1:205404902-205417676_R	lincRNA:chr1:205404902-205417676 reverse strand	NA	4.43814	8.10491	9.82837	0.000106104	0.00635883	No BLAST hit	NA	NA	FALSE	FALSE	FALSE
A_23_P404162	HDAC9	NM_014707	histone deacetylase 9	9734	1.84076	6.33939	9.8267	0.000106199	0.00635883	unique gene,perfect match	HDAC9	protein_coding	FALSE	FALSE	FALSE
A_33_P3367392	FAM167B	NM_032648	family with sequence similarity 167, member B	84734	2.48821	6.84321	9.82592	0.000106243	0.00635883	no perfect matching probe	FAM167B	protein_coding	FALSE	FALSE	FALSE
A_23_P163402	CYP1A1	NM_000499	cytochrome P450, family 1, subfamily A, polypeptide 1	1543	2.80126	7.48496	9.82394	0.000106356	0.00635883	unique gene,perfect match	CYP1A1	protein_coding	FALSE	FALSE	FALSE
A_33_P3361422	CYP27A1	NM_000784	cytochrome P450, family 27, subfamily A, polypeptide 1	1593	1.7007	8.97337	9.81964	0.0001066	0.00635883	unique gene,perfect match	CYP27A1	protein_coding,retained_intron	FALSE	FALSE	FALSE
A_23_P79622	FKBP7	NM_181342	FK506 binding protein 7	51661	-1.84602	7.30012	-9.81953	0.000106607	0.00635883	unique gene,perfect match	FKBP7	protein_coding,nonsense_mediated_decay,processed_transcript	TRUE	FALSE	FALSE
A_23_P164826	RNASEH2A	NM_006397	ribonuclease H2, subunit A	10535	-1.99121	11.0334	-9.81859	0.000106661	0.00635883	unique gene,perfect match	RNASEH2A	retained_intron,protein_coding	FALSE	FALSE	FALSE
A_24_P66001	UQCR10	NM_001003684	ubiquinol-cytochrome c reductase, complex III subunit X	29796	-2.06011	8.98347	-9.81638	0.000106787	0.00635976	unique gene,perfect match	UQCR10	protein_coding	FALSE	FALSE	FALSE
A_23_P209987	POLR1B	NM_019014	polymerase (RNA) I polypeptide B, 128kDa	84172	-1.82915	9.00171	-9.81211	0.000107031	0.00636228	unique gene,perfect match	POLR1B	protein_coding,nonsense_mediated_decay	FALSE	FALSE	FALSE
A_24_P601972	C2orf74	NM_001143959	chromosome 2 open reading frame 74	339804	-2.04951	8.23644	-9.81117	0.000107085	0.00636228	multiple matching genes	NA	NA	FALSE	FALSE	FALSE
A_19_P00322932	LINC00963	ENST00000608369	NA	100506190	1.83488	9.27397	9.80983	0.000107162	0.00636228	unique gene,perfect match	LINC00963	lincRNA	FALSE	FALSE	FALSE
A_23_P417383	ASPRV1	NM_152792	aspartic peptidase, retroviral-like 1	151516	3.71115	11.2119	9.80107	0.000107666	0.00637461	unique gene,perfect match	ASPRV1	protein_coding	FALSE	FALSE	FALSE
A_21_P0013057	XLOC_l2_012847	TCONS_l2_00024571	BROAD Institute lincRNA (XLOC_l2_012847), lincRNA [TCONS_l2_00024571]	NA	1.57405	8.02397	9.79953	0.000107755	0.00637461	No BLAST hit	NA	NA	FALSE	FALSE	FALSE
A_19_P00317560	MIR29A	ENST00000418546	NA	378805	1.98445	7.56271	9.79887	0.000107793	0.00637461	unique gene,perfect match	MIR29A	lincRNA	FALSE	FALSE	FALSE
A_33_P3313796	CCDC34	NM_030771	coiled-coil domain containing 34	91057	-2.79658	8.65784	-9.7985	0.000107814	0.00637461	unique gene,perfect match	CCDC34	protein_coding	FALSE	FALSE	FALSE
A_24_P282343	CDKL5	NM_003159	cyclin-dependent kinase-like 5	6792	1.72806	10.1345	9.79451	0.000108046	0.00638171	unique gene,perfect match	CDKL5	protein_coding	FALSE	FALSE	FALSE
A_23_P380998	R3HDM1	NM_015361	R3H domain containing 1	23518	-1.59808	9.29282	-9.78637	0.000108519	0.00638695	unique gene,perfect match	R3HDM1	protein_coding	FALSE	FALSE	FALSE
A_33_P3335735	MAPT-AS1	NR_024559	MAPT antisense RNA 1	100128977	-1.57237	11.707	-9.78632	0.000108521	0.00638695	No BLAST hit	NA	NA	FALSE	FALSE	FALSE
A_23_P210581	KCNG1	NM_002237	potassium channel, voltage gated modifier subfamily G, member 1	3755	2.95949	10.9373	9.78462	0.000108621	0.00638695	unique gene,perfect match	KCNG1	processed_transcript,protein_coding	FALSE	FALSE	FALSE
A_32_P73452	ANO8	NM_020959	anoctamin 8	57719	2.73068	9.12273	9.78439	0.000108634	0.00638695	unique gene,perfect match	ANO8	protein_coding,nonsense_mediated_decay	FALSE	FALSE	FALSE
A_19_P00325177	lincRNA:chr12:2035164-2049639_R	lincRNA:chr12:2035164-2049639_R	lincRNA:chr12:2035164-2049639 reverse strand	NA	-1.69172	10.1478	-9.78276	0.000108729	0.00638695	No BLAST hit	NA	NA	FALSE	FALSE	FALSE
A_23_P71300	CCDC25	NM_018246	coiled-coil domain containing 25	55246	-1.58655	8.87696	-9.7815	0.000108803	0.00638695	unique gene,perfect match	CCDC25	nonsense_mediated_decay,protein_coding	FALSE	FALSE	FALSE
A_33_P3261818	MDH1	NM_005917	malate dehydrogenase 1, NAD (soluble)	4190	-1.58131	13.3602	-9.77653	0.000109093	0.00639327	unique gene,perfect match	MDH1	retained_intron,protein_coding	FALSE	FALSE	FALSE
A_23_P318581	CFAP97	NM_020827	cilia and flagella associated protein 97	57587	-1.64839	10.8777	-9.77585	0.000109133	0.00639327	unique gene,perfect match	CFAP97	protein_coding	FALSE	FALSE	FALSE
A_21_P0014394	LOC100507503	XR_109575	PREDICTED: Homo sapiens hypothetical LOC100507503 (LOC100507503), miscRNA [XR_109575]	NA	1.63259	6.03702	9.76659	0.000109678	0.00640223	No BLAST hit	NA	NA	FALSE	FALSE	FALSE
A_24_P376556	CYCS	NM_018947	cytochrome c, somatic	54205	-1.65289	12.782	-9.76537	0.00010975	0.00640223	no perfect matching probe	CYCS	protein_coding	FALSE	FALSE	FALSE
A_23_P144071	COL7A1	NM_000094	collagen, type VII, alpha 1	1294	3.8819	11.0154	9.76501	0.000109771	0.00640223	unique gene,perfect match	COL7A1	retained_intron,protein_coding	TRUE	TRUE	FALSE
A_21_P0009171	RP11-1094H24.3	ENST00000511867	NA	NA	-1.55489	11.2402	-9.76442	0.000109806	0.00640223	unique gene,perfect match	RP11-1094H24.3	lincRNA	FALSE	FALSE	FALSE
A_23_P45396	HSD17B10	NM_004493	hydroxysteroid (17-beta) dehydrogenase 10	3028	-1.70116	13.5032	-9.76377	0.000109844	0.00640223	unique gene,perfect match	HSD17B10	protein_coding,processed_transcript	FALSE	FALSE	FALSE
A_21_P0013528	RP11-410L14.2	ENST00000521696	NA	NA	-2.10992	7.43375	-9.76166	0.000109969	0.00640299	unique gene,perfect match	RP11-410L14.2	lincRNA	FALSE	FALSE	FALSE
A_23_P5339	TMEM177	NM_030577	transmembrane protein 177	80775	-1.55548	10.7881	-9.75967	0.000110087	0.00640335	unique gene,perfect match	TMEM177	protein_coding	FALSE	FALSE	FALSE
A_33_P3326210	ESCO2	NM_001017420	establishment of sister chromatid cohesion N-acetyltransferase 2	157570	-1.8208	5.82746	-9.75573	0.00011032	0.00641043	unique gene,perfect match	ESCO2	protein_coding,nonsense_mediated_decay	FALSE	FALSE	FALSE
A_33_P3339253	LOC646808	XR_132560	PREDICTED: Homo sapiens L antigen family member 3-like (LOC646808), miscRNA [XR_132560]	NA	-1.61612	10.8293	-9.74956	0.000110688	0.00642528	No BLAST hit	NA	NA	FALSE	FALSE	FALSE
A_23_P48835	KIF23	NM_138555	kinesin family member 23	9493	-1.56064	10.6506	-9.74251	0.000111109	0.00644319	unique gene,perfect match	KIF23	protein_coding	FALSE	FALSE	FALSE
A_23_P203888	MMP19	NM_002429	matrix metallopeptidase 19	4327	1.55084	7.88003	9.73313	0.000111673	0.00646934	unique gene,perfect match	MMP19	nonsense_mediated_decay,protein_coding,retained_intron	TRUE	FALSE	FALSE
A_21_P0013475	XLOC_l2_014191	TCONS_l2_00027739	BROAD Institute lincRNA (XLOC_l2_014191), lincRNA [TCONS_l2_00027739]	NA	-1.88855	9.44387	-9.72143	0.00011238	0.0064981	multiple matching genes	NA	NA	FALSE	FALSE	FALSE
A_23_P201376	SSX2IP	NM_014021	synovial sarcoma, X breakpoint 2 interacting protein	117178	-1.56935	6.05528	-9.72097	0.000112408	0.0064981	unique gene,perfect match	SSX2IP	protein_coding	FALSE	FALSE	FALSE
A_32_P167076	CAPN14	ENST00000398824	NA	440854	1.93698	12.6945	9.7193	0.000112509	0.0064981	unique gene,perfect match	CAPN14	nonsense_mediated_decay	FALSE	FALSE	FALSE
A_23_P376188	BEND7	NM_001100912	BEN domain containing 7	222389	1.6393	5.91933	9.70993	0.00011308	0.00652454	unique gene,perfect match	BEND7	protein_coding	FALSE	FALSE	FALSE
A_33_P3240053	UFSP1	NM_001015072	UFM1-specific peptidase 1 (non-functional)	402682	-1.5971	7.84554	-9.70544	0.000113355	0.0065338	unique gene,perfect match	UFSP1	protein_coding	FALSE	FALSE	FALSE
A_21_P0002185	XLOC_001398	TCONS_00003603	BROAD Institute lincRNA (XLOC_001398), lincRNA [TCONS_00003603]	NA	-1.9841	6.81038	-9.69985	0.000113699	0.00654704	No BLAST hit	NA	NA	FALSE	FALSE	FALSE
A_23_P92261	ECE2	NM_032331	endothelin converting enzyme 2	9718	-2.23904	11.5049	-9.68935	0.000114347	0.00657774	unique gene,perfect match	ECE2	protein_coding	FALSE	FALSE	FALSE
A_24_P804667	METTL12	NM_001043229	methyltransferase like 12	751071	-2.3825	9.00738	-9.68525	0.000114601	0.00658575	unique gene,perfect match	METTL12	retained_intron,protein_coding,processed_transcript	FALSE	FALSE	FALSE
A_23_P50919	SERPINE2	NM_006216	serpin peptidase inhibitor, clade E (nexin, plasminogen activator inhibitor type 1), member 2	5270	3.13686	11.2545	9.68326	0.000114724	0.00658625	unique gene,perfect match	SERPINE2	retained_intron,protein_coding	TRUE	TRUE	FALSE
A_24_P184388	LRTOMT	NM_145309	leucine rich transmembrane and O-methyltransferase domain containing	220074	-1.9017	7.09317	-9.67785	0.000115061	0.00659052	unique gene,perfect match	LRTOMT	protein_coding	FALSE	FALSE	FALSE
A_23_P35591	EXOSC1	NM_016046	exosome component 1	51013	-1.58729	11.1144	-9.6757	0.000115196	0.00659052	unique gene,perfect match	EXOSC1	protein_coding	FALSE	FALSE	FALSE
A_33_P3232692	IL24	NM_001185156	interleukin 24	11009	3.04086	7.35173	9.67225	0.000115411	0.00659052	unique gene,perfect match	IL24	protein_coding,nonsense_mediated_decay	TRUE	TRUE	FALSE
A_19_P00330674	lincRNA:chr9:34666200-34672975_R	lincRNA:chr9:34666200-34672975_R	lincRNA:chr9:34666200-34672975 reverse strand	NA	-1.54548	11.298	-9.66847	0.000115648	0.00659052	No BLAST hit	NA	NA	FALSE	FALSE	FALSE
A_23_P216396	EXOSC2	NM_014285	exosome component 2	23404	-1.82477	7.31369	-9.66475	0.000115882	0.00659052	unique gene,perfect match	EXOSC2	processed_transcript,protein_coding	FALSE	FALSE	FALSE
A_33_P3219090	INSIG1	NM_005542	insulin induced gene 1	3638	1.82442	11.2313	9.6627	0.000116011	0.00659052	unique gene,perfect match	INSIG1	protein_coding	FALSE	FALSE	FALSE
A_23_P10591	METRNL	NM_001004431	meteorin, glial cell differentiation regulator-like	284207	1.53543	13.8295	9.65475	0.000116513	0.00659052	unique gene,perfect match	METRNL	protein_coding	TRUE	FALSE	FALSE
A_19_P00804729	lincRNA:chr15:89032571-89042596_R	lincRNA:chr15:89032571-89042596_R	lincRNA:chr15:89032571-89042596 reverse strand	NA	2.09792	7.21726	9.65424	0.000116546	0.00659052	No BLAST hit	NA	NA	FALSE	FALSE	FALSE
A_33_P3636590	SUCLG2	NM_003848	succinate-CoA ligase, GDP-forming, beta subunit	8801	-1.75469	9.59387	-9.65376	0.000116576	0.00659052	unique gene,perfect match	SUCLG2	protein_coding	FALSE	FALSE	FALSE
A_19_P00801490	RP11-44F21.5	ENST00000567197	NA	NA	-2.43776	8.53158	-9.65162	0.000116712	0.00659052	unique gene,perfect match	RP11-44F21.5	lincRNA	FALSE	FALSE	FALSE
A_33_P3237784	PORCN	NM_203473	porcupine homolog (Drosophila)	64840	1.59773	13.0529	9.65148	0.000116721	0.00659052	unique gene,perfect match	PORCN	protein_coding,retained_intron,nonsense_mediated_decay	FALSE	FALSE	FALSE
A_21_P0009672	AC007773.2	ENST00000592680	NA	400684	-1.58273	6.87704	-9.65098	0.000116752	0.00659052	unique gene,perfect match	AC007773.2	antisense	FALSE	FALSE	FALSE
A_23_P66637	SGCA	NM_000023	sarcoglycan, alpha (50kDa dystrophin-associated glycoprotein)	6442	1.98042	7.33039	9.65017	0.000116804	0.00659052	unique gene,perfect match	SGCA	retained_intron,protein_coding,processed_transcript	TRUE	FALSE	FALSE
A_21_P0013451	AC006159.4	ENST00000421965	NA	NA	1.56138	6.10091	9.64875	0.000116894	0.00659052	unique gene,perfect match	AC006159.4	antisense	FALSE	FALSE	FALSE
A_23_P157465	UBXN8	NM_005671	UBX domain protein 8	7993	-1.53223	10.7257	-9.64836	0.000116919	0.00659052	unique gene,perfect match	UBXN8	protein_coding,nonsense_mediated_decay	TRUE	FALSE	FALSE
A_23_P5551	NCL	NM_005381	nucleolin	4691	-1.53366	14.1913	-9.64694	0.000117009	0.00659052	unique gene,perfect match	NCL	retained_intron,protein_coding	FALSE	FALSE	FALSE
A_23_P127522	HYLS1	NM_145014	hydrolethalus syndrome 1	219844	-1.69787	8.34779	-9.64537	0.000117109	0.00659052	unique gene,perfect match	HYLS1	protein_coding	FALSE	FALSE	FALSE
A_33_P3227788	PANK1	NM_148977	pantothenate kinase 1	53354	-1.64769	8.18894	-9.6435	0.000117228	0.00659052	unique gene,perfect match	PANK1	protein_coding	FALSE	FALSE	FALSE
A_33_P3209741	KATNAL2	NM_031303	katanin p60 subunit A-like 2	83473	-1.54713	6.81401	-9.64291	0.000117266	0.00659052	unique gene,perfect match	KATNAL2	protein_coding	FALSE	FALSE	FALSE
A_23_P88580	ARID3B	NM_006465	AT rich interactive domain 3B (BRIGHT-like)	10620	1.9953	10.3319	9.64272	0.000117278	0.00659052	unique gene,perfect match	ARID3B	protein_coding	FALSE	FALSE	FALSE
A_24_P674924	LRPPRC	NM_133259	leucine-rich pentatricopeptide repeat containing	10128	-1.68414	6.73617	-9.64091	0.000117393	0.00659052	unique gene,perfect match	LRPPRC	protein_coding	FALSE	FALSE	FALSE
A_23_P14458	L3HYPDH	NM_144581	L-3-hydroxyproline dehydratase (trans-)	112849	-1.54718	7.09893	-9.64034	0.00011743	0.00659052	unique gene,perfect match	L3HYPDH	protein_coding	FALSE	FALSE	FALSE
A_33_P3858476	LINC01122	ENST00000452840	NA	400955	-2.87972	8.14423	-9.63975	0.000117467	0.00659052	unique gene,perfect match	LINC01122	lincRNA	FALSE	FALSE	FALSE
A_23_P24535	TTC12	NM_017868	tetratricopeptide repeat domain 12	54970	-1.59847	10.2939	-9.63836	0.000117556	0.00659052	unique gene,perfect match	TTC12	retained_intron,processed_transcript,protein_coding,nonsense_mediated_decay	FALSE	FALSE	FALSE
A_33_P3289845	IGFL1	NM_198541	IGF-like family member 1	374918	1.6827	13.7035	9.63104	0.000118026	0.0066098	unique gene,perfect match	IGFL1	protein_coding	TRUE	TRUE	FALSE
A_19_P00317034	RP11-281P23.2	ENST00000514452	NA	NA	2.16111	6.8712	9.62869	0.000118177	0.0066098	unique gene,perfect match	RP11-281P23.2	lincRNA	FALSE	FALSE	FALSE
A_21_P0010695	LINC00339	ENST00000416769	NA	29092	-1.85572	8.38949	-9.62679	0.000118299	0.0066098	unique gene,perfect match	LINC00339	lincRNA	FALSE	FALSE	FALSE
A_23_P82823	PINX1	NM_017884	PIN2/TERF1 interacting, telomerase inhibitor 1	54984	-1.6239	9.43825	-9.62482	0.000118426	0.0066098	unique gene,perfect match	PINX1	protein_coding	FALSE	FALSE	FALSE
A_32_P118250	DHRS4-AS1	ENST00000556379	NA	55449	-2.08853	6.72431	-9.62162	0.000118633	0.0066098	unique gene,perfect match	DHRS4-AS1	antisense	FALSE	FALSE	FALSE
A_33_P3258467	SPTBN1	NM_178313	spectrin, beta, non-erythrocytic 1	6711	1.5575	11.272	9.61992	0.000118743	0.0066098	unique gene,perfect match	SPTBN1	protein_coding	FALSE	FALSE	FALSE
A_23_P206960	SEC14L1	NM_003003	SEC14-like 1 (S. cerevisiae)	6397	1.69792	12.2229	9.61849	0.000118836	0.0066098	unique gene,perfect match	SEC14L1	processed_transcript,retained_intron,protein_coding	FALSE	FALSE	FALSE
A_23_P44964	FAM171A1	NM_001010924	family with sequence similarity 171, member A1	221061	1.61606	6.83378	9.61709	0.000118927	0.0066098	unique gene,perfect match	FAM171A1	protein_coding	TRUE	FALSE	FALSE
A_33_P3413741	OXTR	NM_000916	oxytocin receptor	5021	1.78959	5.94888	9.61643	0.000118969	0.0066098	unique gene,perfect match	OXTR	protein_coding	FALSE	FALSE	TRUE
A_23_P121011	CSRNP1	NM_033027	cysteine-serine-rich nuclear protein 1	64651	2.06071	8.09011	9.61514	0.000119053	0.0066098	unique gene,perfect match	CSRNP1	protein_coding	FALSE	FALSE	FALSE
A_23_P4494	DSC2	NM_024422	desmocollin 2	1824	3.10441	11.768	9.60992	0.000119393	0.00662082	unique gene,perfect match	DSC2	protein_coding	FALSE	FALSE	FALSE
A_32_P137266	EFCAB7	NM_032437	EF-hand calcium binding domain 7	84455	-1.73086	8.43378	-9.60855	0.000119482	0.00662082	unique gene,perfect match	EFCAB7	processed_transcript,protein_coding	FALSE	FALSE	FALSE
A_33_P3327165	CCDC18	NM_206886	coiled-coil domain containing 18	343099	-1.73228	7.57547	-9.6031	0.000119838	0.00663413	unique gene,perfect match	CCDC18	retained_intron,protein_coding	FALSE	FALSE	FALSE
A_33_P3354296	A_33_P3354296	A_33_P3354296	Unknown	NA	-1.75184	10.0905	-9.60084	0.000119986	0.00663591	no perfect matching probe	HAUS1	processed_transcript,nonsense_mediated_decay,protein_coding	FALSE	FALSE	FALSE
A_23_P257971	AKR1C1	NM_001353	aldo-keto reductase family 1, member C1	1645	-1.87067	11.5577	-9.59644	0.000120275	0.00663953	multiple matching genes;no perfect matching probe	NA	NA	TRUE	FALSE	FALSE
A_23_P145024	ADRB2	NM_000024	adrenoceptor beta 2, surface	154	2.27953	12.2794	9.59506	0.000120366	0.00663953	unique gene,perfect match	ADRB2	protein_coding	FALSE	FALSE	TRUE
A_23_P76882	CCNB1IP1	NM_182851	cyclin B1 interacting protein 1, E3 ubiquitin protein ligase	57820	-1.6232	11.2895	-9.58968	0.00012072	0.00663953	unique gene,perfect match	CCNB1IP1	nonsense_mediated_decay,protein_coding	TRUE	FALSE	FALSE
A_23_P62607	IL22RA1	NM_021258	interleukin 22 receptor, alpha 1	58985	1.56925	9.56235	9.58855	0.000120794	0.00663953	no perfect matching probe	IL22RA1	protein_coding	FALSE	FALSE	TRUE
A_23_P64343	TIMM10	NM_012456	translocase of inner mitochondrial membrane 10 homolog (yeast)	26519	-2.09098	13.0446	-9.58679	0.000120911	0.00663953	unique gene,perfect match	TIMM10	protein_coding	FALSE	FALSE	FALSE
A_33_P3387831	CENPM	NM_024053	centromere protein M	79019	-2.91192	10.0296	-9.58616	0.000120953	0.00663953	unique gene,perfect match	CENPM	protein_coding	FALSE	FALSE	FALSE
A_33_P3233150	ZSWIM4	NM_023072	zinc finger, SWIM-type containing 4	65249	2.17141	9.64417	9.58571	0.000120982	0.00663953	unique gene,perfect match	ZSWIM4	protein_coding	FALSE	FALSE	FALSE
A_21_P0012871	RP11-423H2.3	ENST00000366189	NA	NA	-2.1393	8.4461	-9.58477	0.000121044	0.00663953	unique gene,perfect match	RP11-423H2.3	antisense	FALSE	FALSE	FALSE
A_33_P3220698	EPS8L1	NM_133180	EPS8-like 1	54869	1.99462	15.7791	9.58403	0.000121093	0.00663953	unique gene,perfect match	EPS8L1	retained_intron,protein_coding,processed_transcript	TRUE	FALSE	FALSE
A_33_P3225512	OAS2	NM_002535	2'-5'-oligoadenylate synthetase 2, 69/71kDa	4939	1.61469	8.22291	9.58057	0.000121323	0.00664576	unique gene,perfect match	OAS2	protein_coding	FALSE	FALSE	FALSE
A_23_P420692	PPFIA4	NM_015053	protein tyrosine phosphatase, receptor type, f polypeptide (PTPRF), interacting protein (liprin), alpha 4	8497	2.32314	6.98486	9.57777	0.000121509	0.00664758	unique gene,perfect match	PPFIA4	retained_intron,protein_coding	FALSE	FALSE	FALSE
A_33_P3305482	EIF2B3	NM_020365	eukaryotic translation initiation factor 2B, subunit 3 gamma, 58kDa	8891	-2.21109	10.4117	-9.57546	0.000121663	0.00664758	unique gene,perfect match	EIF2B3	protein_coding	FALSE	FALSE	FALSE
A_23_P215875	DCAF13	NM_015420	DDB1 and CUL4 associated factor 13	25879	-1.72869	12.0425	-9.57484	0.000121704	0.00664758	unique gene,perfect match	DCAF13	retained_intron,protein_coding	FALSE	FALSE	FALSE
A_33_P3259393	HAPLN3	NM_178232	hyaluronan and proteoglycan link protein 3	145864	2.6702	10.2319	9.57069	0.000121981	0.00664805	unique gene,perfect match	HAPLN3	nonsense_mediated_decay,protein_coding	TRUE	FALSE	FALSE
A_33_P3230548	KIF14	NM_014875	kinesin family member 14	9928	-1.79805	7.96715	-9.57033	0.000122005	0.00664805	unique gene,perfect match	KIF14	protein_coding	FALSE	FALSE	FALSE
A_33_P3299510	SCX	NM_001008271	scleraxis basic helix-loop-helix transcription factor	642658	1.6753	7.16072	9.56932	0.000122073	0.00664805	unique gene,perfect match	SCX	protein_coding	FALSE	FALSE	FALSE
A_23_P255869	PLGRKT	NM_018465	plasminogen receptor, C-terminal lysine transmembrane protein	55848	-1.72196	10.791	-9.5665	0.000122261	0.00664805	unique gene,perfect match	PLGRKT	protein_coding	FALSE	FALSE	TRUE
A_21_P0013993	FAM104B	NM_138362	family with sequence similarity 104, member B	90736	-2.16671	7.55179	-9.56604	0.000122292	0.00664805	no perfect matching probe	FAM104B	processed_transcript,protein_coding	FALSE	FALSE	FALSE
A_33_P3398597	EPS8L1	NM_133180	EPS8-like 1	54869	2.19905	9.913	9.56228	0.000122545	0.0066554	unique gene,perfect match	EPS8L1	retained_intron,processed_transcript,protein_coding	TRUE	FALSE	FALSE
A_19_P00327322	lincRNA:chr3:131086935-131098735_F	lincRNA:chr3:131086935-131098735_F	lincRNA:chr3:131086935-131098735 forward strand	NA	-1.88331	9.62635	-9.55919	0.000122752	0.0066554	No BLAST hit	NA	NA	FALSE	FALSE	FALSE
A_23_P422732	WDR63	NM_145172	WD repeat domain 63	126820	-1.75086	7.5514	-9.55884	0.000122775	0.0066554	unique gene,perfect match	WDR63	protein_coding,nonsense_mediated_decay	FALSE	FALSE	FALSE
A_24_P367645	MAP7D2	NM_152780	MAP7 domain containing 2	256714	-1.67449	6.48476	-9.55364	0.000123126	0.00665634	unique gene,perfect match	MAP7D2	protein_coding	FALSE	FALSE	FALSE
A_23_P114929	MPC2	NM_015415	mitochondrial pyruvate carrier 2	25874	-1.57055	12.5934	-9.55292	0.000123175	0.00665634	unique gene,perfect match	MPC2	protein_coding	FALSE	FALSE	FALSE
A_23_P311201	SRSF10	ENST00000344989	serine/arginine-rich splicing factor 10	10772	-1.56343	7.89617	-9.55226	0.00012322	0.00665634	unique gene,perfect match	SRSF10	protein_coding	FALSE	FALSE	FALSE
A_24_P357847	ENST00000390252	ENST00000390252	immunoglobulin kappa variable 3-15 [Source:HGNC Symbol;Acc:5816] [ENST00000390252]	NA	1.91194	6.09396	9.55171	0.000123257	0.00665634	multiple matching genes	NA	NA	FALSE	FALSE	FALSE
A_33_P3307500	STRA6	NM_001142620	stimulated by retinoic acid 6	64220	1.62486	8.2659	9.53964	0.000124077	0.006685	no perfect matching probe	STRA6	protein_coding	FALSE	FALSE	TRUE
A_33_P3335966	TPM1	NM_001018005	tropomyosin 1 (alpha)	7168	1.67029	11.5975	9.53891	0.000124126	0.006685	unique gene,perfect match	TPM1	retained_intron,nonsense_mediated_decay,protein_coding	FALSE	FALSE	FALSE
A_24_P335092	SAA1	NM_000331	serum amyloid A1	6288	1.56623	12.1408	9.53827	0.000124169	0.006685	no perfect matching probe	SAA1	protein_coding	TRUE	TRUE	FALSE
A_33_P3394213	GRIN3B	NM_138690	glutamate receptor, ionotropic, N-methyl-D-aspartate 3B	116444	2.32489	7.35194	9.53631	0.000124304	0.006685	unique gene,perfect match	GRIN3B	protein_coding	FALSE	FALSE	FALSE
A_23_P15202	DHODH	NM_001361	dihydroorotate dehydrogenase (quinone)	1723	-2.00859	8.88348	-9.5321	0.000124591	0.006685	unique gene,perfect match	DHODH	retained_intron,protein_coding	FALSE	FALSE	FALSE
A_24_P388940	SMIM8	NM_001042493	small integral membrane protein 8	57150	-1.53392	6.46181	-9.53188	0.000124607	0.006685	unique gene,perfect match	SMIM8	protein_coding	FALSE	FALSE	FALSE
A_33_P3399433	C20orf27	NM_001039140	chromosome 20 open reading frame 27	54976	-1.83488	12.2173	-9.53134	0.000124644	0.006685	unique gene,perfect match	C20orf27	protein_coding	FALSE	FALSE	FALSE
A_21_P0006847	XLOC_008426	TCONS_00018147	BROAD Institute lincRNA (XLOC_008426), lincRNA [TCONS_00018147]	NA	1.87021	6.65419	9.52949	0.000124771	0.006685	No BLAST hit	NA	NA	FALSE	FALSE	FALSE
A_23_P66732	GSG2	NM_031965	germ cell associated 2 (haspin)	83903	-1.55784	5.67727	-9.52852	0.000124837	0.006685	unique gene,perfect match	GSG2	protein_coding	FALSE	FALSE	FALSE
A_21_P0011387	XLOC_l2_005039	TCONS_l2_00009281	BROAD Institute lincRNA (XLOC_l2_005039), lincRNA [TCONS_l2_00009281]	NA	-1.81676	11.1658	-9.52389	0.000125155	0.00668758	multiple matching genes	NA	NA	FALSE	FALSE	FALSE
A_33_P3296372	EIF2B3	NM_020365	eukaryotic translation initiation factor 2B, subunit 3 gamma, 58kDa	8891	-1.99196	11.59	-9.52198	0.000125287	0.00668758	unique gene,perfect match	EIF2B3	protein_coding	FALSE	FALSE	FALSE
A_33_P3382177	TIMP2	NM_003255	TIMP metallopeptidase inhibitor 2	7077	2.86932	13.5003	9.52163	0.000125311	0.00668758	unique gene,perfect match	TIMP2	protein_coding	TRUE	TRUE	FALSE
A_32_P204676	FABP5	NM_001444	fatty acid binding protein 5 (psoriasis-associated)	2171	-2.48436	14.893	-9.52104	0.000125351	0.00668758	multiple matching genes	NA	NA	FALSE	FALSE	FALSE
A_23_P56567	GEMIN6	NM_024775	gem (nuclear organelle) associated protein 6	79833	-2.14063	11.7564	-9.51556	0.00012573	0.00669027	unique gene,perfect match	GEMIN6	protein_coding	FALSE	FALSE	FALSE
A_23_P92349	FGFRL1	NM_001004356	fibroblast growth factor receptor-like 1	53834	1.75326	8.53521	9.51482	0.000125781	0.00669027	unique gene,perfect match	FGFRL1	protein_coding	TRUE	FALSE	TRUE
A_32_P420009	ALS2CL	NM_147129	ALS2 C-terminal like	259173	2.06287	9.00753	9.51447	0.000125806	0.00669027	unique gene,perfect match	ALS2CL	protein_coding,retained_intron	FALSE	FALSE	FALSE
A_24_P348203	LRRC8E	NM_025061	leucine rich repeat containing 8 family, member E	80131	2.88318	10.458	9.51357	0.000125868	0.00669027	unique gene,perfect match	LRRC8E	protein_coding	FALSE	FALSE	FALSE
A_23_P104471	DUSP13	NM_001007271	dual specificity phosphatase 13	51207	-1.84793	6.46137	-9.51025	0.000126099	0.00669123	unique gene,perfect match	DUSP13	protein_coding,nonsense_mediated_decay	FALSE	FALSE	FALSE
A_33_P3278435	COA4	NM_016565	cytochrome c oxidase assembly factor 4 homolog (S. cerevisiae)	51287	-1.99679	11.2754	-9.50994	0.00012612	0.00669123	unique gene,perfect match	COA4	protein_coding	FALSE	FALSE	FALSE
A_21_P0013271	SMKR1	NM_001195243	small lysine-rich protein 1	100287482	-1.71843	5.8069	-9.50731	0.000126303	0.00669462	unique gene,perfect match	SMKR1	protein_coding,processed_transcript	FALSE	FALSE	FALSE
A_33_P3417810	NOL10	NM_024894	nucleolar protein 10	79954	-1.53507	11.2004	-9.50567	0.000126417	0.00669462	unique gene,perfect match	NOL10	protein_coding	FALSE	FALSE	FALSE
A_32_P47754	SLC2A14	ENST00000431042	solute carrier family 2 (facilitated glucose transporter), member 14	144195	2.13394	7.55881	9.50167	0.000126696	0.00669696	unique gene,perfect match	SLC2A14	protein_coding	FALSE	FALSE	FALSE
A_32_P25273	HSPD1	NM_002156	heat shock 60kDa protein 1 (chaperonin)	3329	-1.5354	14.5724	-9.50009	0.000126806	0.00669696	unique gene,perfect match	HSPD1	protein_coding	FALSE	FALSE	FALSE
A_24_P341222	SMIM20	NM_001145432	small integral membrane protein 20	389203	-1.89348	9.49238	-9.49864	0.000126908	0.00669696	unique gene,perfect match	SMIM20	processed_transcript,protein_coding	FALSE	FALSE	FALSE
A_32_P71447	NCAPD3	NM_015261	non-SMC condensin II complex, subunit D3	23310	-1.75296	9.30997	-9.49835	0.000126928	0.00669696	unique gene,perfect match	NCAPD3	protein_coding,nonsense_mediated_decay	FALSE	FALSE	FALSE
A_33_P3589543	RP11-496I9.1	ENST00000533844	NA	NA	3.43168	9.10925	9.49482	0.000127176	0.00669866	unique gene,perfect match	RP11-496I9.1	antisense	FALSE	FALSE	FALSE
A_19_P00803942	lincRNA:chr8:80234870-80247370_F	lincRNA:chr8:80234870-80247370_F	lincRNA:chr8:80234870-80247370 forward strand	NA	-1.93721	8.35971	-9.49441	0.000127204	0.00669866	No BLAST hit	NA	NA	FALSE	FALSE	FALSE
A_33_P3406939	KIF24	NM_194313	kinesin family member 24	347240	-1.71433	6.35622	-9.49127	0.000127425	0.00669866	unique gene,perfect match	KIF24	protein_coding	FALSE	FALSE	FALSE
A_32_P101860	A_32_P101860	A_32_P101860	Unknown	NA	1.76423	8.03069	9.49108	0.000127438	0.00669866	unique gene,perfect match	TMEM106A	protein_coding	FALSE	FALSE	FALSE
A_23_P91590	RANBP1	NM_002882	RAN binding protein 1	5902	-1.60425	13.1504	-9.48957	0.000127545	0.00669866	multiple matching genes	NA	NA	FALSE	FALSE	FALSE
A_23_P41908	FAM114A2	NM_018691	family with sequence similarity 114, member A2	10827	-1.75298	8.14459	-9.48592	0.000127802	0.00670604	unique gene,perfect match	FAM114A2	protein_coding	FALSE	FALSE	FALSE
A_24_P270033	MPZL3	ENST00000278949	myelin protein zero-like 3	196264	2.16446	11.5806	9.48343	0.000127977	0.00670637	unique gene,perfect match	MPZL3	protein_coding	FALSE	FALSE	FALSE
A_32_P224522	SLC25A23	NM_024103	solute carrier family 25 (mitochondrial carrier; phosphate carrier), member 23	79085	1.78215	12.1227	9.48117	0.000128138	0.00670637	unique gene,perfect match	SLC25A23	protein_coding	FALSE	FALSE	FALSE
A_23_P162579	HSPB8	NM_014365	heat shock 22kDa protein 8	26353	2.39227	10.7523	9.48087	0.000128159	0.00670637	unique gene,perfect match	HSPB8	protein_coding,processed_transcript	FALSE	FALSE	FALSE
A_19_P00329773	lincRNA:chr10:43471994-43482194_R	lincRNA:chr10:43471994-43482194_R	lincRNA:chr10:43471994-43482194 reverse strand	NA	-1.57619	7.69941	-9.47398	0.000128648	0.0067258	No BLAST hit	NA	NA	FALSE	FALSE	FALSE
A_24_P129417	BMP1	NM_001199	bone morphogenetic protein 1	649	1.99074	9.12031	9.4666	0.000129174	0.00672784	unique gene,perfect match	BMP1	nonsense_mediated_decay,protein_coding	TRUE	FALSE	FALSE
A_23_P145965	TPST1	NM_003596	tyrosylprotein sulfotransferase 1	8460	2.39285	11.5998	9.46643	0.000129186	0.00672784	unique gene,perfect match	TPST1	protein_coding	TRUE	FALSE	FALSE
A_33_P3799936	ARHGEF10L	NM_018125	Rho guanine nucleotide exchange factor (GEF) 10-like	55160	1.55143	13.4379	9.46522	0.000129272	0.00672784	unique gene,perfect match	ARHGEF10L	retained_intron,nonsense_mediated_decay,protein_coding,processed_transcript	FALSE	FALSE	FALSE
A_23_P149375	THEM4	NM_053055	thioesterase superfamily member 4	117145	-1.75474	8.83047	-9.46504	0.000129285	0.00672784	no perfect matching probe	THEM4	retained_intron,nonsense_mediated_decay,protein_coding	FALSE	FALSE	FALSE
A_33_P3867534	MCM10	NM_182751	minichromosome maintenance complex component 10	55388	-1.87862	6.3697	-9.46497	0.00012929	0.00672784	unique gene,perfect match	MCM10	protein_coding	FALSE	FALSE	FALSE
A_23_P52121	PDZK1	NM_002614	PDZ domain containing 1	5174	1.72443	6.47388	9.46269	0.000129453	0.00672784	multiple matching genes	NA	NA	FALSE	FALSE	FALSE
A_33_P3270826	THEM5	NM_182578	thioesterase superfamily member 5	284486	-3.11546	9.09202	-9.46156	0.000129534	0.00672784	No BLAST hit	NA	NA	FALSE	FALSE	FALSE
A_23_P315364	CXCL2	NM_002089	chemokine (C-X-C motif) ligand 2	2920	2.76661	9.85043	9.46029	0.000129625	0.00672784	unique gene,perfect match	CXCL2	protein_coding	TRUE	TRUE	FALSE
A_23_P139396	C11orf73	NM_016401	chromosome 11 open reading frame 73	51501	-1.73869	12.9652	-9.45778	0.000129806	0.00673113	multiple matching genes	NA	NA	FALSE	FALSE	FALSE
A_23_P29655	C3orf14	NM_020685	chromosome 3 open reading frame 14	57415	-2.18643	11.3755	-9.45143	0.000130263	0.00674873	unique gene,perfect match	C3orf14	protein_coding	FALSE	FALSE	FALSE
A_23_P213137	LNX1	NM_032622	ligand of numb-protein X 1, E3 ubiquitin protein ligase	84708	2.22542	8.2616	9.44922	0.000130422	0.00675087	unique gene,perfect match	LNX1	protein_coding	TRUE	FALSE	FALSE
A_33_P3254380	SLC9A7P1	NR_033801	solute carrier family 9, subfamily A (NHE7, cation proton antiporter 7), member 7 pseudogene 1	121456	1.77286	9.29955	9.44449	0.000130765	0.00675946	multiple matching genes	NA	NA	FALSE	FALSE	FALSE
A_23_P137423	IGSF8	NM_052868	immunoglobulin superfamily, member 8	93185	1.51777	9.54114	9.44213	0.000130936	0.00675946	unique gene,perfect match	IGSF8	protein_coding	TRUE	FALSE	FALSE
A_23_P121596	PPBP	NM_002704	pro-platelet basic protein (chemokine (C-X-C motif) ligand 7)	5473	1.83035	7.73988	9.44082	0.000131031	0.00675946	unique gene,perfect match	PPBP	protein_coding	TRUE	TRUE	FALSE
A_33_P3257513	FAT3	NM_001008781	FAT atypical cadherin 3	120114	2.51508	8.79609	9.43804	0.000131233	0.00675946	unique gene,perfect match	FAT3	protein_coding	FALSE	FALSE	FALSE
A_33_P3219601	ABL2	NM_007314	ABL proto-oncogene 2, non-receptor tyrosine kinase	27	1.62888	8.58853	9.43783	0.000131248	0.00675946	unique gene,perfect match	ABL2	protein_coding	FALSE	FALSE	FALSE
A_24_P150466	SMOC1	NM_001034852	SPARC related modular calcium binding 1	64093	2.96693	7.13903	11.5538	0.000159778	0.00729214	unique gene,perfect match	SMOC1	protein_coding	TRUE	FALSE	FALSE
A_24_P34155	RUNX1	NM_001122607	runt-related transcription factor 1	861	3.28263	9.71249	9.43509	0.000131448	0.00675946	unique gene,perfect match	RUNX1	protein_coding,processed_transcript	FALSE	FALSE	FALSE
A_24_P108291	IMPACT	NM_018439	impact RWD domain protein	55364	-1.76888	8.66741	-9.4335	0.000131564	0.00675946	unique gene,perfect match	IMPACT	nonsense_mediated_decay,protein_coding	FALSE	FALSE	FALSE
A_21_P0001923	AC103881.1	ENST00000450667	NA	NA	3.35883	9.10891	9.43322	0.000131584	0.00675946	unique gene,perfect match	AC103881.1	lincRNA	FALSE	FALSE	FALSE
A_33_P3303385	NCAPD2	NM_014865	non-SMC condensin I complex, subunit D2	9918	-1.51554	11.1622	-9.43166	0.000131698	0.00675946	unique gene,perfect match	NCAPD2	protein_coding	FALSE	FALSE	FALSE
A_23_P69329	HYAL1	NM_007312	Homo sapiens hyaluronoglucosaminidase 1 (HYAL1), transcript variant 1, mRNA [NM_007312]	3373	1.69416	10.3168	9.42913	0.000131884	0.00675946	unique gene,perfect match	HYAL1	protein_coding	TRUE	FALSE	FALSE
A_24_P133584	MFGE8	NM_005928	milk fat globule-EGF factor 8 protein	4240	2.07901	10.0513	9.42783	0.000131979	0.00675946	unique gene,perfect match	MFGE8	protein_coding,retained_intron,nonsense_mediated_decay	TRUE	TRUE	FALSE
A_23_P12147	C1orf74	NM_152485	chromosome 1 open reading frame 74	148304	1.90144	10.5865	9.42751	0.000132002	0.00675946	unique gene,perfect match	C1orf74	protein_coding	FALSE	FALSE	FALSE
A_24_P183150	CXCL3	NM_002090	chemokine (C-X-C motif) ligand 3	2921	1.6413	6.91849	9.42177	0.000132424	0.006775	unique gene,perfect match	CXCL3	protein_coding	TRUE	TRUE	FALSE
A_33_P3262949	FERMT1	ENST00000378844	fermitin family member 1	55612	3.49256	6.79084	9.41778	0.000132718	0.00677801	unique gene,perfect match	FERMT1	protein_coding	FALSE	FALSE	FALSE
A_23_P95764	PRPS1	NM_002764	phosphoribosyl pyrophosphate synthetase 1	5631	-1.88551	11.1812	-9.41776	0.000132719	0.00677801	unique gene,perfect match	PRPS1	protein_coding	FALSE	FALSE	FALSE
A_33_P3407895	RINL	NM_001195833	Ras and Rab interactor-like	126432	-1.65392	9.0781	-9.41614	0.000132839	0.0067781	unique gene,perfect match	RINL	protein_coding,retained_intron	FALSE	FALSE	FALSE
A_23_P305033	TAB3	NM_152787	TGF-beta activated kinase 1/MAP3K7 binding protein 3	257397	1.62591	7.31767	9.41306	0.000133067	0.00677866	unique gene,perfect match	TAB3	protein_coding	FALSE	FALSE	FALSE
A_24_P148151	TSNAX	NM_005999	translin-associated factor X	7257	-1.66682	9.26812	-9.40908	0.000133361	0.00677866	unique gene,perfect match	TSNAX	retained_intron,protein_coding	FALSE	FALSE	FALSE
A_33_P3368301	BOLA3	NM_212552	bolA family member 3	388962	-2.6724	9.68517	-9.40834	0.000133416	0.00677866	multiple matching genes	NA	NA	FALSE	FALSE	FALSE
A_23_P39647	SLC4A3	NM_005070	solute carrier family 4 (anion exchanger), member 3	6508	2.23697	9.33859	9.40747	0.000133481	0.00677866	unique gene,perfect match	SLC4A3	protein_coding,nonsense_mediated_decay	FALSE	FALSE	FALSE
A_23_P117852	KIAA0101	NM_014736	KIAA0101	9768	-2.8321	10.9017	-9.40677	0.000133533	0.00677866	unique gene,perfect match	KIAA0101	protein_coding	FALSE	FALSE	FALSE
A_23_P19517	ITPR3	NM_002224	inositol 1,4,5-trisphosphate receptor, type 3	3710	1.98971	12.1099	9.40641	0.000133559	0.00677866	unique gene,perfect match	ITPR3	protein_coding	FALSE	FALSE	FALSE
A_21_P0003132	RP11-47P18.1	ENST00000482003	NA	NA	-1.64415	8.60739	-9.40149	0.000133926	0.00677931	unique gene,perfect match	RP11-47P18.1	lincRNA	FALSE	FALSE	FALSE
A_32_P67623	FAM120C	NM_017848	family with sequence similarity 120C	54954	-1.53815	8.85273	-9.40052	0.000133998	0.00677931	unique gene,perfect match	FAM120C	protein_coding	FALSE	FALSE	FALSE
A_33_P3336557	AC024560.2	ENST00000424493	NA	NA	2.05575	7.60523	9.3987	0.000134134	0.00677931	unique gene,perfect match	AC024560.2	lincRNA	FALSE	FALSE	FALSE
A_24_P212024	ENST00000498435	ENST00000498435	immunoglobulin kappa variable 1-27 [Source:HGNC Symbol;Acc:5735] [ENST00000498435]	NA	1.64024	6.52327	9.39861	0.00013414	0.00677931	multiple matching genes	NA	NA	FALSE	FALSE	FALSE
A_23_P1331	COL13A1	NM_080801	collagen, type XIII, alpha 1	1305	2.54961	6.04482	9.39831	0.000134163	0.00677931	unique gene,perfect match	COL13A1	retained_intron,protein_coding	FALSE	FALSE	TRUE
A_24_P297539	UBE2C	NM_181803	ubiquitin-conjugating enzyme E2C	11065	-2.58634	10.3801	-9.3949	0.000134418	0.0067862	unique gene,perfect match	UBE2C	protein_coding	FALSE	FALSE	FALSE
A_23_P207014	RAD51C	NM_002876	RAD51 paralog C	5889	-1.97172	9.95551	-9.39164	0.000134662	0.00679255	unique gene,perfect match	RAD51C	protein_coding,nonsense_mediated_decay,processed_transcript	FALSE	FALSE	FALSE
A_23_P38167	GPRC5C	NM_022036	G protein-coupled receptor, class C, group 5, member C	55890	1.72606	11.6656	9.3846	0.000135191	0.00681325	unique gene,perfect match	GPRC5C	retained_intron,protein_coding	FALSE	FALSE	FALSE
A_21_P0000747	AC011738.4	ENST00000436105	NA	100506895	-1.50214	7.09484	-9.37614	0.000135831	0.00683948	unique gene,perfect match	AC011738.4	antisense	FALSE	FALSE	FALSE
A_33_P3292650	TMPRSS11F	NM_207407	transmembrane protease, serine 11F	389208	2.43444	9.32965	9.37096	0.000136224	0.00684973	unique gene,perfect match	TMPRSS11F	protein_coding	FALSE	FALSE	FALSE
A_24_P402438	TGFB2	NM_003238	transforming growth factor, beta 2	7042	2.64387	9.70804	9.37031	0.000136273	0.00684973	unique gene,perfect match	TGFB2	processed_transcript,protein_coding	TRUE	TRUE	FALSE
A_23_P166797	RTP4	NM_022147	receptor (chemosensory) transporter protein 4	64108	1.61104	10.4002	9.36496	0.000136681	0.00686422	unique gene,perfect match	RTP4	protein_coding	FALSE	FALSE	FALSE
A_23_P157449	POLR2K	NM_005034	polymerase (RNA) II (DNA directed) polypeptide K, 7.0kDa	5440	-1.71175	10.591	-9.35959	0.000137092	0.00687883	no perfect matching probe	POLR2K	protein_coding	FALSE	FALSE	FALSE
A_19_P00803900	lincRNA:chr7:63922340-63962340_F	lincRNA:chr7:63922340-63962340_F	lincRNA:chr7:63922340-63962340 forward strand	NA	-1.96787	10.8668	-9.35493	0.00013745	0.00689075	No BLAST hit	NA	NA	FALSE	FALSE	FALSE
A_23_P397055	CHPF2	NM_019015	chondroitin polymerizing factor 2	54480	2.01353	9.8849	9.34966	0.000137855	0.00690077	unique gene,perfect match	CHPF2	protein_coding	TRUE	FALSE	FALSE
A_33_P3382924	SPARC	NM_003118	secreted protein, acidic, cysteine-rich (osteonectin)	6678	1.5472	7.7586	9.3492	0.00013789	0.00690077	unique gene,perfect match	SPARC	protein_coding	TRUE	FALSE	FALSE
A_33_P3413523	DBF4	NM_006716	DBF4 zinc finger	10926	-1.98644	7.536	-9.34226	0.000138427	0.00692157	multiple matching genes	NA	NA	FALSE	FALSE	FALSE
A_23_P370682	BATF2	NM_138456	basic leucine zipper transcription factor, ATF-like 2	116071	1.875	6.89492	9.34061	0.000138555	0.00692195	unique gene,perfect match	BATF2	retained_intron,protein_coding	FALSE	FALSE	FALSE
A_23_P208880	UHRF1	NM_013282	ubiquitin-like with PHD and ring finger domains 1	29128	-1.80024	8.57337	-9.33725	0.000138816	0.00692896	unique gene,perfect match	UHRF1	protein_coding	FALSE	FALSE	FALSE
A_33_P3366082	EBPL	NM_032565	emopamil binding protein-like	84650	-1.51733	12.7401	-9.33123	0.000139285	0.00694511	multiple matching genes	NA	NA	FALSE	FALSE	FALSE
A_24_P48791	EIF2S2	NM_003908	eukaryotic translation initiation factor 2, subunit 2 beta, 38kDa	8894	-1.59146	8.39713	-9.32793	0.000139543	0.00694511	unique gene,perfect match	EIF2S2	protein_coding	FALSE	FALSE	FALSE
A_33_P3232798	RAB11FIP1	NM_025151	RAB11 family interacting protein 1 (class I)	80223	2.13618	11.5372	9.32699	0.000139616	0.00694511	unique gene,perfect match	RAB11FIP1	protein_coding	FALSE	FALSE	FALSE
A_23_P157215	BZW2	NM_014038	basic leucine zipper and W2 domains 2	28969	-1.60507	13.1105	-9.32661	0.000139646	0.00694511	unique gene,perfect match	BZW2	protein_coding,nonsense_mediated_decay	FALSE	FALSE	FALSE
A_19_P00801634	NOP56	NM_006392	NOP56 ribonucleoprotein	10528	-1.49172	10.0751	-9.32534	0.000139745	0.00694511	multiple matching genes	NA	NA	FALSE	FALSE	FALSE
A_24_P25346	CIRH1A	NM_032830	cirrhosis, autosomal recessive 1A (cirhin)	84916	-1.55384	11.2831	-9.31957	0.000140198	0.00695378	unique gene,perfect match	UTP4	processed_transcript,protein_coding	FALSE	FALSE	FALSE
A_33_P3347132	EXOSC2	NM_014285	exosome component 2	23404	-2.07701	8.09301	-9.31915	0.000140231	0.00695378	unique gene,perfect match	EXOSC2	processed_transcript,protein_coding	FALSE	FALSE	FALSE
A_23_P134100	ULBP3	NM_024518	UL16 binding protein 3	79465	1.49804	7.35554	9.31849	0.000140283	0.00695378	unique gene,perfect match	ULBP3	protein_coding	TRUE	FALSE	FALSE
A_23_P46095	C1orf131	NM_152379	chromosome 1 open reading frame 131	128061	-1.63846	9.05774	-9.31542	0.000140525	0.00695975	unique gene,perfect match	C1orf131	protein_coding	FALSE	FALSE	FALSE
A_23_P312150	EDN2	NM_001956	endothelin 2	1907	1.55082	6.93309	9.30934	0.000141005	0.0069707	unique gene,perfect match	EDN2	protein_coding	TRUE	TRUE	FALSE
A_33_P3260575	CERCAM	NM_016174	cerebral endothelial cell adhesion molecule	51148	2.05686	13.6042	9.30794	0.000141116	0.0069707	unique gene,perfect match	CERCAM	protein_coding	TRUE	FALSE	FALSE
A_23_P64404	FADS3	NM_021727	fatty acid desaturase 3	3995	2.00601	10.1691	9.30756	0.000141146	0.0069707	unique gene,perfect match	FADS3	protein_coding,retained_intron	FALSE	FALSE	FALSE
A_19_P00804132	lincRNA:chr16:20866393-20866851_R	lincRNA:chr16:20866393-20866851_R	lincRNA:chr16:20866393-20866851 reverse strand	NA	2.05162	8.06461	9.30431	0.000141404	0.0069707	unique gene,perfect match	DCUN1D3	protein_coding	FALSE	FALSE	FALSE
A_33_P3217480	HIRIP3	NM_003609	HIRA interacting protein 3	8479	-2.1261	9.2084	-9.30048	0.000141709	0.0069707	unique gene,perfect match	HIRIP3	retained_intron,protein_coding	FALSE	FALSE	FALSE
A_23_P156852	ECI2	NM_206836	enoyl-CoA delta isomerase 2	10455	-1.61359	11.8109	-9.2985	0.000141867	0.0069707	unique gene,perfect match	ECI2	retained_intron,protein_coding,nonsense_mediated_decay	FALSE	FALSE	FALSE
A_23_P82065	ELOVL4	NM_022726	ELOVL fatty acid elongase 4	6785	2.84079	10.1764	9.29809	0.0001419	0.0069707	unique gene,perfect match	ELOVL4	protein_coding	FALSE	FALSE	FALSE
A_23_P122775	RTN4IP1	NM_032730	reticulon 4 interacting protein 1	84816	-1.6044	9.81566	-9.29731	0.000141962	0.0069707	unique gene,perfect match	RTN4IP1	protein_coding,processed_transcript	FALSE	FALSE	FALSE
A_33_P3213997	DHRS4L2	NM_001193636	dehydrogenase/reductase (SDR family) member 4 like 2	317749	-1.88812	13.4496	-9.29663	0.000142016	0.0069707	multiple matching genes	NA	NA	FALSE	FALSE	FALSE
A_23_P84821	MRPL1	NM_020236	mitochondrial ribosomal protein L1	65008	-1.92052	7.85656	-9.29615	0.000142054	0.0069707	no perfect matching probe	MRPL1	processed_transcript,protein_coding	FALSE	FALSE	FALSE
A_24_P65616	PVR	NM_006505	poliovirus receptor	5817	1.53796	9.52931	9.29579	0.000142083	0.0069707	unique gene,perfect match	PVR	nonsense_mediated_decay,protein_coding	TRUE	FALSE	TRUE
A_32_P95729	FANCI	NM_018193	Fanconi anemia, complementation group I	55215	-1.51952	9.87235	-9.29129	0.000142443	0.00697691	unique gene,perfect match	FANCI	processed_transcript,retained_intron,protein_coding,nonsense_mediated_decay	FALSE	FALSE	FALSE
A_23_P78248	KRT23	NM_015515	keratin 23, type I	25984	1.76561	15.1454	9.29117	0.000142453	0.00697691	unique gene,perfect match	KRT23	nonsense_mediated_decay,protein_coding	FALSE	FALSE	FALSE
A_21_P0005210	AC005532.5	ENST00000447039	NA	NA	-1.90835	8.64676	-9.28447	0.000142991	0.0069932	unique gene,perfect match	AC005532.5	lincRNA,retained_intron	FALSE	FALSE	FALSE
A_23_P347508	COA7	NM_023077	cytochrome c oxidase assembly factor 7 (putative)	65260	-1.95976	10.1268	-9.28319	0.000143094	0.0069932	unique gene,perfect match	COA7	protein_coding	FALSE	FALSE	FALSE
A_21_P0004292	MEGF10	AK123568	multiple EGF-like-domains 10	84466	-1.96818	7.87644	-9.28248	0.000143151	0.0069932	No BLAST hit	NA	NA	TRUE	FALSE	FALSE
A_21_P0005098	XLOC_005946	TCONS_00012378	BROAD Institute lincRNA (XLOC_005946), lincRNA [TCONS_00012378]	NA	-1.47569	6.11169	-9.28003	0.000143349	0.00699688	No BLAST hit	NA	NA	FALSE	FALSE	FALSE
A_33_P3339336	FAM86FP	NR_024254	family with sequence similarity 86, member A pseudogene	653113	-1.76686	7.43485	-9.27332	0.000143891	0.00700352	no perfect matching probe	FAM86C2P	processed_transcript	FALSE	FALSE	FALSE
A_23_P4387	KRT24	NM_019016	keratin 24, type I	192666	2.13642	7.45741	9.27119	0.000144064	0.00700352	unique gene,perfect match	KRT24	protein_coding	FALSE	FALSE	FALSE
A_32_P538928	DSG4	NM_177986	desmoglein 4	147409	2.07917	6.2763	9.27103	0.000144078	0.00700352	unique gene,perfect match	DSG4	protein_coding	FALSE	FALSE	FALSE
A_21_P0005917	MINCR	ENST00000517411	NA	100507316	-1.51851	6.716	-9.26751	0.000144364	0.00700352	unique gene,perfect match	MINCR	antisense	FALSE	FALSE	FALSE
A_23_P28733	RBL1	NM_002895	retinoblastoma-like 1	5933	-1.55942	6.52661	-9.26731	0.00014438	0.00700352	unique gene,perfect match	RBL1	protein_coding	FALSE	FALSE	FALSE
A_23_P251647	RFESD	NM_173362	Rieske (Fe-S) domain containing	317671	-2.17365	6.84978	-9.26578	0.000144504	0.00700352	multiple matching genes	NA	NA	FALSE	FALSE	FALSE
A_23_P163567	SMPD3	NM_018667	sphingomyelin phosphodiesterase 3, neutral membrane (neutral sphingomyelinase II)	55512	1.95824	6.61717	9.26404	0.000144646	0.00700352	unique gene,perfect match	SMPD3	protein_coding	FALSE	FALSE	FALSE
A_23_P61810	BAIAP2	NM_017450	BAI1-associated protein 2	10458	1.50501	11.1995	9.26311	0.000144722	0.00700352	unique gene,perfect match	BAIAP2	protein_coding	FALSE	FALSE	FALSE
A_24_P942630	KDM6B	NM_001080424	lysine (K)-specific demethylase 6B	23135	1.63133	6.56892	9.26262	0.000144762	0.00700352	unique gene,perfect match	KDM6B	protein_coding	FALSE	FALSE	FALSE
A_32_P34920	FOXD1	NM_004472	forkhead box D1	2297	2.22841	6.62556	9.26211	0.000144804	0.00700352	unique gene,perfect match	FOXD1	protein_coding	FALSE	FALSE	FALSE
A_33_P3404411	MIPEP	NM_005932	mitochondrial intermediate peptidase	4285	-1.69515	10.8558	-9.26128	0.000144872	0.00700352	unique gene,perfect match	MIPEP	protein_coding,processed_transcript	FALSE	FALSE	FALSE
A_23_P217637	TIMM8A	NM_004085	translocase of inner mitochondrial membrane 8 homolog A (yeast)	1678	-2.54304	10.4872	-9.26032	0.00014495	0.00700352	no perfect matching probe	TIMM8A	protein_coding	FALSE	FALSE	FALSE
A_19_P00803226	LOC100507316	XR_133508	PREDICTED: Homo sapiens hypothetical LOC100507316, transcript variant 2 (LOC100507316), miscRNA [XR_133508]	100507316	-2.592	9.30907	-9.2527	0.000145575	0.0070278	no perfect matching probe	MINCR	antisense	FALSE	FALSE	FALSE
A_23_P154217	ITGB6	NM_000888	integrin, beta 6	3694	2.50623	7.88122	9.24701	0.000146044	0.00702973	unique gene,perfect match	ITGB6	protein_coding,processed_transcript,nonsense_mediated_decay	FALSE	FALSE	TRUE
A_23_P77103	SORD	NM_003104	sorbitol dehydrogenase	6652	-1.95569	8.96455	-9.24649	0.000146086	0.00702973	multiple matching genes	NA	NA	FALSE	FALSE	FALSE
A_23_P130653	RTBDN	NM_031429	retbindin	83546	-1.62528	7.3255	-9.2464	0.000146094	0.00702973	unique gene,perfect match	RTBDN	protein_coding	TRUE	FALSE	FALSE
A_33_P3211804	RUNX1	NM_001001890	runt-related transcription factor 1	861	1.64924	11.5804	9.24484	0.000146223	0.00702973	unique gene,perfect match	RUNX1	protein_coding,nonsense_mediated_decay	FALSE	FALSE	FALSE
A_23_P2582	HDAC7	NM_015401	histone deacetylase 7	51564	1.7753	10.1212	9.2443	0.000146267	0.00702973	no perfect matching probe	HDAC7	retained_intron,nonsense_mediated_decay,protein_coding	FALSE	FALSE	FALSE
A_24_P181254	OLFM4	NM_006418	olfactomedin 4	10562	2.90383	12.0826	9.24329	0.00014635	0.00702973	unique gene,perfect match	OLFM4	protein_coding	TRUE	FALSE	FALSE
A_21_P0012427	XLOC_l2_010064	AK127293	BROAD Institute lincRNA (XLOC_l2_010064), lincRNA [TCONS_l2_00019087]	NA	2.16975	7.98436	9.23262	0.000147236	0.00705976	No BLAST hit	NA	NA	FALSE	FALSE	FALSE
A_23_P45940	TFB2M	NM_022366	transcription factor B2, mitochondrial	64216	-1.64195	10.5057	-9.23096	0.000147375	0.00705976	unique gene,perfect match	TFB2M	protein_coding	FALSE	FALSE	FALSE
A_33_P3351052	POU3F1	NM_002699	POU class 3 homeobox 1	5453	-1.5421	8.17994	-9.23093	0.000147377	0.00705976	No BLAST hit	NA	NA	FALSE	FALSE	FALSE
A_21_P0004762	LINC01621	ENST00000438797	NA	89758	1.75798	6.10484	9.22984	0.000147468	0.00705976	unique gene,perfect match	LINC01621	lincRNA	FALSE	FALSE	FALSE
A_23_P110531	FST	NM_013409	follistatin	10468	3.25548	14.2512	9.22289	0.000148049	0.00707632	unique gene,perfect match	FST	protein_coding	TRUE	TRUE	FALSE
A_21_P0001847	DNAJC27-AS1	ENST00000421842	NA	NA	-1.85828	9.45122	-9.22263	0.000148071	0.00707632	unique gene,perfect match	DNAJC27-AS1	antisense	FALSE	FALSE	FALSE
A_23_P12336	PRMT6	NM_018137	protein arginine methyltransferase 6	55170	-1.85851	9.66978	-9.22125	0.000148187	0.00707632	unique gene,perfect match	PRMT6	protein_coding	FALSE	FALSE	FALSE
A_24_P165259	PYCR2	NM_013328	pyrroline-5-carboxylate reductase family, member 2	29920	-1.57938	12.133	-9.21966	0.000148321	0.00707632	unique gene,perfect match	PYCR2	retained_intron,protein_coding	FALSE	FALSE	FALSE
A_23_P80940	PPAT	NM_002703	phosphoribosyl pyrophosphate amidotransferase	5471	-1.77777	7.33966	-9.21671	0.000148569	0.00707632	multiple matching genes	NA	NA	FALSE	FALSE	FALSE
A_23_P348383	CC2D2A	NM_001080522	coiled-coil and C2 domain containing 2A	57545	-1.76933	6.02646	-9.21487	0.000148724	0.00707632	unique gene,perfect match	CC2D2A	protein_coding,nonsense_mediated_decay,retained_intron	FALSE	FALSE	FALSE
A_23_P20832	SPTAN1	NM_003127	spectrin, alpha, non-erythrocytic 1	6709	1.48958	12.7753	9.21432	0.00014877	0.00707632	unique gene,perfect match	SPTAN1	retained_intron,processed_transcript,protein_coding	FALSE	FALSE	FALSE
A_24_P392110	PSG8	NM_182707	pregnancy specific beta-1-glycoprotein 8	440533	3.19945	10.425	9.21395	0.000148801	0.00707632	multiple matching genes	NA	NA	TRUE	FALSE	FALSE
A_33_P3216237	BZW2	NM_001159767	basic leucine zipper and W2 domains 2	28969	-1.54314	11.6746	-9.21074	0.000149072	0.00708202	unique gene,perfect match	BZW2	protein_coding,nonsense_mediated_decay	FALSE	FALSE	FALSE
A_24_P369232	CCDC3	NM_031455	coiled-coil domain containing 3	83643	-2.1125	8.08515	-9.20961	0.000149168	0.00708202	unique gene,perfect match	CCDC3	protein_coding	TRUE	FALSE	FALSE
A_23_P164068	DNAH9	NM_001372	dynein, axonemal, heavy chain 9	1770	-2.3188	6.74908	-9.20591	0.000149481	0.00708933	unique gene,perfect match	DNAH9	processed_transcript,protein_coding	FALSE	FALSE	FALSE
A_33_P3299882	UQCRB	NM_001199975	ubiquinol-cytochrome c reductase binding protein	7381	-1.69912	6.26051	-9.20448	0.000149602	0.00708933	unique gene,perfect match	UQCRB	protein_coding	FALSE	FALSE	FALSE
A_23_P101950	MDH1	NM_005917	malate dehydrogenase 1, NAD (soluble)	4190	-1.4703	14.2703	-9.20341	0.000149693	0.00708933	unique gene,perfect match	MDH1	retained_intron,protein_coding	FALSE	FALSE	FALSE
A_23_P38732	CDH2	NM_001792	cadherin 2, type 1, N-cadherin (neuronal)	1000	1.65858	5.82917	9.20048	0.000149942	0.00709162	unique gene,perfect match	CDH2	protein_coding	FALSE	FALSE	TRUE
A_33_P3250443	DUOXA2	NM_207581	dual oxidase maturation factor 2	405753	2.08161	6.97795	9.19915	0.000150055	0.00709162	unique gene,perfect match	DUOXA2	nonsense_mediated_decay,protein_coding	FALSE	FALSE	FALSE
A_23_P147109	TOR4A	NM_017723	torsin family 4, member A	54863	1.57533	11.0823	9.19848	0.000150112	0.00709162	unique gene,perfect match	TOR4A	protein_coding	FALSE	FALSE	FALSE
A_33_P3368900	A_33_P3368900	A_33_P3368900	Unknown	NA	1.62125	7.81024	9.19316	0.000150566	0.00710721	No BLAST hit	NA	NA	FALSE	FALSE	FALSE
A_24_P192727	KAZALD1	ENST00000465807	NA	81621	-2.11679	9.40854	-9.1873	0.000151068	0.00712505	unique gene,perfect match	KAZALD1	processed_transcript	TRUE	FALSE	FALSE
A_23_P67932	CXCR1	NM_000634	chemokine (C-X-C motif) receptor 1	3577	1.55238	5.95373	9.18246	0.000151485	0.00713462	unique gene,perfect match	CXCR1	protein_coding	FALSE	FALSE	TRUE
A_24_P142095	AKAP13	NM_006738	A kinase (PRKA) anchor protein 13	11214	1.93651	11.3986	9.1792	0.000151766	0.00713462	unique gene,perfect match	AKAP13	protein_coding	FALSE	FALSE	FALSE
A_23_P109034	SDC4	NM_002999	syndecan 4	6385	2.31163	13.9277	9.17673	0.000151979	0.00713462	unique gene,perfect match	SDC4	protein_coding	FALSE	FALSE	TRUE
A_21_P0014214	LOC100507056	XR_108886	PREDICTED: Homo sapiens hypothetical LOC100507056 (LOC100507056), miscRNA [XR_108886]	NA	-1.54806	9.07287	-9.17509	0.00015212	0.00713462	No BLAST hit	NA	NA	FALSE	FALSE	FALSE
A_23_P207742	THRA	NM_003250	thyroid hormone receptor, alpha	7067	-2.67477	10.049	-9.17499	0.00015213	0.00713462	unique gene,perfect match	THRA	protein_coding	FALSE	FALSE	FALSE
A_33_P3232828	SRSF3	NM_003017	serine/arginine-rich splicing factor 3	6428	-1.46903	11.7616	-9.17258	0.000152338	0.00713462	multiple matching genes	NA	NA	FALSE	FALSE	FALSE
A_21_P0010545	LAMTOR5-AS1	ENST00000585330	NA	NA	-2.66289	7.80388	-9.17188	0.000152399	0.00713462	unique gene,perfect match	LAMTOR5-AS1	antisense	FALSE	FALSE	FALSE
A_32_P231617	TM4SF1	NM_014220	transmembrane 4 L six family member 1	4071	2.10163	14.5241	9.17175	0.00015241	0.00713462	unique gene,perfect match	TM4SF1	protein_coding,nonsense_mediated_decay	FALSE	FALSE	FALSE
A_23_P23303	EXO1	NM_003686	exonuclease 1	9156	-2.27175	6.51867	-9.1699	0.00015257	0.00713462	unique gene,perfect match	EXO1	processed_transcript,protein_coding	FALSE	FALSE	FALSE
A_23_P58009	C3orf52	NM_024616	chromosome 3 open reading frame 52	79669	2.214	10.466	9.16813	0.000152724	0.00713462	unique gene,perfect match	C3orf52	protein_coding	FALSE	FALSE	FALSE
A_33_P3416037	FAM96A	NM_001014812	family with sequence similarity 96, member A	84191	-1.63548	12.3321	-9.16655	0.000152862	0.00713462	unique gene,perfect match	FAM96A	protein_coding,nonsense_mediated_decay	TRUE	FALSE	FALSE
A_33_P3334743	RAPGEF2	NM_014247	Rap guanine nucleotide exchange factor (GEF) 2	9693	2.19514	6.79094	9.16591	0.000152918	0.00713462	unique gene,perfect match	RAPGEF2	protein_coding	FALSE	FALSE	FALSE
A_33_P3315385	MPPED2	NM_001584	metallophosphoesterase domain containing 2	744	-1.49182	7.26299	-9.16531	0.00015297	0.00713462	unique gene,perfect match	MPPED2	protein_coding	FALSE	FALSE	FALSE
A_23_P73763	LAGE3	NM_006014	L antigen family, member 3	8270	-1.84789	11.8078	-9.16405	0.000153079	0.00713462	unique gene,perfect match	LAGE3	protein_coding	FALSE	FALSE	FALSE
A_23_P74778	C1orf54	NM_024579	chromosome 1 open reading frame 54	79630	1.45892	9.98226	9.1631	0.000153163	0.00713462	unique gene,perfect match	C1orf54	protein_coding	TRUE	FALSE	FALSE
A_23_P92499	TLR2	NM_003264	toll-like receptor 2	7097	3.37784	8.83231	9.16197	0.000153261	0.00713462	unique gene,perfect match	TLR2	protein_coding	FALSE	FALSE	TRUE
A_33_P3264657	CYP27C1	NM_001001665	cytochrome P450, family 27, subfamily C, polypeptide 1	339761	2.96177	8.44442	9.15899	0.000153521	0.00714092	unique gene,perfect match	CYP27C1	protein_coding	FALSE	FALSE	FALSE
A_24_P703830	NANOS3	NM_001098622	nanos homolog 3 (Drosophila)	342977	1.63676	7.65906	9.15261	0.000154081	0.00716113	unique gene,perfect match	NANOS3	processed_transcript,protein_coding	FALSE	FALSE	FALSE
A_33_P3278303	A_33_P3278303	A_33_P3278303	Unknown	NA	2.23504	10.8215	9.14963	0.000154343	0.00716751	No BLAST hit	NA	NA	FALSE	FALSE	FALSE
A_23_P207967	CTIF	NM_014772	CBP80/20-dependent translation initiation factor	9811	1.50205	9.22839	9.14685	0.000154587	0.00716949	unique gene,perfect match	CTIF	protein_coding	FALSE	FALSE	FALSE
A_33_P3341234	UBE2H	NM_003344	ubiquitin-conjugating enzyme E2H	7328	1.53004	12.5448	9.1455	0.000154707	0.00716949	unique gene,perfect match	UBE2H	protein_coding	FALSE	FALSE	FALSE
A_21_P0000876	TMEM161B-AS1	ENST00000510087	NA	100505894	-1.56531	6.93369	-9.14489	0.00015476	0.00716949	unique gene,perfect match	TMEM161B-AS1	antisense	FALSE	FALSE	FALSE
A_32_P165116	WDR92	NM_138458	WD repeat domain 92	116143	-1.64388	8.3128	-9.13352	0.000155768	0.0072073	multiple matching genes	NA	NA	FALSE	FALSE	FALSE
A_21_P0001708	XLOC_000495	TCONS_00002202	BROAD Institute lincRNA (XLOC_000495), lincRNA [TCONS_00002202]	NA	2.89947	6.68536	9.13285	0.000155828	0.0072073	No BLAST hit	NA	NA	FALSE	FALSE	FALSE
A_23_P1682	TMEM45B	NM_138788	transmembrane protein 45B	120224	1.53011	14.0851	9.1303	0.000156056	0.007212	unique gene,perfect match	TMEM45B	protein_coding	FALSE	FALSE	FALSE
A_33_P3371727	SAT1	ENST00000379253	spermidine/spermine N1-acetyltransferase 1	6303	3.53832	8.95731	9.12685	0.000156363	0.00722039	unique gene,perfect match	SAT1	protein_coding	FALSE	FALSE	FALSE
A_24_P132099	HMGN3	NM_138730	high mobility group nucleosomal binding domain 3	9324	-1.54108	10.9763	-9.11966	0.000157007	0.00724432	multiple matching genes	NA	NA	FALSE	FALSE	FALSE
A_24_P331704	KRT80	NM_182507	keratin 80, type II	144501	1.48001	13.4469	9.11516	0.000157412	0.00725683	unique gene,perfect match	KRT80	retained_intron,protein_coding	FALSE	FALSE	FALSE
A_33_P3373364	CLIC4	NM_013943	chloride intracellular channel 4	25932	1.95826	11.7911	9.11296	0.00015761	0.00725683	multiple matching genes	NA	NA	FALSE	FALSE	FALSE
A_24_P6030	FAM165B	ENST00000481710	family with sequence similarity 165, member B [Source:HGNC Symbol;Acc:1293] [ENST00000481710]	NA	-1.75188	7.70164	-9.1123	0.00015767	0.00725683	multiple matching genes	NA	NA	FALSE	FALSE	FALSE
A_23_P50697	PSG1	NM_006905	pregnancy specific beta-1-glycoprotein 1	5669	3.23878	7.80007	9.11103	0.000157785	0.00725683	multiple matching genes	NA	NA	TRUE	FALSE	FALSE
A_21_P0010703	RP11-67L3.4	ENST00000433690	NA	NA	-1.60705	6.92516	-9.10625	0.000158217	0.00726527	unique gene,perfect match	RP11-67L3.4	antisense	FALSE	FALSE	FALSE
A_33_P3259058	PSMG4	NM_001128592	proteasome (prosome, macropain) assembly chaperone 4	389362	-1.8641	11.8496	-9.1062	0.000158222	0.00726527	unique gene,perfect match	PSMG4	nonsense_mediated_decay,protein_coding	FALSE	FALSE	FALSE
A_32_P101699	RP11-505K9.1	ENST00000565382	NA	729887	-2.29023	9.49143	-9.10243	0.000158563	0.00727514	unique gene,perfect match	RP11-505K9.1	antisense	FALSE	FALSE	FALSE
A_23_P122674	PAK1IP1	NM_017906	PAK1 interacting protein 1	55003	-1.69124	10.0802	-9.10017	0.000158769	0.00727874	unique gene,perfect match	PAK1IP1	protein_coding	FALSE	FALSE	FALSE
A_33_P3362631	GUF1	NM_021927	GUF1 GTPase homolog (S. cerevisiae)	60558	-1.71503	9.81884	-9.09476	0.000159263	0.00728633	unique gene,perfect match	GUF1	processed_transcript,protein_coding	FALSE	FALSE	FALSE
A_33_P3257993	RNF125	NM_017831	ring finger protein 125, E3 ubiquitin protein ligase	54941	-1.73837	7.52031	-9.09425	0.000159309	0.00728633	unique gene,perfect match	RNF125	protein_coding	FALSE	FALSE	FALSE
A_33_P3372237	DCAF13	NM_015420	DDB1 and CUL4 associated factor 13	25879	-1.92658	8.67969	-9.09317	0.000159408	0.00728633	unique gene,perfect match	DCAF13	retained_intron,protein_coding	FALSE	FALSE	FALSE
A_23_P334883	SHANK2	NM_012309	SH3 and multiple ankyrin repeat domains 2	22941	2.27315	7.10583	9.09279	0.000159442	0.00728633	unique gene,perfect match	SHANK2	protein_coding	FALSE	FALSE	FALSE
A_23_P89199	COPS3	NM_003653	COP9 signalosome subunit 3	8533	-1.47503	11.9936	-9.08862	0.000159824	0.00729214	unique gene,perfect match	COPS3	protein_coding,nonsense_mediated_decay,retained_intron	FALSE	FALSE	FALSE
A_23_P352870	PVRL2	NM_002856	poliovirus receptor-related 2 (herpesvirus entry mediator B)	5819	2.4459	8.58677	9.08457	0.000160196	0.00730332	unique gene,perfect match	NECTIN2	retained_intron,protein_coding	FALSE	FALSE	TRUE
A_23_P389250	SMCO2	NM_001145010	single-pass membrane protein with coiled-coil domains 2	341346	3.03894	8.49285	9.07558	0.000161025	0.00733277	unique gene,perfect match	SMCO2	protein_coding,retained_intron	FALSE	FALSE	FALSE
A_23_P127495	BBOX1	NM_003986	butyrobetaine (gamma), 2-oxoglutarate dioxygenase (gamma-butyrobetaine hydroxylase) 1	8424	-2.87977	10.1549	-9.07258	0.000161303	0.00733277	unique gene,perfect match	BBOX1	protein_coding	FALSE	FALSE	FALSE
A_33_P3346669	PLCE1	NM_016341	phospholipase C, epsilon 1	51196	-1.48026	7.3641	-9.07241	0.000161319	0.00733277	unique gene,perfect match	PLCE1	processed_transcript,protein_coding	FALSE	FALSE	FALSE
A_21_P0013083	RBMXL1	NM_001162536	RNA binding motif protein, X-linked-like 1	494115	-1.6364	10.6329	-9.07203	0.000161354	0.00733277	multiple matching genes;no perfect matching probe	NA	NA	FALSE	FALSE	FALSE
A_33_P3235716	SPSB3	NM_080861	splA/ryanodine receptor domain and SOCS box containing 3	90864	1.73338	14.069	9.06803	0.000161725	0.00734172	unique gene,perfect match	SPSB3	retained_intron,protein_coding	FALSE	FALSE	FALSE
A_33_P3378047	SESTD1	NM_178123	SEC14 and spectrin domains 1	91404	1.91206	8.14621	9.06662	0.000161856	0.00734172	unique gene,perfect match	SESTD1	protein_coding	FALSE	FALSE	FALSE
A_19_P00321010	LINC01133	ENST00000635112	NA	100505633	-1.75286	10.3518	-9.06137	0.000162346	0.00734172	unique gene,perfect match	LINC01133	lincRNA	FALSE	FALSE	FALSE
A_33_P3239112	PTCH1	ENST00000375290	NA	5727	1.79344	6.84805	9.05993	0.000162481	0.00734172	unique gene,perfect match	PTCH1	nonsense_mediated_decay	FALSE	FALSE	TRUE
A_23_P126291	SNRPE	NM_003094	small nuclear ribonucleoprotein polypeptide E	6635	-1.89438	13.288	-9.05826	0.000162636	0.00734172	multiple matching genes	NA	NA	FALSE	FALSE	FALSE
A_19_P00804596	C17orf51	NM_001113434	chromosome 17 open reading frame 51	339263	-1.50067	8.58255	-9.05821	0.000162641	0.00734172	multiple matching genes	NA	NA	FALSE	FALSE	FALSE
A_33_P3323298	JUN	NM_002228	jun proto-oncogene	3725	1.60635	9.96041	9.05644	0.000162807	0.00734172	unique gene,perfect match	JUN	protein_coding	FALSE	FALSE	FALSE
A_33_P3374378	GTDC1	AK126774	glycosyltransferase-like domain containing 1	79712	-1.46422	5.90827	-9.05536	0.000162908	0.00734172	unique gene,perfect match	GTDC1	protein_coding	TRUE	FALSE	FALSE
A_33_P3272291	AKR1C4	NM_001818	aldo-keto reductase family 1, member C4	1109	-1.79332	6.93973	-9.05502	0.00016294	0.00734172	unique gene,perfect match	AKR1C4	protein_coding	FALSE	FALSE	FALSE
A_33_P3267150	A_33_P3267150	A_33_P3267150	Unknown	NA	-1.61626	7.24813	-9.055	0.000162942	0.00734172	No BLAST hit	NA	NA	FALSE	FALSE	FALSE
A_24_P244699	NUDT15	NM_018283	nudix (nucleoside diphosphate linked moiety X)-type motif 15	55270	-1.80064	8.75288	-9.05262	0.000163165	0.00734172	unique gene,perfect match	NUDT15	protein_coding	FALSE	FALSE	FALSE
A_33_P3266923	LMTK2	NM_014916	lemur tyrosine kinase 2	22853	2.69881	9.74243	9.05226	0.000163199	0.00734172	unique gene,perfect match	LMTK2	protein_coding	FALSE	FALSE	FALSE
A_33_P3278058	PIH1D2	NM_138789	PIH1 domain containing 2	120379	-1.85274	7.44654	-9.05194	0.000163229	0.00734172	unique gene,perfect match	PIH1D2	protein_coding	FALSE	FALSE	FALSE
A_23_P425880	TRIO	NM_007118	trio Rho guanine nucleotide exchange factor	7204	2.00907	10.6059	9.05073	0.000163343	0.00734172	unique gene,perfect match	TRIO	protein_coding,nonsense_mediated_decay	TRUE	FALSE	FALSE
A_24_P175427	MRRF	NM_199177	mitochondrial ribosome recycling factor	92399	-1.61462	7.21059	-9.04788	0.000163611	0.00734804	multiple matching genes	NA	NA	FALSE	FALSE	FALSE
A_32_P120895	LYSMD2	NM_153374	LysM, putative peptidoglycan-binding, domain containing 2	256586	-1.4824	9.76987	-9.04582	0.000163805	0.00734854	unique gene,perfect match	LYSMD2	protein_coding	FALSE	FALSE	FALSE
A_33_P3281273	S1PR4	NM_003775	sphingosine-1-phosphate receptor 4	8698	2.55943	8.12032	9.0441	0.000163968	0.00734854	unique gene,perfect match	S1PR4	protein_coding	FALSE	FALSE	TRUE
A_23_P364613	HOGA1	NM_138413	4-hydroxy-2-oxoglutarate aldolase 1	112817	-1.45981	5.80636	-9.04307	0.000164065	0.00734854	unique gene,perfect match	HOGA1	protein_coding	FALSE	FALSE	FALSE
A_33_P3349702	RP3-449O17.1	ENST00000443042	NA	400927	1.92103	6.49845	9.0416	0.000164204	0.00734854	unique gene,perfect match	RP3-449O17.1	processed_transcript	FALSE	FALSE	FALSE
A_23_P61633	TNK2	NM_005781	tyrosine kinase, non-receptor, 2	10188	1.6167	11.5333	9.03477	0.000164852	0.00734854	unique gene,perfect match	TNK2	protein_coding,retained_intron	FALSE	FALSE	FALSE
A_23_P14559	RIPK3	NM_006871	receptor-interacting serine-threonine kinase 3	11035	1.44479	8.22395	9.03354	0.000164969	0.00734854	multiple matching genes	NA	NA	FALSE	FALSE	FALSE
A_33_P3331511	LINC00173	ENST00000480237	NA	100287569	1.88483	6.9899	9.03251	0.000165067	0.00734854	unique gene,perfect match	LINC00173	lincRNA	FALSE	FALSE	FALSE
A_23_P33984	TMEM27	NM_020665	transmembrane protein 27	57393	2.11474	8.78416	9.03249	0.000165069	0.00734854	unique gene,perfect match	TMEM27	protein_coding	FALSE	FALSE	FALSE
A_33_P3375314	ATP9A	NM_006045	ATPase, class II, type 9A	10079	1.67427	9.47783	9.02859	0.000165441	0.00734854	unique gene,perfect match	ATP9A	protein_coding	FALSE	FALSE	FALSE
A_23_P338325	ELK3	NM_005230	ELK3, ETS-domain protein (SRF accessory protein 2)	2004	1.56447	8.8994	9.02746	0.000165548	0.00734854	unique gene,perfect match	ELK3	processed_transcript,nonsense_mediated_decay,protein_coding	FALSE	FALSE	FALSE
A_33_P3215768	GALNT6	NM_007210	polypeptide N-acetylgalactosaminyltransferase 6	11226	2.33941	10.2727	9.02695	0.000165597	0.00734854	unique gene,perfect match	GALNT6	protein_coding	TRUE	FALSE	FALSE
A_24_P92256	SGSM2	NM_014853	small G protein signaling modulator 2	9905	1.57005	9.34745	9.02634	0.000165656	0.00734854	unique gene,perfect match	SGSM2	protein_coding,retained_intron	FALSE	FALSE	FALSE
A_23_P86079	ANKRD65	NM_001145210	ankyrin repeat domain 65	441869	1.72881	8.356	9.02334	0.000165943	0.00734854	unique gene,perfect match	ANKRD65	protein_coding	FALSE	FALSE	FALSE
A_33_P3671506	LOC153811	AK021734	uncharacterized LOC153811	153811	1.95539	8.73141	9.02323	0.000165954	0.00734854	unique gene,perfect match	RNF130	protein_coding	FALSE	FALSE	FALSE
A_23_P218237	LCAT	NM_000229	lecithin-cholesterol acyltransferase	3931	2.84063	8.11769	9.02072	0.000166194	0.00734854	unique gene,perfect match	LCAT	protein_coding,nonsense_mediated_decay	TRUE	FALSE	FALSE
A_21_P0000193	SF3A3	NM_006802	splicing factor 3a, subunit 3, 60kDa	10946	-1.52379	10.9878	-9.01682	0.00016657	0.00734854	unique gene,perfect match	SF3A3	protein_coding	FALSE	FALSE	FALSE
A_23_P128323	SCNN1A	NM_001038	sodium channel, non voltage gated 1 alpha subunit	6337	1.58091	11.0461	9.01576	0.000166671	0.00734854	unique gene,perfect match	SCNN1A	nonsense_mediated_decay,protein_coding	FALSE	FALSE	FALSE
A_23_P413796	HAUS1	NM_138443	HAUS augmin-like complex, subunit 1	115106	-1.7381	10.9577	-9.01492	0.000166752	0.00734854	multiple matching genes	NA	NA	FALSE	FALSE	FALSE
A_23_P70409	POLR1C	NM_203290	polymerase (RNA) I polypeptide C, 30kDa	9533	-1.63841	9.87416	-9.01453	0.00016679	0.00734854	unique gene,perfect match	POLR1C	retained_intron,protein_coding	FALSE	FALSE	FALSE
A_19_P00805563	lincRNA:chr6:5047814-5048418_F	lincRNA:chr6:5047814-5048418_F	lincRNA:chr6:5047814-5048418 forward strand	NA	-1.8026	6.26256	-9.01322	0.000166916	0.00734854	No BLAST hit	NA	NA	FALSE	FALSE	FALSE
A_33_P3338166	NUAK2	NM_030952	NUAK family, SNF1-like kinase, 2	81788	1.62698	11.4957	9.0121	0.000167024	0.00734854	unique gene,perfect match	NUAK2	protein_coding	FALSE	FALSE	FALSE
A_19_P00321272	XLOC_014105	BX648824	GB	NA	3.25836	7.67128	9.01166	0.000167066	0.00734854	multiple matching genes	NA	NA	FALSE	FALSE	FALSE
A_23_P45524	NGFRAP1	NM_014380	nerve growth factor receptor (TNFRSF16) associated protein 1	27018	-1.77431	14.6074	-9.01111	0.00016712	0.00734854	unique gene,perfect match	BEX3	protein_coding	FALSE	FALSE	TRUE
A_23_P73493	CETN2	NM_004344	centrin, EF-hand protein, 2	1069	-1.58234	11.9939	-9.0111	0.00016712	0.00734854	unique gene,perfect match	CETN2	protein_coding	FALSE	FALSE	FALSE
A_19_P00802810	lincRNA:chr9:37876125-37881925_F	lincRNA:chr9:37876125-37881925_F	lincRNA:chr9:37876125-37881925 forward strand	NA	-2.57475	9.54934	-9.01025	0.000167203	0.00734854	multiple matching genes	NA	NA	FALSE	FALSE	FALSE
A_24_P270460	IFI27	NM_005532	interferon, alpha-inducible protein 27	3429	2.64681	13.7919	9.0099	0.000167237	0.00734854	unique gene,perfect match	IFI27	retained_intron,nonsense_mediated_decay,protein_coding	FALSE	FALSE	FALSE
A_33_P3393796	TRMT5	NM_020810	tRNA methyltransferase 5	57570	-1.45479	10.2991	-9.0093	0.000167295	0.00734854	unique gene,perfect match	TRMT5	protein_coding	FALSE	FALSE	FALSE
A_23_P117494	MTHFD1	NM_005956	methylenetetrahydrofolate dehydrogenase (NADP+ dependent) 1, methenyltetrahydrofolate cyclohydrolase, formyltetrahydrofolate synthetase	4522	-1.6444	11.8054	-9.00902	0.000167322	0.00734854	unique gene,perfect match	MTHFD1	retained_intron,processed_transcript,protein_coding	FALSE	FALSE	FALSE
A_23_P202206	GSTO2	NM_183239	glutathione S-transferase omega 2	119391	-2.16551	10.0645	-9.00885	0.000167338	0.00734854	unique gene,perfect match	GSTO2	retained_intron,processed_transcript,protein_coding	FALSE	FALSE	FALSE
A_23_P103011	RAB36	NM_004914	RAB36, member RAS oncogene family	9609	-1.45619	8.67768	-9.00175	0.000168027	0.00736471	unique gene,perfect match	RAB36	protein_coding	TRUE	FALSE	FALSE
A_23_P50591	KCNK6	NM_004823	potassium channel, two pore domain subfamily K, member 6	9424	1.73919	11.1541	9.00097	0.000168103	0.00736471	unique gene,perfect match	KCNK6	protein_coding	FALSE	FALSE	FALSE
A_23_P130194	PYCR1	NM_006907	pyrroline-5-carboxylate reductase 1	5831	-1.82634	10.3449	-9.00025	0.000168173	0.00736471	unique gene,perfect match	PYCR1	protein_coding	FALSE	FALSE	FALSE
A_32_P174083	CYCS	NM_018947	cytochrome c, somatic	54205	-1.81508	8.39252	-8.99976	0.00016822	0.00736471	No BLAST hit	NA	NA	FALSE	FALSE	FALSE
A_19_P00321009	LINC01133	ENST00000423943	NA	100505633	-1.48058	10.5222	-8.99503	0.000168682	0.00737004	unique gene,perfect match	LINC01133	lincRNA	FALSE	FALSE	FALSE
A_21_P0011252	MAGOH3P	ENST00000605130	NA	NA	-1.94826	8.57797	-8.99465	0.000168719	0.00737004	unique gene,perfect match	MAGOH3P	unprocessed_pseudogene	FALSE	FALSE	FALSE
A_33_P3253832	FV367791	FV367791	Unknown	NA	1.75648	13.1131	8.99424	0.000168759	0.00737004	no perfect matching probe	CERCAM	protein_coding	FALSE	FALSE	FALSE
A_19_P00320889	PLD1	ENST00000497307	NA	NA	1.74073	8.16938	8.99268	0.000168912	0.00737004	unique gene,perfect match	PLD1	processed_transcript	FALSE	FALSE	FALSE
A_33_P3216610	TMPRSS4	NM_019894	transmembrane protease, serine 4	56649	2.48208	10.8044	8.99193	0.000168985	0.00737004	unique gene,perfect match	TMPRSS4	protein_coding	FALSE	FALSE	FALSE
A_33_P3390477	MRPL4	NM_146388	mitochondrial ribosomal protein L4	51073	-1.57906	13.2567	-8.9878	0.00016939	0.00737781	unique gene,perfect match	MRPL4	protein_coding	FALSE	FALSE	FALSE
A_23_P156402	NME5	NM_003551	NME/NM23 family member 5	8382	-2.57857	7.3517	-8.98749	0.00016942	0.00737781	unique gene,perfect match	NME5	retained_intron,protein_coding,processed_transcript	FALSE	FALSE	FALSE
A_24_P234838	PCDH1	NM_032420	protocadherin 1	5097	2.11102	6.8124	8.98277	0.000169884	0.00738634	unique gene,perfect match	PCDH1	protein_coding	TRUE	FALSE	FALSE
A_23_P2423	MAGOHB	NM_018048	mago-nashi homolog B (Drosophila)	55110	-1.53209	11.2647	-8.98121	0.000170038	0.00738634	no perfect matching probe	MAGOHB	retained_intron,nonsense_mediated_decay,protein_coding	FALSE	FALSE	FALSE
A_21_P0013175	XLOC_l2_013293	TCONS_l2_00025688	BROAD Institute lincRNA (XLOC_l2_013293), lincRNA [TCONS_l2_00025688]	NA	-2.30431	6.75729	-8.98022	0.000170136	0.00738634	No BLAST hit	NA	NA	FALSE	FALSE	FALSE
A_33_P3223097	LINC00467	ENST00000448567	NA	84791	-2.13902	9.40712	-8.97959	0.000170198	0.00738634	unique gene,perfect match	LINC00467	lincRNA	FALSE	FALSE	FALSE
A_33_P3321342	INSIG2	NM_016133	insulin induced gene 2	51141	1.63056	10.8546	8.97891	0.000170265	0.00738634	unique gene,perfect match	INSIG2	processed_transcript,protein_coding,nonsense_mediated_decay	FALSE	FALSE	FALSE
A_19_P00316109	XLOC_014105	BX648824	GB	NA	2.4792	6.84849	8.97766	0.000170389	0.00738634	multiple matching genes	NA	NA	FALSE	FALSE	FALSE
A_23_P153571	IGFL2	NM_001002915	IGF-like family member 2	147920	-2.35161	12.8189	-8.97459	0.000170692	0.00739078	unique gene,perfect match	IGFL2	protein_coding,retained_intron,processed_transcript	TRUE	TRUE	FALSE
A_23_P170491	TRAIP	NM_005879	TRAF interacting protein	10293	-1.53534	8.91962	-8.97402	0.000170749	0.00739078	unique gene,perfect match	TRAIP	retained_intron,protein_coding	FALSE	FALSE	FALSE
A_23_P370989	MCM4	NM_005914	minichromosome maintenance complex component 4	4173	-1.63817	9.03701	-8.97208	0.000170941	0.00739352	unique gene,perfect match	MCM4	retained_intron,nonsense_mediated_decay,protein_coding	FALSE	FALSE	FALSE
A_21_P0000666	SMIM10L1	NR_036583	small integral membrane protein 10 like 1	100129361	-1.44921	7.61415	-8.96775	0.000171371	0.00740652	unique gene,perfect match	SMIM10L1	protein_coding	FALSE	FALSE	FALSE
A_33_P3333282	FGF11	NM_004112	fibroblast growth factor 11	2256	1.95537	8.07694	8.96482	0.000171662	0.00740904	multiple matching genes	NA	NA	FALSE	TRUE	FALSE
A_24_P943193	PREPL	NM_006036	prolyl endopeptidase-like	9581	-1.45684	9.25051	-8.96457	0.000171687	0.00740904	unique gene,perfect match	PREPL	protein_coding	FALSE	FALSE	FALSE
A_23_P259333	C6orf203	NM_016487	chromosome 6 open reading frame 203	51250	-1.6414	10.4026	-8.96237	0.000171908	0.00741162	multiple matching genes	NA	NA	FALSE	FALSE	FALSE
A_24_P289795	LINC00302	ENST00000444515	NA	388699	1.65418	7.16617	8.96138	0.000172006	0.00741162	unique gene,perfect match	LINC00302	lincRNA	FALSE	FALSE	FALSE
A_33_P3231267	CTD-2366F13.1	ENST00000499459	NA	257396	-2.126	6.43391	-8.95938	0.000172206	0.00741173	unique gene,perfect match	CTD-2366F13.1	antisense	FALSE	FALSE	FALSE
A_21_P0011696	LINC00665	NR_038279	long intergenic non-protein coding RNA 665	100506930	-1.56534	8.63178	-8.95878	0.000172267	0.00741173	multiple matching genes	NA	NA	FALSE	FALSE	FALSE
A_23_P56559	DHRS9	NM_005771	dehydrogenase/reductase (SDR family) member 9	10170	2.06272	14.6016	8.9564	0.000172505	0.00741201	unique gene,perfect match	DHRS9	protein_coding	TRUE	FALSE	FALSE
A_21_P0009752	XLOC_013282	TCONS_00027258	BROAD Institute lincRNA (XLOC_013282), lincRNA [TCONS_00027258]	NA	-1.66163	8.49562	-8.95594	0.00017255	0.00741201	no perfect matching probe	LINC00662	lincRNA	FALSE	FALSE	FALSE
A_23_P386561	TWISTNB	NM_001002926	TWIST neighbor	221830	-1.54519	8.99643	-8.95355	0.000172791	0.00741201	unique gene,perfect match	TWISTNB	protein_coding	FALSE	FALSE	FALSE
A_32_P104000	DCUN1D3	NM_173475	DCN1, defective in cullin neddylation 1, domain containing 3	123879	2.10706	11.3135	8.9524	0.000172907	0.00741201	no perfect matching probe	DCUN1D3	protein_coding	FALSE	FALSE	FALSE
A_21_P0008404	RP11-44N21.1	ENST00000548361	NA	102723354	-2.1105	9.60446	-8.95227	0.000172919	0.00741201	unique gene,perfect match	RP11-44N21.1	lincRNA	FALSE	FALSE	FALSE
A_33_P3296333	NTM	NM_001144058	neurotrimin	50863	1.44737	6.39015	8.94971	0.000173177	0.00741649	unique gene,perfect match	NTM	processed_transcript,protein_coding	TRUE	FALSE	FALSE
A_23_P116557	LGALS9	NM_009587	lectin, galactoside-binding, soluble, 9	3965	1.76478	9.27025	8.94644	0.000173507	0.00741649	multiple matching genes	NA	NA	FALSE	FALSE	FALSE
A_21_P0000347	SNORA76C	NR_002995	small nucleolar RNA, H/ACA box 76C	677842	-2.0337	9.56401	-8.94447	0.000173705	0.00741649	multiple matching genes	NA	NA	FALSE	FALSE	FALSE
A_24_P357726	PSG8	NM_182707	pregnancy specific beta-1-glycoprotein 8	440533	1.71991	6.72783	8.94336	0.000173818	0.00741649	multiple matching genes	NA	NA	TRUE	FALSE	FALSE
A_23_P259594	AKAP7	NM_016377	A kinase (PRKA) anchor protein 7	9465	-1.61128	7.72327	-8.94147	0.000174009	0.00741649	unique gene,perfect match	AKAP7	protein_coding	FALSE	FALSE	FALSE
A_33_P3417820	NOL12	NM_024313	nucleolar protein 12	79159	-1.43222	11.7671	-8.94115	0.000174042	0.00741649	unique gene,perfect match	NOL12	protein_coding,nonsense_mediated_decay,processed_transcript	FALSE	FALSE	FALSE
A_24_P21887	PLCH2	NM_014638	phospholipase C, eta 2	9651	1.57538	8.32525	8.94092	0.000174064	0.00741649	unique gene,perfect match	PLCH2	retained_intron,protein_coding	FALSE	FALSE	FALSE
A_33_P3219527	RTKN2	ENST00000395265	rhotekin 2 [Source:HGNC Symbol;Acc:19364] [ENST00000395265]	219790	1.45095	5.88906	8.94032	0.000174125	0.00741649	unique gene,perfect match	RTKN2	protein_coding	FALSE	FALSE	FALSE
A_21_P0009960	XLOC_013541	BX116929	BX116929 Soares_multiple_sclerosis_2NbHMSP Homo sapiens cDNA clone IMAGp998E17622, mRNA sequence [BX116929]	NA	1.62119	6.17457	8.93971	0.000174188	0.00741649	No BLAST hit	NA	NA	FALSE	FALSE	FALSE
A_23_P200404	AK2	NM_001625	adenylate kinase 2	204	-1.76489	12.9722	-8.93822	0.000174338	0.0074174	unique gene,perfect match	AK2	protein_coding	FALSE	FALSE	FALSE
A_24_P280868	FAM86B2	NM_001137610	family with sequence similarity 86, member B2	653333	-2.0209	10.1997	-8.93484	0.000174682	0.00742652	multiple matching genes	NA	NA	FALSE	FALSE	FALSE
A_32_P75299	TOMM5	NM_001134484	translocase of outer mitochondrial membrane 5 homolog (yeast)	401505	-1.52673	14.3391	-8.93074	0.0001751	0.00743007	multiple matching genes	NA	NA	FALSE	FALSE	FALSE
A_23_P133694	SLC29A1	NM_001078177	solute carrier family 29 (equilibrative nucleoside transporter), member 1	2030	1.45977	10.6388	8.93008	0.000175168	0.00743007	unique gene,perfect match	SLC29A1	protein_coding	FALSE	FALSE	FALSE
A_19_P00321259	LINC01133	ENST00000423943	NA	100505633	-1.54077	11.3084	-8.92981	0.000175195	0.00743007	unique gene,perfect match	LINC01133	lincRNA	FALSE	FALSE	FALSE
A_19_P00319717	AC074286.1	ENST00000443132	NA	NA	-1.71695	5.81773	-8.92894	0.000175284	0.00743007	unique gene,perfect match	AC074286.1	sense_overlapping	FALSE	FALSE	FALSE
A_24_P208825	MUC4	NM_018406	mucin 4, cell surface associated	4585	3.3022	7.45583	8.9243	0.000175758	0.00744462	unique gene,perfect match	MUC4	retained_intron,nonsense_mediated_decay,protein_coding	FALSE	FALSE	FALSE
A_21_P0003304	RP11-275H4.1	ENST00000460993	NA	NA	-1.66396	6.70538	-8.92133	0.000176063	0.00744462	unique gene,perfect match	RP11-275H4.1	lincRNA	FALSE	FALSE	FALSE
A_33_P3417517	BRD8	NM_139199	bromodomain containing 8	10902	-1.69638	5.84826	-8.92133	0.000176063	0.00744462	unique gene,perfect match	BRD8	protein_coding	FALSE	FALSE	FALSE
A_21_P0003454	RP11-293A21.1	ENST00000467484	NA	NA	-2.00088	6.86429	-8.92052	0.000176146	0.00744462	unique gene,perfect match	RP11-293A21.1	antisense	FALSE	FALSE	FALSE
A_23_P133284	RIOK2	NM_018343	RIO kinase 2	55781	-1.4285	10.4643	-8.91882	0.000176321	0.00744651	no perfect matching probe	RIOK2	protein_coding	FALSE	FALSE	FALSE
A_21_P0011014	XLOC_l2_002742	TCONS_l2_00005153	BROAD Institute lincRNA (XLOC_l2_002742), lincRNA [TCONS_l2_00005153]	NA	-1.76995	9.00225	-8.91589	0.000176623	0.00745376	multiple matching genes	NA	NA	FALSE	FALSE	FALSE
A_23_P91430	PXMP4	NM_007238	peroxisomal membrane protein 4, 24kDa	11264	-1.73309	10.9055	-8.91269	0.000176953	0.00746009	unique gene,perfect match	PXMP4	protein_coding	FALSE	FALSE	FALSE
A_32_P170444	SUB1	NM_006713	SUB1 homolog (S. cerevisiae)	10923	-1.64043	8.789	-8.91192	0.000177033	0.00746009	unique gene,perfect match	SUB1	protein_coding	FALSE	FALSE	FALSE
A_23_P333951	DNAH14	NM_144989	dynein, axonemal, heavy chain 14	127602	-1.64513	7.95317	-8.90673	0.00017757	0.00747015	unique gene,perfect match	DNAH14	processed_transcript,protein_coding,retained_intron	TRUE	FALSE	FALSE
A_33_P3217238	ATAD2	NM_014109	ATPase family, AAA domain containing 2	29028	-1.56104	9.41292	-8.90667	0.000177576	0.00747015	unique gene,perfect match	ATAD2	protein_coding,nonsense_mediated_decay	FALSE	FALSE	FALSE
A_23_P84929	SLC38A5	NM_033518	solute carrier family 38, member 5	92745	2.38835	8.05826	8.9055	0.000177698	0.00747015	unique gene,perfect match	SLC38A5	retained_intron,protein_coding	FALSE	FALSE	FALSE
A_33_P3285809	SSX2IP	NM_001166417	synovial sarcoma, X breakpoint 2 interacting protein	117178	-1.57469	7.9174	-8.90268	0.000177991	0.00747015	unique gene,perfect match	SSX2IP	retained_intron,protein_coding,nonsense_mediated_decay	FALSE	FALSE	FALSE
A_23_P21162	TCTEX1D2	NM_152773	Tctex1 domain containing 2	255758	-2.49031	10.3836	-10.693	0.000224255	0.00822433	unique gene,perfect match	TCTEX1D2	nonsense_mediated_decay,protein_coding,retained_intron,processed_transcript	FALSE	FALSE	FALSE
A_23_P100141	UNKL	NM_023076	unkempt family zinc finger-like	64718	1.50547	7.84611	8.89797	0.000178482	0.00747015	no perfect matching probe	UNKL	protein_coding,nonsense_mediated_decay	FALSE	FALSE	FALSE
A_24_P73730	CCDC113	NM_014157	coiled-coil domain containing 113	29070	-1.92011	6.47567	-8.89463	0.00017883	0.00747015	unique gene,perfect match	CCDC113	protein_coding	FALSE	FALSE	FALSE
A_23_P132874	CMSS1	NM_032359	cms1 ribosomal small subunit homolog (yeast)	84319	-2.22992	11.4446	-8.89432	0.000178863	0.00747015	unique gene,perfect match	CMSS1	processed_transcript,protein_coding	FALSE	FALSE	FALSE
A_23_P137848	MRPL24	NM_145729	mitochondrial ribosomal protein L24	79590	-1.73134	11.8495	-8.89019	0.000179295	0.00747015	unique gene,perfect match	MRPL24	protein_coding,processed_transcript	TRUE	FALSE	FALSE
A_33_P3306264	LYPD3	NM_014400	LY6/PLAUR domain containing 3	27076	1.72478	14.0639	8.89003	0.000179312	0.00747015	unique gene,perfect match	LYPD3	protein_coding,retained_intron	FALSE	TRUE	FALSE
A_24_P283341	MICAL1	NM_022765	microtubule associated monooxygenase, calponin and LIM domain containing 1	64780	1.69824	9.11997	8.88981	0.000179335	0.00747015	unique gene,perfect match	MICAL1	protein_coding,retained_intron	FALSE	FALSE	FALSE
A_23_P87591	YEATS4	NM_006530	YEATS domain containing 4	8089	-1.7702	10.2856	-8.88814	0.00017951	0.00747015	unique gene,perfect match	YEATS4	protein_coding	FALSE	FALSE	FALSE
A_23_P78980	B3GNT3	NM_014256	UDP-GlcNAc:betaGal beta-1,3-N-acetylglucosaminyltransferase 3	10331	1.86141	13.2625	8.88515	0.000179825	0.00747015	unique gene,perfect match	B3GNT3	protein_coding	TRUE	FALSE	FALSE
A_33_P3319161	FXN	NM_181425	frataxin	2395	-1.63538	9.56459	-8.88466	0.000179877	0.00747015	unique gene,perfect match	FXN	protein_coding	TRUE	FALSE	FALSE
A_24_P55250	HDDC2	NM_016063	HD domain containing 2	51020	-2.23034	11.0934	-8.88465	0.000179878	0.00747015	unique gene,perfect match	HDDC2	retained_intron,protein_coding,nonsense_mediated_decay	FALSE	FALSE	FALSE
A_33_P3233871	F12	NM_000505	coagulation factor XII (Hageman factor)	2161	-2.3775	11.0797	-8.88404	0.000179942	0.00747015	unique gene,perfect match	F12	protein_coding,retained_intron	TRUE	TRUE	FALSE
A_32_P24585	SH3PXD2B	NM_001017995	SH3 and PX domains 2B	285590	1.78511	9.77177	8.88241	0.000180114	0.00747015	unique gene,perfect match	SH3PXD2B	protein_coding	FALSE	FALSE	FALSE
A_23_P90311	TICAM1	NM_182919	toll-like receptor adaptor molecule 1	148022	1.45375	13.9671	8.88179	0.000180179	0.00747015	unique gene,perfect match	TICAM1	protein_coding	FALSE	FALSE	FALSE
A_19_P00319882	TSTD3	NM_001195131	thiosulfate sulfurtransferase (rhodanese)-like domain containing 3	100130890	-1.53669	8.93635	-8.88079	0.000180285	0.00747015	unique gene,perfect match	TSTD3	protein_coding	FALSE	FALSE	FALSE
A_24_P943095	SPECC1	NM_001033553	sperm antigen with calponin homology and coiled-coil domains 1	92521	1.5428	8.2543	8.87727	0.000180656	0.00747015	unique gene,perfect match	SPECC1	retained_intron,protein_coding	FALSE	FALSE	FALSE
A_23_P106145	ERO1L	NM_014584	ERO1-like (S. cerevisiae)	30001	2.64558	13.8734	8.87722	0.000180662	0.00747015	unique gene,perfect match	ERO1A	protein_coding,retained_intron,nonsense_mediated_decay	FALSE	FALSE	FALSE
A_23_P142424	IGFLR1	NM_024660	IGF-like family receptor 1	79713	-1.54645	8.8699	-8.87665	0.000180722	0.00747015	multiple matching genes	NA	NA	TRUE	FALSE	TRUE
A_23_P25525	GTF3A	NM_002097	general transcription factor IIIA	2971	-1.45984	13.0816	-8.87569	0.000180824	0.00747015	unique gene,perfect match	GTF3A	retained_intron,processed_transcript,nonsense_mediated_decay,protein_coding	FALSE	FALSE	FALSE
A_23_P120883	HMOX1	NM_002133	heme oxygenase (decycling) 1	3162	2.76147	10.3379	8.8745	0.00018095	0.00747015	unique gene,perfect match	HMOX1	protein_coding	FALSE	FALSE	FALSE
A_33_P3350758	RASAL2	NM_170692	RAS protein activator like 2	9462	1.5589	9.47192	8.87279	0.000181132	0.00747015	unique gene,perfect match	RASAL2	protein_coding	FALSE	FALSE	FALSE
A_33_P3292235	PAQR3	ENST00000342820	NA	152559	-1.6806	7.18245	-8.87249	0.000181164	0.00747015	unique gene,perfect match	PAQR3	nonsense_mediated_decay	FALSE	FALSE	FALSE
A_24_P816384	UBE2Q2P1	NR_003661	ubiquitin-conjugating enzyme E2Q family member 2 pseudogene 1	388165	1.85578	9.73108	8.87167	0.00018125	0.00747015	multiple matching genes	NA	NA	FALSE	FALSE	FALSE
A_33_P3213857	RNASEH2B	NM_001142279	ribonuclease H2, subunit B	79621	-1.52837	10.4422	-8.87074	0.00018135	0.00747015	unique gene,perfect match	RNASEH2B	protein_coding,retained_intron,processed_transcript	FALSE	FALSE	FALSE
A_23_P87257	MRPL17	NM_022061	mitochondrial ribosomal protein L17	63875	-2.05647	11.5755	-8.87037	0.000181388	0.00747015	unique gene,perfect match	MRPL17	retained_intron,protein_coding	FALSE	FALSE	FALSE
A_33_P3256920	WNT7B	NM_058238	wingless-type MMTV integration site family, member 7B	7477	2.51133	9.02726	8.86995	0.000181434	0.00747015	multiple matching genes	NA	NA	TRUE	TRUE	FALSE
A_23_P11032	SLC9A7	NM_032591	solute carrier family 9, subfamily A (NHE7, cation proton antiporter 7), member 7	84679	1.64537	9.71538	8.86944	0.000181487	0.00747015	multiple matching genes	NA	NA	FALSE	FALSE	FALSE
A_21_P0013553	RP11-390F4.6	ENST00000413145	NA	NA	-1.44727	6.37961	-8.86799	0.000181643	0.00747015	unique gene,perfect match	RP11-390F4.6	lincRNA	FALSE	FALSE	FALSE
A_32_P175715	MEIG1	NM_001080836	meiosis/spermiogenesis associated 1	644890	-1.43466	6.04319	-8.86762	0.000181682	0.00747015	unique gene,perfect match	MEIG1	protein_coding,processed_transcript	FALSE	FALSE	FALSE
A_24_P74070	PARD6G	NM_032510	par-6 family cell polarity regulator gamma	84552	-1.48002	10.1671	-8.86743	0.000181702	0.00747015	unique gene,perfect match	PARD6G	protein_coding	FALSE	FALSE	FALSE
A_23_P71270	AZGP1	NM_001185	alpha-2-glycoprotein 1, zinc-binding	563	2.9585	8.23354	8.86515	0.000181945	0.00747015	unique gene,perfect match	AZGP1	protein_coding,processed_transcript,retained_intron	TRUE	TRUE	FALSE
A_23_P127995	CLNS1A	NM_001293	chloride channel, nucleotide-sensitive, 1A	1207	-1.47602	13.0063	-8.86509	0.000181952	0.00747015	unique gene,perfect match	CLNS1A	nonsense_mediated_decay,protein_coding	FALSE	FALSE	FALSE
A_24_P12397	TREM2	NM_018965	triggering receptor expressed on myeloid cells 2	54209	-1.90538	6.17552	-8.865	0.000181961	0.00747015	unique gene,perfect match	TREM2	protein_coding	TRUE	FALSE	TRUE
A_19_P00811284	NASP	NM_002482	nuclear autoantigenic sperm protein (histone-binding)	4678	-1.58986	6.51108	-8.859	0.000182602	0.00748879	no perfect matching probe	NASP	protein_coding	FALSE	FALSE	FALSE
A_33_P3385957	TTLL1	NM_012263	tubulin tyrosine ligase-like family member 1	25809	-1.48561	6.72389	-8.85697	0.00018282	0.00748879	unique gene,perfect match	TTLL1	nonsense_mediated_decay,protein_coding	FALSE	FALSE	FALSE
A_33_P3357530	SLC12A7	NM_006598	solute carrier family 12 (potassium/chloride transporter), member 7	10723	2.14448	11.1001	8.85641	0.00018288	0.00748879	unique gene,perfect match	SLC12A7	protein_coding	FALSE	FALSE	FALSE
A_24_P263543	SNRPD2P1	ENST00000489253	NA	NA	-1.87112	13.7285	-8.85588	0.000182937	0.00748879	unique gene,perfect match	SNRPD2P1	processed_pseudogene	FALSE	FALSE	FALSE
A_23_P111311	AKAP12	NM_144497	A kinase (PRKA) anchor protein 12	9590	2.62912	6.2672	8.85319	0.000183226	0.00749473	unique gene,perfect match	AKAP12	protein_coding	FALSE	FALSE	FALSE
A_32_P214665	PCP4L1	NM_001102566	Purkinje cell protein 4 like 1	654790	-2.29816	10.4301	-8.85064	0.000183501	0.00749473	unique gene,perfect match	PCP4L1	protein_coding	FALSE	FALSE	FALSE
A_33_P3401658	PSG2	NM_031246	pregnancy specific beta-1-glycoprotein 2	5670	3.20763	8.34038	8.85006	0.000183563	0.00749473	unique gene,perfect match	PSG2	processed_transcript,protein_coding	TRUE	FALSE	FALSE
A_23_P106822	NOB1	NM_014062	NIN1/RPN12 binding protein 1 homolog (S. cerevisiae)	28987	-1.41059	11.0275	-8.84868	0.000183713	0.00749473	multiple matching genes	NA	NA	FALSE	FALSE	FALSE
A_23_P49155	CDH3	NM_001793	cadherin 3, type 1, P-cadherin (placental)	1001	2.27895	14.5525	8.84847	0.000183735	0.00749473	no perfect matching probe	CDH3	protein_coding	FALSE	FALSE	FALSE
A_23_P155288	GFM1	NM_024996	G elongation factor, mitochondrial 1	85476	-1.44344	10.7417	-8.84592	0.00018401	0.00750061	unique gene,perfect match	GFM1	protein_coding,nonsense_mediated_decay	FALSE	FALSE	FALSE
A_23_P44257	COMMD8	NM_017845	COMM domain containing 8	54951	-1.73854	12.3472	-8.84466	0.000184147	0.00750086	unique gene,perfect match	COMMD8	protein_coding	FALSE	FALSE	FALSE
A_23_P54918	LDHD	NM_153486	lactate dehydrogenase D	197257	-1.90723	7.35831	-8.841	0.000184544	0.00750785	unique gene,perfect match	LDHD	protein_coding	FALSE	FALSE	FALSE
A_24_P79808	PBXIP1	NM_020524	pre-B-cell leukemia homeobox interacting protein 1	57326	2.72269	9.32684	8.83857	0.000184808	0.00750785	unique gene,perfect match	PBXIP1	protein_coding	FALSE	FALSE	FALSE
A_23_P361584	TMEM154	NM_152680	transmembrane protein 154	201799	1.62473	13.2826	8.83833	0.000184833	0.00750785	unique gene,perfect match	TMEM154	protein_coding	FALSE	FALSE	FALSE
A_33_P3323074	AGPAT4	NM_020133	1-acylglycerol-3-phosphate O-acyltransferase 4	56895	1.98732	7.52759	8.83825	0.000184843	0.00750785	unique gene,perfect match	AGPAT4	protein_coding,nonsense_mediated_decay	FALSE	FALSE	FALSE
A_23_P253200	RPL15	NM_002948	ribosomal protein L15	6138	-1.56389	12.6644	-8.83679	0.000185001	0.00750899	unique gene,perfect match	RPL15	nonsense_mediated_decay,protein_coding	FALSE	FALSE	FALSE
A_33_P3266719	TET2	NM_017628	tet methylcytosine dioxygenase 2	54790	1.57642	6.6647	8.83471	0.000185227	0.00751085	unique gene,perfect match	TET2	protein_coding	FALSE	FALSE	FALSE
A_23_P18579	PTTG2	NM_006607	pituitary tumor-transforming 2	10744	-2.95527	11.0744	-8.83396	0.000185309	0.00751085	unique gene,perfect match	PTTG2	protein_coding	FALSE	FALSE	FALSE
A_24_P218979	CDCA3	NM_031299	cell division cycle associated 3	83461	-2.92371	8.58034	-8.83267	0.00018545	0.00751127	multiple matching genes	NA	NA	FALSE	FALSE	FALSE
A_33_P3408221	SEC14L1P1	ENST00000534767	NA	729799	1.68865	8.53356	8.82579	0.000186202	0.0075364	unique gene,perfect match	SEC14L1P1	processed_pseudogene	FALSE	FALSE	FALSE
A_23_P68717	PSMG1	NM_003720	proteasome (prosome, macropain) assembly chaperone 1	8624	-1.54679	12.7789	-8.82271	0.000186541	0.00754478	unique gene,perfect match	PSMG1	retained_intron,protein_coding	FALSE	FALSE	FALSE
A_33_P3216272	LOC100133920	NR_024443	uncharacterized LOC100133920	100133920	1.47287	7.10847	8.81913	0.000186934	0.00755105	multiple matching genes	NA	NA	FALSE	FALSE	FALSE
A_23_P117782	LARP6	NM_018357	La ribonucleoprotein domain family, member 6	55323	1.57439	9.40307	8.81792	0.000187068	0.00755105	unique gene,perfect match	LARP6	protein_coding	FALSE	FALSE	FALSE
A_32_P165113	WDR92	NM_138458	WD repeat domain 92	116143	-1.40815	9.98814	-8.81654	0.00018722	0.00755105	multiple matching genes	NA	NA	FALSE	FALSE	FALSE
A_23_P74112	IFNLR1	NM_170743	interferon, lambda receptor 1	163702	2.17045	10.3859	8.81652	0.000187223	0.00755105	unique gene,perfect match	IFNLR1	protein_coding	TRUE	FALSE	TRUE
A_33_P3314031	TMEM154	NM_152680	transmembrane protein 154	201799	1.68565	7.85535	8.81408	0.000187492	0.0075566	unique gene,perfect match	TMEM154	protein_coding	FALSE	FALSE	FALSE
A_32_P42964	NUPR1L	NM_001145712	nuclear protein, transcriptional regulator, 1-like	389493	-2.13931	8.53333	-8.81245	0.000187672	0.00755853	unique gene,perfect match	NUPR2	protein_coding	FALSE	FALSE	FALSE
A_33_P3215575	ARHGEF10L	NM_018125	Rho guanine nucleotide exchange factor (GEF) 10-like	55160	1.43195	11.2912	8.8078	0.000188187	0.00756216	unique gene,perfect match	ARHGEF10L	retained_intron,nonsense_mediated_decay,protein_coding,processed_transcript	FALSE	FALSE	FALSE
A_24_P89891	TRAF1	NM_005658	TNF receptor-associated factor 1	7185	1.88222	6.56835	8.80711	0.000188264	0.00756216	unique gene,perfect match	TRAF1	protein_coding	FALSE	FALSE	FALSE
A_21_P0007332	XLOC_009403	TCONS_00019600	BROAD Institute lincRNA (XLOC_009403), lincRNA [TCONS_00019600]	NA	-1.5054	5.88017	-8.80701	0.000188275	0.00756216	No BLAST hit	NA	NA	FALSE	FALSE	FALSE
A_23_P207125	NLGN2	NM_020795	neuroligin 2	57555	1.43888	8.66951	8.80688	0.000188289	0.00756216	unique gene,perfect match	NLGN2	protein_coding	FALSE	TRUE	FALSE
A_23_P154086	BCS1L	NM_004328	BC1 (ubiquinol-cytochrome c reductase) synthesis-like	617	-1.49749	10.9071	-8.80042	0.000189009	0.00758081	unique gene,perfect match	BCS1L	protein_coding,processed_transcript,retained_intron	FALSE	FALSE	FALSE
A_33_P3236858	TGFB1I1	NM_001042454	transforming growth factor beta 1 induced transcript 1	7041	1.43728	10.1772	8.79985	0.000189073	0.00758081	unique gene,perfect match	TGFB1I1	protein_coding,retained_intron	FALSE	FALSE	FALSE
A_23_P137856	MUC1	NM_002456	mucin 1, cell surface associated	4582	2.20475	11.5176	8.79563	0.000189544	0.00758081	unique gene,perfect match	MUC1	protein_coding,nonsense_mediated_decay,retained_intron	TRUE	FALSE	FALSE
A_33_P3216532	EPHB4	NM_004444	EPH receptor B4	2050	1.46458	10.5779	8.79511	0.000189602	0.00758081	unique gene,perfect match	EPHB4	retained_intron,protein_coding	TRUE	FALSE	TRUE
A_33_P3352085	THC2591638	THC2591638	Q6IMN1_HUMAN (Q6IMN1) Growth arrest-specific 6, partial (13%) [THC2591638]	NA	1.65027	7.76079	8.79504	0.00018961	0.00758081	No BLAST hit	NA	NA	FALSE	FALSE	FALSE
A_23_P71727	CKS2	NM_001827	CDC28 protein kinase regulatory subunit 2	1164	-2.47749	12.5198	-8.79423	0.000189701	0.00758081	unique gene,perfect match	CKS2	protein_coding	FALSE	FALSE	FALSE
A_23_P101351	ZNF426	NM_024106	zinc finger protein 426	79088	1.76688	11.0748	8.79393	0.000189734	0.00758081	unique gene,perfect match	ZNF426	protein_coding	FALSE	FALSE	FALSE
A_19_P00316110	XLOC_014105	BX648824	GB	NA	2.47948	7.1734	8.79325	0.000189811	0.00758081	multiple matching genes	NA	NA	FALSE	FALSE	FALSE
A_23_P421423	TNFAIP2	NM_006291	tumor necrosis factor, alpha-induced protein 2	7127	2.35836	12.8855	8.7888	0.000190311	0.00759286	unique gene,perfect match	TNFAIP2	processed_transcript,protein_coding	FALSE	FALSE	FALSE
A_33_P3372074	LLGL2	NM_001031803	lethal giant larvae homolog 2 (Drosophila)	3993	1.59635	13.3133	8.78807	0.000190393	0.00759286	unique gene,perfect match	LLGL2	retained_intron,nonsense_mediated_decay,protein_coding	FALSE	FALSE	FALSE
A_23_P25293	NCAPD2	NM_014865	non-SMC condensin I complex, subunit D2	9918	-1.51175	9.61419	-8.78683	0.000190532	0.00759286	unique gene,perfect match	NCAPD2	protein_coding,nonsense_mediated_decay	FALSE	FALSE	FALSE
A_32_P148476	A_32_P148476	A_32_P148476	Unknown	NA	-2.29826	7.5375	-8.78439	0.000190807	0.00759286	multiple matching genes	NA	NA	FALSE	FALSE	FALSE
A_23_P118158	HS3ST2	NM_006043	heparan sulfate (glucosamine) 3-O-sulfotransferase 2	9956	1.82286	5.76634	8.78373	0.000190882	0.00759286	unique gene,perfect match	HS3ST2	nonsense_mediated_decay,protein_coding	FALSE	FALSE	FALSE
A_23_P2271	PTHLH	NM_198965	parathyroid hormone-like hormone	5744	2.22031	15.4071	8.78351	0.000190907	0.00759286	unique gene,perfect match	PTHLH	protein_coding	TRUE	TRUE	FALSE
A_23_P250274	LRRC8A	NM_019594	leucine rich repeat containing 8 family, member A	56262	1.96805	15.7232	8.7776	0.000191575	0.00761416	unique gene,perfect match	LRRC8A	protein_coding	FALSE	FALSE	FALSE
A_33_P3329974	CGN	NM_020770	cingulin	57530	1.46559	11.7357	8.7759	0.000191768	0.00761654	unique gene,perfect match	CGN	retained_intron,protein_coding	FALSE	TRUE	FALSE
A_23_P90463	LSM7	NM_016199	LSM7 homolog, U6 small nuclear RNA associated (S. cerevisiae)	51690	-1.62154	13.5541	-8.77262	0.000192141	0.00762608	unique gene,perfect match	LSM7	protein_coding,nonsense_mediated_decay,processed_transcript,retained_intron	FALSE	FALSE	FALSE
A_23_P154234	POLE4	NM_019896	polymerase (DNA-directed), epsilon 4, accessory subunit	56655	-1.64954	12.0907	-8.77019	0.000192418	0.00763177	unique gene,perfect match	POLE4	processed_transcript,protein_coding,retained_intron	FALSE	FALSE	FALSE
A_23_P53126	LMO2	NM_005574	LIM domain only 2 (rhombotin-like 1)	4005	2.55729	10.3099	10.4807	0.000244779	0.00849277	unique gene,perfect match	LMO2	protein_coding,nonsense_mediated_decay,retained_intron	FALSE	FALSE	FALSE
A_33_P3276927	A_33_P3276927	A_33_P3276927	Unknown	NA	-1.4808	8.00975	-8.76483	0.00019303	0.00765076	No BLAST hit	NA	NA	FALSE	FALSE	FALSE
A_24_P57047	DLL3	NM_203486	delta-like 3 (Drosophila)	10683	-2.14903	7.43839	-8.76251	0.000193295	0.00765599	unique gene,perfect match	DLL3	protein_coding	TRUE	TRUE	FALSE
A_32_P41065	TMCC1	NM_001017395	transmembrane and coiled-coil domain family 1	23023	1.40459	10.9193	8.76014	0.000193567	0.00766144	unique gene,perfect match	TMCC1	protein_coding	FALSE	FALSE	FALSE
A_23_P106391	THAP10	NM_020147	THAP domain containing 10	56906	-1.4739	6.95066	-8.75867	0.000193735	0.00766282	unique gene,perfect match	THAP10	protein_coding	FALSE	FALSE	FALSE
A_23_P67725	LMNB2	NM_032737	lamin B2	84823	-1.44317	9.50193	-8.75573	0.000194074	0.00766771	unique gene,perfect match	LMNB2	protein_coding	FALSE	FALSE	FALSE
A_33_P3225273	QSOX1	NM_001004128	quiescin Q6 sulfhydryl oxidase 1	5768	2.31953	8.06963	8.75473	0.000194188	0.00766771	unique gene,perfect match	QSOX1	protein_coding,nonsense_mediated_decay	TRUE	FALSE	FALSE
A_23_P19576	SF3B5	NM_031287	splicing factor 3b, subunit 5, 10kDa	83443	-1.44964	15.0912	-8.75248	0.000194448	0.00766771	unique gene,perfect match	SF3B5	protein_coding	FALSE	FALSE	FALSE
A_23_P38505	CXCL16	NM_022059	chemokine (C-X-C motif) ligand 16	58191	1.58988	11.1843	8.75158	0.000194552	0.00766771	unique gene,perfect match	CXCL16	processed_transcript,protein_coding	FALSE	TRUE	FALSE
A_23_P123732	IDNK	NM_001001551	idnK, gluconokinase homolog (E. coli)	414328	-1.79924	8.67827	-8.75147	0.000194564	0.00766771	unique gene,perfect match	IDNK	nonsense_mediated_decay,protein_coding	TRUE	FALSE	FALSE
A_21_P0009753	LINC00662	ENST00000590677	NA	NA	-1.61368	8.529	-8.75012	0.00019472	0.00766771	unique gene,perfect match	LINC00662	lincRNA	FALSE	FALSE	FALSE
A_23_P143446	MRPL39	NM_017446	mitochondrial ribosomal protein L39	54148	-1.48713	11.7336	-8.74948	0.000194795	0.00766771	multiple matching genes;no perfect matching probe	NA	NA	FALSE	FALSE	FALSE
A_32_P148672	SNRPD1	NM_006938	small nuclear ribonucleoprotein D1 polypeptide 16kDa	6632	-1.75213	12.3028	-8.74579	0.000195222	0.00767926	multiple matching genes	NA	NA	FALSE	FALSE	FALSE
A_23_P107307	SLC13A2	NM_003984	solute carrier family 13 (sodium-dependent dicarboxylate transporter), member 2	9058	1.50598	7.50135	8.73644	0.000196309	0.00771158	unique gene,perfect match	SLC13A2	nonsense_mediated_decay,retained_intron,protein_coding	FALSE	FALSE	FALSE
A_23_P119254	ASF1B	NM_018154	anti-silencing function 1B histone chaperone	55723	-2.69079	8.07378	-8.73641	0.000196312	0.00771158	unique gene,perfect match	ASF1B	protein_coding	FALSE	FALSE	FALSE
A_33_P3257714	RPS23	NM_001025	ribosomal protein S23	6228	-1.53228	10.5943	-8.73339	0.000196664	0.00772012	unique gene,perfect match	RPS23	protein_coding	FALSE	FALSE	FALSE
A_33_P3323136	ENKUR	NM_145010	enkurin, TRPC channel interacting protein	219670	1.58739	6.14304	8.72995	0.000197068	0.00772026	unique gene,perfect match	ENKUR	protein_coding,nonsense_mediated_decay	FALSE	FALSE	FALSE
A_23_P115955	MRPL21	NM_181515	mitochondrial ribosomal protein L21	219927	-1.64204	13.5654	-8.72935	0.000197138	0.00772026	unique gene,perfect match	MRPL21	nonsense_mediated_decay,protein_coding	TRUE	FALSE	FALSE
A_33_P3334635	RPA2	NM_002946	replication protein A2, 32kDa	6118	-1.62687	9.6478	-8.72796	0.000197301	0.00772026	unique gene,perfect match	RPA2	protein_coding	FALSE	FALSE	FALSE
A_32_P78816	PSPH	NM_004577	phosphoserine phosphatase	5723	-1.8389	10.2983	-8.72783	0.000197316	0.00772026	no perfect matching probe	PSPH	protein_coding,nonsense_mediated_decay	FALSE	FALSE	FALSE
A_33_P3368500	IFT52	NM_016004	intraflagellar transport 52	51098	-1.59612	10.4051	-8.72762	0.000197341	0.00772026	unique gene,perfect match	IFT52	processed_transcript,protein_coding	FALSE	FALSE	FALSE
A_24_P340976	THC2530888	THC2530888	Q2L9X0_CERAE (Q2L9X0) Laminin receptor 1, partial (81%) [THC2530888]	NA	-1.6221	14.4622	-8.7224	0.000197954	0.00773898	no perfect matching probe	RPSAP69	transcribed_processed_pseudogene	FALSE	FALSE	FALSE
A_23_P164284	CLDN7	NM_001307	claudin 7	1366	2.24883	15.2897	8.72064	0.000198162	0.00774176	unique gene,perfect match	CLDN7	protein_coding	TRUE	FALSE	FALSE
A_33_P3268472	CTSC	NM_001114173	cathepsin C	1075	1.49977	13.3248	8.7195	0.000198296	0.00774176	unique gene,perfect match	CTSC	processed_transcript,protein_coding	TRUE	FALSE	FALSE
A_33_P3410935	C17orf89	NM_001086521	chromosome 17 open reading frame 89	284184	-1.6508	13.4526	-8.71758	0.000198523	0.00774538	No BLAST hit	NA	NA	FALSE	FALSE	FALSE
A_33_P3287972	RASA2	NM_006506	RAS p21 protein activator 2	5922	1.85515	7.84995	8.71613	0.000198694	0.00774678	unique gene,perfect match	RASA2	protein_coding	TRUE	FALSE	FALSE
A_23_P15564	AMZ2	NM_016627	archaelysin family metallopeptidase 2	51321	-1.7725	12.0186	-8.71067	0.000199342	0.00776674	multiple matching genes	NA	NA	FALSE	FALSE	FALSE
A_23_P433111	SETD9	NM_153706	SET domain containing 9	133383	-2.01763	9.3752	-8.70518	0.000199994	0.0077847	unique gene,perfect match	SETD9	processed_transcript,nonsense_mediated_decay,protein_coding	FALSE	FALSE	FALSE
A_19_P00332318	lincRNA:chr14:75079922-75089072_R	lincRNA:chr14:75079922-75089072_R	lincRNA:chr14:75079922-75089072 reverse strand	NA	2.14106	6.54757	8.69975	0.000200643	0.0077847	No BLAST hit	NA	NA	FALSE	FALSE	FALSE
A_23_P382043	NT5DC1	NM_152729	5'-nucleotidase domain containing 1	221294	-1.52655	9.62902	-8.69942	0.000200683	0.0077847	multiple matching genes	NA	NA	FALSE	FALSE	FALSE
A_32_P326819	KRR1	NM_007043	KRR1, small subunit (SSU) processome component, homolog (yeast)	11103	-1.49912	7.53558	-8.69905	0.000200727	0.0077847	unique gene,perfect match	KRR1	protein_coding	FALSE	FALSE	FALSE
A_33_P3212716	ENST00000425591	ENST00000425591	Homo sapiens cDNA FLJ46080 fis, clone TESTI2004971. [AK127966]	NA	1.4844	7.22931	8.69811	0.00020084	0.0077847	multiple matching genes;no perfect matching probe	NA	NA	FALSE	FALSE	FALSE
A_19_P00331910	lincRNA:chr12:47657858-47679383_R	lincRNA:chr12:47657858-47679383_R	lincRNA:chr12:47657858-47679383 reverse strand	NA	1.74516	6.57722	8.69679	0.000200998	0.0077847	No BLAST hit	NA	NA	FALSE	FALSE	FALSE
A_19_P00810361	RP11-83M16.3	ENST00000515142	NA	54148	-1.62597	11.0557	-8.69674	0.000201004	0.0077847	unique gene,perfect match	RP11-83M16.3	processed_pseudogene	FALSE	FALSE	FALSE
A_21_P0009114	RP11-178L8.7	ENST00000602282	NA	NA	-2.22495	7.62292	-8.69625	0.000201063	0.0077847	unique gene,perfect match	RP11-178L8.7	antisense	FALSE	FALSE	FALSE
A_24_P205994	EPGN	NM_001013442	epithelial mitogen	255324	-1.98942	10.5414	-8.69484	0.000201232	0.0077847	unique gene,perfect match	EPGN	protein_coding	TRUE	TRUE	FALSE
A_33_P3259902	ENST00000457049	ENST00000457049	high mobility group nucleosomal binding domain 2 pseudogene 28 [Source:HGNC Symbol;Acc:39395] [ENST00000457049]	NA	-2.48407	9.3496	-8.69349	0.000201394	0.0077847	multiple matching genes	NA	NA	FALSE	FALSE	FALSE
A_19_P00318609	AC023115.2	ENST00000631099	NA	NA	1.46873	5.51329	8.69187	0.000201589	0.0077847	unique gene,perfect match	AC023115.2	lincRNA	FALSE	FALSE	FALSE
A_23_P37144	DTD2	NM_080664	D-tyrosyl-tRNA deacylase 2 (putative)	112487	-1.56966	9.31083	-8.69182	0.000201595	0.0077847	no perfect matching probe	DTD2	protein_coding	FALSE	FALSE	FALSE
A_23_P61371	TMEM173	NM_198282	transmembrane protein 173	340061	1.77089	13.4906	8.69156	0.000201626	0.0077847	unique gene,perfect match	TMEM173	protein_coding,retained_intron	FALSE	FALSE	FALSE
A_23_P96369	CXorf57	NM_018015	chromosome X open reading frame 57	55086	-1.41029	6.17424	-8.68991	0.000201825	0.0077847	unique gene,perfect match	CXorf57	protein_coding	FALSE	FALSE	FALSE
A_23_P155103	ADSL	NM_000026	adenylosuccinate lyase	158	-1.91768	9.82285	-8.6898	0.000201839	0.0077847	unique gene,perfect match	ADSL	nonsense_mediated_decay,protein_coding,retained_intron	FALSE	FALSE	FALSE
A_33_P3764802	SIRT5	NM_012241	sirtuin 5	23408	-1.57502	9.90205	-8.68722	0.000202149	0.00779144	unique gene,perfect match	SIRT5	protein_coding,nonsense_mediated_decay	FALSE	FALSE	FALSE
A_23_P35444	INA	NM_032727	internexin neuronal intermediate filament protein, alpha	9118	-1.64639	8.97543	-8.68498	0.00020242	0.00779665	unique gene,perfect match	INA	protein_coding	FALSE	FALSE	FALSE
A_24_P160401	CDCP1	NM_178181	CUB domain containing protein 1	64866	2.14069	9.0403	8.67861	0.000203191	0.00782109	unique gene,perfect match	CDCP1	protein_coding	TRUE	FALSE	FALSE
A_23_P253412	MRPL50	NM_019051	mitochondrial ribosomal protein L50	54534	-1.49141	12.1641	-8.67646	0.000203453	0.00782217	unique gene,perfect match	MRPL50	protein_coding	FALSE	FALSE	FALSE
A_33_P3295203	HAS1	NM_001523	hyaluronan synthase 1	3036	1.51088	6.21063	8.67471	0.000203666	0.00782217	unique gene,perfect match	HAS1	protein_coding	FALSE	FALSE	FALSE
A_23_P43197	CALB1	NM_004929	calbindin 1, 28kDa	793	2.16981	11.3586	8.6747	0.000203668	0.00782217	unique gene,perfect match	CALB1	protein_coding,retained_intron	FALSE	FALSE	FALSE
A_24_P941148	HAUS6	NM_017645	HAUS augmin-like complex, subunit 6	54801	-1.38207	9.19098	-8.67346	0.000203818	0.00782217	unique gene,perfect match	HAUS6	protein_coding	FALSE	FALSE	FALSE
A_23_P63178	TAF12	NM_005644	TAF12 RNA polymerase II, TATA box binding protein (TBP)-associated factor, 20kDa	6883	-1.41037	11.9226	-8.67278	0.000203901	0.00782217	unique gene,perfect match	TAF12	protein_coding	FALSE	FALSE	FALSE
A_33_P3265180	CSNK1E	NM_152221	casein kinase 1, epsilon	1454	1.49193	8.92536	8.66576	0.00020476	0.0078475	unique gene,perfect match	CSNK1E	protein_coding	FALSE	FALSE	FALSE
A_24_P653603	C17orf89	NM_001086521	chromosome 17 open reading frame 89	284184	-1.50119	14.1832	-8.66363	0.000205021	0.0078475	unique gene,perfect match	C17orf89	protein_coding	FALSE	FALSE	FALSE
A_33_P3279620	AK094832	AK094832	Homo sapiens cDNA FLJ37513 fis, clone BRCAN2000620. [AK094832]	NA	1.88824	8.8825	8.66268	0.000205138	0.0078475	no perfect matching probe	SUGT1	retained_intron,protein_coding	FALSE	FALSE	FALSE
A_33_P3318449	RNF222	NM_001146684	ring finger protein 222	643904	1.76326	10.4421	8.66072	0.000205378	0.0078475	unique gene,perfect match	RNF222	protein_coding	FALSE	FALSE	FALSE
A_23_P9458	POLR1E	NM_022490	polymerase (RNA) I polypeptide E, 53kDa	64425	-1.80666	8.10872	-8.66066	0.000205386	0.0078475	unique gene,perfect match	POLR1E	protein_coding,nonsense_mediated_decay	FALSE	FALSE	FALSE
A_21_P0000742	MYLK-AS1	ENST00000470449	NA	100506826	-1.74907	8.41883	-8.65876	0.000205619	0.0078475	unique gene,perfect match	MYLK-AS1	antisense	FALSE	FALSE	FALSE
A_24_P128727	AF359419	AF359419	Homo sapiens olfactory receptor-like (PJCG9) pseudogene mRNA, partial sequence. [AF359419]	NA	-1.55584	7.06889	-8.65856	0.000205645	0.0078475	multiple matching genes	NA	NA	FALSE	FALSE	FALSE
A_23_P36647	TMUB2	NM_177441	transmembrane and ubiquitin-like domain containing 2	79089	1.74578	10.5406	8.65785	0.000205731	0.0078475	unique gene,perfect match	TMUB2	protein_coding,nonsense_mediated_decay	FALSE	FALSE	FALSE
A_23_P101208	CYB5A	NM_001914	cytochrome b5 type A (microsomal)	1528	-1.6457	13.5993	-8.65735	0.000205793	0.0078475	unique gene,perfect match	CYB5A	protein_coding,retained_intron	FALSE	FALSE	FALSE
A_33_P3349840	HMGN2P20	ENST00000437531	NA	NA	-2.57265	9.31919	-8.65154	0.000206511	0.00786539	unique gene,perfect match	HMGN2P20	processed_pseudogene	FALSE	FALSE	FALSE
A_23_P104025	TSEN15	NM_052965	TSEN15 tRNA splicing endonuclease subunit	116461	-1.83382	8.36264	-8.65133	0.000206537	0.00786539	unique gene,perfect match	TSEN15	nonsense_mediated_decay,protein_coding	FALSE	FALSE	FALSE
A_23_P125233	CNN1	NM_001299	calponin 1, basic, smooth muscle	1264	1.6817	6.06932	8.65007	0.000206693	0.00786611	no perfect matching probe	CNN1	protein_coding	FALSE	FALSE	FALSE
A_19_P00318418	TBXAS1	NM_001166254	thromboxane A synthase 1 (platelet)	6916	-2.44767	7.18747	-8.64805	0.000206943	0.00787041	unique gene,perfect match	TBXAS1	protein_coding,processed_transcript	FALSE	FALSE	FALSE
A_21_P0010743	RP11-396C23.2	ENST00000412855	NA	NA	-1.92361	7.18411	-8.6453	0.000207285	0.00787819	unique gene,perfect match	RP11-396C23.2	lincRNA	FALSE	FALSE	FALSE
A_33_P3214625	INPP4B	NM_003866	inositol polyphosphate-4-phosphatase, type II, 105kDa	8821	1.5192	8.84655	8.64261	0.00020762	0.00787872	unique gene,perfect match	INPP4B	protein_coding	FALSE	FALSE	FALSE
A_23_P49975	KRT10	NM_000421	keratin 10, type I	3858	-1.41512	14.4219	-8.64143	0.000207767	0.00787872	no perfect matching probe	KRT10	protein_coding	FALSE	FALSE	FALSE
A_23_P24515	ACAT1	NM_000019	acetyl-CoA acetyltransferase 1	38	-1.61468	11.8009	-8.64105	0.000207814	0.00787872	unique gene,perfect match	ACAT1	retained_intron,protein_coding	FALSE	FALSE	FALSE
A_23_P53276	TIMELESS	NM_003920	timeless circadian clock	8914	-1.77534	10.1113	-8.64078	0.000207848	0.00787872	unique gene,perfect match	TIMELESS	retained_intron,protein_coding	FALSE	FALSE	FALSE
A_19_P00320301	lincRNA:chr12:97866326-97868402_F	lincRNA:chr12:97866326-97868402_F	lincRNA:chr12:97866326-97868402 forward strand	NA	-1.90353	7.97421	-8.6369	0.000208332	0.00789186	No BLAST hit	NA	NA	FALSE	FALSE	FALSE
A_32_P186474	RACGAP1	NM_013277	Rac GTPase activating protein 1	29127	-1.74659	9.74228	-8.63148	0.000209011	0.00791233	no perfect matching probe	RACGAP1	protein_coding	FALSE	FALSE	FALSE
A_23_P91487	RWDD2B	NM_016940	RWD domain containing 2B	10069	-1.80585	8.82336	-8.6213	0.000210293	0.00795563	unique gene,perfect match	RWDD2B	retained_intron,processed_transcript,protein_coding	FALSE	FALSE	FALSE
A_33_P3263157	A_33_P3263157	A_33_P3263157	Unknown	NA	-2.40032	8.47018	-8.61734	0.000210795	0.00796936	multiple matching genes	NA	NA	FALSE	FALSE	FALSE
A_24_P44462	TPM1	NM_000366	tropomyosin 1 (alpha)	7168	1.38542	11.1623	8.61118	0.000211578	0.00798498	unique gene,perfect match	TPM1	protein_coding,nonsense_mediated_decay,retained_intron	FALSE	FALSE	FALSE
A_21_P0000191	PSG6	NM_002782	pregnancy specific beta-1-glycoprotein 6	5675	3.37417	8.97907	8.61081	0.000211625	0.00798498	multiple matching genes	NA	NA	TRUE	FALSE	FALSE
A_23_P36825	GPRC5A	NM_003979	G protein-coupled receptor, class C, group 5, member A	9052	2.07549	10.4448	8.6108	0.000211626	0.00798498	unique gene,perfect match	GPRC5A	processed_transcript,protein_coding	FALSE	FALSE	FALSE
A_24_P416131	COTL1	NM_021149	coactosin-like F-actin binding protein 1	23406	-1.37578	13.6766	-8.60729	0.000212073	0.0079966	unique gene,perfect match	COTL1	protein_coding,processed_transcript	FALSE	FALSE	FALSE
A_23_P94422	MELK	NM_014791	maternal embryonic leucine zipper kinase	9833	-1.51309	10.3877	-8.60405	0.000212488	0.00800697	unique gene,perfect match	MELK	nonsense_mediated_decay,protein_coding	FALSE	FALSE	FALSE
A_33_P3305840	SRSF7	NM_001195446	serine/arginine-rich splicing factor 7	6432	-1.45795	12.4394	-8.60165	0.000212795	0.00801326	unique gene,perfect match	SRSF7	nonsense_mediated_decay,protein_coding	FALSE	FALSE	FALSE
A_33_P3370364	PRLHR	NM_004248	prolactin releasing hormone receptor	2834	-1.78229	8.73919	-8.59914	0.000213116	0.00802012	unique gene,perfect match	PRLHR	protein_coding	FALSE	FALSE	TRUE
A_23_P259166	TCEAL4	NM_024863	transcription elongation factor A (SII)-like 4	79921	-1.46321	13.1037	-8.5972	0.000213366	0.00802423	multiple matching genes	NA	NA	FALSE	FALSE	FALSE
A_23_P121253	TNFSF10	NM_003810	tumor necrosis factor (ligand) superfamily, member 10	8743	2.55557	11.6834	8.59434	0.000213734	0.00803283	unique gene,perfect match	TNFSF10	protein_coding	FALSE	TRUE	FALSE
A_23_P119562	CFD	NM_001928	complement factor D (adipsin)	1675	-1.63759	10.9823	-8.59115	0.000214146	0.00804303	unique gene,perfect match	CFD	protein_coding	TRUE	FALSE	FALSE
A_23_P428842	TMEM44	NM_138399	transmembrane protein 44	93109	2.45834	10.8886	8.58848	0.000214491	0.00804916	unique gene,perfect match	TMEM44	processed_transcript,protein_coding,retained_intron	TRUE	FALSE	FALSE
A_23_P132763	VGLL3	NM_016206	vestigial-like family member 3	389136	2.74657	6.90809	8.5867	0.000214722	0.00804916	unique gene,perfect match	VGLL3	protein_coding	FALSE	FALSE	FALSE
A_33_P3318322	STEAP4	NM_001205315	STEAP family member 4	79689	2.14048	7.28755	8.58663	0.00021473	0.00804916	unique gene,perfect match	STEAP4	protein_coding	FALSE	FALSE	FALSE
A_32_P223173	THC2650095	THC2650095	MYO5B_HUMAN (Q9ULV0) Myosin-5B (Myosin Vb), partial (5%) [THC2650095]	NA	1.6065	10.6276	8.57991	0.000215604	0.00807612	No BLAST hit	NA	NA	FALSE	FALSE	FALSE
A_23_P357794	MTBP	NM_022045	MDM2 binding protein	27085	-1.53854	6.22466	-8.57893	0.000215731	0.00807612	unique gene,perfect match	MTBP	protein_coding	FALSE	FALSE	FALSE
A_23_P157865	TNC	NM_002160	tenascin C	3371	3.72459	10.0694	8.57619	0.000216088	0.00807855	no perfect matching probe	TNC	protein_coding	TRUE	TRUE	FALSE
A_23_P12733	H2AFY2	NM_018649	H2A histone family, member Y2	55506	-1.39217	8.52613	-8.57504	0.000216239	0.00807855	unique gene,perfect match	H2AFY2	protein_coding	FALSE	FALSE	FALSE
A_21_P0001784	LINC00299	ENST00000442956	NA	339789	3.23711	6.6743	8.57482	0.000216267	0.00807855	unique gene,perfect match	LINC00299	lincRNA	FALSE	FALSE	FALSE
A_24_P179903	AK2	NM_001625	adenylate kinase 2	204	-1.47861	13.764	-8.57411	0.000216359	0.00807855	unique gene,perfect match	AK2	protein_coding	FALSE	FALSE	FALSE
A_33_P3392405	C10orf99	NM_207373	chromosome 10 open reading frame 99	387695	-3.33298	10.8367	-8.56881	0.000217054	0.00809922	unique gene,perfect match	C10orf99	processed_transcript,protein_coding	TRUE	FALSE	FALSE
A_33_P3278407	MLLT4	NM_001207008	myeloid/lymphoid or mixed-lineage leukemia (trithorax homolog, Drosophila); translocated to, 4	4301	1.53636	12.8617	8.56497	0.000217558	0.00811275	unique gene,perfect match	MLLT4	protein_coding,retained_intron	FALSE	TRUE	FALSE
A_23_P390744	FOPNL	NM_144600	FGFR1OP N-terminal like	123811	-1.39301	11.6816	-8.55993	0.000218222	0.00812208	unique gene,perfect match	FOPNL	protein_coding	FALSE	FALSE	FALSE
A_33_P3325914	TAPBP	NM_172208	TAP binding protein (tapasin)	6892	1.75582	9.582	8.55748	0.000218546	0.00812208	unique gene,perfect match	TAPBP	retained_intron,protein_coding	TRUE	FALSE	FALSE
A_19_P00326178	PNPT1	NM_033109	polyribonucleotide nucleotidyltransferase 1	87178	-1.3972	7.72629	-8.55721	0.000218581	0.00812208	No BLAST hit	NA	NA	FALSE	FALSE	FALSE
A_19_P00315593	CTB-43E15.2	ENST00000521373	NA	NA	-1.65577	9.76346	-8.5567	0.000218649	0.00812208	unique gene,perfect match	CTB-43E15.2	lincRNA	FALSE	FALSE	FALSE
A_23_P399797	SMAD5-AS1	ENST00000297163	NA	9597	-2.26888	6.74203	-8.55608	0.000218731	0.00812208	unique gene,perfect match	SMAD5-AS1	antisense	FALSE	FALSE	FALSE
A_33_P3289144	A_33_P3289144	A_33_P3289144	Unknown	NA	-1.60391	9.75744	-8.55558	0.000218798	0.00812208	multiple matching genes	NA	NA	FALSE	FALSE	FALSE
A_23_P18205	RAD54L2	NM_015106	RAD54-like 2 (S. cerevisiae)	23132	1.54177	10.047	8.5555	0.000218808	0.00812208	unique gene,perfect match	RAD54L2	retained_intron,protein_coding	FALSE	FALSE	FALSE
A_33_P3309491	PTPRU	NM_005704	protein tyrosine phosphatase, receptor type, U	10076	2.01906	13.4375	8.55424	0.000218976	0.00812208	unique gene,perfect match	PTPRU	protein_coding	FALSE	FALSE	TRUE
A_23_P158725	SLC16A3	NM_001042422	solute carrier family 16 (monocarboxylate transporter), member 3	9123	2.33261	16.0062	8.55342	0.000219083	0.00812208	unique gene,perfect match	SLC16A3	protein_coding	FALSE	FALSE	FALSE
A_24_P500891	AK2	NM_013411	adenylate kinase 2	204	-1.46872	12.0329	-8.55205	0.000219266	0.00812359	unique gene,perfect match	AK2	protein_coding	FALSE	FALSE	FALSE
A_24_P462899	CENPW	NM_001012507	centromere protein W	387103	-2.67283	10.8648	-8.54901	0.00021967	0.00813098	unique gene,perfect match	CENPW	protein_coding	FALSE	FALSE	FALSE
A_33_P3264662	CYP27C1	NM_001001665	cytochrome P450, family 27, subfamily C, polypeptide 1	339761	3.18272	8.85178	8.54741	0.000219883	0.00813098	No BLAST hit	NA	NA	FALSE	FALSE	FALSE
A_23_P74609	G0S2	NM_015714	G0/G1 switch 2	50486	2.26547	12.0146	8.54662	0.000219988	0.00813098	unique gene,perfect match	G0S2	protein_coding	FALSE	FALSE	FALSE
A_24_P252130	PPARD	NM_006238	peroxisome proliferator-activated receptor delta	5467	1.69136	12.5695	8.54515	0.000220183	0.00813098	unique gene,perfect match	PPARD	protein_coding	FALSE	FALSE	FALSE
A_24_P305933	TMCC3	NM_020698	transmembrane and coiled-coil domain family 3	57458	1.80218	10.533	8.54477	0.000220235	0.00813098	unique gene,perfect match	TMCC3	protein_coding	FALSE	FALSE	FALSE
A_23_P62081	SCG5	NM_003020	secretogranin V (7B2 protein)	6447	1.51244	5.71469	8.54416	0.000220316	0.00813098	unique gene,perfect match	SCG5	retained_intron,protein_coding	TRUE	FALSE	FALSE
A_23_P62270	KDM5C	NM_004187	lysine (K)-specific demethylase 5C	8242	1.41981	10.9902	8.53504	0.000221537	0.00816583	unique gene,perfect match	KDM5C	protein_coding	FALSE	FALSE	FALSE
A_23_P52738	DCPS	NM_014026	decapping enzyme, scavenger	28960	-1.52997	10.4076	-8.53407	0.000221668	0.00816583	unique gene,perfect match	DCPS	retained_intron,processed_transcript,protein_coding	FALSE	FALSE	FALSE
A_23_P418015	MAPRE2	NM_014268	microtubule-associated protein, RP/EB family, member 2	10982	1.79426	10.6754	8.53378	0.000221708	0.00816583	unique gene,perfect match	MAPRE2	protein_coding	FALSE	FALSE	FALSE
A_23_P385126	DEPDC7	NM_139160	DEP domain containing 7	91614	-1.60716	8.63992	-8.53287	0.000221829	0.00816583	unique gene,perfect match	DEPDC7	protein_coding	FALSE	FALSE	FALSE
A_33_P3255824	A_33_P3255824	A_33_P3255824	Unknown	NA	1.57151	6.33737	8.52976	0.000222249	0.0081735	no perfect matching probe	MXRA5	protein_coding	FALSE	FALSE	FALSE
A_23_P42695	GGCT	NM_024051	gamma-glutamylcyclotransferase	79017	-1.45146	13.7179	-8.52921	0.000222323	0.0081735	unique gene,perfect match	GGCT	protein_coding,nonsense_mediated_decay	FALSE	FALSE	FALSE
A_24_P381199	TRIM6	NM_001003818	tripartite motif containing 6	117854	-1.59208	9.02091	-8.52733	0.000222577	0.00817759	unique gene,perfect match	TRIM6	processed_transcript,protein_coding	FALSE	FALSE	FALSE
A_24_P207139	PML	NM_033238	promyelocytic leukemia	5371	1.49014	8.24879	8.51988	0.000223586	0.00820941	unique gene,perfect match	PML	protein_coding	FALSE	FALSE	FALSE
A_33_P3245011	DAK	NM_015533	dihydroxyacetone kinase 2 homolog (S. cerevisiae)	26007	-1.45375	11.7717	-8.51478	0.000224279	0.00822433	unique gene,perfect match	TKFC	protein_coding,retained_intron	FALSE	FALSE	FALSE
A_21_P0013557	C4orf27	NM_017867	chromosome 4 open reading frame 27	54969	-1.95342	8.88565	-8.5121	0.000224646	0.0082314	multiple matching genes	NA	NA	FALSE	FALSE	FALSE
A_23_P11774	UTP11L	NM_016037	UTP11-like, U3 small nucleolar ribonucleoprotein (yeast)	51118	-1.65554	11.3849	-8.51127	0.000224759	0.0082314	unique gene,perfect match	UTP11	processed_transcript,protein_coding	FALSE	FALSE	FALSE
A_23_P8539	DAGLB	NM_139179	diacylglycerol lipase, beta	221955	1.60628	8.73721	8.50476	0.000225651	0.00825878	unique gene,perfect match	DAGLB	protein_coding,retained_intron	FALSE	FALSE	FALSE
A_33_P3368495	AK057067	AK057067	Homo sapiens cDNA FLJ32505 fis, clone SMINT1000039. [AK057067]	NA	1.6303	14.444	8.50096	0.000226173	0.00827118	unique gene,perfect match	CSNK1E	protein_coding	FALSE	FALSE	FALSE
A_32_P226205	ZFHX2	NM_033400	zinc finger homeobox 2	85446	1.97117	7.26722	8.50013	0.000226288	0.00827118	unique gene,perfect match	ZFHX2	protein_coding	FALSE	FALSE	FALSE
A_23_P170290	TMEM57	NM_018202	transmembrane protein 57	55219	2.13085	10.2064	8.49806	0.000226572	0.00827118	no perfect matching probe	TMEM57	protein_coding	FALSE	FALSE	FALSE
A_23_P200489	TMEM63A	NM_014698	transmembrane protein 63A	9725	2.20717	8.29022	8.49691	0.000226731	0.00827118	unique gene,perfect match	TMEM63A	protein_coding	FALSE	FALSE	FALSE
A_19_P00322119	AC023115.2	ENST00000631099	NA	NA	1.63096	5.67848	8.49683	0.000226742	0.00827118	unique gene,perfect match	AC023115.2	lincRNA	FALSE	FALSE	FALSE
A_32_P75661	THC2544198	THC2544198	Unknown	NA	1.35306	7.43031	8.49587	0.000226874	0.00827118	no perfect matching probe	RP11-791G15.2	lincRNA	FALSE	FALSE	FALSE
A_21_P0011081	FAM86C1	NM_001099653	family with sequence similarity 86, member C1	55199	-2.02335	8.52944	-8.49497	0.000226999	0.00827118	multiple matching genes	NA	NA	FALSE	FALSE	FALSE
A_23_P216455	RLN2	NM_005059	relaxin 2	6019	-1.56607	5.76024	-8.48542	0.000228324	0.00831417	unique gene,perfect match	RLN2	protein_coding	TRUE	TRUE	FALSE
A_23_P145485	ULBP2	NM_025217	UL16 binding protein 2	80328	1.75381	13.7918	8.48304	0.000228656	0.00832099	multiple matching genes	NA	NA	FALSE	TRUE	FALSE
A_23_P111583	CD36	NM_001001547	CD36 molecule (thrombospondin receptor)	948	-2.06685	7.04833	-8.48135	0.000228891	0.00832427	unique gene,perfect match	CD36	protein_coding,retained_intron	FALSE	FALSE	TRUE
A_24_P47547	RAN	NM_006325	RAN, member RAS oncogene family	5901	-1.49796	13.6745	-8.47977	0.000229112	0.00832702	multiple matching genes	NA	NA	FALSE	FALSE	FALSE
A_33_P3383436	DHRS4L1	NM_001082488	dehydrogenase/reductase (SDR family) member 4 like 1	728635	-1.97342	12.4976	-8.47617	0.000229616	0.00834006	multiple matching genes	NA	NA	FALSE	FALSE	FALSE
A_24_P43876	C9orf40	NM_017998	chromosome 9 open reading frame 40	55071	-1.60453	8.63319	-8.47469	0.000229823	0.00834228	unique gene,perfect match	C9orf40	protein_coding	FALSE	FALSE	FALSE
A_23_P255331	MGARP	NM_032623	mitochondria-localized glutamic acid-rich protein	84709	1.68357	7.66912	8.47184	0.000230223	0.00834776	no perfect matching probe	MGARP	protein_coding	FALSE	FALSE	FALSE
A_24_P229871	LINC00469	ENST00000321800	NA	NA	-1.45707	7.4844	-8.47078	0.000230372	0.00834776	unique gene,perfect match	LINC00469	lincRNA	FALSE	FALSE	FALSE
A_33_P3287203	SLC22A14	NM_004803	solute carrier family 22, member 14	9389	1.59661	7.29293	8.46966	0.00023053	0.00834776	unique gene,perfect match	SLC22A14	protein_coding	FALSE	FALSE	FALSE
A_33_P3213064	STAT2	ENST00000556539	NA	6773	2.12217	12.9451	8.46891	0.000230636	0.00834776	unique gene,perfect match	STAT2	processed_transcript	FALSE	FALSE	FALSE
A_24_P759477	ITGB8	NM_002214	integrin, beta 8	3696	2.90252	11.6166	8.4675	0.000230835	0.00834776	no perfect matching probe	ITGB8	protein_coding	FALSE	FALSE	TRUE
A_23_P83436	PEPD	NM_000285	peptidase D	5184	-1.62458	12.1032	-8.46667	0.000230952	0.00834776	unique gene,perfect match	PEPD	protein_coding,processed_transcript,retained_intron	FALSE	FALSE	FALSE
A_23_P415401	KLF9	NM_001206	Kruppel-like factor 9	687	-1.47687	10.8353	-8.46593	0.000231056	0.00834776	unique gene,perfect match	KLF9	protein_coding	FALSE	FALSE	FALSE
A_33_P3313401	CYCS	NM_018947	cytochrome c, somatic	54205	-1.54067	13.212	-8.46514	0.000231168	0.00834776	no perfect matching probe	CYCS	protein_coding	FALSE	FALSE	FALSE
A_24_P228302	CEACAM7	NM_006890	carcinoembryonic antigen-related cell adhesion molecule 7	1087	1.9009	12.4967	8.46432	0.000231284	0.00834776	unique gene,perfect match	CEACAM7	protein_coding	TRUE	FALSE	FALSE
A_33_P3272698	DUSP23	NM_017823	dual specificity phosphatase 23	54935	-1.41481	12.9635	-8.45667	0.000232367	0.00837401	unique gene,perfect match	DUSP23	protein_coding	FALSE	FALSE	FALSE
A_33_P3333156	C11orf70	NM_001195005	chromosome 11 open reading frame 70	85016	-2.41283	7.33171	-8.45607	0.000232453	0.00837401	unique gene,perfect match	C11orf70	retained_intron,protein_coding	FALSE	FALSE	FALSE
A_19_P00317871	PVT1	NR_003367	Pvt1 oncogene (non-protein coding)	5820	-1.48178	7.74554	-8.45586	0.000232483	0.00837401	multiple matching genes	NA	NA	FALSE	FALSE	FALSE
A_23_P256603	MLLT4	NM_001207008	myeloid/lymphoid or mixed-lineage leukemia (trithorax homolog, Drosophila); translocated to, 4	4301	1.34951	7.0294	8.45448	0.000232678	0.00837401	unique gene,perfect match	MLLT4	protein_coding,retained_intron	FALSE	TRUE	FALSE
A_33_P3394933	P4HA2	NM_001017973	prolyl 4-hydroxylase, alpha polypeptide II	8974	2.15865	8.45284	8.45404	0.000232741	0.00837401	unique gene,perfect match	P4HA2	protein_coding	TRUE	FALSE	FALSE
A_19_P00811116	lincRNA:chr4:23771777-23778877_R	lincRNA:chr4:23771777-23778877_R	lincRNA:chr4:23771777-23778877 reverse strand	NA	3.50203	8.05123	8.45047	0.00023325	0.00838706	No BLAST hit	NA	NA	FALSE	FALSE	FALSE
A_21_P0003948	RP11-259O2.1	ENST00000513419	NA	NA	-1.46962	6.59388	-8.44944	0.000233398	0.00838711	unique gene,perfect match	RP11-259O2.1	lincRNA	FALSE	FALSE	FALSE
A_19_P00322279	lincRNA:chr4:11605449-11606146_F	lincRNA:chr4:11605449-11606146_F	lincRNA:chr4:11605449-11606146 forward strand	NA	3.64231	7.05548	8.44763	0.000233656	0.00838895	No BLAST hit	NA	NA	FALSE	FALSE	FALSE
A_23_P360245	NUDCD2	NM_145266	NudC domain containing 2	134492	-1.64345	12.2888	-8.44703	0.000233742	0.00838895	unique gene,perfect match	NUDCD2	protein_coding	FALSE	FALSE	FALSE
A_33_P3210099	ALPK3	NM_020778	alpha-kinase 3	57538	1.95103	8.34263	8.44433	0.000234129	0.00839278	unique gene,perfect match	ALPK3	protein_coding	FALSE	FALSE	FALSE
A_23_P389391	SLC12A4	NM_005072	solute carrier family 12 (potassium/chloride transporter), member 4	6560	1.91763	10.1348	8.44196	0.000234468	0.00839278	unique gene,perfect match	SLC12A4	protein_coding,retained_intron	FALSE	FALSE	FALSE
A_21_P0004274	TMEM161B-AS1	ENST00000507736	NA	NA	-1.45052	8.82925	-8.4413	0.000234563	0.00839278	unique gene,perfect match	TMEM161B-AS1	antisense	FALSE	FALSE	FALSE
A_23_P119448	PPP6R1	NM_014931	protein phosphatase 6, regulatory subunit 1	22870	1.70333	7.55167	8.44059	0.000234665	0.00839278	multiple matching genes	NA	NA	FALSE	FALSE	FALSE
A_23_P65830	HDDC3	NM_198527	HD domain containing 3	374659	-1.93343	10.3038	-8.43951	0.000234821	0.00839278	unique gene,perfect match	HDDC3	retained_intron,protein_coding	FALSE	FALSE	FALSE
A_24_P123408	ABLIM3	NM_014945	actin binding LIM protein family, member 3	22885	2.14118	8.64724	8.43857	0.000234955	0.00839278	unique gene,perfect match	ABLIM3	protein_coding,nonsense_mediated_decay	FALSE	FALSE	FALSE
A_19_P00323408	lincRNA:chr15:40336258-40358283_R	lincRNA:chr15:40336258-40358283_R	lincRNA:chr15:40336258-40358283 reverse strand	NA	-1.67271	10.6782	-8.43773	0.000235077	0.00839278	No BLAST hit	NA	NA	FALSE	FALSE	FALSE
A_19_P00328777	lincRNA:chrX:45555906-45580831_R	lincRNA:chrX:45555906-45580831_R	lincRNA:chrX:45555906-45580831 reverse strand	NA	1.34169	7.80302	8.43761	0.000235095	0.00839278	No BLAST hit	NA	NA	FALSE	FALSE	FALSE
A_33_P3289145	COPS8P2	ENST00000473228	NA	10920	-1.52722	10.6424	-8.436	0.000235326	0.00839278	unique gene,perfect match	COPS8P2	processed_pseudogene	FALSE	FALSE	FALSE
A_23_P51202	ZNF436	NM_001077195	zinc finger protein 436	80818	-1.65158	9.49565	-8.43545	0.000235405	0.00839278	unique gene,perfect match	ZNF436	protein_coding	FALSE	FALSE	FALSE
A_23_P46844	TRIM8	NM_030912	tripartite motif containing 8	81603	1.40569	11.2687	8.43508	0.000235458	0.00839278	unique gene,perfect match	TRIM8	protein_coding	FALSE	FALSE	FALSE
A_23_P117683	HYPK	NM_016400	huntingtin interacting protein K	25764	-1.77472	12.9628	-8.43102	0.000236046	0.00840613	multiple matching genes	NA	NA	FALSE	FALSE	FALSE
A_24_P416177	ADCY7	NM_001114	adenylate cyclase 7	113	2.52554	9.28687	8.4298	0.000236222	0.00840613	unique gene,perfect match	ADCY7	protein_coding	FALSE	FALSE	TRUE
A_23_P130040	PHB	NM_002634	prohibitin	5245	-1.5045	11.8112	-8.42915	0.000236316	0.00840613	unique gene,perfect match	PHB	protein_coding	TRUE	FALSE	FALSE
A_33_P3358957	PAPL	NM_001004318	iron/zinc purple acid phosphatase-like protein	390928	-1.40938	7.84146	-8.4275	0.000236555	0.00840613	unique gene,perfect match	ACP7	protein_coding,nonsense_mediated_decay	FALSE	FALSE	FALSE
A_21_P0008964	XLOC_011769	TCONS_00024446	BROAD Institute lincRNA (XLOC_011769), lincRNA [TCONS_00024446]	NA	1.33977	6.51453	8.4274	0.000236569	0.00840613	no perfect matching probe	CDH3	protein_coding	FALSE	FALSE	FALSE
A_33_P3299220	ADAMTSL4	NM_025008	ADAMTS-like 4	54507	1.59647	11.4476	8.42642	0.000236712	0.00840613	unique gene,perfect match	ADAMTSL4	protein_coding	TRUE	FALSE	FALSE
A_23_P212089	NFKBIZ	NM_031419	nuclear factor of kappa light polypeptide gene enhancer in B-cells inhibitor, zeta	64332	2.80978	8.71123	8.42487	0.000236937	0.00840734	unique gene,perfect match	NFKBIZ	protein_coding	FALSE	FALSE	FALSE
A_23_P35796	PPP2R5B	NM_006244	protein phosphatase 2, regulatory subunit B', beta	5526	1.62013	10.5561	8.42417	0.000237039	0.00840734	unique gene,perfect match	PPP2R5B	protein_coding	FALSE	FALSE	FALSE
A_33_P3271121	SH3BP4	ENST00000484097	NA	23677	-1.51418	7.51205	-8.42248	0.000237285	0.00841086	unique gene,perfect match	SH3BP4	processed_transcript	FALSE	FALSE	FALSE
A_33_P3244424	SNRPE	NM_003094	small nuclear ribonucleoprotein polypeptide E	6635	-1.67035	6.32192	-8.42101	0.000237499	0.00841325	No BLAST hit	NA	NA	FALSE	FALSE	FALSE
A_23_P256021	LAS1L	NM_031206	LAS1-like (S. cerevisiae)	81887	-1.44755	11.9597	-8.4191	0.000237778	0.00841793	unique gene,perfect match	LAS1L	nonsense_mediated_decay,protein_coding	FALSE	FALSE	FALSE
A_24_P74160	SNRPD2	NM_177542	small nuclear ribonucleoprotein D2 polypeptide 16.5kDa	6633	-1.77981	14.4362	-8.41807	0.000237929	0.00841807	multiple matching genes	NA	NA	FALSE	FALSE	FALSE
A_23_P77859	TMEM88	NM_203411	transmembrane protein 88	92162	2.0116	8.39673	8.41542	0.000238315	0.00842153	unique gene,perfect match	TMEM88	protein_coding	FALSE	FALSE	FALSE
A_23_P213441	UTP15	NM_032175	UTP15, U3 small nucleolar ribonucleoprotein, homolog (S. cerevisiae)	84135	-1.43891	8.34181	-8.41374	0.000238562	0.00842153	unique gene,perfect match	UTP15	protein_coding	FALSE	FALSE	FALSE
A_23_P201264	NMNAT1	NM_022787	nicotinamide nucleotide adenylyltransferase 1	64802	-1.51663	8.43144	-8.41261	0.000238727	0.00842153	no perfect matching probe	NMNAT1	protein_coding	FALSE	FALSE	FALSE
A_19_P00809992	RP4-620F22.3	ENST00000446360	NA	119710	-1.98678	7.52471	-8.41146	0.000238896	0.00842153	unique gene,perfect match	RP4-620F22.3	processed_pseudogene	FALSE	FALSE	FALSE
A_23_P376557	MMP25	NM_022468	matrix metallopeptidase 25	64386	1.5664	7.91858	8.40999	0.000239111	0.00842153	unique gene,perfect match	MMP25	protein_coding	TRUE	FALSE	FALSE
A_33_P3340164	NDUFB5	NM_001199958	NADH dehydrogenase (ubiquinone) 1 beta subcomplex, 5, 16kDa	4711	-1.68756	10.6057	-8.40972	0.000239151	0.00842153	unique gene,perfect match	NDUFB5	nonsense_mediated_decay,protein_coding,retained_intron	TRUE	FALSE	FALSE
A_33_P3224809	IL17RA	NM_014339	interleukin 17 receptor A	23765	2.21857	12.4853	8.40954	0.000239178	0.00842153	unique gene,perfect match	IL17RA	protein_coding	TRUE	FALSE	TRUE
A_19_P00808120	FAM200B	NM_001145191	family with sequence similarity 200, member B	285550	-1.37825	7.70572	-8.40876	0.000239292	0.00842153	unique gene,perfect match	FAM200B	protein_coding,processed_transcript	FALSE	FALSE	FALSE
A_23_P63908	TRUB1	NM_139169	TruB pseudouridine (psi) synthase family member 1	142940	-1.36091	10.0557	-8.40836	0.000239351	0.00842153	unique gene,perfect match	TRUB1	protein_coding	FALSE	FALSE	FALSE
A_33_P3405459	C20orf195	NM_024059	chromosome 20 open reading frame 195	79025	1.61108	6.79423	8.40709	0.000239538	0.00842153	unique gene,perfect match	FNDC11	protein_coding	FALSE	FALSE	FALSE
A_21_P0006347	XLOC_007348	THC2505770	BROAD Institute lincRNA (XLOC_007348), lincRNA [TCONS_00016575]	NA	-1.70659	6.63003	-8.40557	0.000239762	0.00842153	No BLAST hit	NA	NA	FALSE	FALSE	FALSE
A_33_P3231981	PARK7	NM_007262	parkinson protein 7	11315	-1.45438	14.3458	-8.40539	0.000239789	0.00842153	unique gene,perfect match	PARK7	protein_coding	FALSE	FALSE	FALSE
A_33_P3297978	MYO1E	NM_004998	myosin IE	4643	1.36585	13.726	8.40389	0.00024001	0.00842413	unique gene,perfect match	MYO1E	protein_coding	FALSE	FALSE	FALSE
A_19_P00319862	MEG3	ENST00000452120	NA	NA	3.64306	7.89964	8.40181	0.000240318	0.00842979	unique gene,perfect match	MEG3	lincRNA	FALSE	FALSE	FALSE
A_23_P65442	IRF9	NM_006084	interferon regulatory factor 9	10379	1.98777	10.7405	8.40071	0.00024048	0.00843032	multiple matching genes	NA	NA	FALSE	FALSE	FALSE
A_23_P141021	LPCAT2	NM_017839	lysophosphatidylcholine acyltransferase 2	54947	1.72109	8.20717	8.39957	0.000240648	0.00843106	unique gene,perfect match	LPCAT2	retained_intron,protein_coding	FALSE	FALSE	FALSE
A_23_P98995	CALCOCO1	NM_020898	calcium binding and coiled-coil domain 1	57658	1.45233	9.99459	8.39733	0.00024098	0.00843752	unique gene,perfect match	CALCOCO1	protein_coding	FALSE	FALSE	FALSE
A_33_P3246083	OXSM	NM_017897	3-oxoacyl-ACP synthase, mitochondrial	54995	-1.4012	11.2751	-8.39575	0.000241215	0.0084377	unique gene,perfect match	OXSM	protein_coding,nonsense_mediated_decay	FALSE	FALSE	FALSE
A_33_P3403018	LCE5A	NM_178438	late cornified envelope 5A	254910	1.81915	6.5925	8.39478	0.000241358	0.0084377	unique gene,perfect match	LCE5A	protein_coding	FALSE	FALSE	FALSE
A_19_P00808852	KTN1-AS1	ENST00000535211	NA	100129075	-3.00504	7.99123	-8.39387	0.000241494	0.0084377	unique gene,perfect match	KTN1-AS1	antisense	FALSE	FALSE	FALSE
A_33_P3258542	SPINK8	NM_001080525	serine peptidase inhibitor, Kazal type 8 (putative)	646424	-2.18058	8.55221	-8.39314	0.000241602	0.0084377	unique gene,perfect match	SPINK8	protein_coding	TRUE	FALSE	FALSE
A_33_P3358731	PCSK5	NM_006200	proprotein convertase subtilisin/kexin type 5	5125	1.83206	7.07414	8.39235	0.00024172	0.0084377	unique gene,perfect match	PCSK5	protein_coding	TRUE	FALSE	FALSE
A_23_P339480	HAT1	NM_003642	histone acetyltransferase 1	8520	-1.43609	12.2749	-8.39048	0.000241999	0.00844229	unique gene,perfect match	HAT1	retained_intron,protein_coding,nonsense_mediated_decay	FALSE	FALSE	FALSE
A_24_P383523	SAMD4A	NM_015589	sterile alpha motif domain containing 4A	23034	1.44967	10.7608	8.38566	0.000242718	0.00846222	unique gene,perfect match	SAMD4A	processed_transcript,retained_intron,protein_coding	FALSE	FALSE	FALSE
A_21_P0005094	RP1-266L20.2	ENST00000413088	NA	NA	-1.64099	7.69412	-8.38034	0.000243515	0.00847999	unique gene,perfect match	RP1-266L20.2	antisense	FALSE	FALSE	FALSE
A_32_P215113	CCDC58	NM_001017928	coiled-coil domain containing 58	131076	-2.10425	8.56661	-8.379	0.000243716	0.00847999	multiple matching genes	NA	NA	FALSE	FALSE	FALSE
A_33_P3250133	VSIG10	NM_019086	V-set and immunoglobulin domain containing 10	54621	2.04851	8.57408	8.37869	0.000243762	0.00847999	unique gene,perfect match	VSIG10	protein_coding	TRUE	FALSE	FALSE
A_23_P105619	TMEM116	NM_138341	transmembrane protein 116	89894	-1.41791	7.6662	-8.37831	0.000243819	0.00847999	unique gene,perfect match	TMEM116	retained_intron,protein_coding,nonsense_mediated_decay	TRUE	FALSE	FALSE
A_23_P345942	NDUFAF2	NM_174889	NADH dehydrogenase (ubiquinone) complex I, assembly factor 2	91942	-1.96551	11.219	-8.37508	0.000244305	0.00848447	multiple matching genes	NA	NA	FALSE	FALSE	FALSE
A_33_P3406449	SLC15A4	NM_145648	solute carrier family 15 (oligopeptide transporter), member 4	121260	1.66671	9.67845	8.37507	0.000244308	0.00848447	unique gene,perfect match	SLC15A4	retained_intron,protein_coding,nonsense_mediated_decay	FALSE	FALSE	FALSE
A_21_P0013888	TPTE2	NM_199254	transmembrane phosphoinositide 3-phosphatase and tensin homolog 2	93492	-1.61394	6.81127	-8.37451	0.000244392	0.00848447	multiple matching genes;no perfect matching probe	NA	NA	FALSE	FALSE	FALSE
A_21_P0002689	XLOC_002461	THC2695122	BROAD Institute lincRNA (XLOC_002461), lincRNA [TCONS_00005314]	NA	2.20224	6.36754	8.37027	0.000245032	0.00849642	No BLAST hit	NA	NA	FALSE	FALSE	FALSE
A_19_P00316405	C17orf51	NM_001113434	chromosome 17 open reading frame 51	339263	-1.4044	8.45134	-8.36886	0.000245245	0.00849868	multiple matching genes	NA	NA	FALSE	FALSE	FALSE
A_33_P3211263	GPATCH4	NM_182679	G patch domain containing 4	54865	-1.47332	10.207	-8.36522	0.000245797	0.00850807	unique gene,perfect match	GPATCH4	protein_coding	FALSE	FALSE	FALSE
A_23_P212696	FSTL1	NM_007085	follistatin-like 1	11167	2.74567	12.0551	8.36427	0.00024594	0.00850807	unique gene,perfect match	FSTL1	protein_coding	TRUE	FALSE	FALSE
A_33_P3391727	SIRT7	NM_016538	sirtuin 7	51547	1.407	11.0108	8.36368	0.00024603	0.00850807	unique gene,perfect match	SIRT7	protein_coding,retained_intron	FALSE	FALSE	FALSE
A_33_P3396527	POLR3G	NM_006467	polymerase (RNA) III (DNA directed) polypeptide G (32kD)	10622	-1.56372	9.23899	-8.36316	0.00024611	0.00850807	unique gene,perfect match	POLR3G	protein_coding	FALSE	FALSE	FALSE
A_33_P3216945	ENST00000425591	ENST00000425591	Homo sapiens cDNA FLJ46080 fis, clone TESTI2004971. [AK127966]	NA	1.46812	7.44438	8.35637	0.000247143	0.00853865	multiple matching genes	NA	NA	FALSE	FALSE	FALSE
A_23_P74252	LINC00339	ENST00000404210	NA	29092	-1.71511	7.63806	-8.3545	0.000247429	0.00854337	unique gene,perfect match	LINC00339	pseudogene,lincRNA	FALSE	FALSE	FALSE
A_33_P3267865	HLA-J	ENST00000494367	NA	NA	1.92791	6.84275	8.35338	0.000247601	0.00854344	unique gene,perfect match	HLA-J	transcribed_unprocessed_pseudogene	FALSE	FALSE	FALSE
A_32_P41405	THOC3	NM_032361	THO complex 3	84321	-1.34436	12.4021	-8.35254	0.000247729	0.00854344	multiple matching genes	NA	NA	TRUE	FALSE	FALSE
A_23_P168847	FBXO16	NM_172366	F-box protein 16	157574	-1.70763	8.2924	-8.35009	0.000248105	0.00854695	unique gene,perfect match	FBXO16	protein_coding,retained_intron	FALSE	FALSE	FALSE
A_23_P36689	LRRC23	NM_006992	leucine rich repeat containing 23	10233	-1.92233	6.77701	-8.34993	0.000248129	0.00854695	unique gene,perfect match	LRRC23	protein_coding,nonsense_mediated_decay,retained_intron,processed_transcript	FALSE	FALSE	FALSE
A_24_P62659	TSPAN2	NM_005725	tetraspanin 2	10100	2.23307	6.02199	8.34849	0.000248351	0.00854908	unique gene,perfect match	TSPAN2	protein_coding	FALSE	FALSE	FALSE
A_21_P0008483	LINC01550	ENST00000512901	NA	NA	-3.29486	7.54835	-8.34728	0.000248536	0.00854908	unique gene,perfect match	LINC01550	lincRNA	FALSE	FALSE	FALSE
A_33_P3321836	PLXNB2	NM_012401	plexin B2	23654	1.82679	8.74441	8.34525	0.000248849	0.00854908	unique gene,perfect match	PLXNB2	protein_coding,retained_intron	TRUE	FALSE	TRUE
A_21_P0007586	RP11-54A9.1	ENST00000553247	NA	NA	1.39319	9.09388	8.34506	0.000248878	0.00854908	unique gene,perfect match	RP11-54A9.1	lincRNA	FALSE	FALSE	FALSE
A_24_P137434	DCBLD2	NM_080927	discoidin, CUB and LCCL domain containing 2	131566	1.82711	13.2901	8.34468	0.000248936	0.00854908	unique gene,perfect match	DCBLD2	protein_coding	FALSE	FALSE	TRUE
A_33_P3330503	ALDH7A1	NM_001182	aldehyde dehydrogenase 7 family, member A1	501	-1.44898	8.01602	-8.34339	0.000249135	0.0085508	unique gene,perfect match	ALDH7A1	protein_coding	FALSE	FALSE	FALSE
A_23_P86133	RPA2	NM_002946	replication protein A2, 32kDa	6118	-1.41894	11.1398	-8.34157	0.000249416	0.00855387	unique gene,perfect match	RPA2	protein_coding	FALSE	FALSE	FALSE
A_23_P3177	KCNK13	NM_022054	potassium channel, two pore domain subfamily K, member 13	56659	1.37294	6.04863	8.34088	0.000249523	0.00855387	unique gene,perfect match	KCNK13	protein_coding	FALSE	FALSE	FALSE
A_24_P127564	SPACA6P	NR_024330	sperm acrosome associated 6, pseudogene	147650	2.73528	7.22479	8.33814	0.000249946	0.00856326	unique gene,perfect match	SPACA6	retained_intron,protein_coding	FALSE	FALSE	FALSE
A_19_P00809160	lincRNA:chr3:170468877-170469230_R	lincRNA:chr3:170468877-170469230_R	lincRNA:chr3:170468877-170469230 reverse strand	NA	-1.49848	6.35407	-8.33577	0.000250312	0.0085707	No BLAST hit	NA	NA	FALSE	FALSE	FALSE
A_33_P3343394	A_33_P3343394	A_33_P3343394	Unknown	NA	-1.84628	5.72	-8.33449	0.000250512	0.00857241	No BLAST hit	NA	NA	FALSE	FALSE	FALSE
A_33_P3350748	KRT7	NM_005556	keratin 7, type II	3855	1.41394	16.5717	8.33238	0.000250839	0.00857578	unique gene,perfect match	KRT7	retained_intron,processed_transcript,protein_coding	FALSE	FALSE	FALSE
A_19_P00319323	PLD1	ENST00000497307	NA	NA	1.94941	8.78597	8.3318	0.000250929	0.00857578	unique gene,perfect match	PLD1	processed_transcript	FALSE	FALSE	FALSE
A_23_P106998	MRPS23	NM_016070	mitochondrial ribosomal protein S23	51649	-1.78144	10.3387	-8.33096	0.000251059	0.00857578	unique gene,perfect match	MRPS23	protein_coding	FALSE	FALSE	FALSE
A_23_P202988	AASDHPPT	NM_015423	aminoadipate-semialdehyde dehydrogenase-phosphopantetheinyl transferase	60496	-1.77515	10.9538	-8.32952	0.000251284	0.00857837	unique gene,perfect match	AASDHPPT	retained_intron,protein_coding	FALSE	FALSE	FALSE
A_23_P27947	PDCD2L	NM_032346	programmed cell death 2-like	84306	-1.52938	10.1758	-8.32681	0.000251706	0.00858765	unique gene,perfect match	PDCD2L	retained_intron,protein_coding	FALSE	FALSE	FALSE
A_33_P3390057	TM4SF1	NM_014220	transmembrane 4 L six family member 1	4071	1.84292	16.2445	8.32501	0.000251987	0.00859213	unique gene,perfect match	TM4SF1	protein_coding	FALSE	FALSE	FALSE
A_19_P00802817	lincRNA:chr11:33712374-33718199_R	lincRNA:chr11:33712374-33718199_R	lincRNA:chr11:33712374-33718199 reverse strand	NA	1.65199	7.45225	8.32277	0.000252337	0.00859721	No BLAST hit	NA	NA	FALSE	FALSE	FALSE
A_23_P50349	TRIP10	NM_004240	thyroid hormone receptor interactor 10	9322	1.69022	11.6476	8.32139	0.000252553	0.00859721	unique gene,perfect match	TRIP10	protein_coding,retained_intron,nonsense_mediated_decay	FALSE	FALSE	FALSE
A_23_P87238	SAA4	NM_006512	serum amyloid A4, constitutive	6291	2.19536	7.00032	8.31862	0.000252988	0.00859721	multiple matching genes	NA	NA	TRUE	FALSE	FALSE
A_24_P933492	ZDHHC21	NM_178566	zinc finger, DHHC-type containing 21	340481	1.78961	11.0447	8.31845	0.000253014	0.00859721	unique gene,perfect match	ZDHHC21	processed_transcript,protein_coding	FALSE	FALSE	FALSE
A_23_P99579	C14orf142	NM_032490	chromosome 14 open reading frame 142	84520	-2.00283	7.91061	-8.31732	0.000253192	0.00859721	unique gene,perfect match	C14orf142	protein_coding	FALSE	FALSE	FALSE
A_33_P3611762	TRAM2-AS1	ENST00000606714	NA	NA	-1.77962	7.37285	-8.31704	0.000253235	0.00859721	unique gene,perfect match	TRAM2-AS1	lincRNA	FALSE	FALSE	FALSE
A_19_P00806882	A_19_P00806882	A_19_P00806882	Unknown	NA	-2.25165	12.8833	-8.31621	0.000253366	0.00859721	multiple matching genes	NA	NA	FALSE	FALSE	FALSE
A_33_P3235340	DDX18	NM_006773	DEAD (Asp-Glu-Ala-Asp) box polypeptide 18	8886	-1.36581	10.6277	-8.31578	0.000253433	0.00859721	unique gene,perfect match	DDX18	retained_intron,protein_coding	FALSE	FALSE	FALSE
A_23_P55518	SMAD7	NM_005904	SMAD family member 7	4092	2.2792	8.73342	8.31545	0.000253485	0.00859721	unique gene,perfect match	SMAD7	retained_intron,protein_coding	FALSE	FALSE	FALSE
A_19_P00809217	lincRNA:chr6:14700246-14748171_R	lincRNA:chr6:14700246-14748171_R	lincRNA:chr6:14700246-14748171 reverse strand	NA	-1.34627	9.85215	-8.31353	0.000253788	0.00860241	No BLAST hit	NA	NA	FALSE	FALSE	FALSE
A_19_P00322413	LOC100652797	XM_003403476	PREDICTED: Homo sapiens hypothetical protein LOC100652797 (LOC100652797), mRNA [XM_003403476]	NA	1.32724	7.17197	8.31028	0.000254301	0.00861285	No BLAST hit	NA	NA	FALSE	FALSE	FALSE
A_23_P63432	RHBDL2	NM_017821	rhomboid, veinlet-like 2 (Drosophila)	54933	1.85252	11.6997	8.30967	0.000254397	0.00861285	unique gene,perfect match	RHBDL2	protein_coding	FALSE	FALSE	TRUE
A_33_P3422035	FXYD5	ENST00000392217	FXYD domain containing ion transport regulator 5	53827	2.17657	6.08532	8.30194	0.000255621	0.00864691	unique gene,perfect match	FXYD5	protein_coding	FALSE	FALSE	FALSE
A_21_P0012386	RP11-115H18.1	ENST00000609293	NA	101929607	-1.54239	6.13261	-8.30141	0.000255705	0.00864691	unique gene,perfect match	RP11-115H18.1	lincRNA	FALSE	FALSE	FALSE
A_23_P36076	SSRP1	NM_003146	structure specific recognition protein 1	6749	-1.36884	13.3872	-8.30015	0.000255906	0.00864863	unique gene,perfect match	SSRP1	retained_intron,protein_coding	FALSE	FALSE	FALSE
A_19_P00331620	lincRNA:chr12:96953169-96992769_F	lincRNA:chr12:96953169-96992769_F	lincRNA:chr12:96953169-96992769 forward strand	NA	3.22428	7.62491	8.29798	0.000256251	0.00865392	No BLAST hit	NA	NA	FALSE	FALSE	FALSE
A_21_P0013177	XLOC_l2_013293	BQ441651	AGENCOURT_7916036 NIH_MGC_68 Homo sapiens cDNA clone IMAGE:6010422 5', mRNA sequence [BQ441651]	NA	-2.58436	7.24755	-8.29727	0.000256365	0.00865392	No BLAST hit	NA	NA	FALSE	FALSE	FALSE
A_23_P500010	KLK12	NM_145894	kallikrein-related peptidase 12	43849	1.37159	14.5843	8.29362	0.000256947	0.00866714	unique gene,perfect match	KLK12	nonsense_mediated_decay,protein_coding	TRUE	FALSE	FALSE
A_23_P101374	CYP2S1	NM_030622	cytochrome P450, family 2, subfamily S, polypeptide 1	29785	1.43477	9.15358	8.29292	0.000257058	0.00866714	unique gene,perfect match	CYP2S1	protein_coding	TRUE	FALSE	FALSE
A_23_P47497	MRPL16	NM_017840	mitochondrial ribosomal protein L16	54948	-1.47294	12.5657	-8.29059	0.000257431	0.00867461	unique gene,perfect match	MRPL16	protein_coding	FALSE	FALSE	FALSE
A_24_P410587	AMZ2P1	NR_026903	archaelysin family metallopeptidase 2 pseudogene 1	201283	-1.73369	11.1104	-8.28778	0.000257882	0.00867493	multiple matching genes	NA	NA	FALSE	FALSE	FALSE
A_32_P193646	RBMX	NM_002139	RNA binding motif protein, X-linked	27316	-1.69454	9.96996	-8.28695	0.000258016	0.00867493	no perfect matching probe	RBMX	protein_coding,nonsense_mediated_decay,processed_transcript	FALSE	FALSE	FALSE
A_33_P3381305	A_33_P3381305	A_33_P3381305	Unknown	NA	1.8366	11.1602	8.28688	0.000258026	0.00867493	No BLAST hit	NA	NA	FALSE	FALSE	FALSE
A_23_P98057	ZNF32	NM_001005368	zinc finger protein 32	7580	-1.33136	7.96585	-8.28635	0.000258112	0.00867493	unique gene,perfect match	ZNF32	protein_coding,processed_transcript	FALSE	FALSE	FALSE
A_33_P3286162	A_33_P3286162	A_33_P3286162	Unknown	NA	1.47	8.48698	8.28518	0.000258299	0.00867493	no perfect matching probe	RP5-947P14.2	processed_pseudogene	FALSE	FALSE	FALSE
A_33_P3333587	FBXL20	NM_032875	F-box and leucine-rich repeat protein 20	84961	1.91076	10.9927	8.2847	0.000258376	0.00867493	unique gene,perfect match	FBXL20	protein_coding	FALSE	FALSE	FALSE
A_33_P3285769	A_33_P3285769	A_33_P3285769	Unknown	NA	-1.41563	13.0989	-8.28394	0.000258499	0.00867493	no perfect matching probe	FAM207A	processed_transcript,protein_coding	FALSE	FALSE	FALSE
A_33_P3233659	RPP30	ENST00000470933	NA	10556	-1.68772	8.38437	-8.2812	0.000258941	0.00868466	unique gene,perfect match	RPP30	processed_transcript	FALSE	FALSE	FALSE
A_19_P00801334	lincRNA:chr3:18286746-18365871_F	lincRNA:chr3:18286746-18365871_F	lincRNA:chr3:18286746-18365871 forward strand	NA	-1.59227	7.73202	-8.27974	0.000259176	0.00868747	No BLAST hit	NA	NA	FALSE	FALSE	FALSE
A_21_P0010599	XLOC_l2_000791	THC2733783	BROAD Institute lincRNA (XLOC_l2_000791), lincRNA [TCONS_l2_00001041]	NA	-1.6945	9.34302	-8.27705	0.00025961	0.00869207	No BLAST hit	NA	NA	FALSE	FALSE	FALSE
A_33_P3290239	DUOXA1	EU927394	dual oxidase maturation factor 1	90527	1.44183	11.2373	8.27702	0.000259616	0.00869207	unique gene,perfect match	DUOXA1	protein_coding,nonsense_mediated_decay	FALSE	FALSE	FALSE
A_23_P134953	PLIN2	NM_001122	perilipin 2	123	-1.88192	8.74353	-8.27518	0.000259913	0.00869692	multiple matching genes	NA	NA	FALSE	FALSE	FALSE
A_23_P353316	SMURF1	NM_020429	SMAD specific E3 ubiquitin protein ligase 1	57154	1.85625	8.65404	8.27388	0.000260125	0.00869893	unique gene,perfect match	SMURF1	protein_coding	FALSE	FALSE	FALSE
A_33_P3357322	SMC2	NM_001042550	structural maintenance of chromosomes 2	10592	-1.50577	8.56583	-8.27146	0.000260517	0.00870697	unique gene,perfect match	SMC2	protein_coding	FALSE	FALSE	FALSE
A_33_P3253975	ACAT1	NM_000019	acetyl-CoA acetyltransferase 1	38	-1.77958	8.78933	-8.26646	0.00026133	0.00872438	unique gene,perfect match	ACAT1	retained_intron,nonsense_mediated_decay,protein_coding	FALSE	FALSE	FALSE
A_24_P322353	PSTPIP2	NM_024430	proline-serine-threonine phosphatase interacting protein 2	9050	-1.34293	8.1905	-8.26639	0.000261342	0.00872438	unique gene,perfect match	PSTPIP2	processed_transcript,protein_coding	FALSE	FALSE	FALSE
A_24_P326739	GLS2	NM_013267	glutaminase 2 (liver, mitochondrial)	27165	-1.64348	5.99995	-8.26542	0.000261499	0.00872455	unique gene,perfect match	GLS2	nonsense_mediated_decay,protein_coding,retained_intron	FALSE	FALSE	FALSE
A_24_P379750	MXD1	NM_002357	MAX dimerization protein 1	4084	1.98307	12.0003	8.26191	0.000262073	0.00873863	unique gene,perfect match	MXD1	processed_transcript,protein_coding	FALSE	FALSE	FALSE
A_33_P3296846	TMPRSS4	NM_019894	transmembrane protease, serine 4	56649	1.53056	10.2695	8.25976	0.000262425	0.00874527	unique gene,perfect match	TMPRSS4	processed_transcript,protein_coding,nonsense_mediated_decay	FALSE	FALSE	FALSE
A_24_P879740	MAP1B	NM_005909	microtubule-associated protein 1B	4131	1.62852	5.98516	8.25388	0.00026339	0.00876501	unique gene,perfect match	MAP1B	protein_coding	FALSE	FALSE	FALSE
A_24_P389415	PNMA2	NM_007257	paraneoplastic Ma antigen 2	10687	1.49076	5.52194	8.25326	0.000263492	0.00876501	unique gene,perfect match	PNMA2	protein_coding	FALSE	FALSE	FALSE
A_32_P210572	C1orf53	NM_001024594	chromosome 1 open reading frame 53	388722	-2.38986	9.23743	-8.25324	0.000263495	0.00876501	unique gene,perfect match	C1orf53	processed_transcript,protein_coding	FALSE	FALSE	FALSE
A_33_P3256391	CRB3	NM_139161	crumbs family member 3	92359	1.69684	12.9658	8.2507	0.000263914	0.00876501	unique gene,perfect match	CRB3	protein_coding	FALSE	FALSE	FALSE
A_23_P501372	MIEF2	NM_139162	mitochondrial elongation factor 2	125170	1.73807	11.1542	8.24984	0.000264057	0.00876501	unique gene,perfect match	MIEF2	protein_coding	FALSE	FALSE	FALSE
A_21_P0014707	RP11-791G15.2	ENST00000606907	NA	NA	1.58782	7.56879	8.24955	0.000264104	0.00876501	unique gene,perfect match	RP11-791G15.2	lincRNA	FALSE	FALSE	FALSE
A_32_P352358	LOC650293	NM_001040071	seven transmembrane helix receptor	650293	-1.49243	6.19709	-8.24899	0.000264196	0.00876501	multiple matching genes	NA	NA	FALSE	FALSE	FALSE
A_23_P29723	SGOL1	NM_001012410	shugoshin-like 1 (S. pombe)	151648	-1.58205	6.03933	-8.24872	0.00026424	0.00876501	unique gene,perfect match	SGO1	protein_coding	FALSE	FALSE	FALSE
A_33_P3362296	KCNG1	ENST00000396017	potassium voltage-gated channel, subfamily G, member 1 [Source:HGNC Symbol;Acc:6248] [ENST00000396017]	3755	2.24629	7.26638	8.24372	0.000265068	0.00878739	No BLAST hit	NA	NA	FALSE	FALSE	FALSE
A_33_P3376873	BC041650	BC041650	Homo sapiens, clone IMAGE:5480271, mRNA. [BC041650]	NA	3.24122	7.61519	8.23853	0.00026593	0.00880468	No BLAST hit	NA	NA	FALSE	FALSE	FALSE
A_23_P49009	LPCAT4	NM_153613	lysophosphatidylcholine acyltransferase 4	254531	1.48168	10.1452	8.23835	0.00026596	0.00880468	unique gene,perfect match	LPCAT4	protein_coding,retained_intron,nonsense_mediated_decay	FALSE	FALSE	FALSE
A_24_P304154	AMPD3	NM_001025390	adenosine monophosphate deaminase 3	272	1.51933	10.1859	8.23781	0.00026605	0.00880468	unique gene,perfect match	AMPD3	protein_coding	FALSE	FALSE	FALSE
A_23_P15603	MRM1	NM_024864	mitochondrial rRNA methyltransferase 1 homolog (S. cerevisiae)	79922	-1.32006	8.39408	-8.23651	0.000266266	0.00880675	unique gene,perfect match	MRM1	protein_coding	FALSE	FALSE	FALSE
A_23_P113613	CDCP1	NM_022842	CUB domain containing protein 1	64866	1.99117	12.2453	8.23435	0.000266625	0.00881354	unique gene,perfect match	CDCP1	protein_coding	TRUE	FALSE	FALSE
A_23_P12858	TBATA	NM_152710	thymus, brain and testes associated	219793	1.52547	7.34332	8.22862	0.000267585	0.0088391	unique gene,perfect match	TBATA	protein_coding	FALSE	FALSE	FALSE
A_24_P287756	NUDT21	NM_007006	nudix (nucleoside diphosphate linked moiety X)-type motif 21	11051	-1.5913	9.10088	-8.22775	0.00026773	0.0088391	unique gene,perfect match	NUDT21	protein_coding	FALSE	FALSE	FALSE
A_23_P205959	ALDH1A3	NM_000693	aldehyde dehydrogenase 1 family, member A3	220	1.96661	16.2992	8.22644	0.000267949	0.0088391	unique gene,perfect match	ALDH1A3	protein_coding	FALSE	FALSE	FALSE
A_24_P29001	LSM3	NM_014463	LSM3 homolog, U6 small nuclear RNA associated (S. cerevisiae)	27258	-1.67056	13.6392	-8.22421	0.000268324	0.0088391	unique gene,perfect match	LSM3	protein_coding	FALSE	FALSE	FALSE
A_21_P0014019	LOC100652769	XM_003403489	PREDICTED: Homo sapiens hypothetical protein LOC100652769 (LOC100652769), mRNA [XM_003403489]	NA	2.86606	7.65186	8.22348	0.000268447	0.0088391	No BLAST hit	NA	NA	FALSE	FALSE	FALSE
A_23_P202496	NOC3L	NM_022451	nucleolar complex associated 3 homolog (S. cerevisiae)	64318	-1.34464	10.2102	-8.22347	0.000268449	0.0088391	unique gene,perfect match	NOC3L	protein_coding	FALSE	FALSE	FALSE
A_24_P228667	MRPL40	NM_003776	mitochondrial ribosomal protein L40	64976	-2.13459	10.9111	-8.22104	0.000268858	0.0088391	unique gene,perfect match	MRPL40	processed_transcript,protein_coding	FALSE	FALSE	FALSE
A_33_P3337771	TGS1	NM_024831	trimethylguanosine synthase 1	96764	-1.35973	10.1543	-8.221	0.000268864	0.0088391	unique gene,perfect match	TGS1	nonsense_mediated_decay,protein_coding	FALSE	FALSE	FALSE
A_24_P329487	FAM84B	NM_174911	family with sequence similarity 84, member B	157638	1.54572	11.0507	8.2204	0.000268967	0.0088391	unique gene,perfect match	FAM84B	protein_coding	FALSE	FALSE	FALSE
A_24_P569294	MRPS12	NM_021107	mitochondrial ribosomal protein S12	6183	-1.69688	12.513	-8.21967	0.000269088	0.0088391	no perfect matching probe	MRPS12	protein_coding	FALSE	FALSE	FALSE
A_33_P3364989	ACTL10	NM_001024675	actin-like 10	170487	-1.65445	8.86348	-8.21964	0.000269094	0.0088391	unique gene,perfect match	ACTL10	protein_coding	TRUE	FALSE	FALSE
A_24_P176714	B9D1	NM_015681	B9 protein domain 1	27077	-2.52017	9.39096	-8.21741	0.000269471	0.00884643	unique gene,perfect match	B9D1	protein_coding	TRUE	FALSE	FALSE
A_23_P430902	MORN4	NM_178832	MORN repeat containing 4	118812	-1.31277	6.83232	-8.21501	0.000269876	0.00884996	unique gene,perfect match	MORN4	protein_coding	FALSE	FALSE	FALSE
A_23_P3212	DTWD1	NM_020234	DTW domain containing 1	56986	-1.32437	8.3493	-8.21494	0.000269887	0.00884996	unique gene,perfect match	DTWD1	protein_coding,nonsense_mediated_decay	FALSE	FALSE	FALSE
A_23_P49021	WDR61	NM_025234	WD repeat domain 61	80349	-1.77114	11.2729	-8.21353	0.000270128	0.00885277	unique gene,perfect match	WDR61	protein_coding,nonsense_mediated_decay	FALSE	FALSE	FALSE
A_23_P87011	TAGLN	NM_001001522	transgelin	6876	1.73083	12.4597	8.20975	0.000270768	0.00886871	unique gene,perfect match	TAGLN	protein_coding,retained_intron	FALSE	FALSE	FALSE
A_33_P3289296	TMEM37	NM_183240	transmembrane protein 37	140738	-1.36761	6.48469	-8.20341	0.000271848	0.00889509	unique gene,perfect match	TMEM37	protein_coding	FALSE	FALSE	FALSE
A_23_P40453	CBR3	NM_001236	carbonyl reductase 3	874	-1.96498	7.94243	-8.2032	0.000271884	0.00889509	unique gene,perfect match	CBR3	protein_coding	FALSE	FALSE	FALSE
A_33_P3296682	NDUFB5	NM_002492	NADH dehydrogenase (ubiquinone) 1 beta subcomplex, 5, 16kDa	4711	-1.4854	12.467	-8.1995	0.000272517	0.00891071	unique gene,perfect match	NDUFB5	protein_coding,nonsense_mediated_decay	TRUE	FALSE	FALSE
A_24_P171873	FBXO4	NM_012176	F-box protein 4	26272	-2.29498	8.14298	-8.19646	0.000273038	0.00892261	unique gene,perfect match	FBXO4	protein_coding,nonsense_mediated_decay	FALSE	FALSE	FALSE
A_33_P3353263	CYB5RL	ENST00000462299	NA	606495	-2.1506	6.62881	-8.19524	0.000273246	0.00892261	unique gene,perfect match	CYB5RL	retained_intron,nonsense_mediated_decay	FALSE	FALSE	FALSE
A_23_P385690	WNT3A	NM_033131	wingless-type MMTV integration site family, member 3A	89780	-1.40111	6.85073	-8.19422	0.000273422	0.00892261	unique gene,perfect match	WNT3A	protein_coding	TRUE	TRUE	FALSE
A_21_P0002385	AC108025.2	ENST00000453678	NA	NA	1.98228	5.73235	8.19375	0.000273503	0.00892261	unique gene,perfect match	AC108025.2	lincRNA	FALSE	FALSE	FALSE
A_19_P00813157	lincRNA:chr6:86386083-86388435_R	lincRNA:chr6:86386083-86388435_R	lincRNA:chr6:86386083-86388435 reverse strand	NA	-1.48447	6.68251	-8.192	0.000273804	0.00892524	No BLAST hit	NA	NA	FALSE	FALSE	FALSE
A_23_P8763	PTPN12	NM_002835	protein tyrosine phosphatase, non-receptor type 12	5782	1.46636	13.2341	8.19147	0.000273895	0.00892524	unique gene,perfect match	PTPN12	protein_coding	FALSE	FALSE	FALSE
A_24_P253215	EMG1	NM_006331	EMG1 N1-specific pseudouridine methyltransferase	10436	-1.70392	11.6599	-8.18454	0.000275091	0.00895912	multiple matching genes	NA	NA	FALSE	FALSE	FALSE
A_23_P170213	NKAIN2	NM_001040214	Na+/K+ transporting ATPase interacting 2	154215	1.6149	6.03107	8.18075	0.000275749	0.00897469	unique gene,perfect match	NKAIN2	protein_coding	FALSE	FALSE	FALSE
A_21_P0006549	XLOC_008233	THC2697511	BROAD Institute lincRNA (XLOC_008233), lincRNA [TCONS_00017369]	NA	-1.71438	6.88688	-8.17998	0.000275882	0.00897469	No BLAST hit	NA	NA	FALSE	FALSE	FALSE
A_23_P166508	LINC01315	ENST00000424852	NA	NA	-2.151	9.44496	-8.17813	0.000276204	0.00898008	unique gene,perfect match	LINC01315	lincRNA	FALSE	FALSE	FALSE
A_19_P00322390	LINC00667	ENST00000581471	NA	NA	-1.38352	7.79355	-8.1757	0.000276626	0.00898871	unique gene,perfect match	LINC00667	lincRNA	FALSE	FALSE	FALSE
A_23_P168403	KCNH2	NM_000238	potassium channel, voltage gated eag related subfamily H, member 2	3757	2.66298	6.08006	8.17374	0.000276968	0.00899472	unique gene,perfect match	KCNH2	protein_coding	FALSE	FALSE	FALSE
A_33_P3275687	TBC1D3B	NM_001001417	TBC1 domain family, member 3B	414059	1.47121	6.09507	8.17184	0.0002773	0.0090004	multiple matching genes	NA	NA	FALSE	FALSE	FALSE
A_21_P0000775	ENO1-AS1	ENST00000442636	NA	100505975	-1.32268	6.34652	-8.16974	0.000277667	0.00900721	unique gene,perfect match	ENO1-AS1	antisense	FALSE	FALSE	FALSE
A_23_P61180	PLCXD1	NM_018390	phosphatidylinositol-specific phospholipase C, X domain containing 1	55344	2.30807	10.6258	8.16544	0.00027842	0.0090231	multiple matching genes	NA	NA	FALSE	FALSE	FALSE
A_33_P3268368	FZR1	NM_016263	fizzy/cell division cycle 20 related 1 (Drosophila)	51343	1.5078	9.95249	8.16515	0.000278471	0.0090231	unique gene,perfect match	FZR1	protein_coding	FALSE	FALSE	FALSE
A_24_P161018	PARP14	NM_017554	poly (ADP-ribose) polymerase family, member 14	54625	2.52868	9.72027	8.1639	0.000278691	0.00902513	unique gene,perfect match	PARP14	processed_transcript,retained_intron,nonsense_mediated_decay,protein_coding	FALSE	FALSE	FALSE
A_24_P160874	DUT	NM_001025248	deoxyuridine triphosphatase	1854	-1.57458	10.3231	-8.16256	0.000278926	0.00902763	unique gene,perfect match	ZNF534	protein_coding	FALSE	FALSE	FALSE
A_23_P341223	KLHL21	NM_014851	kelch-like family member 21	9903	1.47136	13.4366	8.16108	0.000279188	0.00903102	unique gene,perfect match	KLHL21	protein_coding	FALSE	FALSE	FALSE
A_23_P83931	NET1	NM_001047160	neuroepithelial cell transforming 1	10276	1.72564	13.6215	8.1556	0.000280155	0.00905443	unique gene,perfect match	NET1	protein_coding	FALSE	FALSE	FALSE
A_23_P156970	MEST	NM_002402	mesoderm specific transcript	4232	-1.59001	8.44192	-8.15514	0.000280236	0.00905443	unique gene,perfect match	MEST	protein_coding	TRUE	FALSE	FALSE
A_33_P3379939	HLA-F	NM_018950	major histocompatibility complex, class I, F	3134	1.67203	14.0858	8.15411	0.000280418	0.00905443	multiple matching genes	NA	NA	FALSE	FALSE	TRUE
A_23_P85015	MAOB	NM_000898	monoamine oxidase B	4129	-1.45495	5.76553	-8.1534	0.000280543	0.00905443	unique gene,perfect match	MAOB	protein_coding	FALSE	FALSE	FALSE
A_23_P6624	UMPS	NM_000373	uridine monophosphate synthetase	7372	-1.32224	12.1568	-8.14787	0.000281525	0.00907316	unique gene,perfect match	UMPS	nonsense_mediated_decay,protein_coding	FALSE	FALSE	FALSE
A_21_P0009933	XLOC_013461	ENST00000421788	BROAD Institute lincRNA (XLOC_013461), lincRNA [TCONS_00028105]	NA	-1.95648	7.17064	-8.14742	0.000281605	0.00907316	No BLAST hit	NA	NA	FALSE	FALSE	FALSE
A_33_P3409493	LOC285095	XM_001722643	PREDICTED: Homo sapiens hypothetical protein LOC285095, transcript variant 1 (LOC285095), mRNA [XM_001722643]	285095	-1.37129	6.91059	-8.14671	0.000281731	0.00907316	unique gene,perfect match	AC131097.4	protein_coding	FALSE	FALSE	FALSE
A_19_P00801066	lincRNA:chr1:101507712-101513862_F	lincRNA:chr1:101507712-101513862_F	lincRNA:chr1:101507712-101513862 forward strand	NA	-1.49724	7.75186	-8.14539	0.000281966	0.00907316	No BLAST hit	NA	NA	FALSE	FALSE	FALSE
A_23_P65870	FBXO22	NM_012170	F-box protein 22	26263	-1.46309	10.2741	-8.14439	0.000282144	0.00907316	unique gene,perfect match	FBXO22	nonsense_mediated_decay,protein_coding	FALSE	FALSE	FALSE
A_23_P24623	ELP4	NM_019040	elongator acetyltransferase complex subunit 4	26610	-1.44145	9.87253	-8.14332	0.000282335	0.00907316	unique gene,perfect match	ELP4	protein_coding	FALSE	FALSE	FALSE
A_33_P3249773	TATDN3	NM_001146171	TatD DNase domain containing 3	128387	-1.67098	8.70863	-8.1431	0.000282375	0.00907316	unique gene,perfect match	TATDN3	nonsense_mediated_decay,protein_coding	FALSE	FALSE	FALSE
A_23_P107421	TK1	NM_003258	thymidine kinase 1, soluble	7083	-1.8994	12.7299	-8.14302	0.000282389	0.00907316	unique gene,perfect match	TK1	protein_coding	FALSE	FALSE	FALSE
A_21_P0010575	RP11-452F19.3	ENST00000434872	NA	NA	-1.88555	9.48146	-8.1417	0.000282624	0.00907563	unique gene,perfect match	RP11-452F19.3	lincRNA	FALSE	FALSE	FALSE
A_24_P261005	SMIM19	NM_138436	small integral membrane protein 19	114926	-1.59635	10.9581	-8.14034	0.000282867	0.00907631	unique gene,perfect match	SMIM19	protein_coding,nonsense_mediated_decay	FALSE	FALSE	FALSE
A_21_P0014149	MAST4-AS1	ENST00000451496	NA	100506600	-2.26404	7.60843	-8.13905	0.000283099	0.00907631	unique gene,perfect match	MAST4-AS1	antisense	FALSE	FALSE	FALSE
A_23_P36322	INPPL1	NM_001567	inositol polyphosphate phosphatase-like 1	3636	1.51984	10.2573	8.13748	0.000283379	0.00907631	unique gene,perfect match	INPPL1	protein_coding	FALSE	FALSE	FALSE
A_33_P3237775	NR1H3	NM_005693	nuclear receptor subfamily 1, group H, member 3	10062	-1.48334	8.86607	-8.13549	0.000283737	0.00907631	unique gene,perfect match	NR1H3	retained_intron,protein_coding,processed_transcript	FALSE	FALSE	FALSE
A_21_P0012605	CEP170	NM_014812	centrosomal protein 170kDa	9859	1.32505	7.15035	8.13541	0.000283751	0.00907631	multiple matching genes	NA	NA	FALSE	FALSE	FALSE
A_23_P87013	TAGLN	NM_001001522	transgelin	6876	1.66847	11.2684	8.13492	0.000283838	0.00907631	unique gene,perfect match	TAGLN	protein_coding,retained_intron	FALSE	FALSE	FALSE
A_23_P8339	MRPL18	NM_014161	mitochondrial ribosomal protein L18	29074	-1.37881	12.9966	-8.13444	0.000283924	0.00907631	unique gene,perfect match	MRPL18	processed_transcript,protein_coding	FALSE	FALSE	FALSE
A_23_P109488	PIK3IP1	NM_052880	phosphoinositide-3-kinase interacting protein 1	113791	2.01481	7.86613	8.13363	0.00028407	0.00907631	unique gene,perfect match	PIK3IP1	protein_coding,retained_intron	TRUE	FALSE	FALSE
A_24_P391368	ATXN10	NM_013236	ataxin 10	25814	-1.52139	11.9441	-8.13319	0.00028415	0.00907631	unique gene,perfect match	ATXN10	processed_transcript,protein_coding,retained_intron	FALSE	FALSE	FALSE
A_23_P206830	PAM16	NM_016069	presequence translocase-associated motor 16 homolog (S. cerevisiae)	51025	-1.38046	11.1701	-8.13126	0.000284496	0.00907631	multiple matching genes	NA	NA	FALSE	FALSE	FALSE
A_21_P0012547	RP11-384F7.2	ENST00000484092	NA	NA	2.15517	7.41661	8.13109	0.000284526	0.00907631	unique gene,perfect match	RP11-384F7.2	lincRNA	FALSE	FALSE	FALSE
A_21_P0002350	RPL37A	ENST00000446558	ribosomal protein L37a	6168	-1.9529	6.40103	-8.13099	0.000284545	0.00907631	unique gene,perfect match	RPL37A	protein_coding	FALSE	FALSE	FALSE
A_33_P3309919	RWDD1	NM_016104	RWD domain containing 1	51389	-1.33161	13.1193	-8.12645	0.000285364	0.00909738	no perfect matching probe	RWDD1	protein_coding	FALSE	FALSE	FALSE
A_33_P3326553	TMEM82	NM_001013641	transmembrane protein 82	388595	-1.64804	10.3725	-8.12084	0.000286379	0.00912405	unique gene,perfect match	TMEM82	protein_coding	FALSE	FALSE	FALSE
A_21_P0010363	Z83851.4	ENST00000420096	NA	NA	-1.34616	7.8601	-8.12007	0.000286519	0.00912405	unique gene,perfect match	Z83851.4	lincRNA	FALSE	FALSE	FALSE
A_21_P0005846	XLOC_007102	TCONS_00015025	BROAD Institute lincRNA (XLOC_007102), lincRNA [TCONS_00015025]	NA	-1.38946	6.56147	-8.11738	0.000287009	0.00913225	No BLAST hit	NA	NA	FALSE	FALSE	FALSE
A_23_P144622	GNPDA1	NM_005471	glucosamine-6-phosphate deaminase 1	10007	-1.45273	8.03377	-8.1169	0.000287094	0.00913225	unique gene,perfect match	GNPDA1	protein_coding	FALSE	FALSE	FALSE
A_23_P354074	LYST	NM_000081	lysosomal trafficking regulator	1130	1.69997	9.60445	8.11466	0.000287503	0.00913487	no perfect matching probe	LYST	protein_coding,processed_transcript	FALSE	FALSE	FALSE
A_21_P0012835	XLOC_l2_011649	THC2630830	BC017370 RBX1 protein {Homo sapiens} (exp=-1; wgp=0; cg=0), partial (63%) [THC2630830]	NA	-1.36978	5.86402	-8.1143	0.000287569	0.00913487	No BLAST hit	NA	NA	FALSE	FALSE	FALSE
A_33_P3338484	DSG1-AS1	ENST00000581856	NA	101927718	-1.3592	6.0764	-8.11343	0.000287728	0.00913487	unique gene,perfect match	DSG1-AS1	antisense	FALSE	FALSE	FALSE
A_33_P3242109	RP11-359B12.2	ENST00000503602	NA	NA	-1.54319	5.85261	-8.11296	0.000287814	0.00913487	unique gene,perfect match	RP11-359B12.2	antisense	FALSE	FALSE	FALSE
A_24_P923251	TGM2	NM_198951	transglutaminase 2	7052	1.9326	7.33802	8.11157	0.000288066	0.00913583	no perfect matching probe	TGM2	retained_intron	FALSE	TRUE	FALSE
A_24_P849801	RPL22	NM_000983	ribosomal protein L22	6146	-1.55757	9.99718	-8.11105	0.000288163	0.00913583	unique gene,perfect match	RPL22	protein_coding	FALSE	FALSE	FALSE
A_33_P3362143	TTC28-AS1	ENST00000437713	NA	284900	-1.42786	6.82177	-8.10985	0.000288382	0.00913771	unique gene,perfect match	TTC28-AS1	antisense	FALSE	FALSE	FALSE
A_21_P0010997	RP11-356J5.12	ENST00000529938	NA	NA	-1.58472	9.09548	-8.10807	0.000288707	0.00914297	unique gene,perfect match	RP11-356J5.12	lincRNA	FALSE	FALSE	FALSE
A_32_P85999	CDH13	NM_001257	cadherin 13	1012	1.82582	10.5515	8.10591	0.000289103	0.00915047	unique gene,perfect match	CDH13	protein_coding	TRUE	FALSE	FALSE
A_21_P0003999	CTD-2366F13.1	ENST00000512301	NA	NA	-1.46744	5.78301	-8.10433	0.000289393	0.00915459	unique gene,perfect match	CTD-2366F13.1	antisense	FALSE	FALSE	FALSE
A_23_P63825	GOT1	NM_002079	glutamic-oxaloacetic transaminase 1, soluble	2805	-1.30089	11.3917	-8.10228	0.00028977	0.00916146	unique gene,perfect match	GOT1	processed_transcript,protein_coding	FALSE	FALSE	FALSE
A_23_P157352	MRPS33	NM_016071	mitochondrial ribosomal protein S33	51650	-2.04958	12.1908	-8.10071	0.000290059	0.00916553	unique gene,perfect match	MRPS33	protein_coding,retained_intron	FALSE	FALSE	FALSE
A_23_P52207	BAMBI	NM_012342	BMP and activin membrane-bound inhibitor	25805	2.37682	11.3202	8.09925	0.000290327	0.00916811	unique gene,perfect match	BAMBI	protein_coding,retained_intron	FALSE	FALSE	TRUE
A_33_P3237874	TROAP	NM_001100620	trophinin associated protein	10024	-2.20086	7.46762	-8.09853	0.00029046	0.00916811	unique gene,perfect match	TROAP	protein_coding	FALSE	FALSE	FALSE
A_23_P207445	MAP2K6	NM_002758	mitogen-activated protein kinase kinase 6	5608	-1.80723	7.12828	-8.09694	0.000290753	0.00916811	unique gene,perfect match	MAP2K6	retained_intron,protein_coding,nonsense_mediated_decay	FALSE	FALSE	FALSE
A_23_P11984	SLC6A9	NM_201649	solute carrier family 6 (neurotransmitter transporter, glycine), member 9	6536	2.00298	6.94718	8.09623	0.000290885	0.00916811	unique gene,perfect match	SLC6A9	protein_coding	TRUE	FALSE	FALSE
A_33_P3378334	SMC2	NM_001042550	structural maintenance of chromosomes 2	10592	-1.7619	7.86257	-8.09594	0.000290939	0.00916811	unique gene,perfect match	SMC2	nonsense_mediated_decay,protein_coding	FALSE	FALSE	FALSE
A_23_P399078	TIMP3	NM_000362	TIMP metallopeptidase inhibitor 3	7078	3.16962	11.6583	8.09395	0.000291306	0.00917461	unique gene,perfect match	TIMP3	protein_coding	TRUE	TRUE	FALSE
A_32_P90210	TAF9	NM_001015892	TAF9 RNA polymerase II, TATA box binding protein (TBP)-associated factor, 32kDa	6880	-1.31233	12.5993	-8.08961	0.000292111	0.00919492	no perfect matching probe	TAF9	protein_coding	FALSE	FALSE	FALSE
A_19_P00801917	XLOC_l2_012374	BC036859	BROAD Institute lincRNA (XLOC_l2_012374), lincRNA [TCONS_l2_00025079]	NA	-2.1686	9.88048	-8.08675	0.000292643	0.00920116	No BLAST hit	NA	NA	FALSE	FALSE	FALSE
A_32_P192823	PRPS1L1	NM_175886	phosphoribosyl pyrophosphate synthetase 1-like 1	221823	-1.99755	8.69862	-8.08376	0.000293199	0.00920116	unique gene,perfect match	PRPS1L1	protein_coding	FALSE	FALSE	FALSE
A_33_P3272461	METTL5	NM_014168	methyltransferase like 5	29081	-1.35917	12.259	-8.08362	0.000293225	0.00920116	unique gene,perfect match	METTL5	protein_coding	FALSE	FALSE	FALSE
A_23_P148919	CPT2	NM_000098	carnitine palmitoyltransferase 2	1376	-1.3792	10.6348	-8.08277	0.000293383	0.00920116	unique gene,perfect match	CPT2	nonsense_mediated_decay,protein_coding	FALSE	FALSE	FALSE
A_33_P3275702	FMO2	NM_001460	flavin containing monooxygenase 2 (non-functional)	2327	2.03551	7.59339	8.08218	0.000293494	0.00920116	unique gene,perfect match	FMO2	protein_coding	TRUE	FALSE	FALSE
A_23_P133123	MND1	NM_032117	meiotic nuclear divisions 1 homolog (S. cerevisiae)	84057	-1.87761	9.08054	-8.08009	0.000293885	0.00920116	unique gene,perfect match	MND1	protein_coding,nonsense_mediated_decay	FALSE	FALSE	FALSE
A_23_P124855	ZCCHC7	NM_032226	zinc finger, CCHC domain containing 7	84186	-1.51306	7.40344	-8.07983	0.000293933	0.00920116	unique gene,perfect match	ZCCHC7	processed_transcript,protein_coding	FALSE	FALSE	FALSE
A_33_P3681776	TOLLIP-AS1	ENST00000530897	NA	255512	-1.65408	7.5668	-8.07894	0.000294101	0.00920116	unique gene,perfect match	TOLLIP-AS1	antisense	FALSE	FALSE	FALSE
A_33_P3364348	JPH1	NM_020647	junctophilin 1	56704	-1.41366	8.86846	-8.07865	0.000294154	0.00920116	unique gene,perfect match	JPH1	protein_coding	FALSE	FALSE	FALSE
A_21_P0014589	DNAJC9-AS1	ENST00000394864	NA	NA	-1.3662	7.39502	-8.07811	0.000294255	0.00920116	unique gene,perfect match	DNAJC9-AS1	antisense	FALSE	FALSE	FALSE
A_23_P9293	TJP2	NM_004817	tight junction protein 2	9414	1.81159	13.1052	8.07746	0.000294376	0.00920116	unique gene,perfect match	TJP2	protein_coding	FALSE	FALSE	FALSE
A_24_P346431	TNS3	NM_022748	tensin 3	64759	-1.45742	8.47556	-8.07701	0.000294461	0.00920116	unique gene,perfect match	TNS3	protein_coding	FALSE	FALSE	FALSE
A_23_P50907	ITGAV	NM_002210	integrin, alpha V	3685	2.84873	12.9827	8.07665	0.000294529	0.00920116	unique gene,perfect match	ITGAV	protein_coding	FALSE	FALSE	TRUE
A_33_P3356886	DENND2C	NM_198459	DENN/MADD domain containing 2C	163259	1.87082	8.29308	8.07651	0.000294555	0.00920116	unique gene,perfect match	DENND2C	protein_coding,processed_transcript	FALSE	FALSE	FALSE
A_23_P50269	CXCL17	NM_198477	chemokine (C-X-C motif) ligand 17	284340	1.42513	11.5729	8.07022	0.000295736	0.00923302	unique gene,perfect match	CXCL17	nonsense_mediated_decay,protein_coding	TRUE	FALSE	FALSE
A_23_P24716	TMEM132A	NM_017870	transmembrane protein 132A	54972	2.88563	15.0482	8.06844	0.000296072	0.00923693	no perfect matching probe	TMEM132A	protein_coding	FALSE	FALSE	FALSE
A_19_P00316404	C17orf51	NM_001113434	chromosome 17 open reading frame 51	339263	-1.31399	8.28093	-8.06726	0.000296296	0.00923693	multiple matching genes	NA	NA	FALSE	FALSE	FALSE
A_24_P385280	ALDH9A1	NM_000696	aldehyde dehydrogenase 9 family, member A1	223	-1.39738	10.7534	-8.067	0.000296344	0.00923693	unique gene,perfect match	ALDH9A1	protein_coding	TRUE	FALSE	FALSE
A_23_P9415	ACO1	NM_002197	aconitase 1, soluble	48	-1.59463	9.19928	-8.0651	0.000296704	0.00923756	unique gene,perfect match	ACO1	protein_coding	FALSE	FALSE	FALSE
A_21_P0013527	RP11-410L14.2	ENST00000521696	NA	NA	-2.01994	7.42086	-8.0645	0.000296817	0.00923756	unique gene,perfect match	RP11-410L14.2	lincRNA	FALSE	FALSE	FALSE
A_33_P3367917	SSH2	ENST00000324677	NA	85464	1.28692	9.17331	8.06433	0.000296848	0.00923756	unique gene,perfect match	SSH2	processed_transcript,nonsense_mediated_decay	FALSE	FALSE	FALSE
A_23_P24077	C10orf54	NM_022153	chromosome 10 open reading frame 54	64115	1.49929	13.0856	8.06327	0.000297049	0.00923879	unique gene,perfect match	C10orf54	protein_coding	FALSE	FALSE	FALSE
A_21_P0000659	UBAC2-AS1	NR_036531	UBAC2 antisense RNA 1	100289373	-2.09951	6.60618	-8.06054	0.000297568	0.00924992	no perfect matching probe	UBAC2-AS1	lincRNA	FALSE	FALSE	FALSE
A_33_P3316223	SNAPC1	NM_003082	small nuclear RNA activating complex, polypeptide 1, 43kDa	6617	-1.30612	9.59388	-8.05769	0.000298107	0.00926167	unique gene,perfect match	SNAPC1	protein_coding	FALSE	FALSE	FALSE
A_19_P00318495	LINC00467	ENST00000610948	NA	84791	-2.32615	10.0035	-8.05639	0.000298355	0.00926437	unique gene,perfect match	LINC00467	lincRNA	FALSE	FALSE	FALSE
A_19_P00802346	lincRNA:chr5:80172719-80178619_F	lincRNA:chr5:80172719-80178619_F	lincRNA:chr5:80172719-80178619 forward strand	NA	-1.30368	6.78166	-8.05553	0.000298519	0.00926444	No BLAST hit	NA	NA	FALSE	FALSE	FALSE
A_21_P0004659	RP11-462G2.1	ENST00000418403	NA	NA	-3.23679	7.18482	-8.05432	0.000298749	0.00926655	unique gene,perfect match	RP11-462G2.1	lincRNA	FALSE	FALSE	FALSE
A_32_P151800	FAM72D	NM_207418	family with sequence similarity 72, member D	728833	-2.02942	7.04658	-8.053	0.000299001	0.00926936	multiple matching genes	NA	NA	FALSE	FALSE	FALSE
A_32_P41553	TSACC	NM_144627	TSSK6 activating co-chaperone	128229	-2.67459	7.5973	-8.04968	0.000299635	0.00928399	unique gene,perfect match	TSACC	protein_coding	FALSE	FALSE	FALSE
A_23_P140668	IDH3A	NM_005530	isocitrate dehydrogenase 3 (NAD+) alpha	3419	-1.3427	10.4708	-8.04879	0.000299805	0.00928425	unique gene,perfect match	IDH3A	processed_transcript,protein_coding	FALSE	FALSE	FALSE
A_24_P684183	SLC44A4	NM_025257	solute carrier family 44, member 4	80736	1.5622	6.22074	8.04777	0.0003	0.00928505	unique gene,perfect match	SLC44A4	protein_coding	FALSE	FALSE	FALSE
A_19_P00813100	lincRNA:chr13:63629474-63649499_F	lincRNA:chr13:63629474-63649499_F	lincRNA:chr13:63629474-63649499 forward strand	NA	-1.47574	8.87845	-8.04697	0.000300155	0.00928505	No BLAST hit	NA	NA	FALSE	FALSE	FALSE
A_23_P145895	TP53TG1	ENST00000421293	NA	11257	-1.74908	12.8895	-8.04273	0.000300967	0.00930516	unique gene,perfect match	TP53TG1	lincRNA	FALSE	FALSE	FALSE
A_23_P120566	RRBP1	NM_001042576	ribosome binding protein 1	6238	2.50699	11.4441	8.03657	0.000302155	0.00933684	no perfect matching probe	RRBP1	protein_coding,retained_intron	FALSE	FALSE	FALSE
A_21_P0000947	ENO1-AS1	ENST00000442636	NA	NA	-1.35374	6.388	-8.03554	0.000302353	0.00933795	unique gene,perfect match	ENO1-AS1	antisense	FALSE	FALSE	FALSE
A_23_P30435	TNIP1	NM_006058	TNFAIP3 interacting protein 1	10318	1.27993	13.7408	8.03439	0.000302576	0.00933969	unique gene,perfect match	TNIP1	protein_coding	FALSE	FALSE	FALSE
A_24_P902052	DANCR	ENST00000425653	NA	57291	-1.84226	11.3515	-8.03204	0.000303032	0.00933969	unique gene,perfect match	DANCR	retained_intron,lincRNA	FALSE	FALSE	FALSE
A_23_P22119	PLEC	NM_201380	plectin	5339	1.41276	12.273	8.03056	0.000303318	0.00933969	unique gene,perfect match	PLEC	protein_coding	FALSE	FALSE	FALSE
A_33_P3308534	OSBPL1A	NM_080597	oxysterol binding protein-like 1A	114876	-1.31679	6.32444	-8.03047	0.000303337	0.00933969	unique gene,perfect match	OSBPL1A	retained_intron,processed_transcript,protein_coding	FALSE	FALSE	FALSE
A_33_P3269233	THC2696107	THC2696107	TRI43_HUMAN (Q96BQ3) Tripartite motif protein 43, partial (22%) [THC2696107]	NA	1.84549	6.46562	8.03044	0.000303342	0.00933969	multiple matching genes;no perfect matching probe	NA	NA	FALSE	FALSE	FALSE
A_24_P98109	SNX10	NM_013322	sorting nexin 10	29887	-1.58767	7.3749	-8.03021	0.000303387	0.00933969	unique gene,perfect match	SNX10	protein_coding	FALSE	FALSE	FALSE
A_23_P324490	KIAA0355	NM_014686	KIAA0355	9710	1.46428	9.99443	8.02654	0.000304099	0.00934894	unique gene,perfect match	KIAA0355	protein_coding	FALSE	FALSE	FALSE
A_23_P76071	B3GNT4	NM_030765	UDP-GlcNAc:betaGal beta-1,3-N-acetylglucosaminyltransferase 4	79369	1.31018	8.14274	8.02619	0.000304167	0.00934894	unique gene,perfect match	B3GNT4	protein_coding	TRUE	FALSE	FALSE
A_32_P212058	CEP19	NM_032898	centrosomal protein 19kDa	84984	-1.29539	6.10326	-8.0254	0.000304322	0.00934894	unique gene,perfect match	CEP19	protein_coding	FALSE	FALSE	FALSE
A_23_P130182	AURKB	NM_004217	aurora kinase B	9212	-1.80503	6.57329	-8.02515	0.000304369	0.00934894	unique gene,perfect match	AURKB	protein_coding,retained_intron,nonsense_mediated_decay	FALSE	FALSE	FALSE
A_33_P3419720	MLH1	NM_000249	mutL homolog 1	4292	-1.37301	11.9698	-8.02447	0.000304502	0.00934894	unique gene,perfect match	MLH1	protein_coding	FALSE	FALSE	FALSE
A_24_P102053	OCLN	NM_002538	occludin	100506658	2.80869	9.61738	8.02224	0.000304937	0.00935726	multiple matching genes	NA	NA	TRUE	FALSE	TRUE
A_33_P3397763	TNFSF9	NM_003811	tumor necrosis factor (ligand) superfamily, member 9	8744	1.36765	12.1256	8.02083	0.000305214	0.00936076	unique gene,perfect match	TNFSF9	protein_coding	FALSE	TRUE	FALSE
A_23_P29257	H1F0	NM_005318	H1 histone family, member 0	3005	1.3862	11.2815	8.01768	0.000305829	0.00937451	unique gene,perfect match	H1F0	protein_coding	FALSE	FALSE	FALSE
A_23_P135184	RALGDS	NM_001042368	ral guanine nucleotide dissociation stimulator	5900	1.30497	10.5127	8.01686	0.000305989	0.00937451	no perfect matching probe	RALGDS	protein_coding,nonsense_mediated_decay,retained_intron	FALSE	FALSE	FALSE
A_32_P163739	KIAA1257	NM_020741	KIAA1257	57501	-1.36525	5.81472	-8.01507	0.000306341	0.00938029	unique gene,perfect match	KIAA1257	processed_transcript,protein_coding	FALSE	FALSE	FALSE
A_23_P333029	ERICH5	NM_173549	glutamate-rich 5	203111	-1.28999	9.61029	-8.01324	0.000306701	0.00938149	unique gene,perfect match	ERICH5	protein_coding	FALSE	FALSE	FALSE
A_23_P65584	COQ6	NM_182476	coenzyme Q6 monooxygenase	51004	-1.28342	8.9829	-8.0132	0.000306708	0.00938149	unique gene,perfect match	COQ6	retained_intron,protein_coding,nonsense_mediated_decay,processed_transcript	TRUE	FALSE	FALSE
A_23_P120062	GCFC2	NM_003203	GC-rich sequence DNA-binding factor 2	6936	-1.51051	8.70728	-8.01232	0.000306882	0.00938182	unique gene,perfect match	GCFC2	protein_coding,retained_intron	FALSE	FALSE	FALSE
A_23_P53668	NFYB	NM_006166	nuclear transcription factor Y, beta	4801	-1.46147	7.93985	-8.01061	0.000307218	0.0093871	unique gene,perfect match	NFYB	protein_coding	FALSE	FALSE	FALSE
A_33_P3250612	MOCS1	NM_005943	molybdenum cofactor synthesis 1	4337	-1.59506	7.84152	-8.00851	0.000307631	0.00939469	unique gene,perfect match	MOCS1	protein_coding	FALSE	FALSE	FALSE
A_33_P3386242	CNKSR1	NM_006314	connector enhancer of kinase suppressor of Ras 1	10256	1.28093	12.1183	8.00688	0.000307953	0.00939469	unique gene,perfect match	CNKSR1	nonsense_mediated_decay,protein_coding	FALSE	FALSE	FALSE
A_24_P196117	GTF2H5	NM_207118	general transcription factor IIH, polypeptide 5	404672	-1.35846	13.3928	-8.00521	0.000308283	0.00939469	unique gene,perfect match	GTF2H5	protein_coding	FALSE	FALSE	FALSE
A_32_P189790	DKFZp779M0652	ENST00000378779	NA	374387	-1.97451	6.89084	-8.00165	0.000308989	0.00939469	unique gene,perfect match	DKFZp779M0652	lincRNA	FALSE	FALSE	FALSE
A_23_P250478	PDK3	NM_005391	pyruvate dehydrogenase kinase, isozyme 3	5165	-1.9929	7.62157	-8.00114	0.00030909	0.00939469	unique gene,perfect match	PDK3	protein_coding	FALSE	FALSE	FALSE
A_23_P29939	SNCA	NM_007308	synuclein, alpha (non A4 component of amyloid precursor)	6622	-1.77141	10.8602	-8.00057	0.000309202	0.00939469	unique gene,perfect match	SNCA	protein_coding	FALSE	FALSE	FALSE
A_23_P4662	BCL3	NM_005178	B-cell CLL/lymphoma 3	602	1.44763	13.2067	7.9999	0.000309335	0.00939469	unique gene,perfect match	BCL3	protein_coding	FALSE	FALSE	FALSE
A_33_P3411035	SLIT1	NM_003061	slit homolog 1 (Drosophila)	6585	1.62179	6.82814	7.99945	0.000309424	0.00939469	unique gene,perfect match	SLIT1	protein_coding	TRUE	TRUE	FALSE
A_23_P75786	SLC15A3	NM_016582	solute carrier family 15 (oligopeptide transporter), member 3	51296	1.8718	8.42078	7.99882	0.00030955	0.00939469	unique gene,perfect match	SLC15A3	protein_coding,retained_intron,nonsense_mediated_decay	TRUE	FALSE	FALSE
A_23_P303671	ECM2	NM_001393	extracellular matrix protein 2, female organ and adipocyte specific	1842	-1.56591	5.34348	-7.99815	0.000309684	0.00939469	unique gene,perfect match	ECM2	protein_coding	TRUE	FALSE	FALSE
A_32_P387648	FLG	NM_002016	filaggrin	2312	2.48998	11.165	7.99741	0.000309829	0.00939469	unique gene,perfect match	FLG	protein_coding	FALSE	FALSE	FALSE
A_23_P121602	SAP30	NM_003864	Sin3A-associated protein, 30kDa	8819	-1.41684	8.99587	-7.99714	0.000309883	0.00939469	unique gene,perfect match	SAP30	protein_coding	TRUE	FALSE	FALSE
A_23_P157795	CTNNAL1	NM_003798	catenin (cadherin-associated protein), alpha-like 1	8727	-1.45915	12.6891	-7.99693	0.000309926	0.00939469	unique gene,perfect match	CTNNAL1	protein_coding	FALSE	FALSE	FALSE
A_24_P348806	PLEKHA7	NM_175058	pleckstrin homology domain containing, family A member 7	144100	1.48441	10.5485	7.9941	0.00031049	0.00939469	unique gene,perfect match	PLEKHA7	protein_coding,processed_transcript,retained_intron	FALSE	FALSE	FALSE
A_33_P3399107	PI4KA	NM_058004	phosphatidylinositol 4-kinase, catalytic, alpha	5297	1.68202	9.0559	7.99367	0.000310576	0.00939469	multiple matching genes	NA	NA	FALSE	FALSE	FALSE
A_23_P19115	GSPT2	NM_018094	G1 to S phase transition 2	23708	-1.77364	7.27925	-7.99352	0.000310605	0.00939469	unique gene,perfect match	GSPT2	protein_coding	FALSE	FALSE	FALSE
A_23_P122796	HDDC2	ENST00000318787	NA	51020	-1.72907	6.68096	-7.9917	0.000310968	0.00939469	unique gene,perfect match	HDDC2	nonsense_mediated_decay	FALSE	FALSE	FALSE
A_19_P00327176	lincRNA:chr18:33466152-33528357_F	lincRNA:chr18:33466152-33528357_F	lincRNA:chr18:33466152-33528357 forward strand	NA	-1.27365	7.12165	-7.99143	0.000311022	0.00939469	No BLAST hit	NA	NA	FALSE	FALSE	FALSE
A_33_P3413355	CHST1	NM_003654	carbohydrate (keratan sulfate Gal-6) sulfotransferase 1	8534	1.46238	6.11126	7.99094	0.000311119	0.00939469	unique gene,perfect match	CHST1	processed_transcript,protein_coding	TRUE	FALSE	FALSE
A_23_P121396	DNAJC19	NM_145261	DnaJ (Hsp40) homolog, subfamily C, member 19	131118	-1.71871	8.61885	-7.99072	0.000311164	0.00939469	unique gene,perfect match	DNAJC19	nonsense_mediated_decay,protein_coding	FALSE	FALSE	FALSE
A_23_P53646	NAP1L1	NM_139207	nucleosome assembly protein 1-like 1	4673	-1.39535	11.0928	-7.99022	0.000311264	0.00939469	unique gene,perfect match	NAP1L1	protein_coding	FALSE	FALSE	FALSE
A_33_P3233841	IL6ST	NM_002184	interleukin 6 signal transducer	3572	1.76286	10.9209	7.98814	0.00031168	0.00939469	multiple matching genes	NA	NA	TRUE	FALSE	TRUE
A_24_P648176	LYRM5	NM_001001660	LYR motif containing 5	144363	-2.2834	8.59289	-7.988	0.000311709	0.00939469	multiple matching genes;no perfect matching probe	NA	NA	FALSE	FALSE	FALSE
A_23_P110571	MAST4	NM_001164664	microtubule associated serine/threonine kinase family member 4	375449	1.26932	12.3606	7.9868	0.000311948	0.00939469	unique gene,perfect match	MAST4	protein_coding	FALSE	FALSE	FALSE
A_24_P277155	HLTF	NM_003071	helicase-like transcription factor	6596	-1.53854	7.78422	-7.98679	0.000311952	0.00939469	unique gene,perfect match	HLTF	protein_coding	FALSE	FALSE	FALSE
A_21_P0002702	PRKAR2A-AS1	ENST00000416209	NA	NA	-1.28741	7.33788	-7.98676	0.000311958	0.00939469	unique gene,perfect match	PRKAR2A-AS1	antisense	FALSE	FALSE	FALSE
A_23_P413193	SFR1	NM_145247	SWI5-dependent recombination repair 1	119392	-1.31772	9.51703	-7.98665	0.000311979	0.00939469	unique gene,perfect match	SFR1	protein_coding	FALSE	FALSE	FALSE
A_32_P167239	AFAP1L1	NM_152406	actin filament associated protein 1-like 1	134265	1.7283	8.07085	7.98596	0.000312118	0.00939469	unique gene,perfect match	AFAP1L1	retained_intron,protein_coding	FALSE	FALSE	FALSE
A_33_P3246804	STARD3	NM_001165937	StAR-related lipid transfer (START) domain containing 3	10948	1.35953	11.5772	7.98417	0.000312476	0.00939469	unique gene,perfect match	STARD3	retained_intron,protein_coding	FALSE	FALSE	FALSE
A_33_P3352782	TANGO6	NM_024562	transport and golgi organization 6 homolog (Drosophila)	79613	-1.4941	9.47326	-7.98376	0.000312558	0.00939469	unique gene,perfect match	TANGO6	protein_coding	FALSE	FALSE	FALSE
A_19_P00808149	lincRNA:chr21:37790605-37795730_R	lincRNA:chr21:37790605-37795730_R	lincRNA:chr21:37790605-37795730 reverse strand	NA	-2.11074	10.4055	-7.9834	0.000312631	0.00939469	No BLAST hit	NA	NA	FALSE	FALSE	FALSE
A_33_P3293247	GPSM1	NM_015597	G-protein signaling modulator 1	26086	1.47845	8.85025	7.98301	0.000312709	0.00939469	unique gene,perfect match	GPSM1	protein_coding	FALSE	FALSE	FALSE
A_32_P27917	KIF26A	NM_015656	kinesin family member 26A	26153	1.74198	7.04687	7.98188	0.000312937	0.00939662	unique gene,perfect match	KIF26A	protein_coding	FALSE	FALSE	FALSE
A_24_P13041	RTKN2	NM_145307	rhotekin 2	219790	2.41065	8.05847	7.97939	0.000313439	0.00940505	unique gene,perfect match	RTKN2	protein_coding	FALSE	FALSE	FALSE
A_33_P3343473	ATRNL1	NM_207303	attractin-like 1	26033	1.39907	7.21056	7.97857	0.000313604	0.00940505	unique gene,perfect match	ATRNL1	processed_transcript,protein_coding	FALSE	FALSE	FALSE
A_32_P117313	TRIQK	NM_001171796	triple QxxK/R motif containing	286144	-1.29076	7.80185	-7.97804	0.000313709	0.00940505	unique gene,perfect match	TRIQK	protein_coding	FALSE	FALSE	FALSE
A_23_P40989	USP13	NM_003940	ubiquitin specific peptidase 13 (isopeptidase T-3)	8975	-1.41531	6.38334	-7.97471	0.000314384	0.00942034	unique gene,perfect match	USP13	protein_coding	FALSE	FALSE	FALSE
A_23_P118406	C17orf62	NM_001033046	chromosome 17 open reading frame 62	79415	1.2709	9.52343	7.9714	0.000315054	0.00942979	unique gene,perfect match	C17orf62	protein_coding,nonsense_mediated_decay,retained_intron	FALSE	FALSE	FALSE
A_23_P88740	CENPN	NM_018455	centromere protein N	55839	-1.85577	10.4165	-7.97114	0.000315107	0.00942979	unique gene,perfect match	CENPN	protein_coding	FALSE	FALSE	FALSE
A_19_P00812697	lincRNA:chr12:66204346-66204839_R	lincRNA:chr12:66204346-66204839_R	lincRNA:chr12:66204346-66204839 reverse strand	NA	4.24825	8.52039	7.9707	0.000315195	0.00942979	No BLAST hit	NA	NA	FALSE	FALSE	FALSE
A_19_P00809602	lincRNA:chr12:66191931-66192327_R	lincRNA:chr12:66191931-66192327_R	lincRNA:chr12:66191931-66192327 reverse strand	NA	2.03335	6.66579	7.96991	0.000315357	0.00942979	No BLAST hit	NA	NA	FALSE	FALSE	FALSE
A_23_P211227	POFUT2	NM_133635	protein O-fucosyltransferase 2	23275	1.27891	6.88795	7.96712	0.000315923	0.00943739	unique gene,perfect match	POFUT2	protein_coding,nonsense_mediated_decay,processed_transcript	TRUE	FALSE	FALSE
A_33_P3217123	BCL2L12	NM_138639	BCL2-like 12 (proline rich)	83596	-1.38881	12.5411	-7.96704	0.00031594	0.00943739	unique gene,perfect match	BCL2L12	processed_transcript,protein_coding,nonsense_mediated_decay	FALSE	FALSE	FALSE
A_19_P00320572	lincRNA:chr10:6829847-6830125_F	lincRNA:chr10:6829847-6830125_F	lincRNA:chr10:6829847-6830125 forward strand	NA	4.93622	9.11253	7.96537	0.000316279	0.0094426	No BLAST hit	NA	NA	FALSE	FALSE	FALSE
A_23_P102320	NUP35	NM_138285	nucleoporin 35kDa	129401	-2.34647	10.0454	-9.26399	0.000418353	0.0105234	unique gene,perfect match	NUP35	retained_intron,protein_coding	FALSE	FALSE	FALSE
A_21_P0002160	XLOC_001323	TCONS_00003550	BROAD Institute lincRNA (XLOC_001323), lincRNA [TCONS_00003550]	NA	-1.51544	6.67738	-7.96392	0.000316575	0.00944652	no perfect matching probe	RNASEH1-AS1	antisense	FALSE	FALSE	FALSE
A_23_P62932	ATP1B1	NM_001677	ATPase, Na+/K+ transporting, beta 1 polypeptide	481	1.75395	14.4644	7.96277	0.000316809	0.0094486	unique gene,perfect match	ATP1B1	protein_coding	FALSE	FALSE	FALSE
A_33_P3374643	PAAF1	NM_025155	proteasomal ATPase-associated factor 1	80227	-1.94857	10.709	-7.96168	0.000317031	0.0094503	unique gene,perfect match	PAAF1	protein_coding	FALSE	FALSE	FALSE
A_33_P3805085	FNIP1	NM_133372	folliculin interacting protein 1	96459	1.48645	7.80266	7.96035	0.000317303	0.0094535	unique gene,perfect match	FNIP1	protein_coding	FALSE	FALSE	FALSE
A_24_P80181	TMEM127	NM_017849	transmembrane protein 127	55654	1.59917	12.5056	7.95851	0.00031768	0.00945766	unique gene,perfect match	TMEM127	protein_coding	FALSE	FALSE	FALSE
A_23_P39116	LIG1	NM_000234	ligase I, DNA, ATP-dependent	3978	-1.57071	10.0233	-7.95806	0.000317773	0.00945766	unique gene,perfect match	LIG1	nonsense_mediated_decay,protein_coding,retained_intron	FALSE	FALSE	FALSE
A_33_P3357580	MRTO4	NM_016183	mRNA turnover 4 homolog (S. cerevisiae)	51154	-1.77052	9.86318	-7.95699	0.000317992	0.0094579	unique gene,perfect match	MRTO4	protein_coding	FALSE	FALSE	FALSE
A_23_P92230	TSC22D2	NM_014779	TSC22 domain family, member 2	9819	1.61501	9.60196	7.95559	0.000318278	0.0094579	unique gene,perfect match	TSC22D2	protein_coding	FALSE	FALSE	FALSE
A_23_P111995	LOXL2	NM_002318	lysyl oxidase-like 2	4017	2.8232	11.0875	7.95458	0.000318486	0.0094579	unique gene,perfect match	LOXL2	protein_coding	TRUE	FALSE	FALSE
A_24_P145122	NUCKS1	NM_022731	nuclear casein kinase and cyclin-dependent kinase substrate 1	64710	-1.33872	6.44067	-7.95368	0.000318672	0.0094579	unique gene,perfect match	NUCKS1	protein_coding	FALSE	FALSE	FALSE
A_23_P365086	ANKEF1	NM_022096	ankyrin repeat and EF-hand domain containing 1	63926	-1.36744	6.96555	-7.95353	0.000318702	0.0094579	unique gene,perfect match	ANKEF1	processed_transcript,protein_coding	FALSE	FALSE	FALSE
A_33_P3323068	AGPAT4	NM_020133	1-acylglycerol-3-phosphate O-acyltransferase 4	56895	1.88349	9.18293	7.95151	0.000319118	0.0094579	unique gene,perfect match	AGPAT4	protein_coding,nonsense_mediated_decay	FALSE	FALSE	FALSE
A_24_P267997	TOR1AIP1	NM_015602	torsin A interacting protein 1	26092	1.60675	8.65075	7.95002	0.000319426	0.0094579	unique gene,perfect match	TOR1AIP1	protein_coding	FALSE	FALSE	FALSE
A_33_P3357535	CYB5B	NM_030579	cytochrome b5 type B (outer mitochondrial membrane)	80777	-1.40288	7.03639	-7.94993	0.000319443	0.0094579	multiple matching genes	NA	NA	FALSE	FALSE	FALSE
A_24_P85775	THEMIS2	NM_001039477	thymocyte selection associated family member 2	9473	1.66697	8.17501	7.94894	0.000319647	0.0094579	unique gene,perfect match	THEMIS2	processed_transcript,protein_coding	FALSE	FALSE	FALSE
A_21_P0000541	RP11-379K17.4	ENST00000483289	NA	100128164	-1.70436	7.52598	-7.94855	0.000319729	0.0094579	unique gene,perfect match	RP11-379K17.4	antisense	FALSE	FALSE	FALSE
A_23_P36226	SLC25A33	NM_032315	solute carrier family 25 (pyrimidine nucleotide carrier), member 33	84275	-1.44089	10.2623	-7.94834	0.00031977	0.0094579	multiple matching genes	NA	NA	FALSE	FALSE	FALSE
A_33_P3360525	BU535024	BU535024	AGENCOURT_10185273 NIH_MGC_126 Homo sapiens cDNA clone IMAGE:6562423 5', mRNA sequence [BU535024]	NA	-1.81972	11.1808	-7.9478	0.000319884	0.0094579	No BLAST hit	NA	NA	FALSE	FALSE	FALSE
A_32_P194264	CHAC2	NM_001008708	ChaC, cation transport regulator homolog 2 (E. coli)	494143	-1.91821	8.54363	-7.9476	0.000319925	0.0094579	no perfect matching probe	CHAC2	protein_coding	FALSE	FALSE	FALSE
A_23_P350172	RNF169	NM_001098638	ring finger protein 169	254225	1.41106	9.42703	7.9457	0.000320317	0.00946113	unique gene,perfect match	RNF169	protein_coding	FALSE	FALSE	FALSE
A_33_P3315074	A_33_P3315074	A_33_P3315074	Unknown	NA	1.82562	7.98157	7.94497	0.000320467	0.00946113	No BLAST hit	NA	NA	FALSE	FALSE	FALSE
A_21_P0014437	LOC100505930	XR_109797	PREDICTED: Homo sapiens hypothetical LOC100505930 (LOC100505930), miscRNA [XR_109797]	NA	3.9285	7.4496	7.94467	0.000320529	0.00946113	No BLAST hit	NA	NA	FALSE	FALSE	FALSE
A_23_P409462	DCBLD1	NM_173674	discoidin, CUB and LCCL domain containing 1	285761	2.10792	8.60076	7.93607	0.000322314	0.00950172	unique gene,perfect match	DCBLD1	nonsense_mediated_decay,protein_coding,retained_intron	FALSE	FALSE	FALSE
A_21_P0005785	XLOC_006973	TCONS_00014902	BROAD Institute lincRNA (XLOC_006973), lincRNA [TCONS_00014902]	NA	-2.39597	9.34497	-7.93587	0.000322357	0.00950172	No BLAST hit	NA	NA	FALSE	FALSE	FALSE
A_23_P2446	TMEM5	NM_014254	transmembrane protein 5	10329	-1.35214	11.2713	-7.93566	0.000322401	0.00950172	unique gene,perfect match	TMEM5	TEC,retained_intron,protein_coding,nonsense_mediated_decay	FALSE	FALSE	FALSE
A_19_P00329166	lincRNA:chrX:107264119-107280819_F	lincRNA:chrX:107264119-107280819_F	lincRNA:chrX:107264119-107280819 forward strand	NA	2.88656	6.86833	7.93414	0.000322717	0.00950614	No BLAST hit	NA	NA	FALSE	FALSE	FALSE
A_24_P4170	CPA6	NM_020361	carboxypeptidase A6	57094	2.98193	7.39298	7.93283	0.00032299	0.00950931	unique gene,perfect match	CPA6	protein_coding,nonsense_mediated_decay	TRUE	FALSE	FALSE
A_24_P673063	FABP5P3	ENST00000437960	NA	2171	-2.4701	14.7152	-7.92938	0.000323711	0.00952128	unique gene,perfect match	FABP5P3	transcribed_processed_pseudogene,processed_transcript	FALSE	FALSE	FALSE
A_33_P3286953	ADAMTS6	NM_197941	ADAM metallopeptidase with thrombospondin type 1 motif, 6	11174	1.39492	5.65893	7.9287	0.000323853	0.00952128	unique gene,perfect match	ADAMTS6	processed_transcript,nonsense_mediated_decay,protein_coding	TRUE	FALSE	FALSE
A_32_P175301	DENND3	NM_014957	DENN/MADD domain containing 3	22898	1.93006	10.2018	7.92851	0.000323895	0.00952128	unique gene,perfect match	DENND3	retained_intron,protein_coding	FALSE	FALSE	FALSE
A_33_P3460043	BAALC-AS2	ENST00000436771	NA	157556	-2.28077	8.7343	-7.92623	0.000324372	0.00952699	unique gene,perfect match	BAALC-AS2	antisense	FALSE	FALSE	FALSE
A_33_P3413597	NDUFB3	NM_002491	NADH dehydrogenase (ubiquinone) 1 beta subcomplex, 3, 12kDa	4709	-1.39529	14.3904	-7.92599	0.000324421	0.00952699	unique gene,perfect match	NDUFB3	protein_coding	FALSE	FALSE	FALSE
A_32_P40744	THC2514053	THC2514053	FABPE_HUMAN (Q01469) Fatty acid-binding protein, epidermal (E-FABP) (Psoriasis-associated fatty acid-binding protein homolog) (PA-FABP), partial (19%) [THC2514053]	NA	-1.45852	6.62837	-7.92497	0.000324636	0.00952842	No BLAST hit	NA	NA	FALSE	FALSE	FALSE
A_21_P0010850	LINC00700	ENST00000413603	NA	282980	1.29543	5.633	7.92418	0.000324802	0.00952842	unique gene,perfect match	LINC00700	lincRNA	FALSE	FALSE	FALSE
A_33_P3228300	RCL1	NM_005772	RNA terminal phosphate cyclase-like 1	10171	-1.63555	10.4228	-7.92337	0.000324972	0.00952852	unique gene,perfect match	RCL1	protein_coding	FALSE	FALSE	FALSE
A_23_P166526	RIBC2	NM_015653	RIB43A domain with coiled-coils 2	26150	-1.41687	6.09351	-7.92254	0.000325148	0.00952881	unique gene,perfect match	RIBC2	protein_coding	FALSE	FALSE	FALSE
A_23_P258164	CORT	NM_001302	cortistatin	1325	-1.28839	7.04872	-7.92132	0.000325404	0.00952925	multiple matching genes	NA	NA	TRUE	TRUE	FALSE
A_23_P31116	ACOT13	NM_018473	acyl-CoA thioesterase 13	55856	-1.28945	12.6566	-7.91998	0.000325687	0.00952925	unique gene,perfect match	ACOT13	processed_transcript,protein_coding	FALSE	FALSE	FALSE
A_24_P105933	VIPR1	NM_004624	vasoactive intestinal peptide receptor 1	7433	1.25743	6.36054	7.91956	0.000325775	0.00952925	unique gene,perfect match	VIPR1	retained_intron,protein_coding	FALSE	FALSE	TRUE
A_23_P355536	USP54	NM_152586	ubiquitin specific peptidase 54	159195	1.89703	11.898	7.91931	0.000325827	0.00952925	unique gene,perfect match	USP54	protein_coding,nonsense_mediated_decay	FALSE	FALSE	FALSE
A_33_P3237266	IDS	ENST00000428056	iduronate 2-sulfatase	3423	2.7186	6.68196	7.91588	0.000326553	0.00953823	no perfect matching probe	IDS	protein_coding	TRUE	FALSE	FALSE
A_23_P341443	MNT	NM_020310	MAX network transcriptional repressor	4335	1.32654	13.4219	7.91571	0.000326587	0.00953823	unique gene,perfect match	MNT	protein_coding	FALSE	FALSE	FALSE
A_33_P3339103	POLR1C	NM_203290	polymerase (RNA) I polypeptide C, 30kDa	9533	-1.30022	11.5328	-7.9155	0.000326633	0.00953823	unique gene,perfect match	POLR1C	protein_coding,retained_intron	FALSE	FALSE	FALSE
A_23_P87329	NAT10	NM_024662	N-acetyltransferase 10 (GCN5-related)	55226	-1.30122	9.77197	-7.91217	0.000327337	0.00955391	unique gene,perfect match	NAT10	protein_coding	FALSE	FALSE	FALSE
A_33_P3265075	PAAF1	NM_025155	proteasomal ATPase-associated factor 1	80227	-1.88646	10.7848	-7.90839	0.00032814	0.00956646	unique gene,perfect match	PAAF1	protein_coding	FALSE	FALSE	FALSE
A_33_P3289286	TMEM57	NM_018202	transmembrane protein 57	55219	1.77595	8.30393	7.90837	0.000328144	0.00956646	unique gene,perfect match	TMEM57	protein_coding	FALSE	FALSE	FALSE
A_33_P3357082	METTL8	NM_024770	methyltransferase like 8	79828	-1.27705	9.15364	-7.90779	0.000328268	0.00956646	multiple matching genes	NA	NA	FALSE	FALSE	FALSE
A_24_P418637	MACF1	NM_012090	microtubule-actin crosslinking factor 1	23499	1.82504	10.3177	7.90548	0.000328761	0.00957598	unique gene,perfect match	MACF1	protein_coding,nonsense_mediated_decay,retained_intron	FALSE	FALSE	FALSE
A_21_P0013254	RP11-115N4.1	ENST00000418395	NA	NA	-1.32883	7.99025	-7.90352	0.000329178	0.00958324	unique gene,perfect match	RP11-115N4.1	lincRNA	FALSE	FALSE	FALSE
A_33_P3217704	FAM214B	NM_025182	family with sequence similarity 214, member B	80256	1.43574	11.1461	7.90267	0.000329359	0.00958366	unique gene,perfect match	FAM214B	protein_coding	FALSE	FALSE	FALSE
A_23_P136504	SLC25A21	NM_030631	solute carrier family 25 (mitochondrial oxoadipate carrier), member 21	89874	-1.56098	6.79314	-7.90188	0.000329529	0.00958374	unique gene,perfect match	SLC25A21	protein_coding	FALSE	FALSE	FALSE
A_33_P3233565	UROS	NM_000375	uroporphyrinogen III synthase	7390	-2.27035	8.8736	-7.90079	0.000329762	0.00958565	unique gene,perfect match	UROS	protein_coding	FALSE	FALSE	FALSE
A_23_P128554	EBPL	NM_032565	emopamil binding protein-like	84650	-1.26616	14.3152	-7.89544	0.000330908	0.00959463	unique gene,perfect match	EBPL	protein_coding,processed_transcript	FALSE	FALSE	FALSE
A_23_P89824	TMEM241	NM_032933	transmembrane protein 241	85019	-1.32838	7.43752	-7.89493	0.000331017	0.00959463	unique gene,perfect match	TMEM241	nonsense_mediated_decay,protein_coding,processed_transcript	FALSE	FALSE	FALSE
A_21_P0003681	XLOC_003787	TCONS_00008338	BROAD Institute lincRNA (XLOC_003787), lincRNA [TCONS_00008338]	NA	1.51414	6.26139	7.89457	0.000331096	0.00959463	No BLAST hit	NA	NA	FALSE	FALSE	FALSE
A_19_P00317071	lincRNA:chr4:11724168-11726750_R	lincRNA:chr4:11724168-11726750_R	lincRNA:chr4:11724168-11726750 reverse strand	NA	1.59195	5.73242	7.89437	0.000331139	0.00959463	No BLAST hit	NA	NA	FALSE	FALSE	FALSE
A_24_P303974	CDC123	NM_006023	cell division cycle 123	8872	-1.26043	11.6884	-7.89431	0.000331151	0.00959463	unique gene,perfect match	CDC123	retained_intron,processed_transcript,protein_coding	FALSE	FALSE	FALSE
A_21_P0002923	LINC01063	ENST00000441644	NA	NA	-1.65067	5.91232	-7.89406	0.000331204	0.00959463	unique gene,perfect match	LINC01063	antisense	FALSE	FALSE	FALSE
A_23_P113184	FTO	NM_001080432	fat mass and obesity associated	79068	-1.44079	10.4944	-7.89373	0.000331277	0.00959463	unique gene,perfect match	FTO	processed_transcript,protein_coding	FALSE	FALSE	FALSE
A_32_P63848	OXCT1	NM_000436	3-oxoacid CoA transferase 1	5019	-1.58668	9.71062	-7.89311	0.000331409	0.00959463	unique gene,perfect match	OXCT1	protein_coding	TRUE	FALSE	FALSE
A_23_P7679	NUP155	NM_153485	nucleoporin 155kDa	9631	-1.38232	9.0386	-7.89159	0.000331735	0.00959924	unique gene,perfect match	NUP155	protein_coding,processed_transcript	TRUE	FALSE	FALSE
A_23_P58521	ERCC8	NM_000082	excision repair cross-complementation group 8	1161	-1.5715	8.17515	-7.88956	0.000332174	0.00960707	unique gene,perfect match	ERCC8	processed_transcript,protein_coding,nonsense_mediated_decay	FALSE	FALSE	FALSE
A_21_P0014834	LOC100652849	XR_132692	PREDICTED: Homo sapiens hypothetical LOC100652849 (LOC100652849), miscRNA [XR_132692]	NA	1.42757	6.37885	7.88013	0.000334217	0.00964393	No BLAST hit	NA	NA	FALSE	FALSE	FALSE
A_33_P3269208	STX19	NM_001001850	syntaxin 19	415117	-1.32704	9.68334	-7.88003	0.000334237	0.00964393	unique gene,perfect match	STX19	protein_coding	FALSE	FALSE	FALSE
A_23_P104876	SPA17	NM_017425	sperm autoantigenic protein 17	53340	-1.96597	9.78163	-7.87895	0.000334473	0.00964393	multiple matching genes	NA	NA	FALSE	FALSE	FALSE
A_33_P3314146	MINA	NM_001042533	MYC induced nuclear antigen	84864	-1.2711	7.54014	-7.87667	0.000334969	0.00964393	unique gene,perfect match	MINA	protein_coding	FALSE	FALSE	FALSE
A_21_P0011341	NPM1	NM_002520	nucleophosmin (nucleolar phosphoprotein B23, numatrin)	4869	-1.36709	15.6124	-7.8766	0.000334983	0.00964393	No BLAST hit	NA	NA	FALSE	FALSE	FALSE
A_23_P431268	PLEKHA6	NM_014935	pleckstrin homology domain containing, family A member 6	22874	1.26606	8.12813	7.87637	0.000335034	0.00964393	unique gene,perfect match	PLEKHA6	protein_coding	FALSE	FALSE	FALSE
A_23_P59107	MRPS18B	NM_014046	mitochondrial ribosomal protein S18B	28973	-1.54597	12.945	-7.8758	0.000335159	0.00964393	unique gene,perfect match	MRPS18B	processed_transcript,retained_intron,protein_coding	FALSE	FALSE	FALSE
A_24_P274795	CDCA7L	NM_018719	cell division cycle associated 7-like	55536	-1.39769	9.9608	-7.87577	0.000335165	0.00964393	no perfect matching probe	CDCA7L	protein_coding,retained_intron	FALSE	FALSE	FALSE
A_24_P398130	USP6NL	NM_014688	USP6 N-terminal like	9712	1.52029	10.0929	7.87572	0.000335174	0.00964393	unique gene,perfect match	USP6NL	protein_coding	FALSE	FALSE	FALSE
A_33_P3417695	ODF3B	NM_001014440	outer dense fiber of sperm tails 3B	440836	1.31177	10.4794	7.87558	0.000335205	0.00964393	unique gene,perfect match	ODF3B	protein_coding,retained_intron	FALSE	FALSE	FALSE
A_23_P87709	PLBD1	NM_024829	phospholipase B domain containing 1	79887	1.60301	13.1075	7.87473	0.000335392	0.00964393	unique gene,perfect match	PLBD1	protein_coding	TRUE	FALSE	FALSE
A_19_P00315869	DET1	ENST00000606927	NA	NA	-1.78723	6.96333	-7.87381	0.000335591	0.00964393	unique gene,perfect match	DET1	retained_intron	FALSE	FALSE	FALSE
A_21_P0007247	RAB30-AS1	ENST00000530270	NA	100506233	-1.27324	8.73689	-7.87324	0.000335717	0.00964393	unique gene,perfect match	RAB30-AS1	lincRNA	FALSE	FALSE	FALSE
A_33_P3306078	MYH16	ENST00000452010	NA	84176	1.3146	5.68218	7.87285	0.000335802	0.00964393	unique gene,perfect match	MYH16	processed_transcript,unitary_pseudogene	FALSE	FALSE	FALSE
[truncated: 55,357 more rows]

## Sheet: 2D_Ecto_E6E7_48h_p.i._vs_UI
Differentially expressed genes from Chlamydia trachomatis infected versus uninfected hCEctoE6E7 2D stem cells at 48hpi.
ProbeName	GeneSymbol	SystematicName	GeneDescription	EntrezID	logFC	AveExpr	t	P.Value	adj.P.Val	GencodeV25MappingStatus	GeneSymbol_Gencode	Transcript_Type	secreted_protein	ligand	receptor
A_23_P169017	DEFB103B	NM_018661	defensin, beta 103B	55894	6.10571	8.97961	35.1719	2.3986e-09	7.02621e-05	multiple matching genes	NA	NA	TRUE	TRUE	FALSE
A_23_P82868	PLAT	NM_000930	plasminogen activator, tissue	5327	6.42356	13.8818	33.6368	3.30558e-09	7.02621e-05	unique gene,perfect match	PLAT	protein_coding	TRUE	TRUE	FALSE
A_21_P0006728	LINC00704	ENST00000449712	NA	NA	4.70523	8.83352	33.144	3.67531e-09	7.02621e-05	unique gene,perfect match	LINC00704	lincRNA	FALSE	FALSE	FALSE
A_23_P40174	MMP9	NM_004994	matrix metallopeptidase 9	4318	7.35182	10.5163	29.9782	7.55622e-09	7.057e-05	unique gene,perfect match	MMP9	protein_coding	TRUE	TRUE	FALSE
A_21_P0013256	MYH16	ENST00000439784	NA	NA	4.17436	8.57124	29.3651	8.76348e-09	7.057e-05	unique gene,perfect match	MYH16	unitary_pseudogene	FALSE	FALSE	FALSE
A_33_P3296497	PTPRK	ENST00000392449	NA	5796	3.99284	8.17865	28.6546	1.0446e-08	7.057e-05	unique gene,perfect match	PTPRK	nonsense_mediated_decay,processed_transcript	FALSE	FALSE	FALSE
A_33_P3479449	LINC01127	ENST00000627215	NA	100506328	4.88509	7.69236	28.54	1.07504e-08	7.057e-05	unique gene,perfect match	LINC01127	lincRNA	FALSE	FALSE	FALSE
A_23_P165598	DAPL1	NM_001017920	death associated protein-like 1	92196	-5.17088	9.27157	-28.5119	1.08267e-08	7.057e-05	no perfect matching probe	DAPL1	protein_coding	FALSE	FALSE	FALSE
A_33_P3589543	RP11-496I9.1	ENST00000533844	NA	NA	4.5313	9.24955	27.6836	1.33741e-08	7.057e-05	unique gene,perfect match	RP11-496I9.1	antisense	FALSE	FALSE	FALSE
A_23_P145024	ADRB2	NM_000024	adrenoceptor beta 2, surface	154	4.15103	12.5359	27.5573	1.38195e-08	7.057e-05	unique gene,perfect match	ADRB2	protein_coding	FALSE	FALSE	TRUE
A_24_P413126	PMEPA1	NM_020182	prostate transmembrane protein, androgen induced 1	56937	4.49147	10.4379	27.1034	1.55657e-08	7.057e-05	unique gene,perfect match	PMEPA1	protein_coding	TRUE	FALSE	FALSE
A_33_P3243887	IL11	NM_000641	interleukin 11	3589	4.33883	7.40725	27.044	1.58121e-08	7.057e-05	unique gene,perfect match	IL11	protein_coding	TRUE	TRUE	FALSE
A_23_P115519	LCE3D	NM_032563	late cornified envelope 3D	84648	4.2984	8.65704	26.7559	1.70727e-08	7.057e-05	unique gene,perfect match	LCE3D	protein_coding	FALSE	FALSE	FALSE
A_19_P00809313	NEAT1	ENST00000501122	NA	NA	3.95545	8.83433	26.49	1.83385e-08	7.057e-05	unique gene,perfect match	NEAT1	lincRNA	FALSE	FALSE	FALSE
A_24_P160413	MTMR9LP	ENST00000441044	NA	339483	3.62852	9.4507	26.382	1.88828e-08	7.057e-05	unique gene,perfect match	MTMR9LP	processed_transcript	FALSE	FALSE	FALSE
A_23_P13094	MMP10	NM_002425	matrix metallopeptidase 10	4319	6.90632	8.57232	26.2287	1.96875e-08	7.057e-05	unique gene,perfect match	MMP10	protein_coding	TRUE	FALSE	FALSE
A_23_P324327	GPRC5B	NM_016235	G protein-coupled receptor, class C, group 5, member B	51704	3.82412	8.08235	25.7864	2.22357e-08	7.34498e-05	unique gene,perfect match	GPRC5B	protein_coding,retained_intron	FALSE	FALSE	FALSE
A_33_P3245517	RP11-313J2.1	ENST00000609841	NA	441666	3.52008	7.8519	25.6568	2.30523e-08	7.34498e-05	unique gene,perfect match	RP11-313J2.1	processed_transcript	FALSE	FALSE	FALSE
A_23_P328740	NEURL3	NR_026875	neuralized E3 ubiquitin protein ligase 3	93082	5.21013	8.10613	25.3808	2.49072e-08	7.4702e-05	unique gene,perfect match	NEURL3	protein_coding	FALSE	FALSE	FALSE
A_23_P31945	IL33	NM_033439	interleukin 33	90865	-4.40488	7.98774	-25.002	2.77359e-08	7.4702e-05	unique gene,perfect match	IL33	protein_coding	FALSE	FALSE	FALSE
A_23_P154688	SLC4A11	NM_032034	solute carrier family 4, sodium borate transporter, member 11	83959	3.44471	12.1689	25.0003	2.7749e-08	7.4702e-05	unique gene,perfect match	SLC4A11	nonsense_mediated_decay,protein_coding	FALSE	FALSE	FALSE
A_23_P146946	CST6	NM_001323	cystatin E/M	1474	3.96118	12.7986	24.8361	2.90877e-08	7.4702e-05	unique gene,perfect match	CST6	protein_coding	TRUE	FALSE	FALSE
A_23_P374082	ADAM19	NM_033274	ADAM metallopeptidase domain 19	8728	5.16097	8.30758	24.6288	3.08847e-08	7.4702e-05	unique gene,perfect match	ADAM19	protein_coding	FALSE	FALSE	FALSE
A_24_P931443	GPR68	NM_003485	G protein-coupled receptor 68	8111	3.73948	8.71726	24.5872	3.12604e-08	7.4702e-05	unique gene,perfect match	GPR68	protein_coding	FALSE	FALSE	FALSE
A_33_P3238290	FAM65C	NM_080829	family with sequence similarity 65, member C	140876	3.89727	7.11281	24.038	3.6738e-08	8.34083e-05	unique gene,perfect match	FAM65C	protein_coding	FALSE	FALSE	FALSE
A_24_P299474	TENM2	NM_001122679	teneurin transmembrane protein 2	57451	4.24613	9.48731	23.9413	3.78124e-08	8.34083e-05	unique gene,perfect match	TENM2	protein_coding	FALSE	FALSE	FALSE
A_23_P132718	SEMA3B	NM_004636	sema domain, immunoglobulin domain (Ig), short basic domain, secreted, (semaphorin) 3B	7869	3.4796	11.3292	23.732	4.02601e-08	8.43611e-05	unique gene,perfect match	SEMA3B	retained_intron,processed_transcript,protein_coding	TRUE	TRUE	FALSE
A_19_P00319448	lincRNA:chr19:53151411-53151829_R	lincRNA:chr19:53151411-53151829_R	lincRNA:chr19:53151411-53151829 reverse strand	NA	3.23867	10.2526	23.6409	4.13815e-08	8.43611e-05	No BLAST hit	NA	NA	FALSE	FALSE	FALSE
A_21_P0013867	XLOC_l2_015800	ENST00000435565	BROAD Institute lincRNA (XLOC_l2_015800), lincRNA [TCONS_l2_00030845]	NA	3.60936	11.2484	23.5407	4.26571e-08	8.43611e-05	multiple matching genes	NA	NA	FALSE	FALSE	FALSE
A_21_P0013727	XLOC_l2_015202	BC065763	BROAD Institute lincRNA (XLOC_l2_015202), lincRNA [TCONS_l2_00029962]	NA	4.46249	8.40404	23.2848	4.61199e-08	8.4904e-05	No BLAST hit	NA	NA	FALSE	FALSE	FALSE
A_23_P156809	METTL21A	NM_001127395	methyltransferase like 21A	151194	3.45111	10.6503	23.2529	4.65739e-08	8.4904e-05	multiple matching genes	NA	NA	FALSE	FALSE	FALSE
A_32_P152437	AKAP12	NM_005100	A kinase (PRKA) anchor protein 12	9590	5.30205	9.17097	23.0338	4.98299e-08	8.4904e-05	unique gene,perfect match	AKAP12	protein_coding	FALSE	FALSE	FALSE
A_24_P158089	SERPINE1	NM_000602	serpin peptidase inhibitor, clade E (nexin, plasminogen activator inhibitor type 1), member 1	5054	4.53048	8.36113	23.0312	4.98704e-08	8.4904e-05	unique gene,perfect match	SERPINE1	protein_coding	TRUE	TRUE	FALSE
A_33_P3280502	A_33_P3280502	A_33_P3280502	Unknown	NA	3.17782	7.7852	22.9889	5.05291e-08	8.4904e-05	No BLAST hit	NA	NA	FALSE	FALSE	FALSE
A_32_P387648	FLG	NM_002016	filaggrin	2312	5.73209	8.36251	22.8522	5.27272e-08	8.4904e-05	unique gene,perfect match	FLG	protein_coding	FALSE	FALSE	FALSE
A_33_P3321130	DENND3	ENST00000520482	NA	22898	3.5254	8.99583	22.8067	5.34829e-08	8.4904e-05	unique gene,perfect match	DENND3	retained_intron	FALSE	FALSE	FALSE
A_33_P3403867	PMEPA1	NM_020182	prostate transmembrane protein, androgen induced 1	56937	3.85461	10.5812	22.7305	5.47748e-08	8.4904e-05	unique gene,perfect match	PMEPA1	protein_coding	TRUE	FALSE	FALSE
A_23_P150609	IGF2	NM_000612	insulin-like growth factor 2	3481	3.35712	7.58283	22.5405	5.81568e-08	8.61863e-05	multiple matching genes;no perfect matching probe	NA	NA	TRUE	TRUE	FALSE
A_33_P3373805	CTC-529P8.1	ENST00000515519	NA	NA	4.05569	8.22768	22.4684	5.95011e-08	8.61863e-05	unique gene,perfect match	CTC-529P8.1	lincRNA	FALSE	FALSE	FALSE
A_19_P00810480	lincRNA:chr2:102597068-102606493_F	lincRNA:chr2:102597068-102606493_F	lincRNA:chr2:102597068-102606493 forward strand	NA	3.87604	7.02237	22.4364	6.01104e-08	8.61863e-05	No BLAST hit	NA	NA	FALSE	FALSE	FALSE
A_19_P00812697	lincRNA:chr12:66204346-66204839_R	lincRNA:chr12:66204346-66204839_R	lincRNA:chr12:66204346-66204839 reverse strand	NA	4.31804	8.65465	22.2627	6.35357e-08	8.88755e-05	No BLAST hit	NA	NA	FALSE	FALSE	FALSE
A_33_P3374678	TMPRSS11D	NM_004262	transmembrane protease, serine 11D	9407	3.047	9.93959	22.0184	6.87397e-08	9.14485e-05	unique gene,perfect match	TMPRSS11D	retained_intron,protein_coding	FALSE	FALSE	FALSE
A_23_P160559	ECM1	NM_004425	extracellular matrix protein 1	1893	4.2839	13.9294	21.9541	7.01877e-08	9.14485e-05	unique gene,perfect match	ECM1	protein_coding,processed_transcript	TRUE	TRUE	FALSE
A_33_P3378126	FBXO32	NM_058229	F-box protein 32	114907	3.15693	9.55983	21.8815	7.18647e-08	9.14485e-05	unique gene,perfect match	FBXO32	protein_coding,retained_intron	FALSE	FALSE	FALSE
A_33_P3335624	PSMD10	ENST00000338548	NA	5716	3.31558	11.1332	21.7378	7.53214e-08	9.14485e-05	unique gene,perfect match	PSMD10	retained_intron	FALSE	FALSE	FALSE
A_33_P3235940	KLK6	NM_001012964	kallikrein-related peptidase 6	5653	3.11747	13.3318	21.6877	7.65695e-08	9.14485e-05	unique gene,perfect match	KLK6	protein_coding,nonsense_mediated_decay	TRUE	FALSE	FALSE
A_19_P00319456	lincRNA:chr19:53151418-53152966_R	lincRNA:chr19:53151418-53152966_R	lincRNA:chr19:53151418-53152966 reverse strand	NA	3.17605	10.4098	21.6548	7.74035e-08	9.14485e-05	No BLAST hit	NA	NA	FALSE	FALSE	FALSE
A_23_P148821	DPH5	NM_001077394	diphthamide biosynthesis 5	51611	-3.26625	10.1301	-21.5835	7.92444e-08	9.14485e-05	unique gene,perfect match	DPH5	protein_coding,processed_transcript	FALSE	FALSE	FALSE
A_21_P0013527	RP11-410L14.2	ENST00000521696	NA	NA	-2.91617	7.64373	-21.572	7.95467e-08	9.14485e-05	unique gene,perfect match	RP11-410L14.2	lincRNA	FALSE	FALSE	FALSE
A_23_P87902	DYRK4	NM_003845	dual-specificity tyrosine-(Y)-phosphorylation regulated kinase 4	8798	-3.07661	9.5218	-21.4467	8.2918e-08	9.14485e-05	unique gene,perfect match	DYRK4	retained_intron,protein_coding	FALSE	FALSE	FALSE
A_21_P0013453	MIR29A	ENST00000447307	NA	378805	3.6651	7.48375	21.3647	8.52112e-08	9.14485e-05	unique gene,perfect match	MIR29A	lincRNA	FALSE	FALSE	FALSE
A_33_P3241596	A_33_P3241596	A_33_P3241596	Unknown	NA	3.21277	13.5238	21.3319	8.61513e-08	9.14485e-05	No BLAST hit	NA	NA	FALSE	FALSE	FALSE
A_19_P00316801	lincRNA:chr7:130789419-130789825_R	lincRNA:chr7:130789419-130789825_R	lincRNA:chr7:130789419-130789825 reverse strand	NA	2.90308	6.6315	21.3102	8.67776e-08	9.14485e-05	No BLAST hit	NA	NA	FALSE	FALSE	FALSE
A_23_P111311	AKAP12	NM_144497	A kinase (PRKA) anchor protein 12	9590	3.41741	7.34616	21.2828	8.75753e-08	9.14485e-05	unique gene,perfect match	AKAP12	protein_coding	FALSE	FALSE	FALSE
A_33_P3342752	CAPN8	ENST00000366873	calpain 8	388743	3.07968	7.63219	21.2262	8.92534e-08	9.14485e-05	unique gene,perfect match	CAPN8	protein_coding	FALSE	FALSE	FALSE
A_23_P214897	AKAP12	NM_144497	A kinase (PRKA) anchor protein 12	9590	5.59618	9.109	21.1852	9.04928e-08	9.14485e-05	unique gene,perfect match	AKAP12	processed_transcript,protein_coding	FALSE	FALSE	FALSE
A_23_P144071	COL7A1	NM_000094	collagen, type VII, alpha 1	1294	3.58057	10.3526	21.1722	9.08872e-08	9.14485e-05	unique gene,perfect match	COL7A1	retained_intron,protein_coding	TRUE	TRUE	FALSE
A_33_P3713357	ALCAM	NM_001627	activated leukocyte cell adhesion molecule	214	3.20356	11.879	21.116	9.26249e-08	9.159e-05	unique gene,perfect match	ALCAM	retained_intron,protein_coding	FALSE	FALSE	FALSE
A_24_P342829	SLC16A14	NM_152527	solute carrier family 16, member 14	151473	-2.81403	6.66473	-21.0447	9.48851e-08	9.22348e-05	unique gene,perfect match	SLC16A14	protein_coding	FALSE	FALSE	FALSE
A_23_P18422	MRPL3	NM_007208	mitochondrial ribosomal protein L3	11222	-2.80545	11.9571	-20.8781	1.00411e-07	9.40097e-05	unique gene,perfect match	MRPL3	protein_coding	FALSE	FALSE	FALSE
A_23_P205031	COL4A2	NM_001846	collagen, type IV, alpha 2	1284	2.93389	11.7073	20.7557	1.04701e-07	9.40097e-05	unique gene,perfect match	COL4A2	protein_coding	TRUE	TRUE	FALSE
A_23_P127565	LAYN	NM_178834	layilin	143903	2.88422	10.3353	20.7367	1.05386e-07	9.40097e-05	unique gene,perfect match	LAYN	protein_coding,nonsense_mediated_decay	FALSE	FALSE	FALSE
A_33_P3370787	EPHB2	NM_004442	EPH receptor B2	2048	3.01987	8.96462	20.7108	1.06328e-07	9.40097e-05	unique gene,perfect match	EPHB2	protein_coding	TRUE	FALSE	TRUE
A_33_P3417650	KLK10	NM_002776	kallikrein-related peptidase 10	5655	3.13885	11.2999	20.7054	1.06528e-07	9.40097e-05	unique gene,perfect match	KLK10	protein_coding	TRUE	FALSE	FALSE
A_33_P3388391	GJB4	NM_153212	gap junction protein, beta 4, 30.3kDa	127534	4.75688	14.1861	20.7049	1.06546e-07	9.40097e-05	no perfect matching probe	GJB4	protein_coding	FALSE	FALSE	FALSE
A_21_P0014535	FLRT2	ENST00000555398	NA	100506718	2.81383	8.12707	20.6332	1.09211e-07	9.49007e-05	unique gene,perfect match	FLRT2	processed_transcript	FALSE	FALSE	FALSE
A_23_P163467	C15orf52	NM_207380	chromosome 15 open reading frame 52	388115	3.23042	12.8669	20.5815	1.11176e-07	9.51663e-05	unique gene,perfect match	C15orf52	retained_intron,protein_coding	FALSE	FALSE	FALSE
A_33_P3271341	CTD-2600O9.1	ENST00000335616	NA	NA	3.19607	7.57514	20.4753	1.15345e-07	9.5412e-05	unique gene,perfect match	CTD-2600O9.1	lincRNA	FALSE	FALSE	FALSE
A_23_P350396	CDSN	NM_001264	corneodesmosin	1041	3.43162	7.07077	20.4281	1.17257e-07	9.5412e-05	unique gene,perfect match	CDSN	protein_coding	TRUE	FALSE	FALSE
A_23_P7144	CXCL1	NM_001511	chemokine (C-X-C motif) ligand 1 (melanoma growth stimulating activity, alpha)	2919	4.77236	11.4557	20.4068	1.18129e-07	9.5412e-05	unique gene,perfect match	CXCL1	protein_coding	TRUE	TRUE	FALSE
A_23_P218675	WFDC2	NM_006103	WAP four-disulfide core domain 2	10406	3.27462	13.2331	20.352	1.20411e-07	9.5412e-05	unique gene,perfect match	WFDC2	processed_transcript,protein_coding,nonsense_mediated_decay	TRUE	FALSE	FALSE
A_33_P3307903	CDKN3	NM_005192	cyclin-dependent kinase inhibitor 3	1033	-3.18055	9.14305	-20.333	1.21217e-07	9.5412e-05	unique gene,perfect match	CDKN3	processed_transcript,protein_coding	FALSE	FALSE	FALSE
A_23_P389250	SMCO2	NM_001145010	single-pass membrane protein with coiled-coil domains 2	341346	2.79289	8.75959	20.3276	1.21444e-07	9.5412e-05	unique gene,perfect match	SMCO2	protein_coding,retained_intron	FALSE	FALSE	FALSE
A_23_P212696	FSTL1	NM_007085	follistatin-like 1	11167	3.97234	11.9836	20.1768	1.28052e-07	9.86323e-05	unique gene,perfect match	FSTL1	protein_coding	TRUE	FALSE	FALSE
A_21_P0012080	XLOC_l2_008203	ENST00000442293	Unknown	NA	3.49306	11.1552	20.1366	1.29879e-07	9.86323e-05	multiple matching genes	NA	NA	FALSE	FALSE	FALSE
A_23_P387471	MICB	NM_005931	MHC class I polypeptide-related sequence B	4277	3.04329	10.6892	20.1187	1.30703e-07	9.86323e-05	unique gene,perfect match	MICB	protein_coding	FALSE	FALSE	FALSE
A_24_P382489	SLC27A1	NM_198580	solute carrier family 27 (fatty acid transporter), member 1	376497	2.91395	10.4692	19.9891	1.36852e-07	9.92727e-05	unique gene,perfect match	SLC27A1	retained_intron,protein_coding	FALSE	FALSE	FALSE
A_23_P156327	TGFBI	NM_000358	transforming growth factor, beta-induced, 68kDa	7045	2.72736	13.1916	19.9868	1.36966e-07	9.92727e-05	unique gene,perfect match	TGFBI	retained_intron,protein_coding	TRUE	FALSE	FALSE
A_23_P99163	DRAM1	NM_018370	DNA-damage regulated autophagy modulator 1	55332	2.89605	10.9056	19.9578	1.38387e-07	9.92727e-05	unique gene,perfect match	DRAM1	protein_coding	FALSE	FALSE	FALSE
A_33_P3345743	PFN1P2	NR_003242	profilin 1 pseudogene 2	767846	3.75162	8.97291	19.9509	1.38729e-07	9.92727e-05	no perfect matching probe	PFN1P2	processed_transcript	FALSE	FALSE	FALSE
A_24_P365506	FERMT1	NM_017671	fermitin family member 1	55612	3.64188	7.93553	19.8245	1.45139e-07	9.92727e-05	unique gene,perfect match	FERMT1	protein_coding,processed_transcript	FALSE	FALSE	FALSE
[truncated: 57,274 more rows]

## Sheet: 2D_Ecto_UI_E6E7_vs_noE6E7
Differentially expressed genes from uninfected hCEcto E6E7 versus hCEcto 2D stem cells .
[truncated: 57,356 more rows]

## Sheet: 2D_Ecto_48hpi_E6E7_vs_noE6E7
Differentially expressed genes from Chlamydia trachomatis infected hCEcto E6E7 versus hCEcto 2D stem cells at 48hpi .
[truncated: 57,356 more rows]

[truncated: 6 more sheets: 2D_Ecto_48hpi_E6E7_vs_UInoE67, 3D_Ecto_noE6E7_5d_p.i._vs_UI, 3D_Ecto_E6E7_5d_p.i._vs_UI, 3D_Ecto_UI_E6E7_vs_noE6E7, 3D_Ecto_5dpi_E6E7_vs_noE6E7, 3D_Ecto_5dpi_E6E7_vs_UInoE6E7]
