# Supplementary material for: Modelling Chlamydia and HPV co-infection in patient-derived ectocervix organoids reveals distinct cellular reprogramming
Source: Nat Commun. 2022 Feb 24;13:1030. doi: 10.1038/s41467-022-28569-1 (PMC8873204; doi:10.1038/s41467-022-28569-1)
Supplement: Supplementary file 5 — Supplementary Data 2 [file 41467_2022_28569_MOESM5_ESM.xlsx]

## Sheet: 2D
Supplementary Table 2: Genes representing different groups of the Venn diagram in 2D stem cells.
871 elements included exclusively in "E6E7-Up":	2541 elements included exclusively in "Ctr-Down":	1144 elements included exclusively in "E6E7-Down":	3246 elements included exclusively in "Ctr-Up":	284 common elements in "Ctr-Up" and "E6E7-Up":	445 common elements in "E6E7-Up" and "Ctr-Down":	433 common elements in "Ctr-Down" and "E6E7-Down":	3 common elements in "E6E7-Up" and "E6E7-Down":	4 common elements in "Ctr-Up", "E6E7-Up" and "E6E7-Down":	261 common elements in "Ctr-Up" and "E6E7-Down":	4 common elements in "Ctr-Up", "Ctr-Down" and "E6E7-Down":	14 common elements in "Ctr-Up" and "Ctr-Down":	5 common elements in "Ctr-Up", "E6E7-Up" and "Ctr-Down":	1 common element in "E6E7-Up", "Ctr-Down" and "E6E7-Down":	1 common element in "Ctr-Up", "E6E7-Up", "Ctr-Down" and "E6E7-Down":
TCAM1P	NDUFAF4	INPP5D	MMP9	ICAM1	SKA1	RAB7B	C21orf58	LINC00963	KPRP	EFR3B	PSMD10	VGLL3	SFTA1P	RP11-296O14.3
RNF212	GLDC	LRMP	ADAM19	IL23A	RIBC2	IL33	TTC28	GPR161	LBH	TPP1	ACAP3	RGS9
SMC1B	DLEU1	ZNF812	SLC13A5	PLAUR	LOC375196	DAPL1	ZBTB32	SOX13	STRA6	UVSSA	NPL	PDE4DIP
GPAT2	GMNN	S100A12	SERPINA3	BMP6	CDC7	ACOX2		LINC00511	PMEPA1	SLC38A1	SMG1	XRCC3
KLHL35	PDSS1	CXCL14	AKAP12	IL1R2	FAM26F	THY1			SPNS2		HSCB	HNRNPA3
PLEKHG4	TMEM63C	XLOC_010240	CSF2	PTPRH	MCM2	AKR1B15			CDSN		BBS5
SYCP2	RERG	XLOC_005173	PRSS22	PRDM1	MNS1	AKR1B10			FAP		SYNJ2
REC8	STOX1	SPINK7	TGFBI	CLDN3	PYCR1	SORBS1			DEFB103B		MRPS16
TLX2	RP11-12G12.7	CTD-2170G1.2	IL11	CXCL8	ARL9	KRT1			GJB4		LAMB1
DACT2	HSD11B2	RASSF3	PLAU	P2RY6	CCNE2	LYRM9			UBD		HDHD1
SYCE2	MPP1	lincRNA:chr12:2947389-2952675_F	WNT5B	MAFF	CCNA2	FAM198B			PSG10P		UXT
UCHL1	FARSB	lincRNA:chr8:143701498-143711723_F	MMP10	AGPAT9	GPR19	lincRNA:chr9:2683000-2711050_F			ATP12A		YY2
CDKN2A	DEPTOR	SPINK6	PRB4	COL8A2	GINS2	KITLG			CST6		LINC00662
BAIAP2L2	RPP40	LYNX1	ITGA5	ADAM8	PHF19	AY326463			SPON2		RAB30-AS1
C1QTNF4	VPS9D1-AS1	lincRNA:chr15:25332807-25334252_F	IL6	CLCF1	TCF19	PPP1R3C			ANGPTL4
DNAJC15	GSTA4	SNORD116-19	NLRP10	CXCL2	SHCBP1	AKR1B1			ADAMTSL4
KCNS1	CENPP	XLOC_l2_006665	CXCL1	WFDC2	CDC25A	LINC00114			ECM1
PRTFDC1	LINC00959	KRTDAP	TNF	ADGRF1	KIF2C	FETUB			GPC4
SLC43A3	GCLC	AC195454.1	MMP1	PTGS2	HMGB2	XLOC_l2_005415			INHBA
APC2	XLOC_002111	lincRNA:chr15:77969448-78111866_R	UCA1	IL1RL1	CDK1	CD248			XLOC_009382
TDRD9	SYT12	lincRNA:chr8:53627372-53637572_R	MFAP2	LPIN1	CHEK1	LINC01550			SYNPO
YBX2	ELAC1	FAM25A	PDGFB	GJC1	ASF1B	KIZ			FLG
ZNF541	MRPL3	lincRNA:chr3:64852785-64864310_F	ARHGEF40	ATF3	HELLS	GATSL3			PSG3
C11orf85	MYOM2	AC067960.1	TRIM31	ANKRD30BP2	KIF4A	MAB21L3			GPSM1
FADS1	LINC01234	TCN1	PRDM8	C15orf48	E2F8	RP1-278O22.1			C10orf10
SUGP1	LDHB	BASP1P1	LSR	SPOCD1	NDC80	TP53AIP1			TNFSF10
KLK1	FLJ37035	XLOC_006944	S100A7A	LMO7	CEP55	XLOC_l2_008546			ATP13A2
SLC16A8	SDPR	CARD18	MYADM	IRF7	PSMC3IP	lincRNA:chr3:131086935-131098735_F			C3
KRT40	RP11-620J15.3	UPK1A	ITGB3	ADRA1B	KLRG2	XLOC_000701			TMPRSS2
CGREF1	RGCC	GPR45	TMEM217	FERMT2	TMEM180	PMP22			SAA2
RP11-459E5.1	ARL4A	COL9A1	RNF122	NEURL1B	MMS22L	ASB13			SLC5A1
LRRC61	ARRDC3	ABLIM2	GPR68	TMC5	MCM6	SPAG17			ATP6V0A4
NUP210	SCFD2	ITM2A	MYH16	MFI2	ZWINT	ID2			THBS1
FIGNL1	IRAK1BP1	APOE	COL4A1	MTMR9LP	RAD51	COL1A2			KLK10
hg18:lincRNA:chr2:239460050-239536125_F	RPL27A	MUCL1	PTPRK	IER3	RBL1	RP11-321G12.1			BMP2
MIR9-3HG	PNO1	FAM3D	CTD-2540L5.6	PPP1R15A	BCL2L10	lincRNA:chr6:56809416-56818656_F			GLIPR1
SNX32	NUP35	XLOC_004408	lincRNA:chr19:53149513-53154883_R	SEMA3B	DTL	A_33_P3212570			lincRNA:chr14:61529972-61553247_F
COCH	NUDT7	AP000344.3	KLK6	PARD6B	CENPA	ALOX15B			KRT78
DONSON	MMACHC	NUTM2A	KRTAP2-3	ARID5A	MELK	SOX6			CD86
ATP6V0E2-AS1	EPHX2	CRNN	PRB2	SKIL	CBR3	RP11-557H15.3			DRAM1
LOC541473	CCNH	SBSN	NEURL3	KPNA7	MEST	LINC01201			XLOC_002872
GOLT1A	FAM92A1	FGF1	CXCL10	CLIC4	ORC1	RP11-328K4.1			SLC15A1
ERVMER34-1	STAR	PEG3	LIMS2	SLC7A2	SLC22A18AS	ID3			AC007386.2
SLC27A2	MBLAC2	lincRNA:chr15:25279777-25281631_R	RP11-23P13.6	HSH2D	PRC1	RP11-410N8.3			C6orf15
BARD1	CHCHD4	MGAT3	NEFM	CMPK2	ESCO2	PYCARD-AS1			IGF2
CDKN2C	AMZ2	EIF4G3	TMEM92	ARHGEF2	KIF23	ART4			GLS
LOC284561	C12orf66	SLC39A2	PLAT	SLC44A2	AURKB	CXCR2			CLDN17
FAM27A	PRKCQ-AS1	XLOC_l2_007424	ANKRD30BL	ABTB2	MAP7D2	AKR1C3			PSG8
FAM111B	NAP1L5	lincRNA:chr17:73592570-73597576_R	KANK4	IFITM1	FANCI	RP11-115D19.1			ASPRV1
TWIST2	PPARGC1B	WDPCP	RNASE7	CDK14	RDM1	ADH7			SERPINE2
RYR1	LRRIQ3	RP11-419C19.3	CCL3	BIRC3	KIAA0101	CASP1			IGFL1
LHX6	PFKM	ADGRV1	MYCN	RP11-281P23.2	SGOL1	RP11-88G17.6			DSC2
CBS	PPAT	S100A4	C4orf26	CD274	FAM64A	PRAC1			PPBP
CHAC1	LDHBP1	ENST00000390541	EFNA1	A_24_P84608	A_19_P00810205	lincRNA:chr2:113622329-113650829_F			AC103881.1
HORMAD1	HRSP12	A_33_P3383762	IL32	CLDN7	FEN1	HPR			GPRC5C
HERC5	RP11-293A21.1	HS3ST6	LINC00704	ANKLE2	LOC442028	MAPT-AS1			CERCAM
RP11-51F16.1	DYRK4	lincRNA:chr20:23121750-23135225_F	REN	APOBEC3A	MCM10	RP11-1094H24.3			FADS3
PNMA6A	ODC1	HPGD	KAL1	CLDN4	NEK2	LRTOMT			HDAC7
CSPG5	EAF2	HIST1H2BC	LCN2	PPAP2C	SPAG5	lincRNA:chr9:34666200-34672975_R			OLFM4
CCDC28B	PKIA	AC010880.1	PGM2L1	STEAP4	CDT1	LINC01122			CDH2
lincRNA:chr2:39197219-39200415_F	PAICS	VNN2	EPHB3	TRIM47	DEK	AKR1C1			CYP27C1
WHSC1	TIGD2	GPX2	TTYH3	MPRIP	CCNB1	WDR63			LINC00173
FKBP10	CTD-2366F13.1	RP11-255G12.3	ADAMTS14	UBXN11	CDCA2	DUSP13			FV367791
GLB1L2	CCT6B	SNORD116-6	SLC9A1	ZFP57	CENPO	THEM5			DHRS9
TEAD4	WDR3	MUC21	CEACAM1	APOBEC3B	CENPK	RP11-47P18.1			LYPD3
FAM184A	LINC00640	KRTAP3-3	CEACAM3	HDAC9	SPC25	FAM120C			PSG2
NWD2	IMPDH2	PTPRN	FERMT1	FAM167B	CDC45	AC011738.4			AGPAT4
ACOT4	PNPLA4	RP1-32B1.4	LAMC2	CYP1A1	FBXO5	AC005532.5			PTHLH
HAUS5	SAAL1	lincRNA:chr2:218461580-218481005_F	YOD1	CYP27A1	KIF11	CCDC3			CTSC
SMC4	SNORD86	VAV1	ENST00000479981	OXTR	DEPDC1	THRA			CALB1
CD6	C17orf97	ASPG	LRAT	CSRNP1	DHFR	BBOX1			RNF222
ZFP42	RPL26L1	lincRNA:chr22:18419450-18467225_F	RASA3	HAPLN3	MYBL2	GTDC1			PSG6
E2F2	ATIC	CAPN5	DEFB4A	GRIN3B	CDCA5	A_33_P3267150			TNC
CHDH	SENP8	CTRB2	CHRNB1	XLOC_008426	CCNB2	NGFRAP1			CEACAM7
CIDEB	PPIH	EML1	MMP14	MFGE8	INA	IGFL2			P4HA2
DHRS13	PNPO	RP11-489P6.1	lincRNA:chr2:181928255-181943030_R	BATF2	NUSAP1	AC074286.1			ALPK3
CCDC15	lincRNA:chr6:5013951-5056876_F	lincRNA:chr15:39460934-39461999_R	SERPINE1	KRT24	EXO1	RP11-275H4.1			MEG3
C8orf88	IFT74	BRINP1	B4GALT1	FOXD1	RINL	PAQR3			RP11-54A9.1
LMCD1	N6AMT2	lincRNA:chr11:65068424-65079274_R	A_33_P3218118	UBE2H	PRKAG2-AS1	TREM2			ZDHHC21
RP11-148B18.4	RP11-486L19.2	lincRNA:chr1:118219527-118258852_R	VSIG10L	TMEM27	CDCA7	LDHD			lincRNA:chr12:96953169-96992769_F
MESP1	RPL22L1	SH3GL3	XLOC_l2_006821	ANKRD65	ASCL2	C10orf99			KLK12
FAM24B	lincRNA:chr2:74193717-74210392_R	EPHA4	SLCO4A1	RTKN2	OIP5	CTB-43E15.2			TAGLN
ADM2	C12orf60	XG	TRPV4	MUC4	TROAP	SMAD5-AS1			PIK3IP1
SLC7A11	CSE1L	LOC100507025	lincRNA:chr20:32861439-32866564_R	SLC38A5	PPM1N	CD36			CDH13
ARHGEF19	HDDC2	TNFRSF10C	ATP2C1	TNFAIP2	PRIM1	DHRS4L1			TNFSF9
DDX11-AS1	ANKEF1	CN282820	CA9	G0S2	FAM27C	PEPD			IDS
NRIP3	TMEM14A	CYP4B1	PLEKHO1	MGARP	HJURP	lincRNA:chr15:40336258-40358283_R			MACF1
XLOC_l2_004857	THEM4	RP11-54O7.3	DUSP10	IRF9	AGMAT	SPINK8			PLBD1
KDELC2	ZRANB3	LOR	RUNX3	KRT7	KIFC1	RP1-266L20.2			VPS9D1
LOC100132111	POP5	PGF	ANO9	BC041650	ARHGAP11A	lincRNA:chr6:14700246-14748171_R			IVL
HLA-DQB1	RP11-597D13.9	PALM	GJD3	PLCXD1	DLGAP5	TMEM37			KLK13
TCF7	RABEPK	TUBA3D	WFDC10B	SLC6A9	STMN1	WNT3A			HLA-A
PMAIP1	THYN1	RHBG	PRSS8	OCLN	PCNA	lincRNA:chr6:86386083-86388435_R			CTSV
GAS2L3	EARS2	SLC35F3	BLACAT1	H1F0	BLM	LINC01315			CEACAM5
PBX3	BOLA3	LINC00649	ADCY4	SLC15A3	HPDL	XLOC_013461			AHNAK2
PODXL2	TTC12	CCL4	ANTXR2	AFAP1L1	KIF15	LOC285095			PSG5
MCM7	FH	GM2A	PDLIM7	lincRNA:chr10:6829847-6830125_F	RFC2	DSG1-AS1			WDR45
PLCB2	C10orf67	ABCG4	AIM1L	LIMS3-LOC440895	C1orf112	RP11-356J5.12			NEAT1
MYO19	KIT	lincRNA:chr13:33868250-33874375_R	FSTL3	PGPEP1	ATAD2	lincRNA:chr13:63629474-63649499_F			TMPRSS11D
AK094554	EEF1E1	MDM2	KCTD12	BST2	MCM8	TP53TG1			MFAP5
CUZD1	PARP1	TUBB2A	GPRC5B	LYPD5	AURKA	ERICH5			CRLF1
GIPC2	RDH12	XLOC_007607	MUC16	PLEKHG2	FANCA	DKFZp779M0652			S100A7
ARHGAP11B	VAV3	OLFM1	ROBO4	EMILIN2	FAM72A	lincRNA:chr18:33466152-33528357_F			RHCG
LINC01348	LOC284628	EDA2R	NEDD9	CIART	A_19_P00802201	lincRNA:chr21:37790605-37795730_R			PSCA
TRIM50	BMP7	OLFML1	SPINT1	RSAD2	RNASEH2A	RP11-379K17.4			LAMB2
LINC01554	PRPS1	ZNF117	XLOC_l2_000735	HCN3	CHAF1A	XLOC_006973			TAS1R3
FANCC	IPO5	HIST1H2BG	SEMA7A	PLSCR1	ZNF239	RP11-115N4.1			SULF2
THC2558189	DLK2	RP11-774O3.3	XLOC_l2_015202	IFIT1	C16orf59	DET1			SCARNA17
lincRNA:chr2:232366756-232372381_R	DCAF13P3	SNORD116-27	SUSD6	OAS3	ZBED3	SGPP2			MXRA5
NEK3	OSGEPL1	HIST1H2BD	TNFRSF6B	ENO2	PLK1	PPA2			GBP3
A_33_P3342430	XRCC6BP1	TSPAN10	VWA1	ANXA11	FOXM1	CTD-3094K11.1			NDRG2
XLOC_l2_004817	BLMH	PODNL1	TMC7	ARRDC2	THC2538882	LINC01468			DSE
TEX19	WDR12	KIR3DL2	TMEM200A	E2F7	PSAT1	ENST00000431767			BCAS1
DHTKD1	RSL1D1	NDRG4	C6orf132	CYP27B1	FAM72D	PHGR1			SH3PXD2A
PHOSPHO2-KLHL23	CCDC51	AQP5	ELF3	CNTNAP3B	MND1	PCOLCE			C8orf31
RACGAP1P	ABCE1	EEF1A2	TMBIM1	UNC13D	BIRC5	lincRNA:chr7:106224664-106257564_F			THSD4
RP11-1399P15.1	EEF2KMT	COL6A1	TMEM86A	ARHGAP27	CKAP2L	lincRNA:chrX:53123624-53153020_F			ABCA1
FANCG	RPF2	CIDEA	QSOX1	OSBP2	RAD54L	EBF1			SNHG23
KNTC1	CLUAP1	XLOC_013561	COL5A1	GDF15	USP1	EGFL6			HEG1
CNTRL	HSPE1	lincRNA:chr6:79555431-79563106_R	SLC7A4	XAF1	PSIP1	ZNF563			XLOC_l2_015800
NRSN2	SDHAF3	COL8A1	GPR37L1	IFI44L	POLA2	lincRNA:chrX:53123422-53152999_F			AQP7P3
ZNF300P1	LYAR	CPQ	CSPG4	HYI	PEG10	ACTA2			SNORD114-3
A_32_P152696	RRS1	CDA	EDN1	NOTCH4	PPM1M	MGLL			REEP1
OASL	LIAS	XLOC_010933	CDKN1C	RAB42	DSCC1	NOL6			TNNT2
XLOC_l2_003293	PNKD	NDN	SOX4	FADS2	PRR11	FDXR			SLC27A1
NUP62CL	C11orf65	DCN	TNFAIP3	ZNF821	CENPH	ASIC4			ESYT3
CENPI	RP11-452F19.3	lincRNA:chr8:49330508-49333120_R	ZNF212	PARP9	CDCA8	lincRNA:chr6:22056867-22194604_R			LINC00973
SLC16A14	TMEM143	OR5BS1P	ATG9B	TAGAP	RPA2	AL035610.1			AHDC1
BRIP1	NOP16	EGLN3	ACPP	CYP1B1	RPL39L	RP11-11N9.4			MYEOV
CCL28	COQ3	HIST1H2BK	IRAK2	MIR4435-2HG	PSAT1P3	lincRNA:chrX:53123377-53153095_F			TNFRSF10D
HOXB7	NUDT6	C12orf5	C15orf52	LIF	RRM2	SERPINB11			SLC17A5
ZNF367	AMZ2P1	KCNQ1	KLK5	HBEGF	CDCA3	lincRNA:chr19:24218385-24247285_F			MIRLET7BHG
PTPRG-AS1	TAF1A-AS1	RP11-456O19.2	RP11-276H7.2	WEE1	NCAPG2	TAPT1-AS1			APP
ENHO	DDX10	NNAT	AMTN	SIGIRR	MCM3	USH1G			CRCT1
RHEBL1	C1QBP	GLTP	A_33_P3408877	PODXL	TPX2	SERPINB4			SPEG
SPAG4	METAP2	MTRNR2L10	DSCAM	LINC00707	PBK	lincRNA:chr9:23671778-23672397_F			SIRPB1
IFI44	SETMAR	KRT26	CANT1	GRPEL2	BUB1	AC098973.2			PCDHB11
HSF2BP	KLHL13	CTSO	FUT6	IL1A	HAUS8	C14orf37			ERN2
CENPU	CMC4	lincRNA:chr7:155188114-155206289_R	FCRLA	PAQR4	UBE2C	XLOC_003386			PCDHB2
STRIP2	LYPLAL1	PDZK1IP1	MXD1	EGR3	C9orf40	INHBB			PGLYRP4
RP11-273G15.2	LRRC73	TMEM45A	STMN4	AC005062.2	ANP32E	ADA			PRSS23
USP37	POLE3	MAFIP	IL7R	MMD	KRT20	lincRNA:chr14:61529972-61553247_R			SLC6A14
KLF11	CDKN2AIPNL	PCDHGA8	SPANXN5	RHPN2	TOP2A	lincRNA:chr5:167692897-167704922_F			LCE3D
CDH4	LURAP1	XDH	lincRNA:chr16:20866393-20866851_R	MAP3K8	MTHFD2	LOC100505904			TET1
VGF	XLOC_l2_014711	TMEM229B	MMP15	IFIH1	JADE1	lincRNA:chr4:23771777-23778877_F			SLC6A2
SAPCD2	SMIM11	ZC3HAV1L	INPP4B	ADIRF-AS1	LMNB1	MYL5			F2R
TUBGCP3	MIPEP	AP004372.1	PIM1	LAT2	SKA3	MYCL			B3GALT5-AS1
LOXL3	SEH1L	SNORD116-29	KCTD11	ATP2C2	THC2520108	SERPINB3			MGAT1
NNT-AS1	FOXN3-AS1	HIST2H2BF	LOC100505585	PBX4	HBA2	PLCB1			BPGM
ENST00000307499	MRPL11	ENST00000369161	FA2H	ZNF165	CHAF1B	EMX2			VSIG2
XK	BRIX1	ALDH1A1	B3GALT4	MEI1	GLS2	SLC40A1			LOC100506374
RP11-276H19.2	RUVBL1	XLOC_000379	lincRNA:chr9:12758800-12759752_R	GALNT5	RFC4	lincRNA:chr8:143274368-143286859_F			PCDHB14
MSH6	FAM86B2	ICAM4	RASGEF1B	H2BFM	CKS1B	PRDX2P3			LARGE
TRIB3	FXN	THC2688744	FBXO32	TRAF3IP2-AS1	NUF2	PANX2			CD59
MFI2-AS1	SAMD5	CALML5	lincRNA:chr16:20864099-20869374_R	CPNE7	ZCWPW1	PXMP2			MALAT1
XLOC_l2_014797	NFIA	HIST1H2BM	CFB	FZD8	SMKR1	AC021218.2			PLXNA3
INPP5F	NUP37	KLF2	lincRNA:chr8:29444516-29445942_R	KLHDC7B	PKMYT1	LINC00964			ABTB1
STIL	TMEM97	HIST1H2BI	FXYD5	ARAP3	MCM4	SERHL2			GOLGB1
A_33_P3303302	CLYBL	WNT5A	SERPINA1	LINC01197	NCAPD2	BRINP3			MAL
MEIOB	LOC727803	TTC7B	PXDN	RP11-307E17.8	XLOC_l2_014504	REEP6			YPEL2
ITPKA	YBX1	KRT6B	WFDC12	RP11-66B24.7	DLL3	LDLRAD1			ITGA6
MILR1	RHOBTB2	CHI3L1	PFKFB4	MAP3K4	HMMR	PPP2R5C			RP11-67L2.2
LINC00957	LSM5	ADAP2	ERBB3	GOLGA8A	HLTF	AF131217.1			CHST2
REM2	NIFK	ST6GALNAC1	ABLIM3	VEGFA	MSH2	lincRNA:chr17:73586330-73600280_F			MAP6
HSPA2	SLC25A12	ST8SIA1	GABRP	RASEF	BRCA1	KRBOX1			TENM2
KANK2	SESN3	SNORD116-26	SLIT3	THBD	RFC5	SNX31			PAM
NR2C2AP	DKC1	CTD-2308L22.1	TCP11L2	CTHRC1	UBE2T	SUSD4			PTTG1IP
A_33_P3333187	RP11-462G2.1	DOCK8	VIM-AS1	ROBO3	TCEA3	XLOC_000090			LINC00999
UPP1	TIMM9	SEPW1	MMP3	AP000350.6	IGFLR1	lincRNA:chrX:53123377-53153028_F			LEMD1
ZNF503-AS1	RCL1	HES5	GEM	CD70	MIS18A	SLURP1			SLAMF7
NSUN7	DPH5	XLOC_l2_005602	YPEL1	TGFA	H2AFX	lincRNA:chr11:3402374-3408174_F			PPP2R2C
LYPD6	A_24_P307384	TUBB3	ITPKC	LAMP3	GTSE1	RSPH1			PLXNA1
RP11-134G8.7	SPATA6L	SNORD114-21	ENST00000390247	NPC1	MKI67	PI15			GNAI3
RNF41	ESD	SNORD116-11	PPP2R5B	PRRT4	ORC6	VCAN			ARHGEF4
FAM167A	GSR	ACOT11	C15orf62	RASA4	CENPN	lincRNA:chr5:102544301-102549901_R			TNXB
LOC100288637	CBR1	TP53I3	CCL5	EPSTI1	EXOSC8	SFTA2			FLJ42393
TNNC2	GPHN	MYLK	lincRNA:chr19:53151418-53152966_R	DENND1B	H2AFZ	SH3BGRL			ADGRE2
DSN1	LOC100505874	SALL3	CTSB	lincRNA:chr2:111992304-111994467_R	RFC3	AC004448.5			PI3
DDIT4	TRIAP1	XLOC_l2_009182	PIGR	MDK	TACC3	CAPNS2			LINC01405
TRIM45	ZCCHC18	lincRNA:chr10:80724294-80738294_F	A_33_P3390939	SLC16A1-AS1	RP11-303E16.2	lincRNA:chr7:151825992-151831517_F			LOC401357
APOLD1	PPIL1	CACFD1	ADAMTS1	ZNF532	RACGAP1	MAPT			PAX8-AS1
ZNF711	LOC646808	lincRNA:chr19:42774860-42784435_R	GAS6	SLC26A9	CENPE	AFP			CEACAM6
C4orf19	C1QTNF9B-AS1	NAT8L	IGFBP3	LOC648149	POLE2	MAGEH1			TMPRSS11B
DHDH	PXMP4	HSPA12A	MYO9B	PDXDC2P	JADE2	BLCAP			CCNL2
ZNF783	lincRNA:chr8:128174180-128181362_R	ENST00000444956	AFF1	ATP2A2	DDIAS	XLOC_013364			SLC25A25-AS1
TGM1	TCOF1	FBXO2	PLEKHN1	NES	TTK	FAM172A			PCDHGB4
C14orf80	TTLL1	RP11-359G22.2	HERPUD2	DIDO1	ZNF695	ANKDD1A			SORL1
FOXF2	ATP6V1E2	CPPED1	PLA2G7	EPB41L5	SUV39H2	RP11-91I20.3			XYLT2
TOP3A	SNRPF	RP13-554M15.7	RECK	SMPDL3B	ZNF90	CD164L2			SLC6A6
CDKN2B-AS1	RIN1	RP4-656G21.1	RP11-351J23.1	IFIT3	TRIM59	RP11-430H10.1			CXXC5
SLBP	IFT46	ZEB1	NXPH4	CTDSP2	TMPO	RHOJ			NBEAL1
MGA	TRMT5	SCARNA9	SUN2	LRP11	TICRR	RP1-313I6.12			DKK3
ZIK1	DYX1C1	SELM	CSGALNACT2	ACKR3	CXorf57	ARRDC4			LOC100131662
MANEAL	BCAT2	CLIC3	HLA-F	PDE7A	CDC25B	LOC100653206			lincRNA:chr3:160210781-160217931_F
TLE2	METTL1	CYP4F22	LOC646626	LOC145474	TIPIN	AK075182			CRTAM
TNFRSF8	C11orf74	APH1B	SPOCK1	ITPRIP	WDHD1	lincRNA:chr9:2739400-2746875_R			DLG1
HHEX	SRBD1	HIST1H2AB	LINC01127	GSG1	CIT	SEPP1			PKD1
TTN-AS1	RP11-307C12.11	ERV3-1	UGCG	lincRNA:chr5:38823068-38844393_R	MCM5	HAGLROS			COL18A1
A_33_P3418496	WDR78	NPAP1P7	MAP3K9	LOC100507378	PLK4	SFXN5			XLOC_l2_011043
TNFSF11	CETN3	lincRNA:chr10:134136360-134144210_F	SETBP1	ABHD3	HENMT1	ALDH3A1			ENPP4
ZNF519	RRP15	MYBPHL	PVRL4	NPIPB5	MTHFD1L	lincRNA:chr1:30142313-30152488_F			LCE1C
ARHGAP4	NOLC1	KLK8	XLOC_008559	A_33_P3359869	PHACTR3	XLOC_009304			SERPINB7
CNTLN	GPATCH4	LFNG	MGAT5	TBC1D1	GINS4	AK126714			CWH43
GPC3	LOC100507265	SNCG	TMC6	LOC441268	CC2D2A	RP11-513G11.4			NOTCH1
SPATA41	RAD18	ARHGAP5-AS1	SLC10A6	FAM221A	C19orf48	NAP1L2			GNPTAB
DDX11	MRPS27	SH2D1B	IGFL3	AF289615	PSRC1	CASC9			LINC01204
FBXO17	DGUOK-AS1	DQX1	GOLGA7B	LINC01000	CDC25C	SUGCT			PNPLA2
ENST00000377525	ACY1	LINC01360	MX1	PFN1P2	C4orf46	HSPB3			TP53INP1
SCML2	DNPH1	SEMA5A	TRIML2	STK17B	DIAPH3	GBP6			RP11-993B23.3
AC093901.1	NPM3	NKAIN4	MACC1	LOC100128108	EXOSC9	BEX5			PCDH9
DNAJC9	RPP25L	MRGPRX3	DIRC3	SGMS2	HMGN2	CACNG7			XLOC_010897
MLLT6	FAM206A	PCSK6	SIRPA	GOLGA8EP	GART	LOC100506689			MAFB
XLOC_010998	MRPL30	GPR137B	IL17C	RP11-37B2.1	RRM1	LOC100652804			IFITM10
A_24_P358146	CARM1P1	CPA4	FUT2	NR2C2	RMI2	PYDC1			KCP
NRM	RIOK1	XLOC_006200	HSP90AB4P	BCL2A1	FIGN	DCLK1			RP11-479G22.8
BOLA1	TF	LOC100653193	MUC20	OXR1	RMI1	lincRNA:chr10:67332969-67346819_R			AHNAK
STEAP1B	C4orf27	XLOC_013708	EPHA2	NR1D2	PRIM2	AC104655.3			COL1A1
ZBED6CL	FKBP7	KRT77	BCAT1	lincRNA:chr12:110682267-110688892_R	CDC20	COL11A2			POR
DDX25	UQCR10	CHST13	NAALADL2	HCG18	MESP2	THBS2			LOC153577
AK027667	POLR1B	LAMP2	LZTS3	NR3C1	CENPW	VSNL1			XLOC_l2_004594
ITPRIPL1	C2orf74	NDUFA4L2	FLRT2	CDK2	C9orf152	KCNMA1			LINC01001
NCAPH2	CCDC34	CYP2B6	GRB7	BC021857	MLF1	lincRNA:chr22:27067640-27070585_R			LOC100506694
LIPE	lincRNA:chr12:2035164-2049639_R	SGK1	CHST11	GOLGA2P5	PLCE1	SMIM10L2B			KRT16
KLHL5	CCDC25	XLOC_l2_007767	RP11-367J11.2	ENST00000356370	TPM2	XLOC_l2_013056			LINC00969
A_33_P3416414	MDH1	RAB37	lincRNA:chr21:37790605-37795730_F	ACVR1	NUDT21	NOVA1			SNORD97
MASTL	CFAP97	PLA2G4D	ST14	SALL4	STAMBPL1	ADGRA2			A2ML1
CENPV	CYCS	CDH11	TPT1-AS1	L2HGDH	CEP128	RP11-1084I9.1			HOPX
RFWD3	HSD17B10	HIST2H2AA4	TAPBP	BX538057	SMC2	DACT3			CD44
WDR76	RP11-410L14.2	HIST1H2BH	FLJ43879	EPCAM	USP13	MGP			RNA18S5
STC2	TMEM177	PP14571	WNT7A	RBM33	CKLF	OLFML2B			FXYD3
LOC728715	UFSP1	XLOC_013553	SMOC1	CXCL11	KDM4D	A_24_P92267			CNFN
MDC1	XLOC_001398	A_33_P3306526	RP11-313J2.1	ADHFE1	CDKN3	EPB41L3			APCDD1L-AS1
CDCA4	ECE2	HIST1H2BO	HRH1	IGF2BP3	CENPM	RP4-625H18.2			SLC1A1
PELI2	METTL12	TRIM49	IRF1	SLC45A4	DUT	NFIX			COL27A1
SLFN13	EXOSC1	SLC37A2	ARHGEF18	MUS81	RGS16	STX17-AS1			RP11-400N13.3
RAD54B	SUCLG2	LINC00923	LRRN1	KIAA1841	UHRF1	FABP6			CXCL6
PKN3	RP11-44F21.5	FKBP1B	lincRNA:chr19:53151411-53151829_R	CECR7	FOXRED2	XLOC_009428			AHSA2
KRT34	AC007773.2	VWCE	LAYN	GSE1	NEIL3	RP11-126L15.4			XLOC_l2_008124
LOC100507312	UBXN8	TSPAN31	SYNPO2L	GADD45A	MAD2L1	AEBP1			SORCS2
DNA2	NCL	ATRX	OSMR	LOC100507153	TEX30	XLOC_008058			SLITRK6
C4orf36	PANK1	CYP2U1	CLCN7	BEST4	LIN9	RP11-53O19.1			CTC-459F4.3
TM4SF19	KATNAL2	TFF1	TMEM92-AS1	A_33_P3298980	MORN4	XLOC_005810			ZNF746
XLOC_011550	LRPPRC	LOC645166	SRPX	XLOC_001406	TAF9B	RUNX1T1			PKN2
ARL5B	L3HYPDH	ZNF416	FOLR3	NPIPA1	CENPQ	PGAM2			SNORD64
MME	LINC00339	FAM3B	FUT3	TACC1	TK1	CARMN			ARHGEF10
TMEM156	PINX1	MYL9	lincRNA:chr20:25219752-25221308_F	ZMYND8	GINS3	FAM46C			CYGB
ARG2	DHRS4-AS1	lincRNA:chr10:102495660-102501110_F	MICALCL	XIST	MARC1	MOSPD3			SPINK5
PARVB	EFCAB7	HIST1H1C	SPHK1	SLC35G2	ATAD5	PDGFRA			lincRNA:chr20:53691335-53691715_R
PKIB	CCDC18	RABAC1	lincRNA:chr1:200331904-200332270_R	EP300	CENPL	CARD17			ARHGEF1
lincRNA:chr1:247372146-247372531_R	CCNB1IP1	ZNF561	MX2	XLOC_003405	LRRCC1	XLOC_l2_010493			BMS1P6
RAB3GAP2	TIMM10	S100A9	FAM174B	lincRNA:chr13:20177675-20199525_F	C17orf51	CCDC160			VIM
ZNF257	RP11-423H2.3	lincRNA:chr1:142803013-142804254_R	LIPH	TMEM185B	HIRIP3	XLOC_013549			RN7SL1
HMSD	EIF2B3	lincRNA:chrX:93821069-94033669_R	ZC3H12A	SULT4A1	GSG2	LOC100507291			PRODH
KLHL23	DCAF13	LCE1E	LINC01559	PHTF1	CDKL1	AC007365.1			LTBP1
FAM27E3	PLGRKT	CCM2L	PIK3CD	USP18	CDCA7L	ITGA9			ATP7A
SH2D2A	FAM104B	XLOC_010367	UCN2	lincRNA:chr3:156503913-156504373_R	EFCAB1	A_24_P58242			LOC644450
FAM111A	MPC2	LYPD2	PVRL2	lincRNA:chr13:109883598-109884050_R	BORA	KRTAP23-1			RP11-502M1.2
PTCHD3	SRSF10	ITM2B	CTC-529P8.1	MDM4	FOXP4-AS1	EN2			LOC100653236
C1orf233	DHODH	HIST1H2AD	HCAR3	DCLRE1C	PHGDH	MSX2P1			TRIM22
FANCL	SMIM8	DISP2	lincRNA:chr12:123614572-123628947_R	ULBP1	KIF14	RP1-60O19.1			ENST00000447197
TIGD3	C20orf27	UBAP2L	NYNRIN	lincRNA:chr2:67601596-67621796_R	PIF1	SNORD113-5			RNA28S5
PINLYP	XLOC_l2_005039	GLMP	GYLTL1B	XLOC_002996	MUTYH	XLOC_000019
PPP1R36	FABP5	CFH	PTPRF	SLC8A2	VRK1	PPP3R1
ST7-AS1	GEMIN6	VPS37D	RAB11FIP1	STAG3	HAT1	CYP2C18
LCP1	COA4	PCDH19	lincRNA:chr2:200984605-201020245_F	lincRNA:chr21:17256004-17265311_F	DZIP1	SNORA11B
CBX4	NOL10	SPRR1A	MMP2	PHF10	MYB	ETV2
RFXAP	HSPD1	SHF	RAPGEF2	FLJ45482	DNAJC9-AS1	XLOC_000904
RP11-564D11.3	SMIM20	AC145110.1	HELZ2	RFX3	ODF2	XLOC_l2_001496
RP11-5O17.1	NCAPD3	lincRNA:chr10:14543419-14555544_R	ITSN2	A_33_P3378697	XLOC_005946	lincRNA:chr7:32953000-32983675_R
KCTD15	lincRNA:chr8:80234870-80247370_F	SERPINB1	LOC100292922	GNG4	GPSM2	lincRNA:chr15:25322012-25328606_F
DNMT3B	FAM114A2	NEFL	MPZL3	PCBP1-AS1	KIF20A	SNORA57
SOHLH2	lincRNA:chr10:43471994-43482194_R	BNIPL	MAFK	A_24_P401090	LRR1	lincRNA:chr12:4802364-4808389_F
ENST00000399966	C11orf73	HIST1H2BL	DACT1	ZNF662	FAM216A	XLOC_005542
C10orf11	C3orf14	MIR130B	NCF2	JMJD1C	GGCT	HACD1
DENND1C	IMPACT	AP000688.29	KLK7	lincRNA:chr4:120392402-120404152_F	ZYG11A	CELF2
TMSB15A	TSNAX	CHAT	C2orf54	lincRNA:chr21:17256004-17265279_F	LOC81691	SLC16A9
ARHGEF39	POLR2K	OR5L2	CREBRF	LY75	LETM2	SNORA62
SMC3	lincRNA:chr7:63922340-63962340_F	CSTA	ULK1	E2F1	IQGAP3	MAFA
IL12RB2	DBF4	KRTAP9-6	DCBLD2	SNORA70F	TYMS	NXF3
GNB4	EBPL	lincRNA:chr1:156067292-156069658_F	MIR100HG	SOCS2-AS1	POLQ	ZNF497
LINC00941	EIF2S2	ZNF625	RELB	lincRNA:chr2:165509129-165519404_R	POC1A	CACNA1A
IQCC	BZW2	HCN2	XLOC_010881	ZNF302	BUB1B	SOSTDC1
RP11-10A14.4	NOP56	ANXA9	DDR1	ANKRD19P	PTTG1	CTD-3080P12.3
GPRIN1	CIRH1A	HIST1H2AE	lincRNA:chr5:148229632-148269232_F	CATSPER2	CHTF18	RCN3
TIMP4	C1orf131	LOC100506437	ABL2		BCL2L12	OTUD6B-AS1
XLOC_012754	ECI2	lincRNA:chr15:89032571-89042596_F	NP113779		TCF15	MAF
lincRNA:chr9:14316575-14324575_R	RTN4IP1	TM7SF3	HLA-B		BAG2	AC018463.5
LIN52	DHRS4L2	lincRNA:chr12:130608397-130621372_R	EPPK1		GMPS	TWIST1
ENKD1	MRPL1	RP4-673D20.3	KIF13B		SSRP1	GS1-278J22.2
USP3	COA7	SLC22A7	APCDD1L		DNAH14	lincRNA:chr4:24807052-24813177_F
LOC100129148	MEGF10	lincRNA:chr12:54523008-54569358_R	lincRNA:chr7:35664275-35671050_R		GOT1	AC008154.5
DLC1	FAM86FP	CARD16	IFI6		MTHFD1	XLOC_010261
LONRF3	RFESD	lincRNA:chr10:119241735-119252560_R	NLRP1		BOLA3-AS1	DDR2
C9orf91	TIMM8A	RBP2	ARID3A		ALKBH2	XLOC_006188
FZD9	LOC100507316	SNORD116-12	RP11-468E2.4		CKS2	C19orf81
GKN1	RTBDN	SULF1	CASP10		APITD1	lincRNA:chr7:22603825-22723450_F
AC129492.6	TFB2M	SYNC	lincRNA:chr6:114722782-114743483_F		PTTG2	MT1X
GAREML	POU3F1	ZNF608	USP43		EXOSC2	TFF3
C2CD4D	DNAJC27-AS1	ENST00000507296	RHBDL2		CKAP2	GUSBP10
DDX43	PRMT6	C16orf45	ZNF469		NCAPG	CRYAB
STEAP1	PYCR2	lincRNA:chr2:131622680-131659080_R	ABCD1		FBL	ANKFN1
ZNF667-AS1	DNAH9	A_33_P3345108	MICB		TIMELESS	RSPH9
SNHG1	UQCRB	TMED7-TICAM2	ABCG1		SNHG6	MIATNB
UBR7	KAZALD1	lincRNA:chr8:142273943-142316018_F	LMBR1L		CLEC2D	PFDN6
WNK2	LOC100507056	RP11-392P7.6	PBXIP1		IARS	A_24_P246636
lincRNA:chr10:67330944-67543094_F	SRSF3	ANKRD35	TJP2		DDIT3	TOPORS-AS1
KCNA7	LAMTOR5-AS1	KRT14	SEL1L3		TRIP13	KRT223P
AC009948.5	FAM96A	TAF7	ASTN1		FAM50B	lincRNA:chr1:27845013-27856588_F
IRAK3	MPPED2	MTRNR2L7	KRBA1		ZNF689	TERC
CDC6	LAGE3	FAM84A	PRB3		C5orf34	lincRNA:chr14:35749974-35756874_F
XLOC_l2_015849	TMEM161B-AS1	LIPK	FURIN		CDK4	XLOC_001990
RP11-419I17.1	WDR92	CTC-459F4.9	TRIB1		HAUS1	lincRNA:chr20:61886455-61893480_R
PARP2	HMGN3	XLOC_006680	COL4A2		SH3BP4	RBP1
RIPPLY2	FAM165B	AF336885	HCAR2		NUP155	lincRNA:chr7:38028050-38079125_R
DVL2	RP11-67L3.4	SNORD114-14	PLOD2		FLJ43315	TRIM54
HS6ST2	PSMG4	LINC00630	AMZ1		LOC100294145	XLOC_009207
FBLN1	RP11-505K9.1	NSG1	CTD-2600O9.1		RNASEH2B	lincRNA:chr6:113672332-113690598_R
PID1	PAK1IP1	lincRNA:chr14:96548697-96561747_F	FAM83E		FANCE	HIST1H2AM
CALML4	GUF1	IGFBP2	A_33_P3349597		ZWILCH	lincRNA:chr7:226042-232442_R
NUPR1	RNF125	NYX	A_33_P3345031		SLC27A5	AF333762
ANKLE1	COPS3	HIST1H2AC	GNE		SSX2IP	SNORA79
PACSIN1	RBMXL1	XLOC_011429	FAM101B		GINS1	RP11-573G6.2
POPDC3	LINC01133	CSMD3	PCDH1		RP11-172H24.4	AC007392.4
FMO3	SNRPE	XLOC_l2_015121	EPHB2		RECQL4	TPRG1
C8orf4	AKR1C4	BTBD9	FLNB		TBC1D31	RP11-152P23.2
SLC10A4	PIH1D2	ZC4H2	RARRES3		CBX5	SCARNA8
RP11-680F8.1	MRRF	lincRNA:chr14:96507172-96661947_F	lincRNA:chr1:205404902-205417676_R		C9orf142	lincRNA:chr17:38667099-38690799_F
RASSF1	LYSMD2	C5orf58	XLOC_l2_012847		SNRNP25	lincRNA:chr3:36919496-36994321_F
RGS5	HOGA1	CD79A	MIR29A		ITGB3BP	PTN
FOXE3	SF3A3	RLTPR	CDKL5		GATM	TNNT1
DDX60	POLR1C	LGALSL	KCNG1		F12	HMGA1P7
CTD-2583A14.11	lincRNA:chr6:5047814-5048418_F	LOC100509247	ANO8		CCHCR1	lincRNA:chr10:101192360-101200085_R
KHDC1	CETN2	CIB2	LOC100507503		RAD51AP1	RPL34-AS1
TADA2A	lincRNA:chr9:37876125-37881925_F	SNCB	COL7A1		KIF22	KCNH3
ST8SIA4	GSTO2	RP11-468H14.2	MMP19		SUV39H1	RP11-309J13.1
PM20D2	MAGOH3P	RP13-895J2.2	CAPN14		UBE2S	PRAME
GPT2	MRPL4	SNORD116-4	BEND7		RNASEH1-AS1	lincRNA:chr7:129401614-129418239_F
C18orf54	NME5	STXBP5-AS1	IL24		FKBP5	lincRNA:chr9:14589050-14589899_F
CCDC150	MAGOHB	lincRNA:chr6:158663162-158717262_F	INSIG1		WBP11	AQP1
DDX39A	XLOC_l2_013293	MAPK11	METRNL		NASP	LINC01194
CDC42EP1	LINC00467	ACOT8	lincRNA:chr15:89032571-89042596_R		MTFR2	lincRNA:chr18:10552875-10561233_R
SYNM	TRAIP	HIST2H2AB	PORCN		LOC100506922	lincRNA:chr8:133071643-133092468_F
A_24_P307065	SMIM10L1	LOC100506075	SGCA		FGF14-AS2	MEFV
SASS6	PREPL	SCARNA13	AC006159.4		AADAT	A_33_P3281224
RCSD1	C6orf203	RPS27L	ARID3B		DEPDC1B	BRF1
HOXB2	LINC00665	XLOC_l2_012931	SPTBN1		LIG1	HIF3A
DNMT3A	XLOC_013282	GGTLC1	SEC14L1		RP11-390F4.6	CDIP1
FOXQ1	TWISTNB	GSN	FAM171A1		RAD51D	ZFP36L1
SNRPA	RP11-44N21.1	CELF6	ADRB2		ANLN	A_33_P3279193
GRIN2C	SNORA76C	AC004854.4	IL22RA1		HIST1H1A	lincRNA:chr5:32532143-32543121_R
DBIL5P	NOL12	CST5	ZSWIM4		MZT1	TBX15
UPF3B	AK2	HEXIM1	EPS8L1		KIF18A	LY6G6D
SKA2	TOMM5	RPTN	OAS2		MPHOSPH9	SFTPA2
ATOH8	BRD8	SCARNA16	PPFIA4		RANBP1	lincRNA:chr5:133837051-133848051_R
RP11-185E8.1	RIOK2	ARL14	SCX		SPDL1	AK130724
SNAI1	XLOC_l2_002742	MXI1	ENST00000390252		KCTD21-AS1	HOXB13-AS1
RP1-118J21.25	SUB1	GRK5	TPM1		PARPBP	lincRNA:chr12:101125994-101157894_F
ESPL1	TCTEX1D2	GAGE2B	SAA1		H2AFV	KANK3
ZNF114	CCDC113	TNNC1	TIMP2		MTBP	lincRNA:chr5:134465126-134478076_R
TIGD7	CMSS1	lincRNA:chr21:44558606-44572806_R	FGFRL1		HIST1H4C	lincRNA:chr1:41956288-41971088_R
SLC25A40	MRPL24	SLC39A11	ALS2CL		POLA1	DEFB1
CLSPN	TSTD3	HID1	LRRC8E		LINC00683	ANXA6
SLC6A11	MRPL17	EGFL7	SLC2A14		ERCC6L	LRRC3C
SLC25A35	MEIG1	XPR1	RP11-496I9.1		WDR62	XLOC_003904
ASB1	PARD6G	LY6G6C	A_32_P101860		TSEN15	RP11-356J5.4
RAD21	CLNS1A	FAM69A	SLC25A23		SYBU	lincRNA:chr7:33664500-33886275_R
CCDC80	SNRPD2P1	ITM2C	HSPB8		CEP78	lincRNA:chr4:74910186-74948161_R
ZBED3-AS1	PCP4L1	PPP1R3B	BMP1		HIST1H4L	lincRNA:chr6:41014072-41020197_R
MPV17L	NOB1	ACP5	TPST1		PHF5A	XLOC_005832
GK	GFM1	RASAL1	ARHGEF10L		MOCOS	SNORA12
LRRC34	COMMD8	DYNLT3	PDZK1		AUNIP	SCARNA14
DLEU2L	RPL15	KIF3A	LNX1		A_33_P3354296	COL6A2
DCLRE1B	PSMG1	ALG11	SLC9A7P1		TMEM121	lincRNA:chr17:72093980-72101705_R
STAG1	NUPR1L	lincRNA:chr10:19930169-20099994_F	IGSF8		TBC1D5	lincRNA:chr14:23982560-23989835_R
SIX2	XLOC_009403	HIST1H2BB	FAT3		KIF24	SNORA11E
KCNS3	BCS1L	RP11-285E9.6	RUNX1		HAUS7	AC011193.1
SP4	A_32_P148476	ZNF582-AS1	HYAL1		ATP2A1-AS1	LIPN
ARHGAP19	LSM7	XLOC_012416	C1orf74		PRIMPOL	lincRNA:chr14:71971647-71983097_F
KAT7	POLE4	ZNF880	CXCL3		LINC00886	XLOC_004842
LOC100128361	A_33_P3276927	lincRNA:chr1:180915452-180923811_R	TAB3		ECM2	lincRNA:chr3:131086935-131098735_R
KCNK5	THAP10	GP1BB	SLC4A3		SP2-AS1	APCS
lincRNA:chr2:186290170-186597178_F	LMNB2	2008-09-01	ITPR3		SHMT1	A_33_P3346508
BATF	SF3B5	SNAR-A3	AC024560.2		GEMIN2	ZEB2
HNRNPR	IDNK	KRTAP19-8	ENST00000498435		ASNS	ACER1
RAD1	MRPL39	HDGF	COL13A1		PTMA	AP002856.7
LOC100506235	SNRPD1	LOC440570	TMPRSS11F		RAB36	XLOC_010435
lincRNA:chr6:170183025-170192075_F	RPS23	FEZ1	TGFB2		GTF3A	lincRNA:chr8:133071643-133092468_R
CABLES2	MRPL21	SYNGR1	RTP4		HNRNPA1L2	lincRNA:chr7:66804290-66833365_R
NRGN	IFT52	EYS	CHPF2		AKAP7	SNAR-D
FMR1	THC2530888	SDK2	SPARC		CHEK2	lincRNA:chr17:67543555-67550405_R
OLMALINC	C17orf89	lincRNA:chr2:232219356-232231081_R	ULBP3		SORD	lincRNA:chr5:10217425-10223699_R
LINC00337	SETD9	LINC01191	EDN2		SGOL2	lincRNA:chr21:16633404-16851904_F
ATF4	NT5DC1	PLD2	ELOVL4		NT5M	XLOC_l2_010854
LRRC10B	KRR1	S100A8	PVR		MINCR	MOCS3
FBLL1	RP11-83M16.3	LOC113230	KRT23		TMEM116	EVX1
LOC645195	RP11-178L8.7	QPRT	DSG4		PTTG3P	lincRNA:chr6:132228532-132259157_F
LOC644189	EPGN	EFNB3	SMPD3		CENPF	THC2686826
lincRNA:chr1:59259962-59341212_F	ENST00000457049	SNORD114-12	BAIAP2		SPC24	lincRNA:chr10:43471994-43482194_F
NCOA7	DTD2	lincRNA:chr6:53596641-53636866_R	KDM6B		KIF20B	SCARNA11
KCNG3	ADSL	XLOC_001631	ITGB6		DCK	TRPV5
GARS	SIRT5	CRAT	XLOC_l2_010064		SFXN2	XLOC_002702
XLOC_000348	MRPL50	KLHL6	LINC01621		YEATS4	A_33_P3423845
NUP85	HAUS6	PRR36	FST		BCCIP	lincRNA:chr6:44052354-44052747_R
IFI16	TAF12	RP4-529N6.1	SPTAN1		XRCC4	XLOC_012097
WWP2	POLR1E	MECP2	DUOXA2		ADAL	lincRNA:chr13:111963774-111970049_F
SLMO1	MYLK-AS1	ZSCAN31	TOR4A		C11orf70	AC018816.3
XLOC_008855	AF359419	IGHA1	A_33_P3368900		RAD51C	ATP1A3
LINC00242	CYB5A	CUL9	CXCR1		HIST1H4B	NP105946
RP11-857B24.5	HMGN2P20	HIGD1A	AKAP13		DUS4L	DLEU1-AS1
WDR34	TBXAS1	AMY1C	SDC4		PSPH	lincRNA:chr8:16347304-16355399_F
TJAP1	RP11-396C23.2	SNORD114-22	TM4SF1		R3HDM1	LINC01563
EML5	KRT10	lincRNA:chr5:32615943-32628968_R	C3orf52		SUPT16H	LINC01506
MKS1	ACAT1	RASAL3	C1orf54		CCDC59	SSTR3
CELSR3	lincRNA:chr12:97866326-97868402_F	XLOC_004312	TLR2		HYLS1	SCARNA9L
PRG2	RWDD2B	lincRNA:chr1:94266387-94278537_F	NANOS3		LRFN4	lincRNA:chr2:131595455-131614380_F
ENST00000551681	A_33_P3263157	lincRNA:chr5:149866432-149882132_R	A_33_P3278303		RBM26-AS1	PPP1R16B
FAM182B	COTL1	MIR193BHG	CTIF		C15orf41	RP13-895J2.3
APOC1	SRSF7	GJB1	XLOC_000495		SOX7	GRIN2A
ZNF232	PRLHR	C9orf62	TMEM45B		XLOC_l2_007271	LOC100134663
AC093627.10	TCEAL4	AIF1L	SAT1		A_24_P135391	XLOC_l2_013852
PHLPP1	CFD	PITX3	KRT80		CHAC2	C1orf86
LOC100131289	H2AFY2	TRIM10	PSG1		FAM201A	lincRNA:chr2:218574905-218583393_F
RAB34	FOPNL	CALB2	SHANK2		COX15	GS1-24F4.2
CDKN1B	PNPT1	RP11-356I2.4	SMCO2		PI4K2B	PPP1R14A
CEP57	A_33_P3289144	ERICH4	SPSB3		C1orf109	SCARNA18
MYEF2	DCPS	VWA3B	SESTD1		HMGN4	ZNRD1ASP
TAF1A	DEPDC7	CTD-2044J15.1	PTCH1		CMAHP	SNAR-G2
CAND2	TRIM6	XLOC_008698	JUN		ASF1A	MYCNOS
A_33_P3399778	DAK	NEXN	LMTK2		XLOC_011609	LINC01214
GALM	UTP11L	SATB1	TRIO		XLOC_l2_014191	lincRNA:chr3:156477781-156539131_F
UGT8	FAM86C1	SNORD104	S1PR4		TMEM38B	lincRNA:chr20:37049482-37049747_F
HMGA1	RLN2	CSF1	RP3-449O17.1		NEFH	lincRNA:chr6:22146877-22147124_R
KPNA2	RAN	XLOC_009907	TNK2		A_24_P58187	RP1-288L1.4
XLOC_009272	LINC00469	C15orf59	RIPK3		ZNF684
RAB26	KLF9	lincRNA:chr1:142789202-142921002_R	ATP9A		NUDT15
LINC00857	DUSP23	EPS8L3	ELK3		HIST1H4D
POLD3	PVT1	FAM149A	GALNT6		SKP2
RELL1	RP11-259O2.1	SNURF	SGSM2		LRRC58
PTPN9	NUDCD2	A_33_P3289976	LOC153811		ARL13B
MARS	HDDC3	SPTB	LCAT		CCDC138
HBQ1	COPS8P2	TRPS1	SCNN1A		PTP4A1
RASGRF1	ZNF436	GALNT9	NUAK2		TRMT61B
OSBPL6	HYPK	DSG1	XLOC_014105		SLC25A21
C5	PHB	TM7SF2	IFI27		BRMS1L
AC007364.1	PAPL	LINC01018	KCNK6		PCK2
CH25H	LAS1L	lincRNA:chr4:42675-51825_R	PLD1
DNALI1	SNRPD2	DPP9-AS1	TMPRSS4
KLHL7	UTP15	LHX3	INSIG2
ZFP69B	NMNAT1	CTB-111H14.1	FGF11
C16orf93	RP4-620F22.3	XLOC_012663	LINC00302
KCTD14	NDUFB5	PPAP2A	DCUN1D3
USP11	FAM200B	TMEM8C	NTM
ZNF530	TRUB1	lincRNA:chr4:90602655-90605092_F	LGALS9
CDIPT-AS1	XLOC_007348	KCNQ2	PLCH2
RP4-756G23.5	PARK7	KCTD21	XLOC_013541
AC156455.1	OXSM	lincRNA:chr6:111599134-111599947_R	SLC29A1
PAXBP1	KTN1-AS1	ARHGAP44	UNKL
PARD6A	CCDC58	lincRNA:chr4:127694975-127709825_R	MICAL1
POLD1	NDUFAF2	SIAE	B3GNT3
KLHL30	TPTE2	TTYH1	SH3PXD2B
PATL1	POLR3G	TMEM40	TICAM1
POLR3C	THOC3	CAPN12	SPECC1
TET3	FBXO16	KCNK7	ERO1L
XLOC_l2_011911	LRRC23	PAMR1	HMOX1
PTPN18	ALDH7A1	SPINK1	RASAL2
XLOC_l2_015738	lincRNA:chr3:170468877-170469230_R	SUMF1	UBE2Q2P1
LOC648987	A_33_P3343394	SNORD123	WNT7B
SERTAD4	MRPS23	PKD2	SLC9A7
TMEM255A	AASDHPPT	lincRNA:chr18:33016877-33028102_R	AZGP1
C17orf100	PDCD2L	CLN5	SLC12A7
BRCA2	C14orf142	lincRNA:chr13:45861425-45867675_F	CDH3
FOXJ2	TRAM2-AS1	MTRNR2L9	TMEM154
TMPO-AS1	A_19_P00806882	RP1-124C6.1	TET2
RP11-499F3.2	DDX18	FAM63A	SEC14L1P1
BEND6	RP11-115H18.1	LUADT1	LOC100133920
TRMT10B	MRPL16	PRAMEF4	LARP6
SPDYA	RBMX	SRRM3	IFNLR1
HOXA4	ZNF32	SNORA33	TRAF1
HNRNPH3	A_33_P3285769	lincRNA:chr1:41149763-41156938_R	NLGN2
FHIT	RPP30	NDUFC2	TGFB1I1
CLMN	lincRNA:chr3:18286746-18365871_F	lincRNA:chr7:105546714-105564714_R	MUC1
ZNF311	XLOC_l2_000791	XLOC_000291	EPHB4
HNRNPF	PLIN2	NUDT9	THC2591638
EMC9	PSTPIP2	UPK3B	ZNF426
HPSE	C1orf53	MSRB3	LLGL2
CPEB3	LOC650293	CMB9-22P13.1	HS3ST2
WISP3	MRM1	SNORD114-9	LRRC8A
SIX1	LSM3	LOC100506257	CGN
C19orf40	NOC3L	KB-1732A1.1	LMO2
VRK2	MRPL40	PCDHA11	TMCC1
EMC3-AS1	TGS1	SNORD114-15	CXCL16
KNSTRN	MRPS12	ZMYM3	SLC13A2
RPGRIP1	ACTL10	lincRNA:chr1:205670102-205682324_R	ENKUR
CPSF4	B9D1	CYFIP2	RASA2
XLOC_009383	DTWD1	XLOC_007326	lincRNA:chr14:75079922-75089072_R
LINC00365	WDR61	SNAR-E	ENST00000425591
ETS1	FBXO4	DAB2	lincRNA:chr12:47657858-47679383_R
CCDC169	CYB5RL	lincRNA:chr5:167692897-167704922_R	AC023115.2
CEP72	EMG1	XLOC_013449	TMEM173
SOCS2	XLOC_008233	XLOC_l2_007456	CDCP1
LINC01515	LINC00667	LOC100129447	HAS1
C17orf53	ENO1-AS1	KCTD19	CSNK1E
lincRNA:chr4:53611978-53617521_F	MAOB	LSP1	AK094832
HES6	UMPS	BCL11A	TMUB2
EID3	lincRNA:chr1:101507712-101513862_F	XLOC_009524	CNN1
EDRF1	FBXO22	lincRNA:chr5:72707719-72723794_R	GPRC5A
HES7	ELP4	AC005523.2	TMEM44
TOPBP1	TATDN3	MTRNR2L8	THC2650095
AP001046.5	SMIM19	XLOC_013436	LINC00299
CBX3	MAST4-AS1	TSPAN17	MLLT4
ABHD12B	NR1H3	XLOC_l2_015628	RAD54L2
CPVL	MRPL18	NCAM1	PTPRU
OGG1	ATXN10	ZNF135	SLC16A3
DNTTIP1	PAM16	TRIM13	PPARD
CASP8AP2	RPL37A	UPK2	TMCC3
LIN54	RWDD1	SYNGR2	SCG5
MAML1	TMEM82	lincRNA:chr4:76460401-76476026_R	KDM5C
MFHAS1	Z83851.4	MMP24-AS1	MAPRE2
LOC729088	XLOC_007102	lincRNA:chr16:72281724-72432024_F	A_33_P3255824
RP13-270P17.1	GNPDA1	DUX4L1	PML
TRIM44	XLOC_l2_011649	HIST1H2BN	DAGLB
IQCB1	RP11-359B12.2	RBP7	AK057067
CTD-2527I21.15	RPL22	XLOC_008100	ZFHX2
MB21D1	TTC28-AS1	MTRNR2L3	TMEM57
XRCC1	MRPS33	RP11-541N10.3	TMEM63A
THAP9-AS1	MAP2K6	TRIM43	THC2544198
RP11-385M4.3	TAF9	BEST3	ULBP2
ZBTB26	XLOC_l2_012374	WASH3P	SLC22A14
ANKRD32	PRPS1L1	XLOC_l2_001543	STAT2
RAPH1	METTL5	ENST00000400839	ITGB8
EFS	CPT2	lincRNA:chr5:55883868-55920618_F	lincRNA:chr4:23771777-23778877_R
LINC00882	ZCCHC7	EMP3	lincRNA:chr4:11605449-11606146_F
CEP152	TOLLIP-AS1	XLOC_006905	SLC12A4
CCSAP	JPH1	POLR2J2	PPP6R1
FAM81A	TNS3	IGF2BP1	lincRNA:chrX:45555906-45580831_R
RP11-462L8.1	ALDH9A1	ALG2	TRIM8
RCOR3	ACO1	AC007557.3	ADCY7
TMEM194A	UBAC2-AS1	LINC00877	XLOC_011769
RP11-517P14.2	SNAPC1	SPATA18	NFKBIZ
SUV420H1	lincRNA:chr5:80172719-80178619_F	PINK1	TMEM88
ZGRF1	TSACC	ZBTB7C	MMP25
HSD17B6	IDH3A	UCP3	IL17RA
MAP2K1	DANCR	lincRNA:chr12:2947389-2952675_R	C20orf195
RP11-379F4.4	OSBPL1A	A_33_P3324409	MYO1E
GRB14	SNX10	lincRNA:chr13:109885565-109885917_F	LPCAT2
ZAK	CEP19	PADI1	CALCOCO1
XLOC_011577	MLH1	VSX1	LCE5A
INTS4	KIAA1257	MXRA7	PCSK5
RABL6	COQ6	THC2478738	SAMD4A
CCR10	GCFC2	MAP1LC3A	VSIG10
PROCA1	NFYB	A4GALT	SLC15A4
FUCA2	MOCS1	GJA1	XLOC_002461
SLC16A10	GTF2H5	lincRNA:chrX:7916450-7926700_F	FSTL1
METTL4	PDK3	CERS4	SIRT7
lincRNA:chr5:150324533-150326042_R	SNCA	PPP1R12B	HLA-J
SIAH1	SAP30	ARHGAP33	TSPAN2
ROR2	CTNNAL1	ZNF91	PLXNB2
PARP16	GSPT2	ZNF226	KCNK13
TNS1	DNAJC19	CT47A11	SPACA6P
CARS	NAP1L1	lincRNA:chr1:203237902-203248477_R	lincRNA:chr11:33712374-33718199_R
PRELID2	LYRM5	AK125205	TRIP10
TP53I11	PRKAR2A-AS1	ODF3L2	SAA4
ZSCAN16	SFR1	CAB39L	SMAD7
RIMKLB	TANGO6	lincRNA:chr13:51646474-51767474_F	LOC100652797
ZNF22	TRIQK	lincRNA:chr8:53627372-53637615_R	CYP2S1
ENST00000432377	XLOC_001323	RP11-332J15.1	A_33_P3381305
ARTN	PAAF1	PFKL	A_33_P3286162
RP11-126O1.5	MRTO4	SNORD114-23	FBXL20
PAK6	NUCKS1	ACTG2	DUOXA1
DYDC2	CYB5B	FAM213A	SMURF1
THC2591311	SLC25A33	CTD-2012I17.1	MAP1B
CCDC109B	BU535024	SP7	PNMA2
CTCF	TMEM5	GJA3	CRB3
CYMP	FABP5P3	CLCA2	MIEF2
XLOC_008583	BAALC-AS2	PEG13	RP11-791G15.2
APOA1	NDUFB3	TPSG1	LPCAT4
DCLRE1A	THC2514053	CALY	AMPD3
HMCES	CORT	HIST1H2BJ	TBATA
SIX4	ACOT13	GPR25	ALDH1A3
NINJ2	NAT10	PQLC3	LOC100652769
RBM15	METTL8	SNORD12	FAM84B
TUBE1	UROS	AK130802	AC108025.2
TFDP1	TMEM241	GGT1	PTPN12
NCAPGP2	CDC123	CTC-543D15.1	NKAIN2
ECT2	LINC01063	LBX1	KCNH2
SMAD9	FTO	LOC400968	TBC1D3B
SNRPB	OXCT1	NBEA	FZR1
XPOT	ERCC8	ANO7P1	PARP14
SLC25A21-AS1	STX19	REG1CP	KLHL21
SMCHD1	SPA17	lincRNA:chr12:79939394-79966869_R	NET1
lincRNA:chr1:177994047-177994786_R	MINA	RAB15	INPPL1
INTS7	NPM1	lincRNA:chr1:201592177-201616627_R	CEP170
PPP4R4	MRPS18B	A_33_P3306327	RP11-384F7.2
SARS	RP11-488P3.1	C5orf46	LYST
LYPD6B	ZHX1	lincRNA:chrX:71228400-71248600_R	TGM2
NUP88	AMER1	SNORD114-28	BAMBI
FANCB	A_24_P195724	TMEM234	TIMP3
PCGF6	GPX1	RP11-46C24.3	FMO2
FOSL1	RPA1	RP11-568K15.1	ITGAV
XLOC_013370	OR7E91P	A_33_P3308153	DENND2C
XLOC_002995	SFXN4	lincRNA:chr2:131595455-131614380_R	CXCL17
XPO5	RPL37	SNORA65	TMEM132A
SHMT2	COX7B	ZSCAN18	SSH2
TMEM209	ORC3	ARPC5	C10orf54
FGF2	TMEM141	WASF1	SLC44A4
CYP1A2	lincRNA:chr11:126219244-126219612_F	CTC-293G12.1	RRBP1
NPM2	ADH5	SCARNA12	TNIP1
TXNDC16	TMEM216	RP11-347C18.4	PLEC
SSH1	DTYMK	A_33_P3263747	THC2696107
CTD-2116N20.1	AC016747.3	PCBP4	KIAA0355
TRMT2B	APOM	XM_001717980	B3GNT4
AC099850.1	CISD1	lincRNA:chr6:42725472-42759772_R	RALGDS
PASK	UBE3D	SNORA71D	CNKSR1
RP11-449J21.5	lincRNA:chr6:29983946-29992471_F	lincRNA:chr8:142273943-142310368_F	BCL3
FAM107B	PECR	PLAC8	SLIT1
RFC1	ORC5	MRGPRX4	PLEKHA7
COQ10A	HSPA4L	A_33_P3321682	PI4KA
CYP7B1	HSPA9	SNORD114-26	CHST1
IL15RA	HIF1A	PGAP1	IL6ST
RAB28	RAMP1	TNRC18	MAST4
ZCCHC3	TTC32	RP11-121L11.3	STARD3
AZI2	ALDH3A2	LINC01612	KIF26A
TERF2	MRPS28	SNPH	ATRNL1
STK24-AS1	HPRT1	NINJ1	C17orf62
LINC00937	RABL3	lincRNA:chr8:22847955-22856530_R	lincRNA:chr12:66204346-66204839_R
XLOC_003741	NDUFB6	lincRNA:chr2:64434091-64478485_R	lincRNA:chr12:66191931-66192327_R
SBF2-AS1	COPS4	XLOC_000712	POFUT2
C10orf95	XLOC_013957	RP11-369C8.1	ATP1B1
RP11-34C15.2	CCP110	CLCA3P	FNIP1
PRR22	CHCHD3	CYP17A1	TMEM127
RCC1	lincRNA:chr4:128758375-128769050_F	lincRNA:chr18:34368655-34369089_R	TSC22D2
ELOVL3	NDUFB2	FLRT3	LOXL2
lincRNA:chr10:67332969-67346819_F	UTP14A	C8orf58	TOR1AIP1
ARID1A	RPA3	ZNF618	THEMIS2
GPX7	MYO1A	lincRNA:chr13:44760050-44767325_F	RNF169
DKFZP586K1520	ZNF771	ADGRL1	A_33_P3315074
BPTF	HAUS4	AC007179.1	LOC100505930
GATA6	DYNC2H1	AC114730.8	DCBLD1
THC2676284	LOC100506502	SNORD89	lincRNA:chrX:107264119-107280819_F
EIF4EBP1	MYBL1	XLOC_004881	CPA6
CRTC3	GBAS	TRIM67	ADAMTS6
SMIM10	FAHD1	CTD-2154H6.1	DENND3
TMSB15B	ENST00000444694	RP11-163O19.16	LINC00700
MIR92B	LOC100287063	lincRNA:chr4:106271676-106286376_R	VIPR1
INPP4A	HEY1	RNF225	USP54
TTC31	PCTP	LINC00888	MNT
MAST2	SNHG9	lincRNA:chr12:122243692-122252067_F	FAM214B
ZDHHC6	AK8	OR2M7	XLOC_003787
S100PBP	SRP72	A_33_P3229390	lincRNA:chr4:11724168-11726750_R
C5orf66-AS1	A_33_P3293734	HSPA1B	LOC100652849
FAM76B	PIR	ATP2B2	PLEKHA6
FAM129A	HSPB11	lincRNA:chr18:42263052-42278652_F	USP6NL
TDRKH	CKMT1A	FAM21C	ODF3B
SPIDR	WDR89	lincRNA:chr2:42076869-42077718_F	PTGFRN
HECTD2	ZNF658	NOBOX	lincRNA:chr9:2739400-2746875_F
RCOR2	THG1L	ACADVL	SEMA4C
KRT86	CCDC71	CARD6	FRZB
BVES	PEX7	YWHAZ	P2RX4
ANKRD13B	C12orf32	lincRNA:chr8:58115146-58143017_R	LRP10
MSH5	THAP6	CARKD	COL22A1
LINC01473	RPSA	PRAMEF15	VEGFC
LTBP3	SLIRP	DIABLO	RP11-288H12.3
NUP160	SELENBP1	lincRNA:chr2:40946996-41235296_F	ATP2B4
LRRC8B	RBKS	BDKRB1	RHBDF1
LCK	C19orf73	PRDM13	TMEM184B
ASPM	AKIP1	SHOX2	ATG9A
KB-1615E4.2	ZBTB24	SNORD3B-1	CTSZ
DLX6	ACADSB	lincRNA:chr1:32818738-32824593_F	NFATC2IP
SRGAP2C	LOC100507376	SLC31A2	RDH13
CPNE2	URB1-AS1	XLOC_002580	DOCK6
ZHX2	UQCC2	SPINK2	SLC8B1
NEDD4	XLOC_007038	XLOC_l2_004844	PLEKHM1
NPNT	SIVA1	GPR155	TMEM102
SYNGR3	AC005076.5	OPTN	NOG
NT5DC2	ABHD14A	A_33_P3258846	TMEM2
C7orf57	EFCAB11	MOP-1	RNF39
MRPS30	MRPS11	CARD14	SUV420H2
XLOC_012079	ATP5F1P6	lincRNA:chr8:129001429-129082518_R	SLC11A2
GLB1L	HLA-L	XLOC_009370	LOC100505566
MTSS1L	C2orf44	LY6D	NFKBIA
ORAI1	HSPD1P6	TRAFD1	RND1
WARS	HOXC13	CORO2B	ALCAM
RUNX2	TXNRD3	RP11-576N17.3	SETD5
PTGER1	BEGAIN	P4HA1	B3GALTL
CD247	SNRPC	CHRM3	LOC100130433
GK3P	EBNA1BP2	lincRNA:chr17:49425-59094_F	VASN
RIF1	C8orf33	ENTPD1	NT5E
RNF20	ATP5F1	KRT85	CFLAR
NOS1AP	NSMCE1	lincRNA:chr12:54523008-54559358_R	TMEM51
C2orf15	MTHFS	XLOC_l2_001206	SLC35E1
A_33_P3424347	OXNAD1	RP1-293L8.2	ASPH
GULP1	LINC00998	lincRNA:chr4:4545549-4583049_F	CCNL1
PAX9	SPRYD4	DHRS11	SLC20A2
STAMBP	LBHD1	lincRNA:chr10:124021160-124029935_R	ENST00000390265
A_33_P3413353	SLC25A19	FHL1	RASA1
MLH3	SMCO4	A_33_P3287314	DUSP5
SCLT1	TRMT12	S100A5	STK40
ARHGEF26	C9orf116	lincRNA:chr4:93175777-93192627_F	CGB
CDC23	MORN1	OPRL1	LINC00675
IQCA1	SNHG17	ENST00000398067	GRB10
NEURL2	RP11-126K1.6	AC007880.1	INSR
MCMDC2	C16orf95	lincRNA:chr7:92535041-92546491_R	IL36G
HNMT	LOC285141	TMPRSS6	MFSD6L
EZH2	XLOC_002133	RP11-547D24.3	ECE1
RNF138	POLR2F	WDR90	XLOC_013706
GIT2	TTC39C	SNORA73B	NRBP2
NAGA	MRPS14	RP11-465B22.8	ARHGAP30
C17orf75	VWA8	PYY2	TBC1D3P1-DHX40P1
AIFM2	PTPRS	lincRNA:chr8:145986196-145991421_F	LOC100653017
RP1-101K10.6	TTC27	LOXL1	SNX9
GRIN2D	DYRK3	lincRNA:chr3:114031960-114042235_R	DIRAS1
SLC16A6	TYMSOS	PCAT6	HERC4
THC2619755	BCL2L11	GYS2	CLDN23
ILKAP	HACL1	RHBDL1	HAS2
ITFG2	A_32_P10100	TRNP1	VPS37B
MTL5	ATG4C	LOC440335	ITGA1
KANSL2	CU691877	CRYBG3	PHLDB3
SCML1	lincRNA:chr6:73983629-73998029_F	XLOC_007440	RGPD5
TGFBR3L	SAMM50	GATS	LINC-PINT
MTFP1	NSMCE4A	SNORA71A	DOCK9
ZCCHC8	RAB40AL	SYTL1	lincRNA:chr8:118762879-118763140_R
PAN2	LACE1	PDE4B	LOC100131831
ZNF623	ZNF561-AS1	FZD2	ZFP36
MARC2	AGPS	lincRNA:chr6:2427251-2435351_F	LOC100652774
MALT1	SMIM4	RAB11B-AS1	ENST00000471857
ZC3HAV1	lincRNA:chr3:139139360-139147910_F	CA12	RP11-677M14.2
SLC7A7	CFAP36	MARCH2	RUSC2
TMEM243	KRT32	lincRNA:chr2:878560-878991_F	NR1D1
SCAF11	CRADD	KLRF1	KIAA1551
UTP6	NEBL-AS1	lincRNA:chr6:36084247-36091829_F	XLOC_l2_010063
C5orf56	RPL5	CTNNB1	C3orf67
SCARA3	HNRNPC	lincRNA:chr3:13020350-13034850_R	FCHO2
HUS1B	SALL2	DPEP3	ANG
CKAP5	NDUFA5	LOC440040	KLF6
ENST00000542925	BANF1	PCDHB5	lincRNA:chr5:60630018-60669918_R
P4HTM	GTF2H3	lincRNA:chr1:204525202-204541352_F	RDH10
MED22	ZNF57	AI924184	TNFRSF25
G2E3	MMAB	SNORD10	ATP11C
A_33_P3404221	CEBPZ	lincRNA:chr6:3908054-3908574_F	NOD2
MIS18BP1	NUDT1	SNORA16A	XLOC_l2_012953
lincRNA:chr1:207971227-208042127_R	RGS14	MAGEA6	AC007064.24
LINC00618	LOC100652839	lincRNA:chr11:61234324-61244199_F	MFSD10
ZNF227	XLOC_008984	HIST1H2AH	NFKBIE
REPIN1	ARNTL	SNORA24	DGAT1
ANP32B	UROD	SRGAP2P1	lincRNA:chr2:37980796-38016431_R
RP11-70P17.1	APTR	SNORD62A	FAXDC2
MCFD2	MRPL52	LOC100128703	XLOC_l2_006101
FAM161A	TCF4	lincRNA:chr7:102025498-102034795_R	GOLGA6A
RNF138P1	MRPL51	RP11-1102P16.1	ATXN1
lincRNA:chr12:12884108-12894958_F	SLC25A5P7	U91328.19	ZBTB46
SACS	IDH1-AS1	SNORA21	lincRNA:chr2:193943030-194203155_R
CHM	HAX1	ELMO2	LRRC75B
KHK	SMIM2-AS1	FBN2	ZBTB43
WDSUB1	FAM86B3P	SLC25A3P1	SFXN3
LOC100133315	ESF1	PRKXP1	PRR9
lincRNA:chr3:108262135-108268435_R	SMARCD3	COL5A2	FAM132A
KRBOX4	HMGN5	C14orf132	lincRNA:chr12:123599022-123607440_F
RP11-574K11.24	HNRNPD	PRAMEF14	SUN1
ST3GAL4	EFCAB10	TGIF1	SPAG9
VEZF1	NXT2	LOC400128	XLOC_l2_010724
RP11-325E14.2	ISCA1	SNORD114-20	FAM20C
FAM126A	LOC100130691	NRARP	ACTA1
GALNT12	ATP5G1P5	BCAM	SPRR2F
XLOC_l2_013853	SDHB	RP11-383M4.6	KLHL24
DDX59	TMA7	LINC00106	KIAA0226
MAP1LC3B	FABP12	A_33_P3402773	XLOC_009249
ZNF300	GMFB	DPYSL3	MIR4435-1HG
WDR33	C15orf61	lincRNA:chr4:75530726-75597151_F	FZD10
IRAK1	PTGES3L-AARSD1	lincRNA:chr14:23018310-23025460_F	SOCS3
LOC100129502	SNUPN	HYAL4	MTMR11
LAMA5-AS1	RP11-770E5.1	XLOC_l2_009501	lincRNA:chr17:62755963-62762153_F
RQCD1	MT1G	NLRC3	TRPM4
ARL6IP6	XLOC_l2_003050	MYRF	A_33_P3362239
PHF14	TIMM13	LOC728054	lincRNA:chr15:52209683-52223508_F
JOSD1	ARL4D	RP1-317E23.3	SEMA3F
C6orf48	LINC00900	TRIM53AP	PAQR7
LINC01128	CNOT7	WNT10A	BMF
PROSER2	HACD4	PPDPF	ZNF575
TBC1D8	LINC01220	A_33_P3271126	VNN1
RAB23	FANCD2	lincRNA:chr8:28912381-28922959_F	COL12A1
MB21D2	LINC00160	NPHS2	RAB3IP
AP000251.3	DBT	GPR150	C1orf159
SYNJ1	RP11-91G21.1	LGALS7	TMTC1
MT1H	CCDC121	lincRNA:chr2:121220455-121308130_R	MAPKBP1
RP11-521B24.3	IRS1	A_33_P3226070	SLC2A3
HOXB6	FECH	TMEM134	GOLGA8F
PIK3CB	NME1	A_33_P3381292	SPACA4
ZNF512	ASIC2	FLNC	SDCBP2
PLSCR4	SNX5	RP11-96C21.2	C1QTNF6
YARS	STAT4	LOC283335	CYTH1
DCAF12	BCKDHB	SYT17	XLOC_008374
ASB2	SERBP1	lincRNA:chr6:106935857-106946432_F	SAMD8
PRKDC	PHEX	CHST6	lincRNA:chr9:2756150-2773400_F
NPAT	PRPS2	CISD3	FLCN
ZNF214	RSL24D1	THC2668129	CD276
GNAS-AS1	C21orf33	CTD-2233C11.2	MARK3
KDM2B	GTF2H2C_2	LINC00113	PTGES2-AS1
RYBP	HIST1H3H	lincRNA:chr14:56163972-56175072_R	UNC93B1
CEP120	RP4-665J23.2	RNU11	MYO6
TONSL	RP11-448A19.1	A_33_P3337742	LOC100507624
XKR9	IAH1	XM_003118986	lincRNA:chr5:32532143-32543121_F
FAM178A	ATP5G1	XLOC_007215	LAMA3
FAM35A	LINC01547	PSD	PHC2
PKN1	Q8WNA4	LOC100289379	STX1A
ZNF318	SNAPIN	RMRP	ZNF528-AS1
MTRR	STK31	A_33_P3365963	PGRMC2
ZNF789	MRPS22	HOXA10	ITGBL1
GUCA1B	COA5	CACNA1C	AGRN
AC079922.3	NOP58	XLOC_011130	XLOC_010724
CCDC14	RBBP9	CCDC126	KCNK1
PALB2	MSANTD4	LINC00355	CDS1
lincRNA:chr13:50613779-50615174_R	COQ9	THC2566648	ARHGAP32
MPP2	NUDT8	POT1	TLK2
H1FX	CRNDE	lincRNA:chr2:113622329-113650829_R	LOC91450
TXK	lincRNA:chr3:188845081-188877706_R	TBC1D21	PARP12
lincRNA:chr13:50614546-50615364_R	SNAPC5	GUCY1A3	XLOC_003734
CASC19	PYCARD	LKAAEAR1	ADGRG1
GFPT1	SRRD	SNORD114-5	HM13
XR_037268	LYRM4	SNORA64	ADCY6
XRCC2	IQCG	SNORA16B	TMEM184A
lincRNA:chr13:50613143-50613550_R	PRMT7	KIAA1875	SMG5
SAPCD1	TNIK	BTG2	RNF213
SLC18B1	SRFBP1	ULK4	MIR181A1HG
APBB2	NSUN6	A_33_P3234540	AQP3
PRKCE	THTPA	RASGRP2	IFNAR2
PABPC1L	TCFL5	HIST1H2AK	CD83
IFIT2	ENST00000450495	SNORD37	KCNJ15
ZNF876P	NCBP2-AS2	A_33_P3303394	PRB1
CNNM1	ANKRD2	PDGFA	ANKRD9
C4orf29	RP11-499E18.1	A_33_P3347522	A_33_P3215611
XLOC_006882	MRPS21	TBXA2R	NIPA1
CTH	MRPL15	lincRNA:chr4:113709183-113709999_F	TSPAN5
FBXO43	APRT	PDZRN3	TGFBR1
UHRF2	CSTF3	SCARNA2	SPRR2D
KIF2A	LSM6	AMOTL1	LYN
ALKBH1	LOC100506294	SNORA2C	SULT1A4
FAM208A	WASF3	GLUD1P3	ANO6
A_19_P00812701	AIFM1	PTPRN2	QPCT
ANAPC1	EXOSC3	AC019048.1	WNT4
C5orf22	PDCL3	lincRNA:chr2:64412771-64525721_R	RORA
XLOC_l2_005714	TOMM40	CEACAM19	MALL
MCM3AP-AS1	PIK3R1	lincRNA:chr9:21930388-21932738_F	FAM134C
SH2B3	MRPL47	HMP19	RP11-360F5.3
FGG	TCTN1	WIPI1	lincRNA:chr11:70617049-70619745_R
HOOK1	PDE3B	GRASP	ASAP2
NUPL1	MAGOH	ENST00000390549	PDE2A
OTUD4	TYW3	HOXC6	SYT1
ASAP1	RP11-53O19.3	NKX1-2	NDRG1
TRMT11	ANAPC13	CTB-167G5.6	lincRNA:chr3:171491881-171531406_R
RP11-705C15.3	PBX1	XLOC_003849	MFSD12
lincRNA:chr6:78190846-78213705_R	FABP5P10	TESPA1	ZNF707
TRAPPC11	MAP9	PROS1	PLK3
LRRC37A3	RPL29	WBP1	PSEN2
PTP4A1P7	POP4	MAT2A	C11orf96
ARPP19	RGMB-AS1	COX6B2	ADAMTS9
TFAM	A_24_P153324	TINAGL1	RAP2B
SIRT1	LZIC	lincRNA:chrX:55936225-56241400_R	SPEN
DHX9	A_33_P3420992	lincRNA:chr8:26294083-26309833_F	SECISBP2L
SPRED2	RP11-977B10.2	A_33_P3245620	SEMA3C
POC5	PIGX	LINC00354	ETV7
XLOC_l2_009278	LINC00476	LOC100130051	ISG20
MAPK6	RP11-511B23.4	A_33_P3311646	USP35
lincRNA:chr3:156478565-156479234_R	CCT4	lincRNA:chr18:74178337-74203637_F	MURC
SPAG1	NDUFA7	SNORA73A	ZFC3H1
LOC389831	A_33_P3391536	A_33_P3388527	XLOC_007500
ALDH1L2	TMEM182	CDH16	lincRNA:chr7:77278214-77303939_F
SCAPER	NXT1	NISCH	UNC93B6
CLGN	CHKB-AS1	A_33_P3273399	PGM5
TOMM70A	BNIP1	lincRNA:chr6:138961057-139020207_F	LOC100506267
API5	POLR1D	ZNF713	NIPAL4
PLEKHM3	XLOC_009345	lincRNA:chr9:133226429-133238279_R	TMEM63B
	COX7A2L	SHISA4	PLEKHG5
	MRPL42	lincRNA:chr5:60750818-60782018_R	HIP1R
	COMMD4	lincRNA:chr18:59236195-59282370_F	SPRED3
	OSCP1	RP11-62F24.2	ZFYVE1
	COA3	FAM118A	lincRNA:chr4:245050-260781_R
	PLB1	A_33_P3278159	ARPC4-TTLL3
	THC2580099	P2RY1	AXL
	SAP18	LYPLA2	ITGA3
	ZNRD1	SNORA54	LINC00265
	lincRNA:chr2:179375079-179386329_F	RP11-989E6.10	lincRNA:chr12:66166633-66206633_R
	P2RX6P	A_33_P3310976	CTD-2066L21.2
	TMEM126B	lincRNA:chr7:45019225-45026731_F	OSBPL3
	RPL23A	A_33_P3392213	S1PR2
	THNSL1	THC2630254	ITGB5
	lincRNA:chr7:30216750-30313150_F	GUCY1B3	GTF2IRD1
	LOC728903	MYO5A	SH3TC2
	lincRNA:chr5:141732516-141745491_R	HIST1H1E	KLK14
	ZSCAN5A	LINC00887	LAMB3
	SULT1E1	XLOC_001701	RP11-456K23.1
	DYNLRB2	KCTD17	lincRNA:chr19:52576813-52598581_R
	PDRG1	A_33_P3244361	CTD-2251F13.1
	MRPS15	FBRSL1	PDGFC
	LOC100506992	SNORA19	ESYT1
	ELP5	VSTM1	IGF1R
	COX5B	RN7SK	ABHD17A
	RPSAP2	lincRNA:chr8:38616218-38630243_F	TBX19
	NARS2	lincRNA:chrX:53707005-53710958_R	XLOC_l2_008203
	FAM98A	lincRNA:chr2:37776096-37862046_R	lincRNA:chr2:113966466-113966968_F
	SLC25A32	CLCA4	KLK4
	lincRNA:chr13:51646474-51767474_R	LOC645553	LOC100652760
	SERF1A	lincRNA:chr1:173968527-173991054_R	IGHMBP2
	NLE1	lincRNA:chr7:33679675-33695300_F	ABCB9
	ZNF614	MAFTRR	TMEM198
	MFF	LOC284454	DNAJC1
	NQO1	lincRNA:chr16:87325199-87333574_F	UBR4
	ARMC10	XLOC_013064	RP11-783L4.1
	lincRNA:chr1:153768876-153777076_F	AATK	HIVEP2
	A_33_P3212839	SNORD8	A_33_P3326312
	TTC5	SNORA74B	ZSWIM6
	MAN1B1-AS1	lincRNA:chr1:207971227-208042127_F	MAN2C1
	DNMT1	RP1-166H4.2	lincRNA:chr8:29414656-29675506_R
	SDSL	MED25	ANKRD36BP1
	TATDN1	lincRNA:chrX:53685100-53711400_R	GPC2
	APEX1	EPHB6	TEP1
	RP11-539L10.3	SNORD15B	PLCB4
	DNAJB4	ARSD	CTSD
	APBA1	TMPRSS4-AS1	XLOC_l2_013594
	XLOC_l2_009539	SNORD15A	HSPG2
	ACOT1	ENST00000390285	APOL6
	EXOC3-AS1	lincRNA:chr16:87084524-87094524_F	AFAP1L2
	lincRNA:chr11:74358152-74366327_F	CEBPZOS	SLCO3A1
	PGM1	TGM5	lincRNA:chr12:66185548-66186827_R
	SNRPD2P2	XLOC_l2_009301	THC2719035
	ZNF584	lincRNA:chr8:26294083-26309833_R	EFNA4
	HNRNPA1	RP11-426C22.4	RHBDF2
	SLC25A15	PTAFR	MIR221
	MRPL13	GNAO1	SLC39A7
	ZNF485	SNORA37	FER1L4
	PLA2G12A	AK097143	SMG6
	C2orf76	PRR25	LPAR5
	NP1243929	RP11-394A14.2	LOC100996643
	XLOC_010308	lincRNA:chr11:70606952-70667252_F	MED15
	NUDT5	A_33_P3250767	KIAA0319L
	WDR70	OSCAR	PCDHGA3
	EIF1AX	RAVER1	FBXO11
	RP11-524H19.2	FUT7	ENST00000445938
	C8orf59	A_33_P3263512	lincRNA:chr3:106619835-106630535_F
	DENND2D	ZSCAN2	lincRNA:chr7:129401614-129418239_R
	DTWD2	LAMA4	RAB43
	RP11-66N24.4	A_33_P3277805	SPRR2A
	CCT3	lincRNA:chr2:192556480-192586655_F	RP11-227G15.8
	COMMD6	XLOC_005338	CLIP2
	SNHG8	ZSCAN4	RABGAP1L
	MSI2	LINC01478	CDC42BPG
	ANAPC10	RP11-364P22.2	ZNF345
	LYRM2	MON1B	SUSD1
	lincRNA:chrX:149362642-149606842_F	DA734158	TEAD3
	ESR1	lincRNA:chr12:96998894-97004069_R	SPRR2C
	DDX39B	TFEB	COX7A1
	MRPS26	lincRNA:chr5:72707719-72723794_F	LINC01061
	LSM2	NKX2-5	PCDHGA12
	TUBG1	SNORA63	CPTP
	NDUFV3	MEGF8	ZDHHC9
	SLC48A1	UTS2R	PTK7
	C11orf1	LINC00657	STXBP6
	VEPH1	SNORD26	CTC-444N24.11
	CPT1C	SNORA28	lincRNA:chr11:128923190-129025740_F
	PSMG2	PSD4	CNR1
	TRIM16	lincRNA:chr6:41014072-41020197_F	IL15
	TMEM126A	DUX4L4	PSEN1
	CCT7	CXCR3	XLOC_013195
	SLC43A2	A_33_P3415617	PPAPDC1A
	LOC641746	C18orf23	JMJD7-PLA2G4B
	RSG1	DNM1	HS3ST1
	lincRNA:chr5:93440069-93451144_F	DDX6	A_33_P3346610
	UBL7-AS1	SNORA71C	A_33_P3331776
	GYPA	XLOC_l2_006025	GALNT3
	POLR3K	lincRNA:chr8:37264155-37278889_F	Q6F132
	NDUFAF6	ZNF157	STS
	LANCL1	SNORA27	SLPI
	PUS7	SNORA23	FOSB
	AIMP2	LIN28B-AS1	RNF19B
	ATP5C1	A_33_P3247077	MAP3K10
	C8orf48	SNORA9	XLOC_005737
	COX10	IQSEC3	CACNB3
	FAM127C	APOL1	TMEM79
	C11orf71	lincRNA:chr14:69063397-69078272_R	L1CAM
	AC002386.1	POLR2H	TIAM2
	FMO4	RPPH1	RP11-336A10.5
	TLDC2	lincRNA:chr8:32772708-32913758_F	MROH1
	ERI2	lincRNA:chr11:27603315-27603616_R	RP11-4O1.2
	CAMP	CCDC177	XLOC_007047
	NDUFB9	lincRNA:chr10:80511394-80516912_F	CLCN5
	SF3B6	SNORA5A	DMPK
	FAM185A	A_33_P3287105	RP11-78C3.1
	RNMTL1	KLHDC8B	TACSTD2
	COX7C	lincRNA:chr4:109412651-109519913_R	XLOC_010866
	REEP2	LIPI	NIPAL3
	PSTK	lincRNA:chr22:46475675-46476159_F	DBN1
	MYO15B	LCE1D	SEC14L3
	MTFMT	LA16c-358B7.4	CXCR4
	LINC00094	ST3GAL5	ADGRL2
	MPV17L2	LUZP6	CASC15
	G3BP1	SNORD58A	FN1
	FOXO6	FLJ36000	MSI1
	DNASE1L3	AF176922	RP11-323P17.2
	SRSF8	NPB	IER2
	MDP1	GRINA	CD68
	RPSAP52	lincRNA:chr9:6669900-6683900_F	METTL21A
	PDCD5	ENST00000366116	LOC100505637
	SUCLG1	lincRNA:chr9:111293604-111458604_R	LINC01002
	TIPRL	SERPINB13	ARHGAP39
	lincRNA:chr1:27931263-27936288_F	XLOC_010275	GCNT3
	SUMO1	C1orf229	OAS1
	RP11-259O2.2	RBM10	BOD1L1
	TUBB	lincRNA:chr2:238532786-238566833_R	ADGRF4
	EID1	AC010745.3	STK38
	NCBP2	lincRNA:chr2:179375079-179386329_R	KIFC3
	RP1-72E17.2	LETM1	FRMD5
	DCUN1D5	SNORD16	RALGPS2
	lincRNA:chr6:158658787-158724862_R	ZNF2	CMYA5
	MRPS21P6	lincRNA:chrX:16499154-16509904_R	GADD45B
	LEO1	ACBD7	LOC100507226
	XLOC_014103	RP11-21B23.2	lincRNA:chr7:93480664-93495039_R
	FCF1	A_33_P3265866	XLOC_l2_003253
	NUBPL	hg18:lincRNA:chrX:114863475-114997900_F	LPAR2
	ARL14EP	LOC100652762	KLHL17
	lincRNA:chr4:127694975-127709825_F	SNORA41	MFSD7
	ZNF593	AK128866	LIPG
	PLAC1	RP11-429J17.7	ABHD8
	MIR99AHG	ENST00000391405	LOC100130539
	XLOC_l2_011027	HIC1	ANKRD36B
	RIBC1	A_33_P3252134	MIDN
	POLR2G	ENST00000366347	lincRNA:chrX:139005234-139013259_R
	GLRX5	RNU2-2P	RARRES1
	RMND1	lincRNA:chr2:152619954-152626029_R	COL20A1
	OAZ3	NFKBIL1	ITGA2
	PRMT3	YJEFN3	TCIRG1
	SH3BGR	SNORA71B	GBAP1
	FAM173B	lincRNA:chrX:45598006-45710454_F	MYOM3
	AGK	ACTBL2	RP11-47L3.1
	DHRS4	SCARNA10	XLOC_l2_009571
	GATB	SNORD110	A_33_P3216621
	CLEC11A	A_33_P3283064	DNAJB6
	RFX2	XLOC_l2_015885	FAM219A
	A_33_P3406702	SCARNA5	DOCK4
	POLR3GL	ENST00000447610	SERINC3
	TSN	AMN	CCNG2
	VWA8-AS1	lincRNA:chr20:53674743-53740918_R	SLC39A13
	UBE2V2	lincRNA:chr2:218834305-218867070_R	XLOC_003228
	EXOSC7	GP9	LOC641737
	POU2AF1	BI224516	ENST00000356801
	RP11-128M1.1	SNORA2B	SOWAHB
	RP11-718B12.1	ZC3H11A	RP11-180C1.1
	TRIM16L	TMEM95	TMEM74B
	CEBPA-AS1	SNORA17	TMPRSS7
	OARD1	XLOC_012621	ZFHX3
	CREM	SNORD83B	CORO6
	GCDH	TNP2	PCDHGA2
	GCK	FLJ32255	NUAK1
	CASC5	lincRNA:chr21:44919572-44938621_R	TSC22D4
	THOC7	XLOC_002573	MET
	HMGB1	CRTC1	MAN2B2
	NUDT16	RNVU1-18	XLOC_009911
	RP11-66N11.8	A_33_P3414017	IL13RA1
	LOC100506548	SNORA44	lincRNA:chr12:49964158-49973383_R
	GLO1	lincRNA:chr6:44046036-44046378_R	ASB15
	ANP32A	SNORD45A	FAM13A-AS1
	CDPF1	SNORA5B	FGD4
	RP11-43F13.1	lincRNA:chr2:233436406-233452566_F	lincRNA:chr4:24814752-24827052_F
	LSM3P3	ACBD4	PIEZO1
	KANTR	lincRNA:chr6:43815372-43929922_R	MBD1
	ATP5G3	SNORA11C	GGT6
	BFSP1	HDGFRP2	ZDHHC2
	SNHG5	lincRNA:chr5:72546319-72586219_F	lincRNA:chr8:28483731-28536681_F
	KIAA0020	SNORD79	PRRC2B
	RRM2B	LRPAP1	lincRNA:chr17:62761200-62761742_R
	MRPL27	SLC22A8	HK2
	PIGP	SNORD30	GSDMB
	EIF5AL1	lincRNA:chr19:52195738-52206988_R	THC2532340
	PSMF1	XLOC_001195	SYNE2
	lincRNA:chr6:39949522-39974972_F	lincRNA:chrX:53685100-53711400_F	LCE2D
	SRM	OR10AC1	HAL
	SCLY	lincRNA:chr3:114043485-114052926_R	BTNL2
	MRPS9	lincRNA:chr12:31984858-32106908_R	RP11-893F2.6
	DNAJA3	SLC16A4	C1QTNF1
	NDUFAB1	YPEL4	C1QTNF1-AS1
	lincRNA:chr18:43652652-43662027_R	SNORA36A	SPRR2E
	RPS10	BC137009	lincRNA:chr2:134962836-134965161_F
	TMEM42	A_33_P3353906	C1orf116
	XLOC_l2_012870	C17orf59	LRRFIP1
	TPRKB	lincRNA:chr8:128822268-128941592_F	AGPAT6
	GCSH	UNCX	USP53
	lincRNA:chr5:71679069-71688944_F	MAN2B1	AP000892.6
	SLC2A4RG	lincRNA:chr17:15398225-15403225_F	KMT2B
	ACSS1	LINC-ROR	SLC4A11
	IMPA2	PCSK1N	XLOC_012338
	lincRNA:chr22:22669450-22674975_F	A_33_P3371144	UBE2Q2L
	KBTBD6	LOC100499194	LRRC2
	LINC01564	RP11-74K11.1	lincRNA:chr6:106858857-106926507_F
	SNRPG	LOC100509105	NEDD4L
	ZNF691	lincRNA:chr21:30566954-30600954_R	PVRL3
	CHURC1	SNORA74A	TXNDC11
	FASN	XLOC_012847	EFEMP2
	OLA1	lincRNA:chr8:134331693-134342018_R	XLOC_004913
	FOXD2	lincRNA:chr5:33162475-33162948_R	LZTR1
	C5orf63	RP11-371F15.3	AC006116.20
	PA2G4	SNORA36B	NFE2L3
	SERP2	GALNT1	BMPR2
	ACTR3B	ADAMTS7	VPS18
	RRP9	XLOC_001974	STON2
	ANKRD16	SNORA22	CENPT
	GMDS-AS1	LTK	ZNF273
	PLA2G4A	lincRNA:chr3:129614085-129688060_F	LINC00930
	LZTS1	SCARNA7	MAP2
	CECR5	lincRNA:chr11:61394124-61405874_R	LAMA5
	NSA2	lincRNA:chr1:203006577-203017802_F	SYTL4
	A_24_P290263	lincRNA:chr4:113607651-113872301_R	CTD-3138B18.5
	CACYBP	lincRNA:chr18:72057068-72057356_F	PELI1
	XLOC_005590	ALDH3B1	GCC2
	PEX3	AMFR	BCORL1
	SNRPD3	HAPLN2	SVIL
	METAP1D	XLOC_006623	AQP7
	CD302	lincRNA:chr1:180915452-180923811_F	LOC400464
	ADORA2B	BF733045	FAM66E
	DDX19A	CYB5R3	CALD1
	FAM43A	lincRNA:chr15:40336258-40358304_R	MEX3A
	SPRY1	COPG1	KLF12
	BLVRA	IL1RN	IGSF3
	C6orf52	PARM1	LRRC74B
	BOD1	lincRNA:chr9:6521875-6528775_F	GALNT14
	EFCAB2	SNORA25	SELPLG
	RPL7P12	SNORA15	ANKZF1
	UTP23	SNORA48	KRT16P3
	CHRAC1	SNORA81	AP5Z1
	MRPL36	SNORA51	RTN4R
	HOXA11	ALDH3B2	lincRNA:chr2:134904588-134905236_F
	A_24_P272073	BHLHE23	AFF4
	PRKRIR	SNORD105B	SULT1C2P1
	MPV17	SNORA80B	TRIM11
	LOC729080	PDIA4	GTPBP2
	RBFA	SNORA80E	ARHGAP40
	SPG20	RP11-313D6.3	PPP2R2D
	YDJC	lincRNA:chr3:65012510-65037885_F	CCDC107
	RPS2	XLOC_011107	TOR1B
	MRPL34	RP11-554D14.6	CCDC88B
	IFT22	ADAM15	DKFZp686M1136
	ATRAID	XLOC_010257	ZMIZ2
	NOC2L	GRIN3A	TBC1D3P5
	PYCRL	RP11-401P9.6	B3GNT5
	NDUFA3	lincRNA:chr16:83951024-83958049_R	LRRC8C
	CCDC86	A_33_P3374215	XLOC_004603
	THUMPD3	lincRNA:chr3:184997356-185017181_R	TLR1
	OMA1		LOC100507645
	XLOC_l2_013460		MSANTD3-TMEFF1
	CYB5D1		TRAF4
	ARHGAP18		THC2641895
	MRPL20		RP6-65G23.3
	SUMO3		YIPF3
	RP11-713C19.2		PSORS1C1
	ASUN		lincRNA:chr12:5377839-5428564_R
	PHB2		ZNF710
	PRPF19		LCE2C
	RBM45		SH3PXD2A-AS1
	ZNF385C		LOC493754
	CECR5-AS1		BSG
	TSFM		PRSS27
	ETFB		ZGPAT
	CCDC53		XLOC_008763
	HSDL2		RP5-965G21.4
	ENST00000375605		lincRNA:chr13:50664690-50666442_R
	ATP5A1		DGKA
	TCEAL1		SLC25A25
	HNRNPH2		ND4
	ERP27		C9orf106
	MIPEPP3		A_24_P230057
	MTIF2		RAPGEF3
	ATP5B		lincRNA:chr21:15443204-15457462_F
	TMEM14B		SNX29
	PHOSPHO2		PANX1
	RP3-325F22.5		LOC100128697
	MRPS35		MYOM1
	ITGAE		CD2BP2
	SENP1		PCDHGB7
	GPALPP1		lincRNA:chr2:102597068-102606493_F
	RCBTB2		lincRNA:chr17:70442671-70443408_R
	C7orf55		TPPP
	MAOA		SLC2A12
	RP4-635E18.6		MIR22HG
	ILF2		lincRNA:chr6:155240958-155286533_R
	PEX12		LOC100134237
	NDUFA2		XLOC_005461
	UNG		CYP4F3
	A_24_P316074		CAPN3
	COX14		lincRNA:chr18:33213652-33230052_F
	ATP5J		ITGB7
	FARS2		ARSA
	LINC00867		PITX1
	EPAS1		RNF121
	FAHD2A		OVOL1
	RPL5P18		MPZL1
	MROH2A		EGR4
	A_33_P3280355		LENG9
	LOC90784		TSPAN14
	TPD52L1		IRF3
	SUPV3L1		DSG2
	HSPA14		lincRNA:chr1:32515613-32529913_R
	PKI55		lincRNA:chr2:208360030-208378555_R
	THOP1		SH3BP5L
	lincRNA:chrX:57927950-57934100_F		TMBIM6
	SNX17		MROH6
	TP53RK		GOLGA6L10
	lincRNA:chr3:36919496-36994321_R		LINC00366
	KANSL1-AS1		XLOC_l2_013873
	NOL11		RNF103
	DLX5		GPR179
	FANCF		PATJ
	MRPS7		ANKRD10
	SOD1		ERAP1
	MPHOSPH6		XLOC_012294
	SLC47A1		CLN8
	RPS3A		BLZF1
	EIF3K		ISG15
	lincRNA:chr11:102257165-102265615_F		XLOC_003457
	COPS8		SYNRG
	POMC		SDC1
	PSMG3-AS1		DSC3
	lincRNA:chr2:120459730-120511405_R		CDRT1
	BYSL		lincRNA:chr7:105525814-105538089_F
	RP5-1024G6.5		SBF1
	CREB3L4		TSPYL5
	PSORS1C2		ST3GAL1
	LOC100270746		LINC00674
	NHP2L1		TBC1D10C
	KCNK12		FAM160A1
	CCDC153		MARCKSL1
	WWOX		XLOC_l2_009136
	SLC25A6		TNFRSF1A
	LINC00853		XLOC_006153
	COX11		lincRNA:chr1:9233849-9234611_R
	ENST00000494591		lincRNA:chr10:88688970-88694220_F
	EIF2D		EIF2AK2
	RP4-533D7.3		LIMS3L
	GATC		SH3D21
	CS		CMTM7
	SRP54-AS1		EXT1
	TCEAL2		KDM7A
	VPS53		GRIPAP1
	RP11-156K23.3		RP11-890B15.2
	RPS4XP5		MMP7
	RP11-441O15.3		NINL
	A_24_P118591		NUCB1
	KCNE2		lincRNA:chr11:70674602-70719228_R
	CCT2		lincRNA:chr1:142653227-142663402_F
	NHP2		XLOC_009167
	CR595167		GPR107
	EIF4E		RCC2
	UBA6-AS1		TFPI
	AC007679.4		CYP3A7
	BC065737		CD47
	A_33_P3317431		KMT2C
	IPO4		lincRNA:chrX:107179894-107186769_F
	PDZD11		SLC35F6
	CSRP2BP		MRC2
	PDHB		CHST15
	NME7		ENST00000399967
	AK6		SLC2A6
	ECHDC1		LTBP2
	CTD-2314G24.2		PLXNA4
	NDUFA11		lincRNA:chr3:156894106-156971481_F
	CTB-32O4.2		TOR1AIP2
	PMVK		XLOC_013835
	ARHGDIB		NBEAL2
	lincRNA:chrX:138924534-138934584_F		BTN2A1
	KIF9		lincRNA:chr2:217381355-217413480_R
	RP11-498D10.8		AC016831.7
	MRPL22		A_33_P3319502
	HILPDA		GABRE
	SOX2		EMP1
	TIMM8B		GJC2
	COQ2		TTC17
	RP11-712B9.2		KIAA1024
	EIF2S1		RP11-680F8.3
	XLOC_010952		SCN3B
	A_24_P349636		ENTPD4
	LOC728743		lincRNA:chr19:53702413-53709013_R
	ADPRM		MBOAT2
	MTMR2		TGFB1
	NDUFA8		LOC100129280
	XLOC_l2_007731		TMEM189
	HSP90AB1		lincRNA:chr10:27862594-27868369_F
	MAN1C1		CLSTN3
	CSTF2T		CRTC2
	NUP133		C1orf132
	SLC25A5		RALGAPB
	RP11-302I18.1		MAN1A1
	ADCK3		LOC100133131
	AKR1C7P		CD46
	BCL11B		CCDC93
	C12orf65		OR7C2
	TCEAL8		BRD1
	NIF3L1		lincRNA:chr21:30749379-30901454_F
	ACD		OFD1
	RP1-159M24.1		lincRNA:chr21:44456656-44468556_F
	A_24_P84808		DMBT1
	DZIP3		OLAH
	ATG3		CYP24A1
	VASH1		BSPRY
	NPRL2		NCK2
	CMC2		PSAP
	LINC01607		ATG16L2
	IRX3		A_33_P3402495
	MAP7D3		CALU
	BG036557		KIFC2
	MIR124-2HG		LINC00926
	RPL7		GJB3
	RWDD4		MIR34A
	RP11-356I18.1		lincRNA:chr1:207534352-207540427_F
	ACTL6A		B3GNT8
	CHCHD7		lincRNA:chr7:130781997-130782621_R
	lincRNA:chr6:40304947-40323847_R		SIPA1
	SPRYD7		AQP7P1
	MRPL48		PLXNB1
	DIMT1		ADAM17
	NDUFA10		HMBOX1
	GPN3		AJAP1
	GCOM1		MAP7D1
	RP11-745A24.1		XLOC_007197
	COA1		XLOC_001595
	UBE2N		CD151
	NUDT16P1		SOAT1
	XLOC_l2_002767		GBA
	DNAAF2		LOC255654
	ATP5O		FRYL
	lincRNA:chr2:43148721-43166396_F		GRAMD3
	NDUFB8		LOC100129846
	RP1-45I4.3		AADACL3
	MIR762HG		EHF
	lincRNA:chr5:9919325-9933625_R		LOC155060
	FKBP3		OXSR1
	lincRNA:chr1:147706526-147727651_F		RP11-539L10.2
	XLOC_010776		SLC41A2
	HOXA2		SEMA3A
	RMDN1		DPYSL2
	XPNPEP3		CYB5R1
	PTRHD1		AGO1
	FLVCR1-AS1		BC068076
	BBS7		lincRNA:chr4:11431452-11452602_R
	LTV1		lincRNA:chr16:1430124-1444874_R
	C3orf18		AVIL
	ATP5G2		TSPAN9
	CAT		IL4R
	C6orf226		IRF6
	XLOC_014094		ABCA7
	DSCR9		SBNO2
	CLDND2		RP11-320P11.1
	IFT27		CCDC149
	PROSC		lincRNA:chr8:101925424-101930749_R
	TMEM258		RP4-743O11.1
	NIPSNAP3A		NACAD
	PACRGL		lincRNA:chr2:111960179-112010479_R
	TRMT10C		RFTN1
	OR7E5P		ADAM10
	DBI		PKP1
	ARHGAP22		lincRNA:chr5:60784193-60801393_F
	RSL24D1P3		COL6A6
	A_33_P3519223		PNPLA6
	PIBF1		SNX25
	NUDT12		STOM
	RPL21		CD55
	RP11-713P17.3		ZNF365
	CHCHD4P4		DMKN
	STK4-AS1		NPEPPS
	NDUFAF1		ANKRD30A
	SSBP1		NFE2
	GLIDR		FOXO3
	BTF3L4		BTN2A2
	SPHAR		DNAJB9
	SS18L2		ZBED6
	GNG10		lincRNA:chr12:32643656-32644083_F
	lincRNA:chrX:45367106-45385406_R		ELOVL7
	AGPAT5		RP11-834C11.4
	HYKK		ZDHHC11B
	TRERF1		RP11-384K6.6
	TIMM21		LEMD3
	SET		AK090649
	UFSP2		A_32_P212802
	RPL7L1		lincRNA:chr20:1316700-1328400_R
	RP11-660L16.2		ND1
	DCTPP1		ZBED2
	XLOC_003714		A_33_P3406961
	C2orf81		SNX33
	TRAPPC2L		LINC00597
	SCAMP1-AS1		PTPN21
	CD300E		lincRNA:chr17:62761217-62762236_R
	XLOC_007725		TMEM117
	STK32C		LOC100131774
	C12orf45		ARHGEF28
	LINC01420		F11R
	LINC00526		PWAR6
	ZSCAN12		lincRNA:chr12:92517824-92518470_R
	MALSU1		SLC38A10
	XLOC_013220		KRTAP3-2
	NDUFS5		ZBTB1
	MYO1F		MEG9
	ABCF2		LEPROT
	HGH1		LINC01619
	NAA15		MFNG
	A_33_P3231242		A_24_P126741
	ENST00000407600		SCD5
	WDR77		HGSNAT
	AC096649.1		CDKN2B
	XLOC_005143		RP11-211G23.2
	XLOC_007062		LOC100506312
	CUTC		LOC100129675
	MYBBP1A		lincRNA:chr11:121962085-122073559_R
	RBBP8		XLOC_009181
	ZNF816		TOP3B
	RP11-18H21.3		lincRNA:chrX:73794800-73800175_R
	FAM195A		SCNN1D
	COMMD1		DGCR11
	RP11-343L5.2		TPCN1
	ARL5A		TECPR1
	AK091931		SND1-IT1
	AC159540.3		MARVELD3
	MON1A		SPATA2L
	COX6C		ADCY9
	THC2562448		FAM229A
	ROM1		DAPK3
	PITPNA-AS1		OR10A6
	LSM3P5		SRC
	COX20		AK130638
	LAMTOR4		NPLOC4
	RP11-183G22.1		VOPP1
	LINC00883		FNDC4
	GRTP1		COL16A1
	GTF2IP12		QKI
	BTBD16		ARSI
	FGGY		KDSR
	C1orf123		FLJ30064
	DDX21		FAM193B
	ICT1		LOC100653033
	LOC100506639		CCDC146
	NDUFB1		ANO1
	COQ5		SMTN
	TOMM7		IL17RD
	AKR7A2		FUT1
	lincRNA:chr9:36419075-36431725_F		CCDC64B
	ZBED5-AS1		LINC01237
	MLIP		RP11-734K21.3
	NDUFA4		RREB1
	FAAHP1		HLA-G
	lincRNA:chr14:69063397-69078272_F		SH3KBP1
	BEX2		TMEM178B
	TRAPPC4		ENST00000507936
	HLA-F-AS1		DIAPH1
	KLLN		TMCO3
	SSSCA1		NFE2L1
	SLC14A2		GABBR1
	SRGAP3		GNRH1
	PPIAP24		CAMSAP1
	RPL23		C8orf60
	C14orf2		F3
	GEMIN5		MMP13
	LINC00659		TBC1D3F
	TRMT6		LINC00313
	MTCH2		A_33_P3245126
	XLOC_009185		CD63
	NUDT18		LINC01505
	RAB21		KRT18P55
	FAM47E		lincRNA:chr3:32508871-32518521_F
	SMN1		RP11-20I23.8
	TTC8		lincRNA:chr7:32956467-32957984_F
	C7orf73		TMEM41B
	LNP1		SPOCK2
	RPS2P32		ANKRD10-IT1
	ZNF252P		TNFRSF10A
	HDHD2		PLD5
	XLOC_010979		PHACTR4
	MRPL45		ANKRD36BP2
	SNX7		KMT2A
	MORN2		GPR108
	RP11-181C3.1		LPIN3
	PLIN4		SAMD9L
	CHRNA5		LINC01089
	C15orf65		NNMT
	NELFCD		MATN3
	TMEM52		LOC400212
	TMEM55A		C9orf153
	C17orf80		RP1-290I10.5
	NIPSNAP1		ENST00000397557
	EPB41L4A-AS1		ANP32A-IT1
	DGUOK		OGFR
	MRPS17		ROS1
	MSH3		EPHX4
	SYCE3		DLGAP4
	UTP20		lincRNA:chr15:79198170-79208745_F
	NPHP1		RP11-129B9.2
	lincRNA:chr14:59882547-59912047_F		EXT2
	LINC01546		ITGB2
	TRIM52-AS1		XLOC_l2_013193
	LYPD8		PLOD1
	XRCC6		LOC100129617
	RNASEH2CP1		PTPRCAP
	CRYZ		CLDN12
	GSTM3		TMTC2
	AKR7L		ZSWIM8
	MAK16		SEMA6C
	ASNSD1		LGI4
	DPM3		DTX2
	USP46-AS1		ZMYND15
	WDR43		SERPINB2
	LACTB2		NDST2
	XLOC_l2_013131		lincRNA:chrX:115051022-115069947_F
	LOC100507739		RP11-408A13.4
	HEATR7B1		lincRNA:chr12:131095972-131113297_R
	EML2-AS1		EDEM1
	DLG5-AS1		RBMS1
	GNPNAT1		AP003068.23
	URI1		ANKRD20A9P
	C2orf88		DDRGK1
	METTL23		SNORA68
	MTERF3		RBM47
	MKKS		SIGLEC16
	lincRNA:chr21:29918229-30215104_F		AK021797
	C10orf32		ENTPD6
	RDH5		PRKRIP1
	MRPL37		LYG1
	QDPR		LZTS2
	ST3GAL4-AS1		GLIPR2
	RP3-522P13.1		LRP12
	XLOC_l2_012925		ARVCF
	A_24_P418536		LEMD2
	IFT43		BCAP31
	MLLT3		CPT1B
	lincRNA:chr6:167382710-167411685_F		XLOC_003501
	SDHAF4		USP33
	RGS2		MT1E
	CINP		CCNDBP1
	AC002454.1		MZT2A
	RANGRF		TFPI2
	AHSA1		AGPAT4-IT1
	RP11-47I22.2		CDH1
	RPF1		lincRNA:chr3:32516011-32517361_F
	NDUFAF3		TNFRSF11A
	PCBD1		MYH14
	C15orf40		ST3GAL6
	NIPSNAP3B		MBOAT7
	LOC645586		MISP
	METTL7A		NBPF10
	MOCS2		DDX60L
	RP11-197N18.7		HSPA5
	SHQ1		CRYBB2P1
	RPS26		LDLR
	C4orf32		lincRNA:chr15:25258482-25368607_R
	ABCC11		VTCN1
	MTERF1		ASMT
	SLC25A20		CAPRIN2
	WDR4		SYTL2
	TOE1		XLOC_000208
	TTLL11		P4HB
	EXOSC5		SLC38A2
	SUCLA2		XLOC_l2_007986
	CAV2		PI4KAP1
	RP11-428J1.5		LAG3
	ATP5S		TNFRSF10B
	EIF3E		CD99L2
	DLAT		DAG1
	RP11-367G18.1		CLSTN1
	lincRNA:chr10:79523169-79539694_F		KRT79
	ACSM1		lincRNA:chr8:590407-594400_R
	PPIA		CYP3A5
	THC2554858		XLOC_l2_009316
	THC2673416		NT5C2
	LINC01504		CLDN1
	RP11-492M23.2		CTD-2008L17.2
	XLOC_l2_014549		CKAP4
	ALDH18A1		N4BP1
	DNAJC8		lincRNA:chr7:22610674-22610775_F
	C9orf9		ZBTB17
	ENOX2		SLC23A3
	A_24_P144163		TMEM62
	lincRNA:chr6:72017387-72024304_F		lincRNA:chr12:32597733-32653233_R
	RP3-439F8.1		lincRNA:chr5:53843293-53849793_F
	NDUFS3		TAP1
	ENST00000458386		SCAMP4
	PCCB		ZBTB20-AS2
	RPS7P5		MTAP
	THC2555910		GAK
	A_33_P3249002		CD82
	CHCHD10		X81001
	LIX1L		BRICD5
	EIF3J		VANGL2
	ATOX1		LGALS9C
	ERH		lincRNA:chr11:65190199-65214674_R
	RP11-12K11.2		COL23A1
	ZFP64		GP6
	C15orf59-AS1		lincRNA:chr7:130528285-130800860_R
	ZNF192P1		MAGI1
	COA6		THC2502506
	CCDC176		PFKFB2
	lincRNA:chr4:125538851-125563272_R		HES2
	MYCBP		lincRNA:chr3:13093175-13147525_R
	ENSA		AKAP9
	RP11-411K7.1		GPR160
	IVD		lincRNA:chr13:45942655-45943222_F
	MTERF2		LCE3E
	XLOC_l2_003391		RP11-366L20.2
	NCK1-AS1		RP11-569G13.2
	XLOC_l2_014518		RAP1GAP2
	SNHG19		CU688199
	HSPB2		lincRNA:chr14:101365673-101366049_F
	HSD17B8		HES4
	KCTD6		XLOC_l2_012154
	LOC339352		GALNT2
	SMYD3		SOX9
	FAM162A		PTPRJ
	RAD50		RAD9A
	RP11-215P8.1		HOXD1
	DTD1		XLOC_009409
	lincRNA:chr5:108061301-108067051_F		ANKRD20A5P
	POLR1A		XLOC_000166
	CAMK2N2		MFSD9
	RP11-539I5.1		TPM3
	NAA38		RP11-454P7.3
	MLST8		FAM129B
	TMEM261		BSDC1
	NOP56P2		lincRNA:chr9:36456325-36463750_R
	FUNDC1		lincRNA:chr10:122722885-122739235_R
	RPL21P131		ENST00000398387
	EMC2		NBPF15
	A_33_P3397433		LMNTD2
	DUSP22		LRCH3
	lincRNA:chr5:149980882-149995557_R		TSPAN1
	RP5-867C24.1		ARFGAP1
	lincRNA:chr3:42056396-42105521_F		ATXN2L
	IFRD2		LOC645752
	NABP2		lincRNA:chr12:32553858-32653233_F
	TRMT10A		STIM1
	A_24_P49597		STARD13
	SERF1B		RP4-647C14.3
	PHYH		CELSR1
	FAM228B		TMEM259
	NDUFC1		JAK3
	RP11-663N22.1		THC2565581
	NTPCR		TPTE
	RORC		TCL1B
	A_24_P161914		IGFBP7
	ABCC6		AK130848
	RPL21P44		KCNF1
	UTP18		BRWD1
	LINC01389		NEU1
	MGST3		SERINC5
	LINC01186		CEP170B
	XLOC_l2_012319		lincRNA:chr12:32597733-32653233_F
	ALDH4A1		FLJ23867
	TXNDC17		SYS1
	HNRNPAB		PLEKHF1
	RPL23AP7		SLC35A3
	RP11-6N17.4		LOC220729
	FAM178B		IFNAR1
	RRP8		RELT
	C16orf62		SP100
	AFMID		HECTD4
	A_33_P3210975		THC2569478
	RPS9		A_33_P3389578
	PRKAG1		SLC46A1
	AC013470.6		PRSS53
	RP11-114H24.4		LOC151657
	USE1		SLC25A37
	AC007246.3		SQSTM1
	RP11-50E11.2		lincRNA:chr17:30704316-30704815_F
	CCT5		ALOX12P2
	AP4S1		lincRNA:chr6:72071404-72129627_R
	GGACT		ZXDB
	FDX1		ZNF432
	IMMP2L		AK074630
	YBEY		LINC00312
	HRASLS5		XLOC_l2_010558
	RPL5P7		THC2642375
	ATP5J2		RP11-855O10.2
	TCEB2		CYP2D6
	SMR3A		lincRNA:chr3:171506056-171528740_R
	A_33_P3403356		MFSD5
	BTF3P11		LOC100128320
	LRRC28		lincRNA:chr6:72033379-72059179_R
	PRR3		PCNXL4
	TIMM50		lincRNA:chr3:195418384-195419180_F
	SMIM1		FOXP1
	ACTR3BP5		IGFN1
	PRDX6		CHD2
	XLOC_l2_001192		C6orf47
	XLOC_l2_014197		SAP25
	ATP5I		PPP1R21
	BC029410		LOC650226
	EEF1B2		RECQL5
	RCCD1		B4GALT4
	PRR7		RNF44
	AC062029.1		MFSD6
	A_32_P102252		SLC30A7
	LLPH		CYB5R2
	LINC01006		MLXIP
	MGMT		FZD7
	PXN-AS1		STXBP5L
	HSPBP1		AMOTL2
	XLOC_005748		VIMP
	TXNL4A		A_32_P48615
	A_24_P33552		SPRY4
	MRPS2		RUSC1-AS1
	LOC100505942		RTN4
	INIP		CLDND1
	UCP2		SLMAP
	LSM10		PPM1F
	A_24_P127121		lincRNA:chr8:52808516-52808934_F
	CBX3P2		lincRNA:chr8:90615284-90628709_R
	CRYL1		EMP2
	FAH		lincRNA:chr4:2556227-2614827_F
	MTHFD2L		CD99
	RP1-293L6.1		SNAPC4
	lincRNA:chrX:107264119-107280819_R		XLOC_l2_005020
	HIVEP3		RNF24
	BRCC3		THC2750292
	DPH2		PRO2852
	RPL29P2		RNF207
	AC007405.6		GLCE
	ATP1A1-AS1		VMP1
	ZNF706		NCEH1
	C19orf57		SYVN1
	RP3-390M24.1		THC2719114
	ENST00000514853		HERC2
	RPS4XP8		SEL1L
	VLDLR-AS1		TP53INP2
	IFT80		lincRNA:chr12:47092544-47093267_F
	FUNDC2		MSANTD3
	APTX		ACTN1
	NSL1		lincRNA:chr8:52809004-52810047_R
	THADA		DA666023
	A_24_P110082		TMEM41A
	BRE		PTPRE
	CDK5		BX095413
	BLOC1S1		GOLGA2P2Y
	RPL29P7		LOC100288069
	C19orf70		REP15
	RBBP7		lincRNA:chrX:115005722-115029431_R
	A_33_P3412125		GOLGA3
	RPS14		C1GALT1
	A_24_P204144		CTSL
	RP11-1109F11.5		LOC100507803
	CHCHD2		CHFR
	AC005229.7		MYH9
	AE000662.93		LINC01510
	DPCD		DSG3
	C20orf144		F2RL1
	CCDC57		DST
	PEBP1		XLOC_008015
	RP13-942N8.1		CR747917
	FAM13A		ANKRD20A11P
	STOML2		COBL
	RP11-146F11.1		PAFAH1B2
	ABHD14B		MGEA5
	A_24_P84048		SLC25A51
	FPGT		PP12719
	lincRNA:chr13:48600574-48605949_F		PIGL
	NDUFA6		RP5-1185I7.1
	GNAI1		ENST00000528268
	RP4-737E23.2		XLOC_006721
	IFT88		ANKRD11
	CD3EAP		ATP6AP1
	SPSB2		LHFPL2
	ANXA10		ADIPOR2
	THAP7-AS1		ZNF224
	NMNAT3		PHLDA1
	XLOC_009677		RP11-22C8.1
	MPI		WASH1
	ENST00000390600		PMS2P9
	TCEANC		GGA1
	RP1-261D10.2		CLIP4
	SCO1		LOC100506073
	MRPS18C		SLC4A1
	ANKRD46		lincRNA:chr7:130789419-130789825_R
	A_24_P135921		SFI1
	RPL10AP3		A_33_P3351524
	ECHS1		RP11-849I19.1
	ZNF788		LOC100128563
	GPRASP2		TUBGCP6
	AC124789.1		COL5A3
	A_24_P928604		TMEM30A
	SNRPB2		SLC12A6
	GREB1		CBX6
	XLOC_l2_015542		PSMD6-AS2
	POLR2I		M15530
	lincRNA:chr8:104254399-104295074_F		LINC01012
	IFT20		lincRNA:chr22:46464600-46466898_R
	IMMP1L		ATG2A
	lincRNA:chr8:123989344-123994919_F		THC2764236
	RP1-193H18.2		XLOC_008828
	LCMT2		RNF208
	ALDH6A1		HERPUD1
	RP5-1120P11.4		CPAMD8
	ALDH5A1		LINC01290
	ASPHD1		AY444749
	TBL3		XLOC_l2_015697
	C17orf49		CLCN6
	MRPS24		A_33_P3224971
	RP11-490M8.1		MYOF
	ST13		PCA3
	LOC100126447		CCZ1
	A_24_P366165		LOC100509487
	CCT6A		ARGLU1
	MRPL23		lincRNA:chr7:130589527-130590094_R
	TEFM		lincRNA:chrX:45645408-45645654_R
	A_24_P41149		CECR2
	RABEP1		MYO1C
	A_33_P3213134		SERPING1
	lincRNA:chr2:3172193-3183118_F		lincRNA:chr14:71931695-71933297_F
	RASL11B		SLC27A4
	UQCC1		THC2597193
	RPL4P2		LMO7DN-IT1
	lincRNA:chr21:15443204-15457462_R		MESDC1
	A_24_P384200		RP11-488L18.4
	EIF1AY		lincRNA:chr7:77280657-77281918_F
	RPAP3		C16orf52
	C3orf33		AP5B1
	lincRNA:chr2:179760655-179914805_F		SUZ12P1
	ADAT2		XLOC_006416
	A_24_P76358		PDXDC1
	BVES-AS1		XLOC_l2_009139
	FAM192A		XLOC_l2_015216
	RP11-1O7.1		PHBP19
	NIP7		ASRGL1
	CHCHD6		MIR222HG
	DDTL		LOC100505912
	A_24_P256037		RP11-423H2.1
	MED11		ZNF697
	UCHL5		FBXW10
	lincRNA:chr4:13067152-13347902_F		SLC5A3
	A_24_P187023		IGF2BP2
	A_33_P3311458		A_33_P3210561
	lincRNA:chr20:10607175-10613750_F		SLC4A2
	lincRNA:chr6:147189982-147499757_R		lincRNA:chr1:24033913-24039563_F
	AOX1		CTD-3064M3.4
	CASC21		ANKRD45
	DCXR		EVC2
	NDUFB7		lincRNA:chr11:122009090-122080940_R
	LOC100289495		THC2767054
	GLYAT		BMP8B
	XLOC_012038		PGM5P2
	HINT2		ANKRD36
	POLR3H		B4GALT5
	JPX		PRDM2
	RPL39		XLOC_l2_004854
	CNGB1		LINC00243
	MYOT		BACH1-IT1
	KCNK15		lincRNA:chr2:39745777-39826687_R
	SHISA5		FAM65C
	SMUG1		SNORD41
	ATXN7L1		A_33_P3287388
	TTF2		MARVELD2
	PPIE		CMB9-55F22.1
	C2orf49		AK131313
	CBWD5		A_33_P3327986
	lincRNA:chr3:15928546-15939996_F		AC003092.1
	CTA-299D3.8		C2CD2L
	ZNF488		LOC100505787
	ZNF343		MGAT5B
	UQCRBP1		A_33_P3330972
	FUNDC2P2		PHACTR2
	NUTM2D		ZDHHC11
	INTS12		CFAP74
	WDR18		CERS5
	NKAPP1		RP11-318C24.2
	METTL15		NBPF1
	SPATA6		PROM2
	GADD45GIP1		GNAQ
	ATF7		BC015643
	RPE		EZH1
	LOC100128593		AF131215.3
	LOC730961		DDX58
	SLC19A1		DBNL
	XLOC_l2_015351		TNFAIP8L1
	RP1-249H1.3		SPTLC2
	CUEDC2		SHROOM4
	lincRNA:chrX:100696094-100725244_R		C8orf44-SGK3
	GSTZ1		C1orf106
	GNG11		TNFRSF12A
	C20orf196		ANKRD13D
	JDP2		IL36A
	PIN4		PILRA
	SDHD		DKFZP586B0319
	NUDT2		NPTN
	RNFT2		SUCO
	MCTS1		SCARNA3
	CWF19L2		DHRS7
	RP11-561B11.1		lincRNA:chr14:101472355-101473369_F
	TRUB2		MICA
	IDH3B		CTD-3088G3.8
	PHYHD1		SLC16A2
	NDUFA12		RBM43
	RPL12P18		RP11-14N7.2
	A_24_P76078		HLA-C
	CTD-2377D24.6		UBN2
	NDUFA6-AS1		MAN2A1
	MINOS1		A_33_P3280502
	RP11-195B3.1		RP11-203H2.1
	KRT37		NOTCH2
	WDR36		ITGB4
	ZCRB1		lincRNA:chr9:36402125-36412600_R
	lincRNA:chr6:28695421-28709221_R		KHNYN
	CCDC122		SRSF11
	TTC4		SEC14L2
	A_24_P93452		KCNT1
	COL9A3		XLOC_000918
	lincRNA:chr16:88373799-88386199_R		ZFYVE27
	lincRNA:chr13:80609649-80617974_F		THC2541855
	RPL3P6		ATAT1
	PRDX3		MYD88
	GMPR		FOLR1
	RPH3AL		ABCA9
	lincRNA:chr3:194473461-194479936_R		lincRNA:chr18:45340177-45353888_R
	RBMX2		POU5F1
	CCDC167		LOC284014
	OGDHL		BAZ2B
	MRPL53		XLOC_008556
	NBN		TTC9
	C16orf13		lincRNA:chr3:197338442-197350253_F
	IMP4		SLFN5
	lincRNA:chr13:107029118-107030138_F		IQCD
	RAD51B		KIRREL
	SHD		NCAM1-AS1
	C7orf50		lincRNA:chr6:155158708-155212383_F
	PIAS2		ZNF217
	PRADC1		MROH3P
	SRR		KIDINS220
	FGFBP3		PARP4
	ZNF850		NDST1
	lincRNA:chr4:15669186-15683175_R		NOXA1
	GXYLT2		AREL1
	LSM4		C8G
	RPL7P24		ANKRD37
	OR7E117P		lincRNA:chr10:92926932-92928686_F
	ALKBH3		CYB561
	TMIGD2		lincRNA:chr3:16094021-16196696_F
	ZFAND1		XLOC_l2_009883
	BLOC1S5		lincRNA:chr2:61157504-61158747_F
	XLOC_009723		NAA35
	lincRNA:chr10:133773010-133778860_R		PLGLB1
	XLOC_003444		LINC01347
	ATRIP		lincRNA:chr5:38812198-38814135_R
	VBP1		WDFY3
	ZBTB8OSP1		lincRNA:chr1:208039465-208042417_R
	HEXIM2		CERS2
	lincRNA:chr7:109181989-109272589_F		ARHGEF35
	FGF7		lincRNA:chr7:93595929-93596393_R
	MRPL12		TNFRSF19
	A_24_P280926		RP3-368A4.5
	ENST00000469064		LOC80078
	DESI1		EBP
	lincRNA:chr11:130730240-130745290_F		ZNF587
	DDX46		ADAM9
	A_24_P350307		RUFY2
	XLOC_008632		lincRNA:chr3:184997356-185033531_R
	RPL7P38		RP11-489E7.4
	ARMCX2		TP53BP2
	NQO2		MAGT1
	AGBL3		KIAA0907
	RP11-96H19.1		BEAN1
	TRMT1L		ZNF137P
	PTGR2		BTG1
	XLOC_007635		A_33_P3407691
	A_24_P194934		LOC100505951
	LOC731282		LOC644727
	PRMT1P1		LGMN
	TCEA2		CLPTM1
	KMT2E-AS1		PRKCSH
	SURF6		TMEM87B
	HNRNPCL1		XLOC_002563
	PFDN4		ZNF251
	SNAI3-AS1		NUTM2G
	SPR		AMBP
	ARMC6		RP11-982M15.8
	lincRNA:chr16:88812349-88821799_F		HIVEP1
	CNBP		RP11-326G21.1
	lincRNA:chr17:75082789-75085327_F		LOC158863
	HRASLS		MPDZ
	KDM1A		PHF20L1
	PRMT1		A_33_P3211834
	TOR2A		HR
	UBA2		SLC38A7
	LOC647086		RP11-288C18.1
	THC2577892		ATP11A
	XLOC_l2_012210		lincRNA:chr12:76316708-76327283_F
	HNRNPA0		lincRNA:chr2:47547646-47560546_F
	lincRNA:chr1:121239352-121252352_R		L3MBTL1
	lincRNA:chr8:134375415-134376909_R		RP11-789C1.2
	TRAPPC13		JAKMIP3
	lincRNA:chr13:48450924-48481320_F		LOC442132
	ENST00000423809		EIF5
	APIP		SLC37A3
	RP4-539M6.22		XLOC_l2_005804
	VDAC1		A_33_P3374903
	RPL29P30		lincRNA:chr3:88108419-88178191_F
	PDSS2		NRADDP
	THC2546670		SPRY2
	FAM134B		lincRNA:chr11:110066285-110066727_R
	FAM127B		lincRNA:chr12:41584958-41825333_R
	TNS2		PTRF
	AC008280.3		ENTHD2
[truncated: 1,248 more rows]

## Sheet: 3D Organoids
Supplementary Table 2: Genes representing different groups of the Venn diagram in 3D organoids.
1346 elements included exclusively in "E6E7-Up":	691 elements included exclusively in "Ctr-Down":	973 elements included exclusively in "E6E7-Down":	1234 elements included exclusively in "Ctr-Up":	220 common elements in "Ctr-Up" and "E6E7-Up":	111 common elements in "E6E7-Up" and "Ctr-Down":	390 common elements in "Ctr-Down" and "E6E7-Down":	2 common elements in "E6E7-Up", "Ctr-Down" and "E6E7-Down":	7 common elements in "E6E7-Up" and "E6E7-Down":	92 common elements in "Ctr-Up" and "E6E7-Down":	1 common element in "Ctr-Up", "Ctr-Down" and "E6E7-Down":	3 common elements in "Ctr-Up" and "Ctr-Down":
TCAM1P	GREB1	INPP5D	NEURL3	ATF3	RIBC2	EGFL6	AIF1L	LINC00963	MEG3	RP11-115D19.1	XLOC_l2_013873
SMC1B	RERG	OLFM4	EGR4	CD83	LOC375196	LY6D	ATOH8	SP100	SPNS2		GMDS-AS1
RNF212	SNORA79	ANXA10	PRDM1	EGR2	LMNB1	XLOC_004063		WDR90	MIR29A		PDE4DIP
GPAT2	RP11-462G2.1	XLOC_l2_007424	MIR7-3HG	YPEL1	RDM1	UGT1A8		ESYT3	RNF222
PLEKHG4	MAP2K6	CEACAM5	TNF	CXCL2	HMMR	CYP4B1		TTC28	SNORD114-3
LINC00473	EVPLL	MUCL1	ABL2	GEM	CDKN3	UGT1A6		LINC00173	SNHG23
PRTFDC1	FAM134B	IL33	NR4A3	RRAD	CDCA3	HSD17B13		PSORS1C3	PMEPA1
SYCE2	NEBL-AS1	CHST2	IFNL2	CREB5	SPC25	DCN			PLEKHG5
DACT2	TP53AIP1	HPGD	lincRNA:chr12:66204346-66204839_R	FERMT2	E2F2	C10orf99			INHBA
YBX2	ALDH7A1	TCN1	TNFAIP3	SLCO4A1	GINS2	DAPL1			UBD
PEG10	SOX2	BRINP1	KPRP	VIM	KIAA0101	RP4-813D12.3			PDE4B
ZNF541	lincRNA:chr6:44006347-44033347_F	WDR45	FOSB	SLC7A2	FBLN1	PTPRQ			CAPN14
CDC25B	LINC01546	TFF1	IFNL1	ICAM1	CENPM	NPL			PPBP
SLC16A8	RP1-193H18.2	SCGB1A1	ANTXR2	SMOC1	PRIM1	SNX31			METRNL
SAPCD2	RP11-12G12.7	HSD17B2	MIR4697HG	SMCO2	PBK	SEPP1			LINC00675
TMSB15A	VSNL1	TRIM31	A_33_P3408877	GJC1	OIP5	RP11-47P18.1			TREM1
AK094554	CC2D2A	KRT4	GADD45B	CSGALNACT2	MND1	lincRNA:chr6:14700246-14748171_R			LIPH
KLHL35	RP11-293A21.1	RP11-456O19.2	HSP90AB4P	XLOC_l2_008203	FAM26F	SPINK8			ANGPTL4
TWIST2	CMAHP	KRBOX1	DIRC3	E2F1	BLM	C9orf173			CXCL8
PYCR1	GSTA4	WDR86-AS1	SLC2A14	SH2D5	KIF20A	CTD-3094K11.1			CYR61
PKMYT1	PDK2	PSCA	IL1RL1	IRS2	HIST1H2AI	LINC00114			GJB4
DEPDC1	RP3-439F8.1	LINC00649	lincRNA:chr12:66185548-66186827_R	OSMR	CCNB1	lincRNA:chr9:2683000-2711050_F			PPP2R2C
hg18:lincRNA:chr2:239460050-239536125_F	HSD17B11	CEACAM6	PTPRH	CLDN5	RAMP1	RP11-400K9.4			IFNE
STAG3	XLOC_002133	CPPED1	KRTAP2-3	BIRC3	HIST1H1B	RP11-1094H24.3			EPS8L1
TLX2	C3orf14	SAMD9	lincRNA:chr10:6829847-6830125_F	MAMLD1	POLE2	FMO4			NEAT1
A_32_P152696	MPP2	DUOXA2	ZNF589	TPT1-AS1	ACKR3	MPPED2			LOC100507025
CAND2	EPGN	PIGR	LINC00299	ADRB2	MNS1	ACOX2			STEAP4
KIF4A	METTL7A	ST6GALNAC1	CD274	PMAIP1	KIF15	CYP26A1			F3
XLOC_l2_004817	ASB9	SAMD9L	PRDM8	lincRNA:chr19:53149513-53154883_R	NMU	DYNLRB2			LMO7
DNAJC15	MME	RP11-285E9.6	DUSP2	PIM1	LYPD5	ZNF812			CRCT1
lincRNA:chr2:39197219-39200415_F	HENMT1	LOC440335	IL6R	YOD1	DSCC1	SLC40A1			XDH
RAD54L	XLOC_l2_009539	TFPI	SPOCD1	VGF	CDC7	XLOC_009403			MGLL
APC2	SMIM2-AS1	MAL	PPP1R15A	G0S2	CRIP1	LINC00640			LIF
CDC20	MAB21L3	PAX8-AS1	NR1D1	lincRNA:chr14:71932922-71967297_F	CDK1	VTCN1			CD59
HPDL	TIMM8A	LOC100653193	lincRNA:chr2:181928255-181943030_R	LRRC2	DTL	RP11-44F21.5			TENM2
MTMR9LP	LOC100505874	AP004372.1	LINC00659	CSNK1E	INA	BLCAP			CCNDBP1
LOC728715	MAP7D2	ZNF582-AS1	RP11-400N13.3	lincRNA:chr8:141532461-141536259_R	TOP2A	RP11-430H10.1			FAM110C
CGREF1	MAST4-AS1	ADGRL1	DUSP5	lincRNA:chr2:134962836-134965161_F	ASF1B	MAPT-AS1			TFPI2
CLGN	ZNF552	PADI1	AKAP12	GUCA1B	HIST1H1A	RAB7B			KLF12
CEP55	STOX1	KLK11	XLOC_l2_015202	PLAUR	GINS1	ALDH1A1			TMEM40
PLK1	CCDC34	SNORD114-23	C11orf96	MFI2	DHFR	TNFSF10			STK10
MKI67	RP11-539L10.3	TNFRSF10C	JUN	XLOC_014105	PTTG3P	RP11-11N9.4			KCTD11
GPR19	CXCR2	SNORD114-15	CXCL1	SEMA3B	HMGB2	XLOC_l2_008546			XLOC_l2_015800
LOC100128108	FLJ37035	EPHA4	lincRNA:chr14:101365673-101366049_F	CDH16	CDKN2C	FYB			LTBP1
SGCE	LINC01315	FAM46C	DEFB103B	ARG2	C19orf57	XLOC_000701			PTHLH
KIF14	ATF7IP2	TSPAN1	PLAU	lincRNA:chr13:45942655-45943222_F	CTSF	LRMP			KLK7
UHRF1	STX17-AS1	UPK1B	AC003092.1	NAV2	PINLYP	lincRNA:chr9:34666200-34672975_R			PRSS2
DLGAP5	C1orf53	PRSS23	MMP10	ANKRD36B	FBXO5	XLOC_011944			VAV1
HJURP	XLOC_007348	ABAT	CSRNP1	NUAK2	ZWINT	BBOX1			TGFB1
HAPLN3	XLOC_002111	XG	IGF2	NIPAL4	MAD2L1	KRT15			PLXNA3
SDIM1	MCEE	B3GALT5-AS1	CTGF	PLEKHO1	TYMS	CTB-43E15.2			FLJ32255
KIFC1	GMNN	CAPNS2	LINC00707	lincRNA:chr19:53151411-53151829_R	ITGB3BP	CTD-2325B11.1			RFTN1
BIRC5	STON1-GTF2A1L	LARGE	LOC100507226	AFAP1L1	TTK	lincRNA:chr13:63629474-63649499_F			LOC100509498
LMCD1	FKBP7	ZNF91	IFNL3	lincRNA:chr6:138961057-139020207_R	CENPW	RDH12			WDR66
UBE2C	EPHX2	lincRNA:chr1:142803013-142804254_R	LOXL2	IL36G	CCNE2	RP1-278O22.1			ADGRE2
MEST	PXMP4	MECP2	XLOC_l2_015752	WDR76	BCL2L10	TLR3			GPRC5A
CKAP2L	LOC100131607	TMPRSS2	NPHS1	TRIM47	KIF11	PLA2G4A			SERPINB2
KIF23	SNORA12	CLIC3	NRG1	lincRNA:chr5:38823068-38844393_R	PARPBP	XLOC_005810			CDA
RHEBL1	LYPLAL1	FAM174B	XLOC_006721	PCID2	RFC3	HACD4			MRGPRX3
C1QTNF4	RP11-423H2.3	CEACAM7	ITGA5	MEI1	MCMDC2	FAM206A			CEACAM1
WDR62	AKAP7	CRYM	lincRNA:chr11:33712374-33718199_R	MIR4435-1HG	PCNA	NP1243929			PRSS3
SLC43A3	TMCC1-AS1	COL27A1	lincRNA:chr12:66166633-66206633_R	CDK2	CCL28	BAALC			PPP4R4
PHF19	EFCAB7	MIR31HG	BBC3	RPL37A	C4orf46	CASP1			ALDH1A3
SKA1	PIR	C12orf5	ARID3B	CDKN1C	CHP2	CARD16			FAM222B
GTSE1	STX19	TMPRSS4	BMP2	lincRNA:chr19:53151418-53152966_R	MCM2	MIR99AHG			MISP
RAD51	XLOC_001952	SNORD114-21	A_33_P3359869	ATG16L2	CXorf57	RP11-328K4.1			MMP1
FANCA	UBXN8	MAFIP	KLF7	SLC25A25	FANCL	HAGLROS			A_33_P3240078
APOBEC3B	KLHL13	DUOX2	RUNX1	ADAM8	LRRCC1	PART1			AHNAK2
FAM72A	C17orf97	EPDR1	ADCY7	lincRNA:chr14:71927902-71939072_F	HMGN2	XLOC_001398			KLK12
SYCP2	lincRNA:chr2:74193717-74210392_R	LCN2	MACC1	PLEKHG2	TYMSOS	GSTM4			CCNA1
PIF1	lincRNA:chr11:130467065-130478238_R	HES2	XLOC_002872	FGFR1	KIF18A	NME5			KLK5
LYPD6	SCARNA10	PNLIPRP3	EDN1	PBX4	XLOC_014103	TPRXL			MYEOV
MIR9-3HG	RGMB-AS1	ADGRL2	DKFZp451A211	CLMP	ATP6V1G2	ACSM1			SEC14L2
XLOC_l2_014504	AC068499.10	SMIM5	MYLK	TSPAN4	PCSK1	ART4			KRT6B
TROAP	ACSS1	NUTM2A	CDCP1	MIR4435-2HG	RAD51AP1	lincRNA:chr1:46985688-46997737_F			SLC6A14
NEK2	RGS9	TMPRSS11D	OVOL1	ITPR3	DLEU2L	SMAD5-AS1			LOC644450
MEIOB	C11orf71	SERHL2	TNFRSF25	ANKRD36	MSH2	TRIM22			SPRR1A
DIAPH3	LINC00959	SAA4	lincRNA:chr15:89032571-89042596_R	PLAT	CBR3	CCDC60			DHRS9
MTL5	ACTL10	XLOC_010813	IGF2BP2	XLOC_000495	SCARNA23	ALDH3A1			XLOC_005173
MCAM	CECR5-AS1	STRA6	A_24_P358305	LRFN4	SOHLH2	FAM198B			KRT14
BUB1	AY326463	WNT5A	RSAD2	ENO2	CENPP	PPP2R2B			HTR7
CDCA5	SLC9A9	ENTPD3	ADAMTS1	lincRNA:chr12:32553858-32653233_F	KATNAL2	FGGY			A2ML1
SPC24	LINC01341	ABCA1	BCL9L	CHAC1	CKLF	ACE2			SHC1
TACC3	GCSAM	lincRNA:chr15:25279777-25281631_R	XLOC_l2_000735	RAPH1	ENST00000450495	PCP4L1			SPRR1B
CCNB2	FAM65B	SNORD114-9	lincRNA:chr3:194190336-194206820_R	TRIB3	RPP30	ADH7			CDKN1A
KREMEN2	TMEM14A	TNFSF9	EGR3	PCNXL4	TRMT5	ATP1A3			BASP1P1
FAM64A	GXYLT2	SLITRK6	FOSL1	SPRR2E	ZNF695	WNT10A			LCE1C
IQGAP3	A_33_P3213134	IVL	CCL5	lincRNA:chr4:2556227-2614827_F	HCG18	TFF3			CES1
CDCA2	AC005076.5	KLK10	TMEM88	MET	TCEA3	MGC32805			CLEC12B
TK1	KBTBD3	ZNF365	GK	A_24_P84608	NPNT	SPAG17			lincRNA:chr8:53627372-53637572_R
ARHGAP11B	PRKAG2-AS1	SPTSSB	LCE3D	lincRNA:chr14:71931695-71933297_F	A_33_P3354296	LINC01564			SGPP2
GRIN3B	RPL23AP76	IGFBP3	ABLIM3	IFIT2	SCARA3	BLNK			XLOC_l2_006665
LEF1	RP11-367J11.3	PLAC8	EFTUD1	UPP1	HAUS1	SNORD116-6
PSMC3IP	MEGF10	PCDHB5	A_33_P3255056	PSMD10	ENST00000457049	ENPP5
ZYG11A	TP53TG1	C1orf116	ECM1	AXL	CKAP2	lincRNA:chr15:69962468-69988087_R
RECQL4	VAV3	PCAT6	CSF2	LOC145474	GLS2	PLA2G10
CIT	TRAPPC6A	SH2D1B	TRIB1	SH2B3	SLC2A5	COL5A2
THBS2	SCARNA8	MIR22HG	lincRNA:chr7:130528285-130800860_R	NOD2	RAD51C	ETV2
SKA3	STAR	XLOC_010933	lincRNA:chr1:205404902-205417676_R	CBS	ASCL2	ZSCAN31
CDCA8	STON1	RP11-510J16.5	DOCK9	KLF11	SHMT1	XLOC_l2_013293
MYBL1	C9orf116	SYNPO	PLEKHN1	lincRNA:chr12:32643656-32644083_F	CCDC57	AC018816.3
CENPA	HMGN3	SDK2	MACF1	TMTC1	RAB26	SLC39A2
CENPE	RP11-59J16.2	NEFH	KLF6	XLOC_013763	VASH1	LOC100653206
AURKB	SNORA11C	VPS37D	ZSWIM4	FRAS1	RP11-181C3.1	lincRNA:chr5:141732516-141745491_R
TICRR	A_33_P3519223	KRT23	A_33_P3280502	NPIPB5	TXNDC16	lincRNA:chr3:112308735-112318605_R
BUB1B	RP11-745A24.1	AC004791.2	lincRNA:chr17:62761217-62762236_R	KMT2A	CRNDE	lincRNA:chr9:23671778-23672397_F
CPT1C	SAMD13	BNIPL	CXCL3	AK054980	AADAT	MAGEH1
HIST2H3A	CHCHD10	XLOC_l2_010063	SLC20A1	MMD	lincRNA:chr14:23769122-23770427_R	RP11-597D13.9
PRC1	SNORA74B	GPR137B	NPLOC4	RTKN2	LHX6	PLIN4
ASPM	NRG4	ZNF135	lincRNA:chr7:130589527-130590094_R	ATP2C2	CD302	FRY
ORC1	AK075182	VMO1	ETS1	lincRNA:chr3:171506056-171528740_R	APCDD1	GTDC1
CHDH	ZNF436-AS1	TP53I3	HIVEP2	HMBOX1		SYNPO2
TMEM255A	NUDT7	LINC01468	MLLT4	FAM101B		ITM2A
CDT1	TCF4	ANXA9	QKI	EPOR		PROS1
MYBL2	CYB5RL	SNORD114-28	HOXB9	GPR179		PRAC1
CENPF	STK31	CECR1	ITGA2	ENST00000399967		lincRNA:chr11:102257165-102265615_F
FADS1	MIR762HG	SNORD114-26	RAPGEF3	SLC7A11		lincRNA:chr9:133230324-133233284_R
PRR11	lincRNA:chr3:183171434-183173226_F	CELF2	RP11-138A9.1	BC041650		ERICH5
CHEK1	MGST2	FLG	MAP3K9	TIAM2		SDSL
XLOC_l2_014191	SCARNA15	FCGBP	ARHGAP29	GAS2L3		XLOC_003386
TPX2	NDUFC2	APOL2	lincRNA:chr1:200331904-200332270_R	LARP6		AKR1B10
KIF2C	RGL1	ERN2	SLMAP	RPA4		XLOC_l2_005415
HLF	FBXO16	RP11-776H12.1	ZFP36	SLMO1		AKR1B15
NUP210	A_33_P3324409	MYL5	DOCK5	ZAK		RP11-115H18.1
CDC45	MMAA	ANKRD35	LMTK2	ICAM5		RP11-109J4.1
POLD1	XRCC6BP1	FMO2	C9orf106	SRGAP2		CFH
SALL4	KLLN	GBP3	CDC42EP2	lincRNA:chr2:37980796-38016431_R		KLRF1
ESPL1	LINC01234	CYP2S1	BMP6	LOC100507918		SNORD116-11
KCNS1	LINC01010	SNORD114-22	SKIL	SPRR2A		EFCAB10
MCM5	SESN1	NDRG2	FSTL3	GPR161		SNORA11E
GOLGA2P5	RP11-240E2.2	KLK8	ABTB2	IL17RD		MYOM2
ENST00000356370	FAM50B	S100A9	STX1A	LINC00319		RP11-379K17.4
SPAG5	ATXN10	EHD3	CCNG2	WFDC21P		lincRNA:chr11:3402374-3408174_F
DOK1	DYNC2H1	SAA2	HMGA2	LAMA5		SCARNA16
SMC4	lincRNA:chr2:120459730-120511405_R	MUC21	SERPINE1	ENST00000528268		CFHR3
FOXM1	CYP2U1	CXCL17	lincRNA:chr1:208039465-208042417_R	PAQR5		HSPB3
CENPK	RP5-1024G6.5	NBEA	RASSF8-AS1	GJC2		CARD18
RRM2	NELL1	GJA1	SPRY2	SPRR2D		GSTM1
NDC80	DNAJC19	APBA1	TSC22D2	LOC142937		HEATR7B1
MYO19	SCARNA18	TMEM91	lincRNA:chr4:108746776-108807351_F	ITPR2		PKIA
BRCA1	SNORA2B	LPCAT4	GRB10	CPNE7		CARD17
RNF157	BHLHB9	SLC39A11	FOXD1	N4BP2L2-IT2		FLJ36000
NUSAP1	XLOC_012895	CRNN	XLOC_007753	ADM2		lincRNA:chr4:90602655-90605092_F
POLQ	FBXO4	HSD17B1	TMEM158	FJX1		RARRES3
A_19_P00802201	GATM	lincRNA:chr7:155188114-155206289_R	EGR1	DUSP1		LUM
NEURL1B	BMP7	SLC16A4	KCNG1	PDS5A		XLOC_009207
A_33_P3276062	SNRPE	HID1	SPSB1	PLD1		GBP6
LGSN	TSACC	SNHG14	AMOTL2	GPR68		NTRK2
A_19_P00810205	LINC00853	SLIT3	BLACAT1	DUSP5P1		GSTM2P1
CENPN	RP11-178L8.7	RSPH1	PLEKHM1	PLCXD1		MOCS3
CDC25C	RP11-88G17.6	BTG2	MAFK	PVR		lincRNA:chr15:25332807-25334252_F
CASC5	RP11-12K11.2	COL18A1	STX2	A_33_P3225983		NP105946
NGEF	AC010980.2	TMEM229B	WWC1	PCSK9		lincRNA:chr3:36919496-36994321_F
WFDC2	CCDC3	ADA	XLOC_l2_005438	lincRNA:chr6:114722782-114743483_F		MAFA
EXO1	SDHAF3	SERPINB7	LY6K	NRIP3		CROT
TCF15	SDPR	A_33_P3286162	SOCS1	lincRNA:chr13:33888375-33923550_R		RARB
CCNA2	GPX8	XLOC_007377	PARD6B	ANKRD33B		lincRNA:chr21:16633404-16851904_F
RORC	XLOC_005748	LOC100509175	SAMD4A	KLF17		GPER1
RBL1	UQCRB	SYTL2	GPSM1	DOT1L		LINC01088
XLOC_l2_003293	FCER1G	ANKRD29	NFKB2	RP11-203H2.1		TSPAN10
MELK	EXTL2	RPH3AL	SLC12A7	COL12A1		AP000688.29
ATP2A1-AS1	LRRIQ3	C16orf45	TRIO	INSIG1		RP1-313I6.12
ASNS	KANSL1-AS1	PTPRN2	RASAL2	TNFAIP8L1		XLOC_l2_007731
ESCO2	HOGA1	SPRR3	MYADM	OXTR		lincRNA:chr3:13093175-13147525_F
XLOC_008233	HMGN5	SORBS2	CYP27B1	M15530		AKR1C4
EPCAM	LAMTOR5-AS1	GCNT3	PPARD	NR4A2		C14orf37
C8orf88	TRANK1	XLOC_013364	DCBLD2	GPR182		AGR2
GSG2	CAPS2	WISP3	PPRC1	SOCS2		XLOC_l2_007456
PID1	ZNF658	ADGRF1	CASC7	IL37		C5orf58
CSRP2	LOC100507376	XLOC_013921	PTGER4	BAIAP2L2		lincRNA:chr7:22603825-22723450_F
PKN3	PLSCR4	IGFBP6	DSC2	ZNF165		SERPINB11
TRAIP	RP11-367G18.1	TSPAN31	LAMC2	RP11-488P3.1		UVSSA
TIMELESS	LINC01431	PLBD1	SOCS3	SPRR2C		MMP7
SHCBP1	SLC43A2	ZNF563	TPM4	PTPRC		MIATNB
SGOL1	FLJ16779	GRHL3	SBNO2	JOSD1		PHEX
FANCE	PLCE1	ZNF157	ENKUR	SARDH		CRABP2
UCHL1	THC2546670	lincRNA:chr20:23121750-23135225_F	OR8G2	LOC100506267		FAM3D
COPG2IT1	CH507-39O4.2	TRNP1	PIK3CD	SOX13		ADPRHL1
PSAT1	NREP	SLAMF7	LOC100505787	SLC39A14		RMDN2
FKBP10	TAF9B	PRDM13	DDRGK1	MT1E		SNORD116-12
PM20D2	ENST00000407600	VWA7	KLHL21	RP11-37B2.1		RP11-443B7.1
ANLN	XLOC_l2_011649	SNORD114-5	KDM6B	lincRNA:chr2:200984605-201020245_F		SNCG
MDC1	A_33_P3343394	CNGA1	PRSS8	RIMKLB		KRTAP1-3
AURKA	NDUFB5	SUGCT	RHBDF2	KLK1		XLOC_006188
MTFR2	SELENBP1	EPHB6	ARHGAP27	FAM129A		OR51F1
THC2520108	OMA1	SP140	NKX6-3	LOC284561		ZNF192P1
GAS1	DEPTOR	CEACAM3	TNFRSF6B	XLOC_009382		LFNG
JADE1	DEPDC7	CAB39L	THC2719035	PAQR4		RP1-124C6.1
CBX2	BCKDHB	ADIRF	LAMB3	A_33_P3241596		CLDND2
ZMAT1	SETD9	S100A4	KDM7A	ITPKA		GSTA5
TCF19	ALDH5A1	LINC00662	ERRFI1	lincRNA:chr10:92926932-92928686_F		USH1G
lincRNA:chr3:108262135-108268435_R	FABP5P10	XLOC_007992	LOC440896	CTH		DPEP3
FLJ43315	LINC01451	RASIP1	MAST4	GPRIN1		SNORD116-19
CSPG5	FGFR2	AC006483.5	AC016831.7	TMC5		IFITM10
KNTC1	TCEAL1	CYSRT1	XLOC_l2_009883	RP11-359P5.1		XLOC_l2_001496
FANCD2	LINC00683	lincRNA:chr16:88373799-88386199_R	DUSP10	RP11-307E17.8		SH3BGRL
MFI2-AS1	POU2AF1	LOC100233156	THC2555583	LOC57399		ZFP36L1
IL22RA1	lincRNA:chr8:142273943-142316018_F	SNORD64	AJAP1	MTHFD1L		ADGRV1
ZNF239	HMGN2P20	KCCAT211	PLK3	AC007386.2		WNT4
lincRNA:chr5:150324533-150326042_R	CEP162	AC002454.1	RP11-686F15.2	VPS18		lincRNA:chr12:97866326-97868402_F
C11orf85	FAM173B	CST5	DUSP4	RP11-783L4.1		ALOX5
TMEM121	LIPT2	BAALC-AS2	SLC5A1	C3orf67		lincRNA:chr10:43471994-43482194_F
FANCI	LOC100131581	lincRNA:chr5:93440069-93451144_F	IL13RA2	SEL1L3		CLCA3P
STIL	AMTN	ICAM4	RAB11FIP1	ZNF598		RAET1E
A_33_P3333187	SETMAR	FAM25A	LOC100507803	lincRNA:chr14:61529972-61553247_F		XLOC_005939
CDC25A	A_24_P92267	SNURF	USP43	THC2524986		PTH2
PHGDH	RHOU	CARD6	PER1	MAP2		PLA2G1B
RAB42	NFYC-AS1	SLC35F3	BAMBI	LINC01290		lincRNA:chr1:94266387-94278537_F
SLCO2A1	LOC100507336	A_33_P3286481	TICAM1	LIMS3-LOC440895		XLOC_010326
CENPO	SUSD4	SNORD114-20	lincRNA:chr19:52576813-52598581_R	lincRNA:chr3:195418384-195419180_F		lincRNA:chr11:86624442-86624859_R
ARHGAP11A	A_33_P3210975	EEF1A2	CCDC108	IFIT1		lincRNA:chr6:113694157-113705157_F
HSPA2	LOC100507265	RAB11B-AS1	GJB3	PP12719		HIF3A
NUF2	CRYZ	SULF2	RP11-379B18.5	lincRNA:chr8:6554042-6564617_F		LINC00969
CCDC28B	GLT8D2	PODNL1	PVRL4	NFIC		XLOC_006680
MCM10	ENST00000427872	XLOC_l2_015628	C15orf52	STEAP1B		C10orf32
LAMP3	ZNF850	EDA2R	IL1A	IFITM1		lincRNA:chr4:24807052-24813177_F
THBD	GAMT	APOL1	APOBEC3A	PI3		RILP
PSIP1	MSRB1	APOBEC3F	NFKBIE	WHSC1		VNN2
RFC4	CKB	MIR34A	IL4R	RP11-521D12.1		XLOC_l2_013056
MESP1	HLA-DMA	MAGED2	LOC100506860	APOL6		A_33_P3267150
LOC442028	CHRNA6	ULBP2	ULBP1			lincRNA:chr2:218574905-218583393_F
CDCA7	ABHD6	CYP2B6	MXD1			RP11-458F8.4
FAM159A	SMCO4	C9orf16	IRF1			KRT32
XLOC_001406	A_33_P3346046	C2orf54	PPP1R3B			RP11-774O3.3
MOCOS	ALOX12-AS1	LYPD3	LOC100505930			LOC100652804
HSD11B2	TRAM2-AS1	PDE9A	SH3TC1			S100A12
MCM6	TMEM37	CXXC5	ISG20			ENST00000431767
ERVMER34-1	lincRNA:chr21:43099535-43117496_R	CCND2	KIAA0754			LINC00923
INPP5F	DNAJC27-AS1	MFSD1	MAFF			MAF
TEX19	TGFB3	SNORD116-26	PRSS22			RP11-320N7.2
ROBO3	SCARNA11	CCDC69	IER3			EVX1
HIST1H1D	CLU	MSX2P1	TNFRSF10A			DUSP13
CNTLN	KAL1	GM2A	PTPN1			XLOC_l2_010854
LOC644189	C4orf33	KRT8	MUC4			KLK13
SLC29A1	CYP4X1	lincRNA:chr5:32532143-32543121_F	MPRIP			CD36
CLSPN	ZNF815P	MMP24-AS1	AFF1			lincRNA:chr6:44052354-44052747_F
NCAPG	LXN	BC030764	ITPRIP			RPL23
P2RX7	C7orf55	S100A3	LRRC8E			XLOC_006200
EMC3-AS1	PIN4	SESN3	C6orf141			CLCA4
HIST1H3B	SNORA11D	COL6A1	FAM83G			SERPINB3
CENPV	C9orf9	SNHG18	ZBTB43			RAB15
DDX25	lincRNA:chr6:73983629-73998029_F	lincRNA:chr2:224569352-224588757_R	SPEN			LOC100506689
NT5M	EFCAB11	C3	HCAR3			PPP1R16B
RACGAP1	SNRNP25	TMEM45A	IL32			SVOPL
GRIN2C	TCTN1	LINC01018	THEMIS2			HLA-DQB1
HIST1H2AL	TCEAL8	ZDHHC24	ARID3A			MRVI1-AS1
MCM4	ANKRD2	CHRM3	lincRNA:chr7:130619611-130620827_R			lincRNA:chr12:4802364-4808389_F
CENPH	lincRNA:chr2:120443455-120452280_F	TEKT4	lincRNA:chr7:130781997-130782621_R			LOC285095
XLOC_l2_015849	SNORA36A	ASIC4	ELFN2			GPRC5D
CENPU	ABCC6	RP11-356J5.12	ITGB4			AP002856.7
HSD17B6	IRAK1BP1	DEFB1	ITPKC			XLOC_012371
PROCA1	RP4-533D7.5	FAM84A	TMEM255B			GPX2
C16orf59	FAM83D	LOC100507420	ASB1			CYB5A
CCDC18	CHPT1	PRKCB	FZD8			KIZ
MCM7	PPP1R3C	BCAM	GPR153			RP11-663N22.1
EDN2	THRA	FGF1	EFNB1			lincRNA:chr10:134136360-134144210_F
C18orf54	SCARNA13	lincRNA:chr10:80112419-80123044_F	GALNT6			XLOC_012586
TIMP4	PBX1	SH3BGRL3	SLC20A2			LINC01550
FBXL16	DLEU1	HIST1H2AC	ZNF710			SYNGR1
LY75	GGACT	UPK3B	FMNL2			CLCA2
SLFN13	ADAL	lincRNA:chr4:7132149-7143349_F	MICALCL			CTSO
HAUS5	RP11-410N8.3	LINC01506	XLOC_001788			FAAHP1
TMEM52	CCDC176	SLC25A20	C2CD4A			BTN3A2
SECTM1	RNU12	FAM107A	CSF3			POMC
WDHD1	TERC	RP11-490O24.2	SH3D21			lincRNA:chr6:56809416-56818656_F
FBXO43	RP11-464C19.3	FCRLB	NBPF15			ZNF503-AS1
EME1	UQCR10	TNFRSF14	LINC00511			PTPN20
KDELC2	LPAR6	ST6GALNAC2	DENND3			XLOC_005338
LINC00882	CERS3	FAM63A	RP11-462L8.1			lincRNA:chr3:50266021-50271246_R
UBE2T	OLFML2A	MGP	IRAK2			lincRNA:chr18:43652652-43662027_R
MLF1	A_33_P3397433	NANOS3	AF127936.7			XLOC_009428
NSUN7	LOC100271836	SEMA3C	SEC14L1			DKFZp779M0652
C14orf80	lincRNA:chr4:15657202-15695627_R	XLOC_003226	CAPRIN2			BMS1P6
RP1-118J21.25	IL20RA	HCG22	IER2			HCST
CDKN2A	CACNA1C	CNFN	TFAP2A			SPTBN5
FANCC	PDPN	RP11-332J15.1	KIAA0226			LIPN
ATAD2	RP11-192C21.3	APH1B	AGPAT4-IT1			LZTS1
MCM3	ACADM	TP53TG3D	LOC100131774			lincRNA:chr18:34368655-34369089_R
FEN1	HRSP12	FKBP1B	LEMD1			NDN
DNMT1	WNT3A	FAIM2	OSBP2			RP11-309J13.1
TEAD4	OR5L2	SP110	lincRNA:chr2:9712799-9722024_F			RP11-21B23.2
FGF14-AS2	SLC25A12	XLOC_013282	XLOC_l2_001134			A_33_P3423845
DNALI1	RP11-43F13.1	SLC16A13	MB21D2			LINC01563
FAM72D	GPD1L	BCAT1	CEBPB			DKK3
PLK4	lincRNA:chr7:115939389-115975339_F	RP11-64C12.8	CLDN4			LINC01478
CEP152	XLOC_013950	OR7E12P	SIK1			CARM1P1
HELLS	MAFTRR	FLRT3	ANKLE2			LINC01630
RMI2	PRAME	CYP27A1	MNT			BTN3A1
XLOC_005918	YPEL4	SNORD116-29	EPHA2			Q5D1D6
SULT1E1	A_33_P3322504	A_24_P126741	JUNB			GIMAP2
FOXRED2	C12orf60	RPS14	TSSC2			SPINK5
EZH2	FAM127C	THRB	STK40			XLOC_004253
EID3	YY2	HSPB8	ZBTB46			NAP1L2
EBF4	RP11-712B9.2	TP53INP1	RNF19B			A_33_P3263747
PODXL2	LINC01588	lincRNA:chr6:79555431-79563106_R	CNST			CCDC160
XK	ZBED5-AS1	ZSCAN18	FNDC4			lincRNA:chr3:112315643-112316945_R
MXD3	C9orf152	SPDEF	RELB			RPS29
BARD1	KRT1	CST3	RP11-65J21.1			SERPINB4
ELOVL3	IMPA2	ZC4H2	MCL1			RP11-275H4.1
NCAPD2	RFESD	AF131217.1	C16orf52			lincRNA:chr1:207971227-208042127_F
RNASEH2A	GIN1	AKR1B1	NT5E			FAM138A
LOXL3	RP11-452F19.3	CASC9	CXCL5			RP11-557H15.3
RP11-303E16.2	HADH	LOC645166	LSMEM1			LINC01389
AC097724.3	TATDN3	SPINK4	XLOC_000914			lincRNA:chr7:106224664-106257564_F
RAB3GAP2	PAQR3	ARMCX6	ITGA6			lincRNA:chr7:102025498-102034795_R
FADS2	CLUAP1	MECOM	A_33_P3408227			NOSTRIN
lincRNA:chr10:67332969-67346819_F	GMFG	SLC12A6	NKD2			LINC00176
MTHFD2	XLOC_l2_000727	ZFPM2-AS1	ATXN1			lincRNA:chr14:35749974-35756874_F
GNG4	lincRNA:chr15:70543146-70563646_R	PFKL	LOC440570			LILRA6
LOC100507378	GLIDR	RP11-693N9.2	lincRNA:chr21:30749379-30901454_F			FHL1
OSBPL6	C6orf52	IDS	CD675678			HOXD-AS2
TMPO	CTB-167G5.6	LOC338667	BCAR3			LOC100128593
C17orf53	ADH5	TM7SF2	NABP1			PLIN2
THC2676284	KLRC3	MSMB	RNF43			LRG1
RP11-381E24.1	C11orf1	APOBEC3G	SLC38A2			SEMA5A
DNMT3B	TP53	PDZRN3	LUZP1			XLOC_013949
E2F8	lincRNA:chr14:96507172-96661947_F	GATSL3	LINC00520			CTD-2233C11.2
CA9	SCARNA14	lincRNA:chr8:90762328-90767404_R	NAA35			RTP4
RMI1	RP5-1120P11.4	ENST00000416179	TPPP			RP11-511B23.2
CHAF1A	ARRDC3	AC007392.4	EMP3			LINC00475
A_33_P3404221	ZCCHC18	AGAP3	lincRNA:chr4:53611978-53617521_F			CXCL14
FAM53C	XLOC_005946	lincRNA:chr8:37258592-37350868_R	AGPAT9			RP11-696N14.1
ADCY3	SLC1A3	VSIG2	XLOC_l2_011118			KMT2E-AS1
DCLK1	SPEF2	PLEKHB2	LBH			SNORA11
SERTAD4-AS1	lincRNA:chr1:121239352-121252352_R	OR2M7	A_33_P3313652			PHYHIP
HIRIP3	LZTFL1	XLOC_004842	ATAD3B			SSTR3
IRAK1	A_33_P3407230	MOCS1	PTPN12			UPK1A
SMKR1	LOC100127909	LINC01605	USP36			GPR160
KIF22	TSGA10	ARRDC4	SPAG9			TM7SF3
TCF7	TAPT1-AS1	MROH3P	lincRNA:chr7:77278214-77303939_F			XLOC_011590
RCCD1	CLDN8	lincRNA:chr1:41956288-41971088_R	C8orf60			AATBC
TRIP13	XLOC_003904	lincRNA:chr6:41014072-41020197_R	SMTN			RP11-513G11.4
SYNM	PRMT6	TTC39A	DOCK4			LOC100652777
RP11-276H19.2	RP1-60O19.1	BANK1	LDLR			BCAS1
TUBGCP3	FAM47E	VAMP3	CORO7			A_33_P3388527
FZD2	SRP54-AS1	PCDHB14	IRF7			lincRNA:chr19:42774860-42784435_R
C5	C9orf3	KITLG	lincRNA:chr12:32597733-32653233_F			RP1-266L20.2
KAZALD1	CLYBL	PPAP2B	CLMN			RP11-392P7.6
PTTG1	lincRNA:chr2:113550079-113572454_R	VGLL1	ZNF385C			XXbac-BPG308K3.5
HIST1H2AG	ABHD12	LOC388242	AF289615			PFDN6
SPARC	HIBCH	IYD	LAMA3			HS3ST6
KPNA2	LINC00476	LOC100652887	CAMSAP2			DOCK8
TTN-AS1	MRAP2	OAZ3	FCHO2			SOSTDC1
LBR	TTC30B	ZNF784	GADD45A			HRASLS2
DHDH	MYO1F	SPESP1	lincRNA:chr14:101396955-101397357_F			RP13-895J2.3
ATAD5	RBP1	FZD10	XLOC_007832			AC004870.4
CCDC150	SMARCA2	PLK2	TGFB1I1			lincRNA:chr3:36985666-36986208_F
DDIAS	SMIM10L1	PSAPL1	PRO0628			AC008154.4
PRRT4	TAF1A-AS1	MAP1LC3A	ZBED2			RP13-259N13.2
LIG1	RAET1E-AS1	LY96	MTSS1			lincRNA:chr16:11481046-11484311_F
CHTF18	XLOC_l2_013267	CLTB	STARD13			HMGCS2
TNS2	CRIPT	GYS1	HBEGF			XLOC_005944
CHAF1B	ATF7	APOL4	ARHGEF28			XLOC_005915
CD70	TMEM144	STAT4	CHD2			FBXL13
NEIL3	PECR	TSPYL5	MYO9B			GSTM2
CTD-2206N4.4	COA5	XLOC_000379	lincRNA:chr15:72628696-72635071_R			WDR63
LOX	C2orf76	FABP6	THC2642375			ANKDD1B
XRCC3	RCBTB2	PRSS57	PROSER2			CYFIP2
HCN3	NIPSNAP3B	lincRNA:chr8:128174180-128181362_R	TOP1			lincRNA:chr15:96837321-96859646_R
MSH5	SMIM4	RHBDD2	HIVEP1			SERPINB13
MCM8	LIPM	LMO2	NPC1			LINC01213
RCOR2	KHDC1	LINC01233	RP11-161M6.2			MARCH8
ACOT4	CTD-2024P10.2	ENST00000369161	DENND2C			lincRNA:chr18:74178337-74203637_F
ROR2	hg18:lincRNA:chrX:114862297-114999475_F	ALOX15B	ZNF212			SNORD116-27
lincRNA:chr4:53608718-53617782_R	GPR155	PHLDA3	GNMT			FAM3B
HIST1H4L	MARC2	B3GNT8	XLOC_002821			XLOC_l2_007931
BRCA2	LOC100506922	ZNF846	TMCC3			PALM
ALDH1L2	SNORA62	ZFP57	PRO2852			SNORD116-4
E2F7	NMI	RPL27A	JMJD1C			FUT7
LOC541473	WNT6	lincRNA:chrX:7916450-7926700_F	OCLN			lincRNA:chr8:134375415-134376909_R
WEE1	IDH1	CSH1	B3GNT5			NNAT
HIST1H3F	RP11-146F11.1	lincRNA:chr5:10217425-10223699_R	IGSF9			GALNT9
A_33_P3385351	lincRNA:chr5:43048118-43053793_F	PRKACB	BCL2A1			XLOC_013696
NUP62CL	NIPSNAP3A	XLOC_008151	RP11-367J11.2			LOC100128869
KCNIP3	ALAD	INSL3	PHC2			CXCL6
PTTG2	LOC100507351	ANKRD42	PLEC			STK24-AS1
ABCA3	CBR1	MUC20	AIM1L			ITIH2
ENST00000542925	AE000662.93	STXBP5-AS1	lincRNA:chr14:101472355-101473369_F			XLOC_012151
TRIM65	lincRNA:chr5:27050368-27625243_F	GJB5	TGFB2			RP11-124G5.3
DDX11	lincRNA:chr10:47041819-47063144_R	SYNGR2	PHLDA1			AC079630.2
DNAH11	DHRS4-AS1	MAP9	RNASE7			XLOC_000167
KCNN4	ZHX1	HOXB13-AS1	CLCF1			XLOC_012103
DLL3	COLCA2	SNRPN	FNIP1			XLOC_005633
KCNQ5-IT1	HINT2	lincRNA:chr4:74910186-74948161_R	FRYL			CNR1
MICB	RPL7P12	lincRNA:chr7:66804290-66833365_R	ABCC3			RP3-399L15.1
AC093901.1	SNORA13	ARHGEF10L	FUT3			RP4-551N11.1
LOC100288637	C9orf24	PRR15L	IL17C			XLOC_007082
FAM111B	SNORA11B	TRIM13	CDKN2B			LINC00598
NCAPH2	lincRNA:chr14:96548697-96561747_F	PRRG2	CHST6			BDNF
CIDEB	RP11-126K1.6	DNAJA4	OSBPL3			DNAH10
DEPDC1B	FBP1	ARL14	SAT1
lincRNA:chr9:14316575-14324575_R	lincRNA:chr7:55526931-55538319_F	lincRNA:chr10:80015019-80026137_R	HAS3
TUBA1B	SNORA67	ZNRD1ASP	CFLAR
CERS1	HSDL2	NCCRP1	A_33_P3211834
NRM	XLOC_005590	ZNF816	XLOC_006153
LRP4-AS1	lincRNA:chr11:47623024-47633724_F	TAF7	LOC100190986
MARC1	C15orf65	SYT7	XLOC_009911
SGOL2	PRADC1	MUC16	lincRNA:chr12:66191931-66192327_R
SMC1A	CA11	WASH3P	SGMS2
SLC46A1	XLOC_000019	C10orf54	lincRNA:chrX:45645408-45645654_R
PDE7A	CASC1	UNC5B-AS1	lincRNA:chr17:62761200-62761742_R
RFC5	DUX4L9	HIGD1A	ATP13A3
A_33_P3416414	TMA7	MYCNOS	LINC-PINT
NASP	CTA-293F17.1	APOBEC3C	SMG1
LINC00957	CTD-2366F13.1	ENTPD7	ZXDB
FAM184A	EPN3	LINC01204	UGCG
RDH5	LSM3	PLCB1	SLC26A9
UGT8	RP11-469N6.1	CDK6	GDF15
FAM161A	APITD1	MTRNR2L3	ARPC4-TTLL3
CCSAP	A_33_P3335576	CUX1	FAM83B
CMTM1	RP11-66N11.8	lincRNA:chr1:201592177-201616627_R	LRAT
STAMBPL1	DHFRL1	lincRNA:chr10:101192360-101200085_R	DR007930
H2BFM	LOC100507316	LOC100129447	SLC25A37
TONSL	SCARNA22	LMTK3	PXN
TDRD9	HEXIM2	PPP1R1C	MTHFD2L
DLX5	GPNMB	XLOC_l2_001086	EDA
HAUS8	LOC100506639	VGLL3	PPP2R2D
MMS22L	SCARNA1	KRT13	RP11-360F5.3
ZBED6CL	RP5-827C21.4	TGIF1	XLOC_004603
ORC6	SLC44A3	LDHD	XLOC_l2_009285
PHOSPHO2-KLHL23	LINC00885	ZNF610	EPHB3
PPM1N	LINC01006	RGS2	NUPL1
MGA	SMARCD3	PRICKLE1	MAPKBP1
SAPCD1	OSGEPL1	ZNF404	EHD1
SMC2	MAN1C1	RP11-356J5.4	LOC100130876
HIST1H3D	XLOC_013957	TMPRSS11E	XLOC_008559
MANEAL	SNORA23	KANK3	TMEM44
lincRNA:chr21:37790605-37795730_F	SPHAR	TP53TG3	TJP2
CCDC109B	PXN-AS1	ACADSB	XLOC_001591
MFGE8	DBT	XLOC_l2_003757	HERC4
PLXND1	PDCD4-AS1	PRAF2	CCL20
GINS4	LYRM2	B4GALT4	ATP2B4
TEX21P	LYRM5	OR7E14P	TM4SF19
BOLA3-AS1	PDCD4	ZMAT3	GLIS2
KANK2	AC074286.1	DNAJC30	PHF20L1
C9orf40	AC007773.2	DUOX1	XLOC_000390
C2orf48	THYN1	THC2686826	RP11-10J21.4
ARHGAP19	CHADL	TNFRSF21	CECR2
lincRNA:chr10:67330944-67543094_F	A_33_P3382125	KRT33A	TRIP10
PRELID2	SAP18	lincRNA:chr21:37790605-37795730_R	NR3C1
FANCG	RP11-150O12.6	TMEM159	RHPN2
RINL	XLOC_l2_008009	FBXL6	LRRC8A
RRM1	AC007679.4	SYTL1	FGFRL1
CDCA7L	ZNF32	LGALS7	CAB39
PSAT1P3	OSCP1	GABRP	KRT80
USP1	UBAC2-AS1	MTRNR2L10	MGEA5
CEP131	FOXD2	A_33_P3365963	XLOC_009181
FANCB	S1PR5	lincRNA:chr2:241928152-241929111_R	lincRNA:chr1:24033913-24039563_F
STMN1	THC2705386	ZNF880	ZFYVE9
ZGRF1	KLRC4	SSH3	NRCAM
RIMBP3	ALDH2	FBXL7	SLC39A13
RP11-680F8.1	XLOC_013461	OSTM1	WNT7B
lincRNA:chr4:120392402-120404152_F	NAP1L5	PLEKHH2	TNNT1
XRCC2	SNORA48	SLC37A1	CXCR4
AK027667	XLOC_010952	TREM2	XLOC_008005
SNX32	ADD3	SLC4A1	SH3RF1
LOC100131289	lincRNA:chr5:44826668-44836868_R	AZIN2	SLITRK4
SUV39H1	ADAD2	RP11-993B23.3	lincRNA:chr8:129029971-129031537_F
CTD-2583A14.11	MRPL1	lincRNA:chr8:53627372-53637615_R	KCTD12
LINC01515	NDUFAF6	AQP7P3	RP11-479G22.8
CKS2	MTERF2	PCDHB11	METTL21A
LINC00313	SNORA44	LOC389834	CYTH1
EXOSC8	RP11-421M1.8	LSP1	FOXN2
DNAJC9	SNORA30	MARCKSL1	LPIN1
ERCC6L	ALDH3A2	SUMF1	CCBE1
TFCP2L1	LOC728903	lincRNA:chr7:32955831-32961444_R	TGFBR2
ARL9	SAP30L	CTD-2308L22.1	VPS37B
GNB4	LINC00216	CYP17A1	C11orf91
HIST1H3H	A_33_P3292241	PKIG	QSOX1
WDR34	RP1-45I4.3	lincRNA:chr1:9233849-9234611_R	NAMPT
STC2	LINC01607	CDH13	MIR221
GLB1L2	EAF2	PRKCD	SH3KBP1
RFC2	FBXO15	A_33_P3253812	XLOC_l2_009139
RP3-473L9.4	FABP5	A_33_P3377090	ADAM19
VLDLR-AS1	SALL2	HIST2H2AA4	TMEM92
TRIM59	GALM	C19orf81	PTPRE
HIST1H2BE	TPRKB	KCNK6	ARHGAP21
PDE2A	RAB40AL	LINC01186	RAPGEF2
TMEM194A	EFCAB2	A_33_P3310976	RTKN
DPY19L2P3	HILPDA	FANK1	A_33_P3245126
DLX6	PMP22	RP11-296O14.3	LUCAT1
MASTL	CCT6B	MXRA7	ZBED6
lincRNA:chr13:92005489-92006835_R	LYRM9	FXYD3	lincRNA:chr9:2739400-2746875_F
SAP25	lincRNA:chr11:70862452-70959427_F	TNFRSF10D	MST1R
HIST1H4B	IFT22	AC024560.2	SBSN
ZCWPW1	P2RY1	RP11-502M1.2	AGO2
SLC35G2	CAGE1	A_33_P3414017	MFSD2A
lincRNA:chr1:247117452-247127827_R	SCPEP1	lincRNA:chr7:92535041-92546491_R	SPIN4
RELL1	TOLLIP-AS1	RP13-895J2.2	ASTN2
SAP30	HCFC2	lincRNA:chr14:99491522-99502997_F	lincRNA:chr9:21491050-21597675_R
H2AFX	NKX2-3	SLC27A1	CYP1A1
SLC16A14	RP11-620J15.3	MYRF	CA2
ZWILCH	TMIGD2	XLOC_000999	MYO1B
TMEM209	DPH5	ITGA9	ZEB1
DEK	HOXA13	HERC3	SLC25A51
RP11-10A14.4	CTC-444N24.13	HEXIM1	MAP3K10
DHX15	lincRNA:chr6:86386083-86388435_R	SPATA19	SLC9A1
ZBTB8B	SPINK2	NDRG4	RNF145
CALML4	RGS14	C1orf54	RP3-461P17.9
PTPRG-AS1	SMO	LOC100134663	AC008697.1
C1orf226	ZNF425	ZNF561	DBIL5P2
SPAG5-AS1	lincRNA:chr3:8876850-8902049_F	ABCC5	KIF13B
A_33_P3378697	TRO	BPNT1	SNX29
RP11-126H7.4	KCNJ2	VSTM2L	C1orf74
KNSTRN	TMEM116	CYP4F3	NPIPA1
FOXP4-AS1	COQ3	LUADT1	CIART
CEP128	C14orf159	RP5-1142A6.10	lincRNA:chr5:53843293-53849793_F
POC1A	LOC100509075	XLOC_l2_012931	RRBP1
ENO3	RP11-314C16.1	ATG4A	SPRY4
BCL2L12	CYP39A1	AC007246.3	ASAP2
EFCAB1	lincRNA:chr20:37049482-37049747_F	lincRNA:chr8:103749649-103767499_F	XLOC_l2_013931
RCSD1	DZIP3	FAM213A	GLS
ATP6V0E2-AS1	ADCK3	TP53INP2	HDAC7
CENPI	lincRNA:chr6:86381806-86396056_F	XLOC_010435	KRTAP3-2
LEAP2	ANK3	RAB37	MYO5A
CNTRL	RP11-396C23.2	XLOC_002702	lincRNA:chr11:34728324-34759049_F
AGMAT	AF359419	lincRNA:chr2:224569528-224588756_R	MIR222HG
TMPO-AS1	C14orf132	NADSYN1	IL1RN
TBC1D1	NOL6	lincRNA:chr17:73592570-73597576_R	GABBR1
ANKRD18B	FAXDC2	FAP	RNF39
CEP135	CCDC180	AC016747.3	DDIT3
ZFR2	PHYHD1	PPIC	TPM3
ZNF257	TSHB	HHAT	TAB2
PCOLCE2	ADH1C	NTN4	RALGPS2
SERTAD4	AGK	S1PR3	CLDN3
PPM1M	C15orf27	XLOC_l2_014549	KIF3C
GPSM2	MED14OS	NORAD	SNORD113-3
BORA	STK4-AS1	LOC100130051	RP11-408A13.4
RAD54B	LINC01504	MFSD7	SRRM2
SPDYA	SMIM8	lincRNA:chr4:109412651-109519913_R	2009-09-01
DDX39A	FAM92A1	SELM	XLOC_007868
HIST1H4D	NTF4	TJP3	DUSP6
RNFT2	SLC7A8	SATB1	PSEN1
DKFZP586K1520	AC005083.1	lincRNA:chr10:80202694-80215169_F	AMOTL1
MDK	CEL	LOC100508202	BC015643
FAM178A	BDNF-AS	XLOC_003787	AK057067
lincRNA:chr21:26934779-26952204_F	FAM104B	OR7E117P	RTN4R
RP1-239B22.5	LOC728819	MFSD3	VEGFC
SCLT1	XLOC_005217	RPL13AP17	ITGA1
RACGAP1P	NUDT6	PIK3IP1	lincRNA:chr5:5323800-5337800_R
ANKRD32	RIC3	CFAP74	KRT16
C1orf112	RP4-620F22.3	A_33_P3242039	BRD4
SVEP1	LOC645586	PRKAG3	IGFN1
GNAZ	RP11-128M1.1	lincRNA:chr5:52406643-52414293_F	SPHK1
PCP2	SNORA21	GDPD2	SUSD6
AUNIP	XLOC_003245	lincRNA:chr15:89032571-89042596_F	MICAL1
UBE2S	SUB1	RHOV	IL20
HES7	lincRNA:chr7:80367-94117_R	LCE1E	TBATA
SMAD9	IER5L	SNAI3-AS1	RP11-20I23.8
SORD	GSTA3	LURAP1L	XLOC_l2_013594
GUSB	RRAGB	XLOC_l2_009182	PKP2
LRRC61	IGF2-AS	GSTK1	HELZ2
CTB-50L17.8	YEATS4	PDLIM1	PDZD2
DSN1	FTCDNL1	AC078941.1	GK3P
PSRC1	FDXR	lincRNA:chr9:32936300-32949200_R	LOC100506467
KIF24	PSMG2	A_33_P3321682	ARHGEF2
FZD4	ZNF362	SLC1A1	MAGI2-AS3
SLC16A6	RP1-72E17.2	CRLF1	IL6
ZNF532	VAV2	OR7E158P	LINC00685
FAM201A	TMEM237	HACD1	XLOC_004956
BRIP1	ICK	ZNF702P	TMEM51
LOXL1	C5orf63	TTC3P1	XLOC_005737
DONSON	SCARNA12	LINC00607	PPP6R1
DHTKD1	BDH2	lincRNA:chr4:123620575-123629031_R	GRK5
HIST1H4A	COMMD6	lincRNA:chr12:122243692-122252067_F	IL6ST
THC2538882	RNU11	LOC100653221	RNF213
COL16A1	DNASE1L3	FAM131B	BCL2L1
CBX5	LINC00242	NEXN	RIMS3
VRK1	NUCB2	GLRX	ERBB3
HCLS1	AC016727.3	lincRNA:chr2:224569543-224588684_R	DSCAM
DPYSL2	BTBD16	MRC2	SPRR2F
NOS1AP	CALML3-AS1	lincRNA:chr19:28284384-28288725_R	BC021857
ZNF789	RP11-275I14.4	SMIM1	MSN
PRIM2	REREP3	PERM1	MEG9
DLG5	UCP2	TMEM79	SACS
NPR3	TF	SDHC	UBE2H
HORMAD1	ZMIZ1-AS1	VWCE	SON
DIXDC1	UCN2	LYNX1	LCAT
KLHL23	PDE3B	PINK1	RNF217
CCR10	SLC2A1-AS1	TTYH1	VEGFA
RNF112	RP11-259O2.1	EYS	GGA3
SOAT1	COL7A1	ATP10B	LINC01280
PNMA6A	RP11-187E13.1	KRTAP2-4	LRRC8C
TOX2	PIH1D2	A_33_P3250767	RP11-982M15.8
lincRNA:chr13:50613779-50615174_R	C11orf45	TOR2A	TNIP1
GRB14	CYB5B	GS1-24F4.2	NBPF10
CCDC74B	BRMS1L	RAB4B	FAM214B
CDIPT-AS1	AC073130.1	NPHS2	TOMM34
MYB	PAPL	lincRNA:chr8:129108594-129113502_R	RASA3
IGFLR1	SDHD	lincRNA:chr13:73909724-74012374_R	lincRNA:chr4:23771777-23778877_R
ECT2	MYO15B	TPRG1L	KLHL5
KIF20B	CLCN4	SPR	ASAP1-IT1
RBP7	USP30-AS1	GLTP	THBS1
lincRNA:chr1:23627868-23628744_R	IDH1-AS1	SLC35D2	KLHL17
FOXO6	SFTA2	CCDC157	FLCN
AGPAT5	SIRT5	SLC17A5	TM4SF1
FANCM	EFHB	DESI1	JMJD6
LRR1	TRIM6	CHRM2	KHNYN
XLOC_004693	RBM11	KRTAP3-3	lincRNA:chr6:41075197-41095497_R
FLJ45482	lincRNA:chr9:14587837-14588176_R	XLOC_006944	TMEM154
HAUS7	LEFTY1	VILL	ARNTL2
FANCD2P2	NTN1	XLOC_002565	KIAA0040
CENPL	CFAP70	RABAC1	EHBP1L1
DENND1C	RP1-101K10.6	IFI27L2	MT1L
TIPIN	PRORSD1P	CTRB2	KLF2
AC009948.5	RIBC1	SORCS2	A_33_P3413997
C21orf58	ZRSR2	RP13-554M15.7	SH2D3A
lincRNA:chr4:257555-258171_R	RP11-1379J22.5	XLOC_l2_001089	HLA-A
AIFM2	ISYNA1	GNAO1	OASL
ASB2	lincRNA:chr4:125539675-125571625_R	LOC152225	XLOC_006336
HHEX	ZBTB7C	XLOC_008811	MBOAT2
HYLS1	lincRNA:chrX:68406650-68432200_F	lincRNA:chr10:102495660-102501110_F	DGKH
ANP32E	AC018463.5	COMT	TMOD3
CDKN2B-AS1	PRSS36	TNIK	JPH4
CABLES1	SLFN12	lincRNA:chr1:22419913-22441088_R	CITED4
LIN9	EPHX1	RP11-468H14.2	AC091493.1
DBF4	SCARNA20	A_33_P3371144	ZMYM2
H2AFV	EIF1B-AS1	C6orf132	ITGA3
SLC35D3	ZNF367	ACSM5	NEFM
ZFP64	AC098973.2	RP11-54O7.3	MAP7D1
lincRNA:chr13:20177675-20199525_F	lincRNA:chr16:11490260-11496120_R	lincRNA:chr14:69063397-69078272_R	TMEM2
EFR3B	MROH2A	RP11-823E8.3	NAV1
C5orf34	FAM13A	RBP2	A_33_P3287388
THC2504295	GNG8	FAM83A	CEP170B
GPAM	CCDC171	ADM	XLOC_012622
FIGNL1	APTR	NCKAP5	lincRNA:chr6:83105181-83154431_F
HIST1H4C	C14orf142	CHCHD7	RELT
MSH6	MROH8	XLOC_007440	ISG15
RASL11B	ASB9P1	lincRNA:chr5:167692897-167704922_F	C8orf4
ZBED3	SPRY1	CYYR1	SMG5
AC137932.5	TNS1	lincRNA:chr1:30142313-30152488_F	GOLGA2P10
WISP2	COX15	lincRNA:chr10:79806994-79817544_R	ENST00000425591
RTN4RL1	CTC-338M12.2	lincRNA:chr16:87084524-87094524_F	MYO1D
SLC16A1-AS1	lincRNA:chr3:112308735-112319860_R	SNORD114-12	ENST00000532936
ENST00000307499	SERPINF1	MSI2	A_33_P3334121
GPC2	OAS2	ITGB7	KANTR
PODXL	lincRNA:chr20:25213650-25221750_F	TBC1D8B	TSPAN5
HIST1H2AM	lincRNA:chr6:3900836-3901969_F	RP11-290L1.7	DKFZP586B0319
LCTL	lincRNA:chr4:75530726-75597151_F	XLOC_009110	lincRNA:chr15:79646497-79646982_F
C2CD4D	HCFC1R1	CD79A	MT1B
LONRF3	MXRA5	lincRNA:chr6:43988722-43993947_R	TBX19
NEK3	CU677518	TRIM10	TRAF1
LAMB2P1	CISD1	SC5D	lincRNA:chr16:20866393-20866851_R
lincRNA:chr2:111992304-111994467_R	MLLT3	AC005523.2	lincRNA:chr11:70674602-70719228_R
HESX1	RP11-486L19.2	lincRNA:chr18:33160711-33161067_F	lincRNA:chr7:129401614-129418239_R
RP11-564D11.3	QTRT1	ACP5	CARD10
A_33_P3303302	NQO1	CAPN12	PLEKHG3
POLA2	lincRNA:chr4:125538851-125563272_R	CCDC80	PAG1
LINC00618	LINC00894	OR7E24	TRIM11
FLJ44342	RRAGD	CTD-2006C1.2	MAFG
HAUS4	LRRD1	SIDT1	BTN2A1
BAG2	ENST00000448102	ESPN	LOC100129617
DTYMK	EPB42	ACYP2	CAMK2N1
lincRNA:chr2:186290170-186597178_F	KCNE3	PTAFR	PGM2L1
A_33_P3298980	HNMT	MTRNR2L7	GATA6
FAM167B	lincRNA:chr1:234908002-234918952_R	LOC440864	TBCD
EXPH5	ERI2	lincRNA:chr15:75201097-75208047_F	PCDH1
RP11-977B10.2	LINC00920	POLR2H	SEMA7A
TRA2B	USP46-AS1	LINC01214	IL23A
RP4-639F20.1	IGFBP2	lincRNA:chr16:72281724-72432024_R	TMEM45B
XLOC_009458	FAM177B	XLOC_006659	KRT72
A_33_P3424347	PPP5D1	lincRNA:chr21:44780472-44792122_F	LOC100509487
NCAPG2	XLOC_l2_011873	XLOC_002573	SHB
PLD6	LINC01091	THC2753069	PPP1R18
LOC100132111	RNASE13	RP11-180I4.2	IFIH1
PATE2	MAOB	C18orf32	DOCK6
SNORD11	lincRNA:chr7:66804290-66833365_F	SULF1	ELL
USP13	OR5T3	FAM69A	SRGAP2B
RP11-307C12.11	RP11-18H21.3	HDAC11	KMT2B
SIMC1	lincRNA:chr6:12314414-12331214_R	lincRNA:chr6:44006347-44033347_R	NFKBIA
RP11-126O1.5	SCARNA9	FHL2	BACH1
FAM27C	FABP12	SAMD5	ITGB1
EFS	XLOC_001320	lincRNA:chr6:53596641-53636866_R	AMBP
lincRNA:chrX:135994109-136086359_F	PAXBP1-AS1	SNPH	ZSWIM6
KIAA1257	PCBP1-AS1	XLOC_011130	CD55
HACD3	TXNDC15	VSIG10L	LCE3E
RFWD3	FAM43A	ENST00000417510	lincRNA:chr3:194190336-194206786_R
KRT7	lincRNA:chr1:48512788-48537338_F	lincRNA:chr2:37776096-37862046_R	RP11-331F4.5
RASGRP2	SLC6A17	lincRNA:chr5:60750818-60782018_R	FUT6
AC073043.1	lincRNA:chr2:232366756-232372381_R	RP11-121L11.3	AC118653.2
HBA2	TNKS2-AS1	A_33_P3244834	FA2H
RP11-798M19.6	SLC18A1	TMC4	SNORD114-17
LOC100129148	ENST00000463480	GJB1	NFAT5
SMAD6	RP11-141E13.1	PP14571	lincRNA:chr6:155240958-155286533_R
ARHGEF39	ADAM11	lincRNA:chr12:2947389-2952675_R	LINC00973
SIX2	INTS4	KB-1460A1.1	PTPN21
RBM15	lincRNA:chr11:2000049-2007256_F	HOTAIRM1	THC2502506
CCDC8	RP11-469J4.3	CHMP3	AP000350.6
ISM1	XLOC_006326	CDYL2	ATG2A
OLMALINC	RECK	AMN	MYOZ3
MTBP	ADAM30	lincRNA:chr2:218813055-218825905_R	PIGA
AC004012.1		PIGB	UBALD2
DGKD		KCNH3	LOC442132
DLX4		THC2715632	CCAT1
NR2C2AP		THC2554230	NT5C2
CELSR3		CCNL2	RFFL
NUP107		AC004448.5	CRHR1-IT1
DOCK11		XLOC_l2_011407	DPP9
TOPBP1		GUSBP10	RPS6KA2
LAMA5-AS1		PLCG2	PPM1B
MARS		FAM159B	FAM86B3P
SCML2		TRIM2	LOC100507153
lincRNA:chr5:130748526-130753651_R		LOC401557	ANXA11
TCOF1		SRPX2	AGPAT4
RPL39L		PPDPF	XLOC_l2_011043
IRAK3		NUTM2A-AS1	SDCBP2
LAMA1		XLOC_002958	MMP14
DDX11-AS1		ENST00000400839	LOC644727
AC008155.1		GSTA2	FYN
DHRS13		NEFL	PPP4R1L
SLFN11		TMED7-TICAM2	MYO6
DNAH2		MMP17	XLOC_006150
RASSF1		A_33_P3273399	XLOC_003405
F12		FTMT	ELK3
LOC81691		PRKXP1	LOC100652849
RP11-273G15.2		S100A5	A_33_P3342430
NCR3LG1		NDST2	TEAD1
C1orf56		lincRNA:chr2:72150317-72161342_R	RGPD5
CKS1B		XLOC_002498	MBD1
CCDC169		ENST00000366116	XLOC_l2_003253
SCN4B		ASB13	ARHGEF40
DNA2		HOXA10	HERPUD2
GPC3		AC003075.4	SSH1
TBC1D31		ANKRD24	SLC16A3
XLOC_012079		SLC25A25-AS1	A_33_P3291772
RP11-51F16.1		RP11-62F24.2	CCNL1
GLB1L		TAS1R3	XLOC_011157
SASS6		NDUFA4L2	ADIRF-AS1
SNHG1		lincRNA:chr8:142273943-142310368_F	XLOC_002996
CILP2		SH3GL3	ARHGAP23
PCK2		ZYX	MED15
AC010883.5		lincRNA:chr11:65068424-65079274_R	DSC3
CALHM2		lincRNA:chr17:49425-59050_R	CHST1
LIN54		A_33_P3216487	AMPD3
XLOC_010998		lincRNA:chr8:22847955-22856530_F	CDV3
lincRNA:chr1:207971227-208042127_R		DDX11L9	SLC5A3
USP37		LINC00888	lincRNA:chr12:96953169-96992769_F
ATP6V1E2		PRRT1	AMZ1
RNF26		POLR2J2	TRAPPC3L
CHRNA5		lincRNA:chr4:76460401-76476026_R	IRF6
PTPRS		lincRNA:chr1:203006577-203017802_F	ST3GAL1
CH507-254M2.3		CALML3	TOR4A
CHEK2		XLOC_012097	NBPF1
PARP2		TPP1	lincRNA:chr22:28069650-28137825_R
RASA4		LINC00887	SHROOM4
lincRNA:chr8:142273943-142310368_R		OR7G1	RP11-20I23.13
PASK		AC010745.3	LOC646626
lincRNA:chr13:50613143-50613550_R		XLOC_007686	FST
LDHC		AI924184	LOC100131829
COCH		lincRNA:chr1:204525202-204541352_F	CANT1
TRABD2A		TMEM134	LINC00982
WLS		A_33_P3381292	ZFP36L2
CENPJ		NYX	C10orf12
TTC28-AS1		GKN1	PHACTR2
NPM2		MATN2	FAM222A
DYDC2		XLOC_005832	ZC3H12A
ETV1		ZNF29P	PLEKHA7
CCDC77		PPAP2A	lincRNA:chr9:21506160-21506630_R
MFAP3L		MMRN2	CXCL10
TRIM50		SHISA7	NFATC2IP
AY129018		CAT	SDC4
LINC00634		A_33_P3287105	lincRNA:chr20:32861439-32866564_R
EMP2		AK130802	ST3GAL6
lincRNA:chr12:92517824-92518470_R		THC2526367	PCED1B
TNFRSF9		GLIPR1	MIDN
COL8A2		XLOC_l2_001771	MYH16
EVA1C		XLOC_005621	RMND5A
BMF		XLOC_l2_001543	SOWAHB
lincRNA:chr13:50557649-50568249_R		ENST00000366347	XLOC_006252
NRP2		XLOC_007161	EFEMP2
LINC00312		SAA1	LOC283270
CAMTA1		XLOC_001638	CCR6
LINC00345		CDK3	MLXIP
UHRF1BP1		lincRNA:chr4:23771777-23778877_F	lincRNA:chr6:42166947-42172520_R
lincRNA:chr4:80466601-80771576_F		APOE	MYO5B
HIST1H3G		ENST00000398067	ADGRA3
IGF2BP3		PPP2R5C	HSPG2
SPATA6L		FLJ42393	CDK12
SLC7A7		CYP2J2	THSD4
ZNF711		PDZK1IP1	LRRFIP2
PFAS		C11orf44	ARL5B
RP11-227D13.4		LINC00999	AHNAK
THC2558189		ENST00000390549	USP32
RYR1		HIST1H2BC	AK094078
ANXA2R		CCDC24	ASRGL1
N4BP2L2		A_33_P3278159	lincRNA:chr8:101925424-101930749_R
RIPPLY3		LY9	lincRNA:chrX:107264119-107280819_F
APOC1		RP11-91I20.3	FAM65A
XLOC_014397		SLC2A10	TGFA
lincRNA:chr11:82783427-82803502_F		lincRNA:chr14:104345747-104366672_F	THC2479978
KDELC1		RP11-426C22.4	TLE1
HSPBAP1		A_33_P3244361	PLAGL2
LINC01572		LIN28B-AS1	LZTS3
COL4A2		ODF3L2	F11R
ZDHHC23		lincRNA:chr10:19930169-20099994_F	HS3ST1
LOC100507312		LOC388210	AQP7P1
FAM208A		KIAA1875	KCNMA1
H2AFZ		XLOC_004398	DDX10
FAM81A		CTC-459F4.9	GPATCH2L
ZNF90		CCND1	GOLGA7B
ANKHD1		SERPINE2	SEMA4B
lincRNA:chr12:110682267-110688892_R		lincRNA:chr1:159932226-159958601_F	LINC01127
NGFR		RP11-419C19.3	ATXN2L
SZT2		AC007682.1	AKAP13
NUP155		CLIC6	GTPBP2
CENPQ		lincRNA:chr12:5282998-5283451_F	A_33_P3255226
GINS3		PTPRZ1	PDLIM7
APOLD1		lincRNA:chr12:101125994-101157894_F	TRAJ18
GDF1		IGFL2	SPIRE1
PTPDC1		CTB-111H14.1	TMC6
SLC10A4		MAN2B1	BSPRY
DCLRE1B		SPOCK2	RP11-284J1.1
LOC100505585		MOG	RP5-1198O20.4
REC8		lincRNA:chr1:43431263-43452013_R	RP5-1028K7.2
C17orf100		CALM3	PPP2R5B
KHK		C21orf33	A_32_P101860
ZNF318		RAVER1	PLEKHO2
RBBP7		C1orf61	lincRNA:chr10:124021160-124029935_R
FCHSD2		EPS8L3	A_33_P3389578
EIF5		PYDC1	CLCN5
PARD6A		A_33_P3247077	C15orf48
FGD5-AS1		PCSK1N	SND1-IT1
DIS3L		lincRNA:chr10:80511394-80516912_F	R3HDM4
SGK3		CST6	USP53
MB21D1		lincRNA:chr19:57769688-57777413_R	KMT2C
CCBL1		MGAT3	lincRNA:chr20:36135611-36143561_R
SMOC2		RP11-242P2.2	SLC15A1
RP11-5O17.1		DDA1	SNX9
LOC100133331		lincRNA:chr2:233436406-233452566_F	CMPK2
lincRNA:chr14:95873047-95878997_F		lincRNA:chr14:21907285-21923485_R	CLASP1
RAD21		THC2576836	MON1B
NNMT		FAM21C	C9orf72
NOXO1		RP11-576N17.3	PVRL3
TMEM30C		XLOC_012861	TIMP1
A_33_P3227556		lincRNA:chr6:106935857-106946432_F	TLK2
FAM122B		RP11-79C6.3	PHACTR3
LOC100128361		XLOC_010711	lincRNA:chr5:86405094-86425344_R
ANG		KCNQ1	BHLHE40
IGFBP4		RP11-281P23.2	ZNF217
PTMA		PSD4	B3GNT6
CDKL1		lincRNA:chr2:238532786-238566833_R	SMG1P7
PIGW		RGCC	LOC647070
IMMT		PLSCR3	CCDC71L
FZD5		SLC44A4	RPS6KA1
LINC01424		LETM1	RP11-893F2.6
SLC25A19		A_33_P3211854	PDLIM2
lincRNA:chr6:64248003-64248516_F		LOC100507387	FOS
EXD1		BHLHE41	ANKRD36BP1
PTMAP8		LINC01150	MMP19
REM2		A_33_P3308153	MT1H
EXOSC9		A_33_P3392213	CELF1
PRIMPOL		FAM118A	PLXNA1
DRD4		AF176922	XLOC_012294
PPP2R3B		BEST3	LOC100128563
NFE2L3		XLOC_002580	VASP
SKP2		THC2630254	RBMS1
RPA3		CTC-293G12.1	XLOC_003734
RAB33A		A_33_P3316696	RASA1
TNNC2		A_33_P3415617	EMP1
ODF2		GGN	PUS1
A_33_P3424867		XLOC_005768	RP3-449O17.1
PBX3		lincRNA:chr3:13020350-13034850_R	DCUN1D3
OAS3		CEBPZOS	ANKRD30BP2
HES6		A_33_P3343605	TBC1D10B
POLD3		C1orf140	RBM43
AMPH		RP1-166H4.2	lincRNA:chr12:5377839-5428564_R
THC2719114		RP11-429J17.7	MIR100HG
RAD18		GSDMC	LOC100507131
RP4-798A10.4		RHOD	AC005062.2
TACC1		ALDH3B2	TCL1B
lincRNA:chr6:170183025-170192075_F		TUBA3D	A_33_P3349597
EMILIN2		KRT6C	PDXDC2P
PDGFRL		lincRNA:chr6:32862597-32872347_R	LINC01347
SKA2		A_33_P3245620	ERN1
MZT1		MAGEA6	ENST00000458667
PRG2		A_33_P3229390	ARNT2
HAUS6		A_33_P3263512	ZXDC
HDAC5		COX6B2	FBXO11
XLOC_002997		lincRNA:chr7:125564239-125734564_F	TRAF4
lincRNA:chr1:173831852-173837202_F		HDGFRP2	DSE
GMPS		PLCD3	ZNF407
DTNBP1		lincRNA:chr1:180915452-180923811_R	AREG
LMNB2		AC011193.1	ENST00000397557
ANKFY1		lincRNA:chr6:27376196-27399196_F	ENC1
HIST2H3D		lincRNA:chr9:6669900-6683900_F	ARHGEF35
COL21A1		XLOC_007326	lincRNA:chr13:109907532-109907779_R
GLDC		A_33_P3311646	UAP1
POLA1		STXBP6	TNFRSF12A
NOV		A_33_P3287314	XLOC_000166
GPX7		lincRNA:chr1:86062087-86107987_R	RP11-180C1.1
RASGRF1		SPATA18	CNTNAP3
TLR2		SCML4	CALB2
PRSS53		CCR2	CSNK1D
NRGN		KLHDC8B	CLIC4
TMEM106C		XLOC_000625	HIP1R
lincRNA:chr3:37886971-37901969_R		SLC25A3P1	EREG
NRTN		LOC100132147	MFAP2
FUS		TBXA2R	C15orf39
USP18		lincRNA:chr9:6521875-6528775_F	B3GNT3
XLOC_011550		A_33_P3327140	PGM5
DBIL5P		RP11-89N17.2	LOC284581
lincRNA:chr7:22893925-22910450_F		AC008280.3	TEP1
RAB34		lincRNA:chr8:145986196-145991421_F	ZNF697
CEP250		TAX1BP3	HDAC9
DNAH14		lincRNA:chr7:33679675-33695300_F	CD86
RP11-1399P15.1		DPP6	LINC00243
ACOXL		XLOC_012537	RP6-65G23.3
OTULIN		RBM10	MALT1
L26245		TSPAN7	DTX2
KLHL7		lincRNA:chr11:70606952-70667252_F	ERCC1
SMPD4		XLOC_l2_006025	CYB5R2
DNAJC9-AS1		lincRNA:chrX:53685100-53711400_R	LINC00366
HS6ST2		AK097143	HOOK3
TMEM180		ZSCAN2	PTPN14
RP11-499F3.2		lincRNA:chr4:14744207-14889782_R	ABCA12
A_33_P3346533		lincRNA:chr7:115918514-115931864_F	lincRNA:chr1:207534352-207540427_F
CDHR3		A_33_P3337742	XLOC_l2_006021
CFAP45		AJ006995.3	BDH1
GIPC2		HYAL4	PKN2
NXPE3		GRAMD1B	ZC3H11A
LRP2		ANXA2P3	lincRNA:chr14:101324825-101327247_F
lincRNA:chr12:47092544-47093267_F		EFNB3	FERMT1
MGME1		AK130724	A_33_P3224971
lincRNA:chr5:126371352-126373205_R		lincRNA:chr17:67543555-67550405_R	BTBD7
FAM111A		A_33_P3252134	IGSF9B
HPSE		RP11-383M4.6	FOXC1
RAC3		MRGPRG	WWTR1
SEPSECS-AS1		AK128866	PRDM2
DCLRE1A		RP11-394A14.2	ZNF281
ALG10		FLJ37786	TJP1
ZNF22		SLC14A1	DLGAP4
PHF10		IQSEC3	AKIRIN2
CTDSPL2		SNAR-G2	PRRC2B
ZSWIM8-AS1		RP11-547D24.3	XLOC_009249
NINJ2		C3orf20	EIF5A2
TMEM200B		LOC284454	FBLIM1
RP11-70P17.1		XLOC_013714	ACTN1
STEAP1		KRT75	MFSD12
HOXA7		SNAR-D	lincRNA:chr16:20864099-20869374_R
TNFSF11		SNAR-A3	KIF13A
TRIM7		PYY2	PRSS1
ARHGEF19		ST8SIA1	SUN1
SSRP1		ZNF713	ARHGAP32
XLOC_l2_002433		RP11-219G17.4	MT1A
ACAA2		OR51L1	lincRNA:chr5:60784193-60801393_F
RP4-737E23.2		lincRNA:chr8:32772708-32913758_F	OXSR1
SFRP1		lincRNA:chr2:3160799-3175378_R	THC2750292
CCDC14		RP11-364P22.2	NEDD9
ZNF783		AHSA2	ARAP2
UCN		EDIL3	ARHGAP25
DUT		AC109826.1	C3orf52
FBXO17		ENST00000391405	A_33_P3350549
lincRNA:chr22:35829799-35830277_F		RP11-313J2.1	XLOC_013657
UTP20		XLOC_001974	CPA6
PURB		lincRNA:chrX:55936225-56241400_R	XLOC_010855
CASP8		RP11-454H19.2	RP11-227G15.8
PHC1		TUBB3	CYP24A1
FAM76B		XLOC_006623	SCEL
CD14		LINC01140	LUC7L
UBR7		SNAR-F	KRT79
ZNF37A		TMEM95	CASC15
TEX30		lincRNA:chr3:184997356-185017181_R	lincRNA:chr15:64753847-64771422_F
ARL6IP6		C5orf46	KALRN
NUP62		ALOX12P2	HNCAT21
HIST1H2BF		LOC283335	SLC2A6
IQCA1		RP5-856G1.2	KIAA1671
XLOC_012258		RP11-503C24.4	CTNS
GALNT14		DB074301	MALAT1
C2CD4B		XLOC_001588	LOC100505815
XLOC_l2_014694		XLOC_012315	TRIM58
FRMD5		BF733045	THC2650095
SYNE2		XLOC_001614	PIEZO1
MUTYH		TBC1D21	TNNT2
lincRNA:chr7:22893925-22910450_R			AXIN1
NUDT1			X81001
lincRNA:chr2:23675373-23675979_F			EHBP1
ORAI1			RASEF
HNRNPH3			MYH9
LOC401261			ZDHHC21
LOC100507332			FAM131A
KREMEN1			XLOC_013773
FAM27E3			lincRNA:chr5:72546319-72586219_F
RPA2			SNRK
CDCA4			RBCK1
SLC15A3			CBLC
UNG			SLC2A3
CABLES2			SERPINB9
ANKRD19P			PVRL2
LOC400464			RP11-465B22.3
NUDT8			IL1B
P3H4			GRB7
EFCC1			PTX3
RP11-88E10.5			USB1
DNAJC6			GAB2
LOC100506662			CEP170
C2CD3			lincRNA:chr11:63945949-63951674_F
CREB3L4			LATS2
PDE8B			HMGA1P8
LOC100128320			ANKRD30BL
ATOH7			ENST00000399211
AC133785.1			KRT42P
LRRC20			AADACL4
SLC43A1			NPAS2
GEN1			NCF2
NSD1			lincRNA:chr5:60630018-60678968_F
ZNF300P1			DLC1
A1BG			MAP4K4
LINC00623			PKP1
TSC22D3			PLEK2
SNORD86			AP1S3
CHST3			A_24_P887857
ANKRD9			CFB
SNORA84			C1RL-AS1
KBTBD12			SNORD114-2
RANBP1			XLOC_008374
lincRNA:chr1:59259962-59341212_F			KPNA7
ATAD3A			RNA18S5
lincRNA:chr1:23627538-23635063_R			RP11-366L20.2
JADE2			XLOC_l2_013728
FLRT2			ZNF248
XLOC_l2_012083			lincRNA:chr7:105525814-105538089_F
BUB3			DMTF1
MPP6			DYRK1A
QPCT			PTGS2
RSPH14			ARHGAP30
SYBU			IQCD
lincRNA:chr5:93988844-94003469_R			HIPK2
SCAPER			LOC100127885
LSM3P4			C1QTNF5
PDK4			RND1
TMEM97			IFI27
S100PBP			XLOC_010446
LOC729088			CLDN1
POLE			RAB32
HERC5			MFNG
KDM4A-AS1			PLA2G4D
lincRNA:chr10:112668410-112678083_R			KLK6
DCAF16			LINC00944
lincRNA:chr8:90726603-90741628_F			MZT2A
lincRNA:chr8:67834505-67837776_R			HECTD4
PRPF38A			TAGLN3
METTL15			CWH43
HR			TUBB2A
U2SURP			CXCL11
PPP1R3E			MAP2K1
GGH			AK131313
BX114012			SELPLG
EPB41L4A			HES4
EPRS			XLOC_l2_013485
SOD3			CIDEA
lincRNA:chr3:88177960-88183660_R			AC009502.4
THC2692397			RASGEF1B
A_33_P3286929			MT1X
PRDM5			RASD1
BUD13			LRRC4
SLC22A18AS			AK128779
CSGALNACT1			SUN2
AGTPBP1			CALB1
CASP8AP2			KRT17
CCP110			TIMP2
AP1S2			ARRDC2
ANKRD36BP2			GAS6
CUZD1			RP11-468E2.4
SUGP1			KIFC3
lincRNA:chr13:50614546-50615364_R			SNORD97
GPR62			C19orf73
IL4I1			TMEM178B
ARMCX4			LCP1
AK097991			PPTC7
XLOC_007635			lincRNA:chr7:130789419-130789825_R
MPP1			SULT2B1
FAM221A			APBB2
XLOC_000101			XLOC_l2_001332
RNPC3			GPR157
SNORD63			FILIP1L
FBXO41			ARC
CTD-2116N20.1			LCE3B
BLVRB			XLOC_004924
XLOC_002229			AC092159.3
PDS5B			NAV3
lincRNA:chr18:74524062-74532337_R			RGS20
MLLT6			lincRNA:chr1:205410835-205411291_R
XLOC_003613			PHLDA2
LINC00605			RDH13
PER3			ENST00000390624
BATF			CAP1
MCM3AP-AS1			DVL1
RP11-89N17.4			CDR2
CRIP3			GPD2
QSOX2			SPINK1
SLC19A3			IPMK
KIAA1841			lincRNA:chr2:238357611-238370161_R
H2BFXP			SERPINB1
ARHGAP33			JUND
MTHFD1			C14orf180
XLOC_011837			LOC100506312
XKR9			MFSD10
CKAP5			HLA-B
RGS9BP			ENST00000552123
lincRNA:chr13:20269856-20270233_R			EBI3
XLOC_004144			PGLYRP2
A_33_P3263157			DAPP1
PTP4A3			CTSC
LOC100653030			LOC401585
SCLY			PLEKHM2
lincRNA:chr21:15443204-15457462_F			BCR
LINC00592			GRAMD3
KLRG2			lincRNA:chr10:99179035-99184435_F
EEF2K			lincRNA:chr3:32516011-32517361_F
ABCA9			PLD5
TLE4			RP11-404J23.1
MPHOSPH9			BMP2K
A_33_P3418496			RASA2
HLTF			lincRNA:chr8:118762879-118763140_R
DZIP1			lincRNA:chr10:79523169-79539694_R
SDR16C5			IFNB1
PAGE2B			lincRNA:chr5:1544500-1567142_R
SLC25A27			RP11-211G23.2
CCDC15			lincRNA:chr8:29444516-29445942_R
XLOC_l2_014797			PITPNC1
SLC16A10			MTMR11
SIX4			TFEB
SRPK3			KRT16P2
SP4			lincRNA:chr9:2756150-2773400_F
CAMP			lincRNA:chr8:94969544-94969892_F
RP11-343H5.6			ENST00000379816
A_33_P3210561			A_33_P3362548
C16orf93			XLOC_l2_001549
LOC283454			LMNA
PTGER2			XLOC_l2_010330
MIS18A			AC103881.1
lincRNA:chr12:12884108-12894958_F			lincRNA:chr8:114487974-115096649_F
CPVL			NBEAL2
LINC00471			NYNRIN
RP4-665J23.1			ATP13A2
HIST1H3I			CCDC88C
lincRNA:chr3:156503913-156504373_R			lincRNA:chr6:168485651-168504426_R
RCC1			CTD-2066L21.1
RP11-1105G2.3			SNORD114-31
CKMT1A			XLOC_007146
ZBTB16			MYCL
METTL4			SEC24A
OPLAH			lincRNA:chr16:1430124-1444874_R
SLC6A16			lincRNA:chr2:213778734-213781783_R
PXK			CDH1
lincRNA:chr4:25163077-25179402_R			RP4-806M20.3
SLC7A5			lincRNA:chr4:113607651-113872301_R
SCML1			lincRNA:chr4:3707377-3722252_R
ITPRIPL1			AEN
TAF4B			PRB2
G2E3			ACTL8
SLC25A40			TMPRSS11F
SUV39H2			LOC729506
PVRIG			LINC00941
SNRNP48			IGLV8-61
AK130794			MSANTD3
ACACB			STC1
CDKN1B			RP11-356I2.4
P3H3			lincRNA:chr8:130695693-130741043_R
SLC22A4			ANXA3
POGZ			CCRN4L
EML5			XLOC_009152
C4orf27			AOX1
ANKRD28			ATP12A
SLC35E3			FOXL1
DBF4B			XLOC_007020
CEP57			lincRNA:chr8:94968549-94974474_F
HSF2BP			lincRNA:chr21:36977805-37010580_F
CAMKK1			RP11-10A14.7
FAHD2A			XLOC_004384
RPA1			XLOC_001504
LIN52			CTSV
ARAP3			POM121L8P
MAML1			A_33_P3383009
C17orf107			IFI6
NCAPD3			HSD11B1
DLGAP3			JHDM1D-AS1
DENND4B			A_33_P3361711
BRD8			TBC1D3B
LRRC75A			TRIM63
NUP160			CYTH4
AC007364.1			KRTAP4-8
FCHO1			TNKS1BP1
MLXIPL			IL1R2
ZP3			lincRNA:chr14:61528822-61594047_F
ANKRD18CP			RNA5-8S5
STARD9			XLOC_l2_015585
CCNF			lincRNA:chrX:53685100-53710450_R
HIST2H2AC			AI792396
lincRNA:chr3:8611800-8617600_F			LCK
PPIL6			NTSR1
HMGB1			lincRNA:chr16:83951024-83958049_F
CTC-436P18.3			MAML2
XLOC_l2_015738			XLOC_009788
CASC2			IL11
ARSG			SLC51B
HES5			XLOC_011817
TIA1			MX2
RP11-134G8.7			ZNF767P
RFXAP			KCNJ9
KRTDAP			THC2641895
ST7-AS1			HS3ST2
lincRNA:chr5:126370776-126381926_R			DLGAP2
MIOX			LOC255177
LOC100132356			XLOC_008394
ATP2A1			SFTPB
CTDSP2			lincRNA:chr5:106600-129725_R
KLRA1P			AC104695.4
NANOG			AC079896.1
lincRNA:chr13:51540366-51543658_F			RP11-54A9.1
RP11-146F11.5			PYGM
lincRNA:chrX:115051022-115069947_F			RP11-445P19.3
ATXN2			RP11-507M3.1
HP1BP3			HAS2
CEP295			RP11-304F15.4
DIAPH2			AC007879.5
GNRH1			lincRNA:chr21:21322604-21759979_R
KDM4D			A_33_P3237605
RLN2			POTEB3
KCTD21-AS1			RP11-30L15.4
RAB39B			LIPG
ARL17A			RP11-188C12.3
TRIL			lincRNA:chr2:55388021-55396371_R
TAC3			GAPVD1
RP11-344J7.2			XLOC_000877
PAN2			TM6SF1
SUSD3			GRXCR2
RIF1			lincRNA:chr12:57808558-57820783_R
THC2511093			AC093627.10
lincRNA:chr9:3526975-3532270_R			C12orf80
CCHCR1			CTD-2008L17.1
lincRNA:chr6:86381806-86396056_R			BG192243
PARVB			XLOC_l2_009889
ACVR2B			XLOC_002878
LOC645195
SMC3
HNRNPU
MYEF2
IL15RA
lincRNA:chr1:163117124-163291484_R
PTCHD3
CTHRC1
RP11-69E11.8
THC2506066
lincRNA:chr15:49386958-49409333_F
C1R
lincRNA:chr3:16094021-16196696_F
SLBP
INTS7
lincRNA:chrX:115005722-115029431_R
RBBP4
DDX46
L3MBTL1
BCL11A
lincRNA:chr8:128807043-128820943_F
XLOC_l2_011987
PCM1
RNASEH2B
HOXB7
RP11-398M15.1
lincRNA:chr11:126219244-126219612_F
KIT
SARS
lincRNA:chr5:127292876-127379626_R
PROCR
MEX3A
lincRNA:chr1:94158912-94293837_R
LPIN2
XLOC_002300
SNHG16
lincRNA:chr13:50664690-50666442_R
CEP72
APPL1
AF072164
SLC7A1
MIS18BP1
XLOC_012162
STAG1
NFIB
JPH2
lincRNA:chr8:134350568-134428443_R
lincRNA:chr4:120400703-120402090_F
lincRNA:chr1:93796837-93806487_R
FKBP5
TREX1
H3F3B
lincRNA:chr3:88150460-88175958_R
lincRNA:chr12:66170549-66171077_R
RNGTT
IFI44
PLCB2
BMP4
HECTD2
SLC36A4
lincRNA:chr11:124923375-124923815_F
SF1
PKN1
SPDL1
KIAA0485
SMIM10
CPNE2
SLC52A1
XLOC_013643
AMT
MTR
AP2B1
ALMS1
LTB4R
OSBPL1A
XLOC_007170
XLOC_008825
lincRNA:chr11:124916790-124925765_F
PRKDC
LOC728061
LOC100507579
KIF5C
PAGE2
DQ786257
GLI3
REXO1L1P
RP11-200A1.1
lincRNA:chr1:173382627-173388174_F
BF346224
ZNF37BP
ERP44
DMGDH
lincRNA:chr13:33905686-33906196_R
NUDT21
ZNF519
LINC01512
DCK
XPOT
BCOR
SNCAIP
SRGAP3-AS2
INCENP
IKZF3
KIAA1324
CLCN6
CCDC42
PELI2
AC092168.3
RP11-445J9.1
XLOC_001493
MCM9
RP11-18B16.2
