# Supplementary material for: Modelling Chlamydia and HPV co-infection in patient-derived ectocervix organoids reveals distinct cellular reprogramming
Source: Nat Commun. 2022 Feb 24;13:1030. doi: 10.1038/s41467-022-28569-1 (PMC8873204; doi:10.1038/s41467-022-28569-1)
Supplement: Supplementary file 6 — Supplementary Data 3 [file 41467_2022_28569_MOESM6_ESM.xlsx]

## Sheet: 2D
Supplementary Table 3. List of enriched transcription factors in 2D stem cells.
name	2D_Ecto_noE6E7_48h_p.i._vs_UI	2D_Ecto_UI_E6E7_vs_noE6E7	2D_Ecto_E6E7_48h_p.i._vs_UI
AHR	NA	1.84943	NA
AHRARNT	1.57833	NA	1.36958
ALPHACP1	-1.31649	1.78292	NA
AMEF2	1.4564	1.32941	1.36491
AML	1.65536	1.45227	1.37295
AML1	1.90611	NA	1.64662
AP1	2.05511	0.0664447	1.59793
AP1FJ	1.91653	1.36837	1.4184
AP2	1.62905	1.64569	1.28934
AP2ALPHA	1.98057	NA	1.68003
AP2GAMMA	1.92419	NA	1.51403
AP2REP	NA	NA	1.37142
AP3	1.42037	1.36427	NA
AP4	1.59874	1.20842	1.39864
AR	1.39421	1.36687	1.37604
AREB6	1.6926	1.48507	1.54506
ARNT	-1.45849	2.02896	-1.51361
ATF	1.43649	1.44473	NA
ATF1	1.41808	1.41837	NA
ATF3	1.68524	1.36797	1.38145
ATF4	1.68349	1.49588	NA
ATF6	1.46692	NA	NA
BACH1	2.15273	NA	1.65206
BACH2	2.25643	NA	1.72767
CACCCBINDINGFACTOR	1.61396	NA	1.38646
CDP	1.43531	NA	NA
CDPCR3HD	NA	1.35951	NA
CDX2	NA	1.43137	NA
CEBP	1.3358	1.6147	1.33409
CEBPA	1.48018	1.37669	1.32709
CEBPB	1.5794	1.36067	1.30257
CEBPDELTA	1.49953	NA	1.29332
CEBPGAMMA	NA	1.46553	NA
CETS1P54	-1.2844	1.81152	-1.71607
CHOP	NA	1.5716	NA
CHX10	1.54566	NA	1.31497
CMYB	1.28013	1.75712	NA
COREBINDINGFACTOR	1.77582	NA	1.50477
COUP	NA	1.40853	NA
CP2	1.86285	1.32837	1.4705
CREB	1.0655	1.5935	-1.45364
CREBP1	1.58679	1.44704	NA
CREBP1CJUN	NA	1.43967	NA
CREL	2.13107	NA	1.88984
DBP	1.69924	NA	1.31013
DR1	NA	1.34874	NA
DR3	1.65993	NA	1.3745
DR4	1.79734	NA	1.62664
E12	1.74255	NA	1.62234
E2A	1.9378	NA	1.59366
E2F	-2.1851	2.68789	-1.49685
E2F1	-2.11232	2.72782	-1.5228
E2F1DP1	-2.3102	2.89037	-1.56296
E2F1DP1RB	-2.20955	2.83803	-1.45622
E2F1DP2	-2.36197	2.90765	-1.58081
E2F4DP1	-2.35101	2.85477	-1.58359
E2F4DP2	-2.3102	2.89037	-1.56296
E47	1.61102	NA	1.39291
E4BP4	1.4396	NA	NA
E4F1	1.45997	1.68163	-1.22299
EFC	NA	1.40216	NA
EGR	1.553	NA	1.47574
EGR1	1.44518	1.33254	NA
EGR2	1.45166	1.639	NA
EGR3	NA	1.61022	NA
ELF1	1.75234	NA	1.58638
ELK1	-0.727159	1.86542	-1.79874
ER	1.3587	1.38813	NA
ERR1	1.38778	1.55142	1.21262
ETF	NA	1.51593	NA
ETS	1.51238	1.47281	NA
ETS1	1.74859	NA	1.34402
ETS2	1.78433	1.45089	1.43674
EVI1	1.28797	NA	NA
FAC1	1.54184	1.53476	1.31717
FOX	1.5165	1.47969	NA
FOXD3	1.55553	NA	1.4853
FOXJ2	1.49221	1.45496	NA
FOXM1	1.45576	NA	NA
FOXO1	1.70775	NA	1.28357
FOXO3	1.56534	NA	NA
FOXO4	1.57326	-0.0288053	1.44582
FREAC2	1.81034	NA	1.49912
FREAC3	1.64419	NA	1.26998
FREAC4	1.59273	NA	1.43846
FREAC7	1.53257	NA	NA
FXR	NA	NA	NA
GABP	-1.46982	1.88119	-1.68872
GATA	1.71711	NA	1.5661
GATA1	1.52156	1.37253	1.44224
GATA3	1.50563	NA	1.31505
GATA6	1.43349	NA	1.41093
GCM	1.79225	1.37433	1.46798
GR	1.6179	1.77209	1.35914
HAND1E47	1.45807	NA	NA
HEB	1.75859	NA	1.34911
HEN1	1.48221	NA	NA
HFH1	1.45919	NA	NA
HFH3	1.49198	NA	1.29126
HFH4	1.52023	NA	1.35031
HFH8	1.66674	NA	1.29385
HIF1	1.34613	1.69506	NA
HLF	1.36544	1.62182	NA
HMEF2	1.35613	NA	NA
HMGIY	1.34635	1.47629	1.31005
HNF1	1.43605	NA	1.35326
HNF3	1.46519	NA	1.45169
HNF3ALPHA	1.36614	1.48408	NA
HNF3B	1.36929	NA	NA
HNF4	1.4497	-1.3696	1.35383
HNF4ALPHA	1.58401	NA	NA
HNF6	1.53891	-1.35232	NA
HOX13	1.61016	-1.67209	NA
HOXA4	1.42611	NA	1.26065
HP1SITEFACTOR	1.47831	NA	1.40621
HSF	NA	1.39784	NA
HSF1	1.73492	NA	1.49279
HSF2	1.44249	NA	NA
ICSBP	1.85428	NA	1.60694
IK1	1.68737	NA	1.60598
IK2	1.77392	NA	1.70408
IK3	1.5852	NA	1.40158
IPF1	1.4043	1.44373	1.37669
IRF	1.75506	1.35106	1.61509
IRF1	1.6425	NA	1.49904
IRF2	1.77091	NA	1.47979
IRF7	1.70429	1.57754	1.57607
ISRE	1.88259	1.43201	1.48374
LBP1	1.67843	NA	1.44297
LEF1	1.62231	1.48458	1.34563
LET7A_LET7B_LET7C_LET7D_LET7E_LET7F_MIR98_LET7G_LET7I	1.61615	1.47215	1.51995
LFA1	1.70058	NA	1.50323
LHX3	1.36595	-1.3471	1.30228
LMO2COM	1.78014	NA	1.45456
LXR	1.54362	NA	1.45675
LYF1	1.72073	NA	1.57014
MAF	1.50093	-1.32772	1.46532
MAX	-1.62896	2.01545	-1.68031
MAZ	1.65716	1.5599	1.31149
MAZR	1.67202	NA	1.45444
MEF2	1.49627	1.31625	1.35345
MEIS1	1.47044	1.42687	1.32479
MIF1	NA	1.42496	NA
MIR1_MIR206	1.72409	1.78202	1.39171
MIR101	1.83163	1.77006	1.56923
MIR103_MIR107	1.71522	1.62818	1.38854
MIR105	1.58749	NA	NA
MIR10A_MIR10B	1.42096	NA	NA
MIR122A	NA	1.49661	NA
MIR124A	2.06946	1.45317	1.75702
MIR125B_MIR125A	2.05496	1.39505	1.75667
MIR126	1.57994	NA	1.27968
MIR128A_MIR128B	1.48728	1.44818	1.25239
MIR129	1.65994	1.45567	1.37796
MIR130A_MIR301_MIR130B	1.83555	1.46674	1.50344
MIR133A_MIR133B	2.03107	NA	1.74488
MIR135A_MIR135B	1.58553	NA	1.39428
MIR136	NA	1.67753	NA
MIR137	1.75322	NA	1.39305
MIR138	1.43455	1.45203	NA
MIR139	1.39761	1.49324	NA
MIR140	1.51133	1.53421	NA
MIR141_MIR200A	1.81471	1.52279	1.32078
MIR1423P	1.72487	NA	1.44853
MIR1425P	1.61587	1.35462	1.57966
MIR143	1.46854	NA	1.43316
MIR144	1.5176	1.53538	1.39489
MIR145	2.00438	NA	1.68492
MIR147	1.51813	NA	1.52526
MIR148A_MIR152_MIR148B	1.79381	1.39553	1.6298
MIR149	1.57564	NA	NA
MIR150	1.46869	1.49341	NA
MIR153	1.49575	NA	1.40396
MIR154_MIR487	NA	1.48013	NA
MIR155	1.57632	NA	1.4191
MIR15A_MIR16_MIR15B_MIR195_MIR424_MIR497	1.75676	1.5445	1.38434
MIR175P_MIR20A_MIR106A_MIR106B_MIR20B_MIR519D	1.94759	1.35057	1.69803
MIR181A_MIR181B_MIR181C_MIR181D	2.10356	1.50689	1.67742
MIR182	1.74897	NA	1.43936
MIR183	1.75355	NA	1.42981
MIR185	1.58278	NA	1.66931
MIR186	1.44143	NA	NA
MIR18A	1.63994	NA	1.46296
MIR18A_MIR18B	1.43543	NA	1.38278
MIR190	1.55475	NA	1.42567
MIR193A_MIR193B	1.52071	NA	1.54201
MIR194	NA	1.59067	NA
MIR196A_MIR196B	1.42337	NA	NA
MIR198	1.43248	NA	1.40623
MIR199A	1.75605	NA	1.59494
MIR199A_MIR199B	2.05155	NA	1.68071
MIR19A_MIR19B	1.99716	NA	1.66261
MIR200B_MIR200C_MIR429	1.84707	1.41379	1.52932
MIR202	1.87763	NA	1.75823
MIR203	1.32174	1.47472	NA
MIR204_MIR211	1.62114	NA	1.4872
MIR205	1.78285	1.61249	1.5339
MIR21	1.57368	NA	1.35118
MIR214	1.55535	1.38294	NA
MIR216	NA	1.48253	NA
MIR217	1.41255	NA	1.7786
MIR218	1.62264	NA	1.36854
MIR219	1.7384	NA	1.67852
MIR22	2.02183	1.61701	1.51546
MIR223	1.69245	1.75744	1.58679
MIR224	1.64424	NA	1.32287
MIR23A_MIR23B	1.90069	1.43195	1.73504
MIR24	2.08934	NA	1.733
MIR25_MIR32_MIR92_MIR363_MIR367	2.18187	NA	1.9111
MIR26A_MIR26B	1.80976	NA	1.4294
MIR27A_MIR27B	1.79937	NA	1.61838
MIR28	1.76233	NA	1.37695
MIR296	1.46245	NA	NA
MIR29A_MIR29B_MIR29C	2.10385	1.31449	1.70832
MIR302B	1.63989	NA	NA
MIR302C	NA	1.43483	NA
MIR30A5P_MIR30C_MIR30D_MIR30B_MIR30E5P	2.01959	1.37092	1.67756
MIR31	1.53925	NA	1.48054
MIR320	1.51598	NA	NA
MIR323	1.32196	NA	NA
MIR3243P	1.43436	NA	NA
MIR326	1.6727	NA	NA
MIR328	NA	1.87897	NA
MIR329	1.48913	NA	1.42299
MIR330	1.51332	1.70979	1.24246
MIR331	1.93024	1.54654	NA
MIR335	1.78253	NA	NA
MIR337	1.38059	1.60929	NA
MIR342	1.68443	NA	1.68695
MIR34A_MIR34C_MIR449	1.68437	1.33328	1.52929
MIR34B	1.54859	NA	1.41711
MIR362	1.45347	NA	1.49047
MIR365	1.78928	NA	1.36908
MIR3693P	1.6664	NA	1.36142
MIR370	1.48531	1.74006	1.40424
MIR373	1.38598	1.49533	NA
MIR374	1.88067	NA	1.55471
MIR377	1.67155	NA	1.66546
MIR379	NA	1.73806	NA
MIR3803P	1.49466	NA	NA
MIR381	1.56185	NA	NA
MIR4093P	1.77135	NA	1.59702
MIR4095P	1.73309	NA	1.60648
MIR410	1.74349	1.53736	1.44923
MIR422B_MIR422A	NA	NA	NA
MIR432	1.50104	NA	1.44871
MIR448	1.56679	NA	1.41347
MIR452	1.39998	NA	NA
MIR453	NA	1.56032	NA
MIR455	1.60768	NA	1.552
MIR484	1.9875	NA	1.85584
MIR4853P	NA	1.56482	NA
MIR4855P	1.658	NA	1.60089
MIR491	NA	1.51728	NA
MIR493	1.90235	1.40999	1.53732
MIR495	1.35624	NA	NA
MIR496	1.4392	1.38066	NA
MIR500	NA	1.6503	NA
MIR501	NA	1.48857	NA
MIR504	1.91431	NA	1.45268
MIR505	1.5419	NA	NA
MIR506	2.07934	1.25888	1.7209
MIR507	1.42031	NA	NA
MIR508	NA	1.7174	NA
MIR511	NA	NA	1.33741
MIR5123P	1.55324	NA	NA
MIR513	1.54628	NA	1.56163
MIR5153P	1.68183	NA	1.6367
MIR5155P_MIR519E	1.47716	1.43197	1.36421
MIR5163P	1.63923	NA	1.59372
MIR5165P	1.61475	NA	1.41581
MIR518A2	1.54262	1.55548	1.34093
MIR518C	1.70284	NA	1.37923
MIR519C_MIR519B_MIR519A	1.92602	1.64387	1.57554
MIR519E	1.8233	NA	1.33966
MIR520A_MIR525	1.51591	NA	NA
MIR520D	1.41966	1.71035	NA
MIR520F	1.45011	1.37942	1.45311
MIR520G_MIR520H	1.91065	NA	1.63433
MIR522	1.35166	1.51272	NA
MIR524	1.52221	1.48405	NA
MIR526B	NA	NA	NA
MIR527	1.66861	NA	1.36075
MIR7	1.79103	1.43293	1.43517
MIR9	1.95748	1.34388	1.54447
MIR93_MIR302A_MIR302B_MIR302C_MIR302D_MIR372_MIR373_MIR520E_MIR520A_MIR526B_MIR520B_MIR520C_MIR520D	1.62537	1.40484	1.45572
MIR96	2.08611	1.50175	1.76756
MMEF2	1.29824	NA	1.26945
MTF1	1.60638	1.50417	1.28591
MYB	1.3696	1.43297	NA
MYC	-1.6669	1.98716	-1.55623
MYCMAX	-1.47142	1.95637	-1.61123
MYOD	1.66132	1.23639	1.45725
MYOGENIN	1.73098	NA	1.4511
MZF1	1.57717	1.36979	1.36029
NERF	1.31632	1.49537	NA
NF1	1.43488	NA	1.33083
NFAT	1.49317	1.36935	1.31973
NFE2	1.71377	NA	1.34716
NFKAPPAB	2.28443	NA	2.01885
NFKAPPAB65	2.33269	NA	1.99824
NFKB	2.17803	1.35509	1.86773
NFMUE1	NA	2.01152	-1.61643
NFY	-1.5568	1.93179	-1.48906
NGFIC	1.50438	1.33391	NA
NKX22	NA	1.37799	NA
NKX25	1.32486	NA	NA
NMYC	-1.59082	2.04746	-1.65644
NRF1	-1.70489	2.00808	-1.72352
NRF2	1.55467	1.81226	-0.127669
OCT	1.41384	-1.33249	1.38202
OCT1	1.34112	0.0578063	1.2706
OLF1	1.56516	NA	1.48106
OSF2	1.68599	NA	NA
P300	1.53126	NA	1.28734
P53	1.51387	NA	1.33195
PAX	1.7979	NA	1.45131
PAX2	1.27579	NA	NA
PAX3	NA	1.46182	NA
PAX4	1.57145	1.27745	1.47244
PAX6	-1.42567	NA	NA
PBX1	1.31051	1.40439	NA
PEA3	1.86551	NA	1.5479
PIT1	1.31814	NA	NA
PITX2	1.4927	1.52023	1.20834
POU1F1	1.34618	NA	NA
POU3F2	1.4672	NA	NA
PPAR	1.35131	NA	NA
PPARA	1.66153	NA	NA
PPARG	-1.84281	NA	-1.81287
PR	1.48603	NA	NA
PTF1BETA	1.65893	NA	1.60252
PU1	1.74595	1.37764	1.45386
PXR	1.54167	1.43827	1.34837
RFX1	NA	1.47792	NA
RORA1	1.45456	1.3635	NA
RORA2	1.61276	NA	NA
RP58	1.43335	NA	NA
RREB1	1.38039	NA	NA
RSRFC4	1.49863	-1.30425	1.51175
S8	1.54022	NA	1.294
SF1	1.3903	NA	NA
SMAD	1.40245	1.73098	1.33804
SMAD3	1.70599	NA	1.56213
SMAD4	1.36285	NA	NA
SOX5	1.40438	NA	1.34852
SOX9	1.59683	1.54772	1.41009
SP1	1.50898	1.42512	NA
SP3	1.3861	NA	1.30504
SPZ1	NA	1.35184	NA
SREBP	1.6636	NA	1.47974
SREBP1	1.68011	1.50138	1.36438
SRF	1.92493	NA	1.56621
SRY	1.3177	NA	NA
STAT	1.53615	1.33963	NA
STAT1	1.39178	1.76167	-1.43386
STAT3	1.63631	NA	NA
STAT5A	1.43561	1.43902	NA
STAT5B	1.74811	1.55816	1.32525
STAT6	1.436	1.34527	NA
T3R	1.42309	NA	NA
TAL1ALPHAE47	1.428	NA	NA
TAL1BETAE47	1.29938	1.33553	NA
TAL1BETAITF2	NA	1.40693	NA
TATA	1.41372	-1.24464	1.19139
TAXCREB	1.6403	NA	NA
TBP	1.33425	-1.48608	NA
TCF11	NA	NA	1.29134
TCF11MAFG	1.41268	NA	1.33579
TCF1P	1.32318	NA	NA
TCF4	NA	NA	1.34101
TEF	1.4477	NA	NA
TEF1	1.99513	NA	1.82435
TEL2	1.51198	1.71849	NA
TFIIA	1.78207	1.41408	1.53971
TFIII	1.54558	NA	1.32564
TGIF	1.30654	NA	1.30457
TTF1	1.44018	NA	NA
USF	-1.4856	1.83519	-1.42977
USF2	-1.61896	1.90508	-1.55625
VDR	1.41406	NA	NA
WHN	NA	1.44349	NA
XBP1	1.51215	NA	1.35592
YY1	-1.35847	1.76795	-1.5932
ZF5	NA	1.54727	-1.34763
ZIC1	1.81438	NA	1.57677
ZIC2	1.88577	NA	1.5819
ZIC3	1.95547	1.37199	1.73061
ZID	1.34162	NA	1.27473

## Sheet: 3D Organoids
Supplementary Table 3. List of enriched transcription factors in 3D organoids.
name	3D_Ecto_noE6E7_5d_p.i._vs_UI	3D_Ecto_UI_E6E7_vs_noE6E7	3D_Ecto_E6E7_5d_p.i._vs_UI
AFP1	NA	NA	1.61142
AHR	1.49699	1.57628	1.64918
AHRARNT	1.86976	NA	1.98554
ALPHACP1	NA	1.82729	1.3982
ALX4	NA	NA	1.6185
AMEF2	1.43933	NA	1.67952
AML	1.84116	1.49848	1.95551
AML1	1.71704	NA	1.82606
AP1	2.14428	-1.30601	2.12047
AP1FJ	2.07335	NA	2.09967
AP2	1.88654	1.55124	1.82787
AP2ALPHA	2.07841	NA	1.39815
AP2GAMMA	1.86125	NA	1.63013
AP2REP	1.82094	NA	1.7939
AP3	1.54483	NA	1.5564
AP4	1.67785	1.24594	1.54138
AR	1.48621	NA	1.59323
AREB6	1.85416	1.48077	1.87474
ARNT	1.40208	1.80771	1.72574
ARP1	NA	NA	1.48223
ATF	2.14035	1.64434	2.28438
ATF1	1.99287	1.56387	2.0594
ATF3	1.91194	1.48104	2.13539
ATF4	2.23618	1.3794	2.19671
ATF6	1.98305	1.62325	1.93443
BACH1	2.36941	NA	2.38767
BACH2	2.5223	NA	2.54827
BRN2	1.67372	NA	1.99544
CACBINDINGPROTEIN	1.76864	NA	1.48512
CACCCBINDINGFACTOR	1.94934	NA	1.75625
CART1	NA	1.44409	NA
CDC5	1.55857	NA	1.78517
CDP	1.77798	NA	1.7323
CDPCR1	NA	NA	1.69102
CDPCR3HD	1.32011	1.60822	1.65968
CDX2	NA	NA	1.38384
CEBP	1.57464	1.48181	1.71596
CEBPA	1.64862	1.39675	1.68773
CEBPB	1.79365	NA	1.92457
CEBPDELTA	1.73611	NA	1.98262
CEBPGAMMA	1.41036	NA	1.55976
CETS1P54	1.44919	NA	1.33843
CHOP	1.60956	1.57183	1.53697
CHX10	1.59247	NA	1.60631
CIZ	1.60428	1.43556	1.43028
CMYB	1.60494	1.88378	1.72259
COMP1	1.48507	1.5178	1.61565
COREBINDINGFACTOR	1.73695	NA	1.90752
COUP	1.57796	1.461	1.46034
CP2	1.91577	NA	1.66416
CREB	1.89875	1.59391	2.07861
CREBP1	2.17084	1.69309	2.23798
CREBP1CJUN	1.69054	1.64858	1.93652
CREL	2.27109	1.41863	2.0252
CRX	1.36427	1.42528	1.48526
DBP	1.62261	NA	1.71997
DR1	1.43763	NA	1.41195
DR3	1.66115	NA	1.96186
DR4	1.66729	NA	1.81487
E12	1.9508	NA	1.90229
E2A	1.63022	NA	1.94749
E2F	-1.13405	2.97428	1.52115
E2F1	-0.745536	2.93824	1.6148
E2F1DP1	-1.49992	3.25582	1.41654
E2F1DP1RB	-1.60929	3.17898	1.47562
E2F1DP2	-1.57875	3.25372	1.41654
E2F4DP1	-1.59288	3.19781	1.3498
E2F4DP2	-1.49992	3.25582	1.41654
E47	1.60536	NA	1.45783
E4BP4	1.87599	NA	2.07137
E4F1	2.09457	1.62522	2.09011
EGR	1.84015	1.40271	1.78193
EGR1	1.89792	1.58861	1.69172
EGR2	1.76684	1.46309	1.59853
EGR3	1.53059	1.5797	1.54643
ELF1	1.76071	NA	1.69029
ELK1	1.42336	1.5603	1.756
EN1	1.48752	NA	1.55512
ER	1.7202	NA	1.54205
ERR1	1.63842	1.29306	1.79074
ETF	NA	NA	NA
ETS	1.72346	NA	1.82932
ETS1	1.85875	NA	2.07882
ETS2	2.03149	1.24919	1.97495
EVI1	1.46116	NA	1.46425
FAC1	1.64468	1.48043	1.77995
FOX	1.52447	NA	1.9092
FOXD3	1.5425	NA	1.7493
FOXJ2	1.66891	1.46717	1.67481
FOXM1	1.35949	1.47266	1.42802
FOXO1	1.69914	1.37078	1.8863
FOXO3	1.58194	NA	1.86929
FOXO4	1.70201	1.40718	1.94271
FREAC2	1.71708	1.30355	1.92006
FREAC3	1.70795	1.39164	1.45304
FREAC4	1.5933	NA	1.78114
FREAC7	1.71312	NA	1.81938
FXR	1.73059	NA	1.48286
GABP	1.48053	1.37763	1.65881
GATA	1.73063	NA	1.86566
GATA1	1.57433	NA	1.69738
GATA3	1.75945	NA	1.7833
GATA4	1.48747	NA	1.63086
GATA6	1.39889	NA	1.82057
GCM	1.71116	NA	2.00049
GFI1	1.44125	NA	1.70118
GNCF	NA	NA	1.52114
GR	1.63658	1.63877	1.6856
GRE	1.44903	NA	1.626
HAND1E47	1.44703	1.45328	1.35628
HEB	1.51846	NA	NA
HEN1	1.70411	NA	1.48087
HFH1	1.53021	NA	1.77956
HFH3	1.62009	NA	1.82883
HFH4	1.64998	NA	1.79901
HFH8	1.67303	NA	1.76625
HIF1	1.7763	1.91734	1.74062
HLF	1.82368	1.56212	1.86693
HMEF2	1.44195	NA	1.65166
HMGIY	1.67465	1.72443	1.69788
HMX1	NA	NA	1.73098
HNF1	1.47144	NA	1.55083
HNF3	1.66899	NA	1.91598
HNF3ALPHA	1.54089	NA	2.11993
HNF3B	1.69786	NA	1.88306
HNF4	1.64421	NA	1.54353
HNF4ALPHA	1.66905	NA	1.74478
HNF6	1.74712	NA	1.76057
HOXA4	1.43205	NA	1.64917
HP1SITEFACTOR	NA	NA	1.65654
HSF	1.68597	1.45542	1.51873
HSF1	1.67073	NA	1.85209
HSF2	1.55519	NA	1.78993
HTF	NA	NA	1.76196
ICSBP	1.39488	NA	1.59074
IK1	2.10718	NA	1.89608
IK2	1.85641	NA	1.82978
IK3	1.51997	NA	1.83074
IPF1	1.67316	1.48542	1.84641
IRF	1.42475	NA	1.55936
IRF1	1.40951	NA	1.64015
IRF2	NA	NA	1.70615
IRF7	1.91147	1.5302	1.81024
ISRE	1.67241	NA	1.78623
LBP1	1.341	NA	NA
LEF1	1.57302	1.48864	1.76278
LET7A_LET7B_LET7C_LET7D_LET7E_LET7F_MIR98_LET7G_LET7I	2.03796	NA	2.19576
LFA1	1.82147	NA	1.56673
LHX3	1.68739	NA	1.83089
LMO2COM	1.89598	NA	1.85611
LXR	1.55079	NA	1.6536
LYF1	1.63957	NA	1.57102
MAF	1.41787	NA	1.58495
MAX	1.32324	1.98415	1.76054
MAZ	1.75989	1.48542	1.71895
MAZR	1.9552	NA	1.47967
MEF2	1.55002	1.42582	1.60874
MEIS1	1.71592	1.26055	1.72037
MEIS1AHOXA9	1.39539	1.49279	1.67218
MEIS1BHOXA9	NA	1.43462	NA
MIF1	1.38129	NA	1.43606
MIR1_MIR206	2.24831	1.59239	2.28771
MIR101	2.20356	1.71375	2.45374
MIR103_MIR107	2.06983	1.65291	2.40213
MIR105	1.79421	NA	2.02768
MIR10A_MIR10B	1.90737	1.52805	2.2888
MIR122A	NA	NA	1.53937
MIR124A	2.27387	1.52619	2.43828
MIR125B_MIR125A	2.03941	NA	1.72419
MIR126	1.51863	NA	1.91244
MIR128A_MIR128B	1.6691	1.39406	1.91743
MIR129	2.02034	1.44468	2.25025
MIR130A_MIR301_MIR130B	2.17308	1.46429	2.56247
MIR133A_MIR133B	1.99521	NA	1.75878
MIR135A_MIR135B	1.97228	NA	2.18235
MIR136	1.46924	1.63494	1.64889
MIR137	2.09694	NA	2.43315
MIR138	2.26565	1.41652	2.06296
MIR139	1.86062	NA	1.90862
MIR140	1.67604	1.57733	1.83939
MIR141_MIR200A	2.28857	1.47607	2.5882
MIR1423P	2.29076	NA	2.21271
MIR1425P	1.98971	NA	2.34061
MIR143	1.63471	NA	1.68784
MIR144	1.92982	1.55026	2.31325
MIR145	2.05493	NA	2.49863
MIR146A_MIR146B	1.85883	NA	1.70287
MIR147	1.90501	NA	1.94733
MIR148A_MIR152_MIR148B	2.09803	NA	2.56135
MIR149	1.92559	NA	2.13936
MIR150	1.97793	NA	1.97786
MIR151	NA	NA	1.78859
MIR153	1.99817	1.48292	2.14174
MIR154	1.56848	1.58181	2.07023
MIR154_MIR487	1.61409	NA	2.1373
MIR155	2.24591	NA	2.38927
MIR15A_MIR16_MIR15B_MIR195_MIR424_MIR497	2.15781	1.485	2.39847
MIR173P	1.71058	NA	1.82821
MIR175P_MIR20A_MIR106A_MIR106B_MIR20B_MIR519D	2.32043	1.48211	2.66073
MIR181A_MIR181B_MIR181C_MIR181D	2.28673	1.49777	2.74902
MIR182	2.09441	NA	2.25502
MIR183	1.92587	NA	2.16349
MIR185	1.55116	NA	NA
MIR186	2.04651	1.42405	2.24441
MIR188	1.64157	NA	2.06006
MIR18A	2.19301	NA	1.73125
MIR18A_MIR18B	1.94115	NA	1.83342
MIR190	1.82298	NA	1.928
MIR191	1.90646	NA	2.01857
MIR192_MIR215	1.65068	NA	1.94305
MIR193A_MIR193B	1.70577	1.67001	1.8608
MIR194	2.02805	NA	2.18598
MIR196A_MIR196B	1.57525	NA	1.73233
MIR198	1.88882	NA	1.59112
MIR199A	2.01322	NA	2.35152
MIR199A_MIR199B	2.20659	NA	2.32806
MIR19A_MIR19B	2.33564	NA	2.53625
MIR200A	1.52271	1.85309	1.91507
MIR200B_MIR200C_MIR429	2.12893	1.52886	2.42641
MIR202	1.78454	1.5715	2.21603
MIR203	1.93533	1.75644	2.25992
MIR204_MIR211	2.06515	NA	2.32268
MIR205	2.21402	NA	2.50311
MIR21	1.73367	NA	2.24578
MIR212_MIR132	1.66874	1.48751	1.98747
MIR214	1.91729	NA	1.71762
MIR216	1.60884	1.55473	1.86718
MIR217	1.72624	1.56274	2.11249
MIR218	2.11399	NA	2.31583
MIR219	2.11337	NA	2.1413
MIR22	2.30894	1.7811	2.20091
MIR221_MIR222	1.77408	1.70782	1.62424
MIR223	2.05661	1.86568	2.29213
MIR224	2.19243	1.70552	2.3805
MIR23A_MIR23B	2.29473	1.46617	2.65947
MIR24	2.33004	NA	1.71625
MIR25_MIR32_MIR92_MIR363_MIR367	2.27797	NA	2.48819
MIR26A_MIR26B	2.11133	NA	2.43325
MIR27A_MIR27B	1.92378	1.49282	2.37794
MIR28	2.16287	NA	1.59843
MIR296	1.65499	NA	NA
MIR2993P	1.71953	NA	NA
MIR2995P	1.70786	NA	1.65544
MIR29A_MIR29B_MIR29C	2.24587	1.67057	2.17629
MIR302B	1.6565	NA	1.75697
MIR302C	1.7504	1.4878	2.17977
MIR30A3P_MIR30E3P	1.82769	1.44488	1.98219
MIR30A5P_MIR30C_MIR30D_MIR30B_MIR30E5P	2.29944	1.51611	2.40389
MIR31	NA	NA	1.9732
MIR320	2.06107	NA	2.18719
MIR323	1.92962	1.52626	2.23262
MIR3243P	1.65119	1.49656	1.5942
MIR3245P	1.48842	NA	1.5868
MIR326	1.94375	NA	1.47869
MIR328	1.80785	1.54175	1.4504
MIR329	1.92421	NA	1.8208
MIR33	1.80729	NA	1.86786
MIR330	2.33194	1.83968	2.30592
MIR331	2.10248	NA	1.73706
MIR335	1.83408	NA	1.97426
MIR337	2.21135	1.45529	1.87265
MIR338	1.68403	NA	1.62242
MIR339	NA	NA	1.54903
MIR342	2.23574	NA	1.86682
MIR345	NA	NA	1.73633
MIR34A_MIR34C_MIR449	2.05039	NA	2.0185
MIR34B	1.87153	NA	1.92926
MIR361	1.4211	NA	1.90291
MIR362	2.19419	1.56119	2.05494
MIR365	2.00452	NA	2.21905
MIR3693P	2.00034	NA	2.23231
MIR370	2.06813	1.70347	1.79237
MIR373	1.66718	NA	2.08934
MIR374	2.18056	NA	2.6428
MIR376A_MIR376B	1.83353	NA	2.17135
MIR377	2.12096	NA	2.14176
MIR379	NA	NA	1.66544
MIR3803P	1.77633	NA	2.42646
MIR381	1.97649	NA	2.27781
MIR382	1.51221	NA	1.87649
MIR383	1.79077	1.62397	1.53031
MIR384	1.49017	NA	1.939
MIR4093P	2.40228	1.57509	2.29385
MIR4095P	1.78035	NA	1.68811
MIR410	2.13616	NA	2.08202
MIR412	NA	NA	1.64347
MIR422B_MIR422A	1.68559	1.90675	1.91213
MIR431	1.89354	NA	1.85329
MIR432	1.69835	NA	1.86705
MIR433	1.60786	NA	1.6782
MIR448	1.66086	1.51164	1.77572
MIR452	1.44794	NA	1.62645
MIR453	1.65923	NA	1.82063
MIR455	1.62925	NA	2.1204
MIR483	2.10132	1.62728	1.93465
MIR484	1.85366	NA	1.80603
MIR4853P	1.75729	NA	2.1018
MIR4855P	1.82952	NA	1.72157
MIR486	1.73787	NA	1.89075
MIR488	1.66024	1.71444	1.82695
MIR489	1.52263	NA	1.70148
MIR490	1.69071	NA	1.80626
MIR491	1.71235	1.7002	1.55967
MIR492	1.85384	1.52709	1.94912
MIR493	2.27993	1.48401	2.47236
MIR494	1.71554	NA	1.85744
MIR495	1.91453	1.39083	2.25033
MIR496	1.70499	1.48545	1.96504
MIR498	1.64762	NA	2.22503
MIR499	NA	NA	1.91442
MIR500	NA	1.76191	1.63819
MIR501	1.70041	1.55693	1.96776
MIR504	1.80222	NA	2.09143
MIR505	1.79002	NA	1.54771
MIR506	2.25559	1.4176	2.18213
MIR507	1.76565	NA	1.8935
MIR508	1.69697	NA	2.02585
MIR510	NA	1.79131	NA
MIR511	1.46754	1.41389	2.01557
MIR5123P	1.73505	NA	1.77698
MIR513	1.86811	NA	1.7057
MIR5153P	2.09527	1.59979	2.06067
MIR5155P_MIR519E	2.13382	1.46999	2.28
MIR5163P	2.01282	NA	1.924
MIR5165P	2.08395	NA	1.87544
MIR517	1.66841	NA	1.8592
MIR517A_MIR517C	1.89686	NA	1.72923
MIR517B	NA	NA	1.81439
MIR518A2	1.91825	1.52399	2.16676
MIR518C	1.57235	NA	1.80307
MIR519C_MIR519B_MIR519A	2.21046	1.60398	2.62419
MIR519E	2.17219	NA	2.33991
MIR520A_MIR525	2.05042	1.57644	1.84862
MIR520D	2.18622	1.55823	2.37796
MIR520F	1.71404	NA	2.28136
MIR520G_MIR520H	2.23433	1.39653	2.26958
MIR522	2.08951	1.76551	2.28767
MIR524	2.20334	1.40173	2.45685
MIR527	1.80473	NA	2.30219
MIR7	2.25981	1.47241	1.93146
MIR9	1.94175	1.41857	2.041
MIR93_MIR302A_MIR302B_MIR302C_MIR302D_MIR372_MIR373_MIR520E_MIR520A_MIR526B_MIR520B_MIR520C_MIR520D	2.07759	1.57105	2.38284
MIR96	2.15777	NA	2.2208
MIR99A_MIR100_MIR99B	NA	NA	1.83426
MMEF2	1.37185	NA	1.64787
MSX1	NA	NA	1.34944
MTF1	1.82318	NA	1.79967
MYB	1.70124	1.51461	1.59466
MYC	1.42671	1.93718	1.87741
MYCMAX	1.45159	1.92977	1.8389
MYOD	1.81388	1.2467	1.72835
MYOGENIN	1.69997	1.50772	1.48748
MYOGNF1	1.5013	NA	NA
MZF1	1.76833	NA	1.64809
NCX	1.44618	NA	1.70863
NERF	1.59186	1.42227	1.75716
NF1	1.43987	-1.25016	1.4733
NFAT	1.82171	1.31816	2.00594
NFE2	2.03637	NA	1.64072
NFKAPPAB	2.43013	1.7716	2.20504
NFKAPPAB65	2.27052	NA	1.88939
NFKB	2.29408	1.60704	2.08929
NFMUE1	1.50919	2.08289	1.44722
NFY	0.635586	2.12659	0.516141
NGFIC	1.77728	1.45862	1.74304
NKX22	NA	NA	1.62074
NKX25	1.47442	NA	1.46725
NKX3A	1.4652	NA	1.3327
NKX61	1.42278	NA	1.4179
NKX62	NA	NA	1.30007
NMYC	1.4944	1.88454	1.96102
NRF1	-1.35351	1.88875	NA
NRF2	1.77708	NA	1.48449
OCT	1.28563	NA	1.33936
OCT1	1.4003	NA	1.53859
OLF1	1.75332	1.37983	1.63455
OSF2	1.44359	NA	1.64271
P300	1.48411	NA	1.80551
P53	1.73939	NA	1.71631
PAX	2.05067	NA	2.07018
PAX2	1.60178	NA	1.64357
PAX3	1.88447	1.9823	2.16014
PAX4	1.77307	1.31587	1.67968
PAX5	1.41204	NA	1.40248
PAX6	NA	1.532	NA
PBX1	1.45877	NA	1.59556
PEA3	1.72522	NA	1.90729
PIT1	NA	NA	1.37889
PITX2	1.82961	1.28627	1.8318
POU1F1	1.62936	NA	1.47385
POU3F2	1.44914	NA	1.51714
POU6F1	1.40545	NA	NA
PPAR	1.81057	NA	1.72946
PPARA	1.48096	NA	NA
PR	1.67142	NA	1.71566
PTF1BETA	2.07712	NA	2.08035
PU1	1.77571	NA	1.75268
PXR	1.9875	NA	1.92585
RFX1	1.27647	NA	1.31166
RORA1	1.63707	NA	1.64753
RORA2	1.60214	NA	1.49425
RP58	1.43157	NA	1.68206
RREB1	1.92149	NA	1.93695
RSRFC4	1.49399	NA	1.60436
S8	1.30593	NA	1.64287
SF1	1.447	NA	1.6145
SMAD	1.80431	1.7854	1.84702
SMAD3	1.84916	NA	1.78196
SMAD4	1.58366	NA	1.37083
SOX5	1.4699	NA	1.65871
SOX9	1.80166	1.58371	1.93691
SP1	1.66646	1.5367	1.37944
SP3	1.8205	NA	1.6972
SPZ1	1.6402	NA	1.49325
SREBP	1.73779	NA	1.40505
SREBP1	1.64231	NA	1.61485
SRF	2.45047	1.47585	2.3218
SRY	1.65937	NA	1.47195
STAT	1.71581	NA	1.84386
STAT1	1.65228	1.46266	1.70725
STAT3	1.97201	NA	1.92171
STAT4	1.30507	NA	1.72552
STAT5A	1.60319	1.4708	1.85439
STAT5B	1.98021	NA	2.13835
STAT6	1.57463	1.58689	1.70849
T3R	1.42429	NA	1.37261
TAL1ALPHAE47	1.4218	NA	1.47741
TAL1BETAE47	1.38417	NA	1.4183
TAL1BETAITF2	1.34996	1.4571	1.43911
TATA	1.54603	1.23164	1.74269
TAXCREB	2.0452	NA	1.89486
TBP	1.47589	NA	NA
TCF11	1.73248	NA	1.67334
TCF11MAFG	1.44282	NA	NA
TCF1P	1.88578	NA	2.17213
TCF4	NA	NA	1.53325
TEF	1.88478	NA	2.04319
TEF1	2.03498	NA	2.10698
TEL2	1.88834	NA	1.56986
TFIIA	1.69517	1.45521	1.75048
TFIII	1.41925	NA	1.37379
TGIF	1.35713	NA	1.73684
TITF1	NA	NA	1.5258
TST1	1.6001	NA	1.82559
TTF1	1.78	NA	1.58269
USF	1.54927	1.70048	1.73215
USF2	NA	1.9174	1.70628
VDR	1.53879	NA	1.54819
WHN	1.77473	1.47914	2.11441
XBP1	1.50257	NA	1.55171
YY1	1.5259	1.80242	1.47752
ZF5	1.56957	1.46311	1.65763
ZIC1	1.76243	NA	1.5485
ZIC2	1.75187	NA	1.34593
ZIC3	1.80654	NA	1.39801
ZID	1.75206	NA	1.84074
