# Supplementary material for: Modelling Chlamydia and HPV co-infection in patient-derived ectocervix organoids reveals distinct cellular reprogramming
Source: Nat Commun. 2022 Feb 24;13:1030. doi: 10.1038/s41467-022-28569-1 (PMC8873204; doi:10.1038/s41467-022-28569-1)
Supplement: Supplementary file 7 — Supplementary Data 4 [file 41467_2022_28569_MOESM7_ESM.xlsx]

## Sheet: 2D
Supplementary Table 4. Gene ontology (GO) terms associated with differentially expressed genes from hCEcto and hCEcto E6E7 2D stem cell with or without Ctr infection
Cluster	database	ID	Description	GeneRatio	BgRatio	pvalue	p.adjust	qvalue	Count	GeneSymbols
Down_Down_n.s	GO	GO:0042254	ribosome biogenesis	118/1451	297/18670	4.86936797553413e-54	2.38745111840439e-50	2.18967789384019e-50	118	ABCE1,ABT1,BRIX1,BYSL,C1D,C1QBP,C8orf59,CEBPZ,CIRH1A,DCAF13,DDX10,DDX18,DDX21,DDX31,DDX54,DIMT1,EBNA1BP2,EIF2A,ERI3,ESF1,EXOSC1,EXOSC3,EXOSC5,EXOSC7,FCF1,GAR1,GTF2H5,IMP3,IMP4,ISG20L2,KRI1,KRR1,LAS1L,LSM6,LTV1,MALSU1,METTL16,MINA,MPHOSPH6,MPV17L2,MRM1,MRPL1,MRPL20,MRPL22,MRPS11,MRPS9,MRTO4,MTERF3,MYBBP1A,NAT10,NGDN,NHP2,NHP2L1,NIP7,NLE1,NMD3,NOC2L,NOL10,NOLC1,NOP10,NOP14,NOP16,NOP2,NOP56,NPM3,NUD…
Down_Down_n.s	GO	GO:0034470	ncRNA processing	132/1451	384/18670	9.14259802716634e-52	2.24130790635983e-48	2.05564098800287e-48	132	ABT1,ADAT2,ANKRD16,BYSL,C14orf166,C1D,C2orf49,CIRH1A,CTU2,DCAF13,DDX1,DDX10,DDX18,DDX21,DDX54,DIMT1,DUS3L,EBNA1BP2,ELAC1,ELP2,ELP3,ELP4,ELP5,ELP6,ERI3,ESF1,EXOSC1,EXOSC3,EXOSC5,EXOSC7,FARS2,FCF1,GAR1,GTF2H5,HSD17B10,IKBKAP,IMP3,IMP4,INTS12,ISG20L2,KARS,KRI1,KRR1,LAS1L,LSM6,METTL16,METTL6,METTL8,MPHOSPH6,MRM1,MRPL1,MRPS11,MRPS9,MRTO4,MTFMT,MTO1,NAT10,NGDN,NHP2,NHP2L1,NOL10,NOLC1,NOP10,NOP14,NOP2,N…
Down_Down_n.s	GO	GO:0140053	mitochondrial gene expression	79/1451	162/18670	1.96624166160086e-44	3.213494288943e-41	2.94729276433644e-41	79	C10orf2,C1QBP,CHCHD1,CHCHD10,COA3,DARS2,EARS2,GADD45GIP1,GATB,GFM1,HSD17B10,ICT1,MALSU1,MPV17L2,MRPL1,MRPL13,MRPL15,MRPL16,MRPL17,MRPL18,MRPL19,MRPL20,MRPL21,MRPL22,MRPL24,MRPL27,MRPL3,MRPL30,MRPL33,MRPL34,MRPL37,MRPL4,MRPL40,MRPL41,MRPL42,MRPL43,MRPL45,MRPL46,MRPL47,MRPL48,MRPL50,MRPL51,MRPL52,MRPL54,MRPL55,MRPS10,MRPS11,MRPS12,MRPS14,MRPS18B,MRPS22,MRPS23,MRPS26,MRPS27,MRPS31,MRPS33,MRPS35,MRPS…
Down_Down_n.s	GO	GO:0006364	rRNA processing	89/1451	214/18670	7.87783221827039e-43	9.65625284154493e-40	8.85634190432924e-40	89	ABT1,BYSL,C1D,CIRH1A,DCAF13,DDX10,DDX18,DDX21,DDX54,DIMT1,EBNA1BP2,ERI3,ESF1,EXOSC1,EXOSC3,EXOSC5,EXOSC7,FCF1,GAR1,GTF2H5,IMP3,IMP4,ISG20L2,KRI1,KRR1,LAS1L,LSM6,METTL16,MPHOSPH6,MRM1,MRPL1,MRPS11,MRPS9,MRTO4,NAT10,NGDN,NHP2,NHP2L1,NOL10,NOLC1,NOP10,NOP14,NOP2,NOP56,NPM3,NUDT16,PA2G4,PIH1D2,POP4,POP5,POP7,RBFA,RCL1,REXO4,RIOK1,RIOK2,RPF1,RPL7,RPP38,RPP40,RPS14,RRP15,RRP1B,RRP8,RRP9,RRS1,RSL1D1,SHQ…
Down_Down_n.s	GO	GO:0016072	rRNA metabolic process	94/1451	253/18670	3.03540625012757e-40	2.97651936887509e-37	2.72994852643052e-37	94	ABT1,BYSL,C1D,CIRH1A,DCAF13,DDX10,DDX18,DDX21,DDX54,DIMT1,EBNA1BP2,ERI3,ESF1,EXOSC1,EXOSC3,EXOSC5,EXOSC7,FCF1,GAR1,GTF2H5,H2AFY2,IMP3,IMP4,ISG20L2,KRI1,KRR1,LAS1L,LSM6,METTL16,MPHOSPH6,MRM1,MRPL1,MRPS11,MRPS9,MRTO4,NAT10,NGDN,NHP2,NHP2L1,NIFK,NOL10,NOLC1,NOP10,NOP14,NOP2,NOP56,NPM3,NUDT16,PA2G4,PIH1D2,POLR1B,POP4,POP5,POP7,PWP1,RBFA,RCL1,REXO4,RIOK1,RIOK2,RPF1,RPL7,RPP38,RPP40,RPS14,RRP15,RRP1B,R…
Down_Down_n.s	GO	GO:0032543	mitochondrial translation	66/1451	135/18670	2.22907576080661e-37	1.8215264092058e-34	1.67063362283612e-34	66	C1QBP,CHCHD1,COA3,DARS2,EARS2,GADD45GIP1,GATB,GFM1,ICT1,MALSU1,MPV17L2,MRPL1,MRPL13,MRPL15,MRPL16,MRPL17,MRPL18,MRPL19,MRPL20,MRPL21,MRPL22,MRPL24,MRPL27,MRPL3,MRPL30,MRPL33,MRPL34,MRPL37,MRPL4,MRPL40,MRPL41,MRPL42,MRPL43,MRPL45,MRPL46,MRPL47,MRPL48,MRPL50,MRPL51,MRPL52,MRPL54,MRPL55,MRPS10,MRPS11,MRPS12,MRPS14,MRPS18B,MRPS22,MRPS23,MRPS26,MRPS27,MRPS31,MRPS33,MRPS35,MRPS9,MTERF3,OXA1L,RARS2,RMND…
Down_Down_n.s	GO	GO:0045333	cellular respiration	75/1451	193/18670	7.65967073472146e-34	5.36505223033419e-31	4.92061855319249e-31	75	ACO1,ADSL,ALDH5A1,BLOC1S1,CAT,CISD1,COA6,COQ9,COX5A,COX5B,COX7A2L,COX7C,CS,CYC1,CYCS,DLAT,ETFB,FAHD1,FXN,HIF1A,IDE,IDH3A,IDH3B,IMMP2L,ISCU,LACE1,MDH1,MDH2,MYBBP1A,NDUFA1,NDUFA10,NDUFA12,NDUFA2,NDUFA3,NDUFA4,NDUFA5,NDUFA6,NDUFA8,NDUFAB1,NDUFB10,NDUFB2,NDUFB3,NDUFB4,NDUFB5,NDUFB6,NDUFB7,NDUFB8,NDUFC1,NDUFS3,NDUFS4,NDUFS5,NDUFS7,NDUFS8,NDUFV3,OGDHL,OXA1L,PARK7,PDHA1,PDHB,SDHB,SDHC,SDHD,SLC25A12,SNCA…
Down_Down_n.s	GO	GO:0070125	mitochondrial translational elongation	50/1451	88/18670	9.6686576087173e-33	5.92567853194262e-30	5.43480332953162e-30	50	CHCHD1,GADD45GIP1,GFM1,ICT1,MRPL1,MRPL13,MRPL15,MRPL16,MRPL17,MRPL18,MRPL19,MRPL20,MRPL21,MRPL22,MRPL24,MRPL27,MRPL3,MRPL30,MRPL33,MRPL34,MRPL37,MRPL4,MRPL40,MRPL41,MRPL42,MRPL43,MRPL45,MRPL46,MRPL47,MRPL48,MRPL50,MRPL51,MRPL52,MRPL54,MRPL55,MRPS10,MRPS11,MRPS12,MRPS14,MRPS18B,MRPS22,MRPS23,MRPS26,MRPS27,MRPS31,MRPS33,MRPS35,MRPS9,OXA1L,TSFM
Down_Down_n.s	GO	GO:0006415	translational termination	54/1451	104/18670	1.55353361791865e-32	8.46330592072794e-30	7.76221709444267e-30	54	ABCE1,CHCHD1,EIF5AL1,ETF1,GADD45GIP1,GSPT2,ICT1,MRPL1,MRPL13,MRPL15,MRPL16,MRPL17,MRPL18,MRPL19,MRPL20,MRPL21,MRPL22,MRPL24,MRPL27,MRPL3,MRPL30,MRPL33,MRPL34,MRPL37,MRPL4,MRPL40,MRPL41,MRPL42,MRPL43,MRPL45,MRPL46,MRPL47,MRPL48,MRPL50,MRPL51,MRPL52,MRPL54,MRPL55,MRPS10,MRPS11,MRPS12,MRPS14,MRPS18B,MRPS22,MRPS23,MRPS26,MRPS27,MRPS31,MRPS33,MRPS35,MRPS9,OGFOD1,OXA1L,TRMT112
Down_Down_n.s	GO	GO:0009123	nucleoside monophosphate metabolic process	105/1451	375/18670	2.46791624281955e-32	1.21001933385442e-29	1.10978296729738e-29	105	AAAS,AAED1,ADSL,ADSS,AK7,AK8,APRT,ATIC,ATP5A1,ATP5C1,ATP5F1,ATP5G2,ATP5H,ATP5I,ATP5L2,ATP5O,ATP5S,ATPIF1,CHCHD10,COA6,COQ9,COX5A,COX5B,COX7A2,COX7A2L,COX7C,CYC1,CYCS,DGUOK,DHODH,DNPH1,ECD,FAM173B,FXN,GBAS,GCK,HIF1A,HPRT1,IMPDH2,ISCU,LACE1,MPP1,NDUFA1,NDUFA10,NDUFA12,NDUFA2,NDUFA3,NDUFA4,NDUFA5,NDUFA6,NDUFA8,NDUFAB1,NDUFB10,NDUFB2,NDUFB3,NDUFB4,NDUFB5,NDUFB6,NDUFB7,NDUFB8,NDUFC1,NDUFS3,NDUFS4,NDUF…
Down_Down_n.s	GO	GO:0006119	oxidative phosphorylation	63/1451	145/18670	5.84884112550638e-32	2.60698800348707e-29	2.39102864001562e-29	63	ATP5A1,ATP5C1,ATP5F1,ATP5G2,ATP5H,ATP5I,ATP5O,ATP5S,CHCHD10,COA6,COQ9,COX5A,COX5B,COX7A2,COX7A2L,COX7C,CYC1,CYCS,FAM173B,FXN,GBAS,ISCU,LACE1,NDUFA1,NDUFA10,NDUFA12,NDUFA2,NDUFA3,NDUFA4,NDUFA5,NDUFA6,NDUFA8,NDUFAB1,NDUFB10,NDUFB2,NDUFB3,NDUFB4,NDUFB5,NDUFB6,NDUFB7,NDUFB8,NDUFC1,NDUFS3,NDUFS4,NDUFS5,NDUFS7,NDUFS8,NDUFV3,PARK7,SDHC,SDHD,SNCA,STOML2,TEFM,UQCC2,UQCC3,UQCR11,UQCRB,UQCRC1,UQCRC2,UQCRFS1…
Down_Down_n.s	GO	GO:0022900	electron transport chain	71/1451	186/18670	1.63964113884965e-31	6.69930041981652e-29	6.14433942558394e-29	71	ADH5,AKR1A1,AKR7A2,ALDH4A1,ALDH5A1,CIAPIN1,COA6,COQ9,COX11,COX5A,COX5B,COX7A2,COX7A2L,COX7C,CYB5A,CYC1,CYCS,ETFB,FDX1,GLDC,GLRX5,GSR,IDH3B,IMMP2L,ISCU,LACE1,MAOB,MYBBP1A,NDUFA1,NDUFA10,NDUFA12,NDUFA2,NDUFA3,NDUFA4,NDUFA5,NDUFA6,NDUFA8,NDUFAB1,NDUFB10,NDUFB2,NDUFB3,NDUFB4,NDUFB5,NDUFB6,NDUFB7,NDUFB8,NDUFC1,NDUFS3,NDUFS4,NDUFS5,NDUFS7,NDUFS8,NDUFV3,NQO1,NQO2,PARK7,SDHB,SDHC,SDHD,SLC25A12,SNCA,SRD5A…
Down_Down_n.s	GO	GO:0006399	tRNA metabolic process	72/1451	193/18670	3.46644596501107e-31	1.30738342818841e-28	1.19908155162164e-28	72	ADAT2,AIMP1,AIMP2,ANKRD16,C14orf166,C2orf49,CTU2,DALRD3,DARS,DARS2,DDX1,DTD1,DTD2,DUS3L,EARS2,ELAC1,ELP2,ELP3,ELP4,ELP5,ELP6,EXOSC3,EXOSC7,FARS2,FARSA,GATB,HSD17B10,IKBKAP,KARS,LSM6,METTL6,METTL8,MTFMT,MTO1,NARS,NARS2,NAT10,OSGEP,OSGEPL1,PARS2,POLR2L,POP4,POP5,POP7,PPA1,PSTK,PUS7,QTRT1,RARS,RARS2,RPP38,RPP40,RPUSD4,THADA,THG1L,THUMPD3,TP53RK,TRMT10A,TRMT10C,TRMT112,TRMT12,TRMT1L,TRMT5,TRMT61A,TRM…
Down_Down_n.s	GO	GO:0009161	ribonucleoside monophosphate metabolic process	99/1451	354/18670	1.74404029380242e-30	6.10787825750946e-28	5.60190987603302e-28	99	AAAS,AAED1,ADSL,ADSS,APRT,ATIC,ATP5A1,ATP5C1,ATP5F1,ATP5G2,ATP5H,ATP5I,ATP5L2,ATP5O,ATP5S,ATPIF1,CHCHD10,COA6,COQ9,COX5A,COX5B,COX7A2,COX7A2L,COX7C,CYC1,CYCS,DHODH,ECD,FAM173B,FXN,GBAS,GCK,HIF1A,HPRT1,IMPDH2,ISCU,LACE1,MPP1,NDUFA1,NDUFA10,NDUFA12,NDUFA2,NDUFA3,NDUFA4,NDUFA5,NDUFA6,NDUFA8,NDUFAB1,NDUFB10,NDUFB2,NDUFB3,NDUFB4,NDUFB5,NDUFB6,NDUFB7,NDUFB8,NDUFC1,NDUFS3,NDUFS4,NDUFS5,NDUFS7,NDUFS8,NDU…
Down_Down_n.s	GO	GO:0009141	nucleoside triphosphate metabolic process	100/1451	362/18670	2.63885971619952e-30	8.62555279235082e-28	7.91102365445918e-28	100	AAAS,AAED1,AK7,AK8,ATP5A1,ATP5C1,ATP5F1,ATP5G2,ATP5H,ATP5I,ATP5L2,ATP5O,ATP5S,ATPIF1,CHCHD10,COA6,COQ9,COX5A,COX5B,COX7A2,COX7A2L,COX7C,CYC1,CYCS,DCTPP1,DGUOK,ECD,FAM173B,FXN,GBAS,GCK,GPHN,HIF1A,IMPDH2,ISCU,ITPA,LACE1,MOCS2,NDUFA1,NDUFA10,NDUFA12,NDUFA2,NDUFA3,NDUFA4,NDUFA5,NDUFA6,NDUFA8,NDUFAB1,NDUFB10,NDUFB2,NDUFB3,NDUFB4,NDUFB5,NDUFB6,NDUFB7,NDUFB8,NDUFC1,NDUFS3,NDUFS4,NDUFS5,NDUFS7,NDUFS8,NDU…
Down_Down_n.s	GO	GO:0070126	mitochondrial translational termination	48/1451	89/18670	4.60982077487975e-30	1.41262195370221e-27	1.29560225988726e-27	48	CHCHD1,GADD45GIP1,ICT1,MRPL1,MRPL13,MRPL15,MRPL16,MRPL17,MRPL18,MRPL19,MRPL20,MRPL21,MRPL22,MRPL24,MRPL27,MRPL3,MRPL30,MRPL33,MRPL34,MRPL37,MRPL4,MRPL40,MRPL41,MRPL42,MRPL43,MRPL45,MRPL46,MRPL47,MRPL48,MRPL50,MRPL51,MRPL52,MRPL54,MRPL55,MRPS10,MRPS11,MRPS12,MRPS14,MRPS18B,MRPS22,MRPS23,MRPS26,MRPS27,MRPS31,MRPS33,MRPS35,MRPS9,OXA1L
Down_Down_n.s	GO	GO:0009167	purine ribonucleoside monophosphate metabolic process	95/1451	340/18670	2.95760898075435e-29	8.53009225449327e-27	7.82347093856506e-27	95	AAAS,AAED1,ADSL,ADSS,APRT,ATIC,ATP5A1,ATP5C1,ATP5F1,ATP5G2,ATP5H,ATP5I,ATP5L2,ATP5O,ATP5S,ATPIF1,CHCHD10,COA6,COQ9,COX5A,COX5B,COX7A2,COX7A2L,COX7C,CYC1,CYCS,ECD,FAM173B,FXN,GBAS,GCK,HIF1A,HPRT1,IMPDH2,ISCU,LACE1,MPP1,NDUFA1,NDUFA10,NDUFA12,NDUFA2,NDUFA3,NDUFA4,NDUFA5,NDUFA6,NDUFA8,NDUFAB1,NDUFB10,NDUFB2,NDUFB3,NDUFB4,NDUFB5,NDUFB6,NDUFB7,NDUFB8,NDUFC1,NDUFS3,NDUFS4,NDUFS5,NDUFS7,NDUFS8,NDUFV3,NM…
Down_Down_n.s	GO	GO:0033108	mitochondrial respiratory chain complex assembly	49/1451	96/18670	3.47828393917322e-29	9.47445897431461e-27	8.68960759540819e-27	49	BCS1L,C17orf89,COA1,COA3,COA4,COA5,COX14,COX20,IMMP2L,NDUFA1,NDUFA10,NDUFA12,NDUFA2,NDUFA3,NDUFA5,NDUFA6,NDUFA8,NDUFAB1,NDUFAF3,NDUFAF4,NDUFAF6,NDUFB10,NDUFB2,NDUFB3,NDUFB4,NDUFB5,NDUFB6,NDUFB7,NDUFB8,NDUFC1,NDUFS3,NDUFS4,NDUFS5,NDUFS7,NDUFS8,NDUFV3,NUBPL,OXA1L,SAMM50,SCO1,SDHAF1,SDHAF3,SMIM20,TMEM126B,TMEM261,UQCC1,UQCC2,UQCC3,UQCRB
Down_Down_n.s	GO	GO:0009126	purine nucleoside monophosphate metabolic process	95/1451	341/18670	3.80048102302606e-29	9.80724129257724e-27	8.99482267610378e-27	95	AAAS,AAED1,ADSL,ADSS,APRT,ATIC,ATP5A1,ATP5C1,ATP5F1,ATP5G2,ATP5H,ATP5I,ATP5L2,ATP5O,ATP5S,ATPIF1,CHCHD10,COA6,COQ9,COX5A,COX5B,COX7A2,COX7A2L,COX7C,CYC1,CYCS,ECD,FAM173B,FXN,GBAS,GCK,HIF1A,HPRT1,IMPDH2,ISCU,LACE1,MPP1,NDUFA1,NDUFA10,NDUFA12,NDUFA2,NDUFA3,NDUFA4,NDUFA5,NDUFA6,NDUFA8,NDUFAB1,NDUFB10,NDUFB2,NDUFB3,NDUFB4,NDUFB5,NDUFB6,NDUFB7,NDUFB8,NDUFC1,NDUFS3,NDUFS4,NDUFS5,NDUFS7,NDUFS8,NDUFV3,NM…
Down_Down_n.s	GO	GO:0009144	purine nucleoside triphosphate metabolic process	95/1451	342/18670	4.8780347030654e-29	1.19585020745648e-26	1.09678759218397e-26	95	AAAS,AAED1,ATP5A1,ATP5C1,ATP5F1,ATP5G2,ATP5H,ATP5I,ATP5L2,ATP5O,ATP5S,ATPIF1,CHCHD10,COA6,COQ9,COX5A,COX5B,COX7A2,COX7A2L,COX7C,CYC1,CYCS,DGUOK,ECD,FAM173B,FXN,GBAS,GCK,GPHN,HIF1A,IMPDH2,ISCU,ITPA,LACE1,MOCS2,NDUFA1,NDUFA10,NDUFA12,NDUFA2,NDUFA3,NDUFA4,NDUFA5,NDUFA6,NDUFA8,NDUFAB1,NDUFB10,NDUFB2,NDUFB3,NDUFB4,NDUFB5,NDUFB6,NDUFB7,NDUFB8,NDUFC1,NDUFS3,NDUFS4,NDUFS5,NDUFS7,NDUFS8,NDUFV3,NFS1,NME1,N…
Down_Down_n.s	GO	GO:0022904	respiratory electron transport chain	53/1451	117/18670	3.52484543597052e-28	8.22967484407784e-26	7.54793970048425e-26	53	ALDH5A1,COA6,COQ9,COX5A,COX5B,COX7A2L,COX7C,CYC1,CYCS,ETFB,IMMP2L,ISCU,LACE1,MYBBP1A,NDUFA1,NDUFA10,NDUFA12,NDUFA2,NDUFA3,NDUFA4,NDUFA5,NDUFA6,NDUFA8,NDUFAB1,NDUFB10,NDUFB2,NDUFB3,NDUFB4,NDUFB5,NDUFB6,NDUFB7,NDUFB8,NDUFC1,NDUFS3,NDUFS4,NDUFS5,NDUFS7,NDUFS8,NDUFV3,PARK7,SDHB,SDHC,SDHD,SLC25A12,SNCA,UQCC3,UQCR11,UQCRB,UQCRC1,UQCRC2,UQCRFS1,UQCRH,UQCRQ
Down_Down_n.s	GO	GO:0009205	purine ribonucleoside triphosphate metabolic process	92/1451	335/18670	9.61501150376912e-28	2.14283642740818e-25	1.9653267533063e-25	92	AAAS,AAED1,ATP5A1,ATP5C1,ATP5F1,ATP5G2,ATP5H,ATP5I,ATP5L2,ATP5O,ATP5S,ATPIF1,CHCHD10,COA6,COQ9,COX5A,COX5B,COX7A2,COX7A2L,COX7C,CYC1,CYCS,ECD,FAM173B,FXN,GBAS,GCK,GPHN,HIF1A,IMPDH2,ISCU,ITPA,LACE1,MOCS2,NDUFA1,NDUFA10,NDUFA12,NDUFA2,NDUFA3,NDUFA4,NDUFA5,NDUFA6,NDUFA8,NDUFAB1,NDUFB10,NDUFB2,NDUFB3,NDUFB4,NDUFB5,NDUFB6,NDUFB7,NDUFB8,NDUFC1,NDUFS3,NDUFS4,NDUFS5,NDUFS7,NDUFS8,NDUFV3,NFS1,NME1,NME7,NM…
Down_Down_n.s	GO	GO:0009199	ribonucleoside triphosphate metabolic process	92/1451	341/18670	4.08873167511785e-27	8.71610930569687e-25	7.9940785886057e-25	92	AAAS,AAED1,ATP5A1,ATP5C1,ATP5F1,ATP5G2,ATP5H,ATP5I,ATP5L2,ATP5O,ATP5S,ATPIF1,CHCHD10,COA6,COQ9,COX5A,COX5B,COX7A2,COX7A2L,COX7C,CYC1,CYCS,ECD,FAM173B,FXN,GBAS,GCK,GPHN,HIF1A,IMPDH2,ISCU,ITPA,LACE1,MOCS2,NDUFA1,NDUFA10,NDUFA12,NDUFA2,NDUFA3,NDUFA4,NDUFA5,NDUFA6,NDUFA8,NDUFAB1,NDUFB10,NDUFB2,NDUFB3,NDUFB4,NDUFB5,NDUFB6,NDUFB7,NDUFB8,NDUFC1,NDUFS3,NDUFS4,NDUFS5,NDUFS7,NDUFS8,NDUFV3,NFS1,NME1,NME7,NM…
Down_Down_n.s	GO	GO:0015980	energy derivation by oxidation of organic compounds	83/1451	285/18670	4.8356156710009e-27	9.87875984788225e-25	9.060416730928e-25	83	ACO1,ACSM1,ADSL,ALDH5A1,BLOC1S1,CAT,CISD1,COA6,COQ9,COX5A,COX5B,COX7A2L,COX7C,CS,CYC1,CYCS,DLAT,ETFB,FAHD1,FXN,GCK,GYG1,HIF1A,IDE,IDH3A,IDH3B,IMMP2L,IRS1,ISCU,LACE1,MDH1,MDH2,MYBBP1A,NDUFA1,NDUFA10,NDUFA12,NDUFA2,NDUFA3,NDUFA4,NDUFA5,NDUFA6,NDUFA8,NDUFAB1,NDUFB10,NDUFB2,NDUFB3,NDUFB4,NDUFB5,NDUFB6,NDUFB7,NDUFB8,NDUFC1,NDUFS3,NDUFS4,NDUFS5,NDUFS7,NDUFS8,NDUFV3,OGDHL,OXA1L,PARK7,PDHA1,PDHB,PGM1,PGM…
Down_Down_n.s	GO	GO:0042773	ATP synthesis coupled electron transport	47/1451	98/18670	1.67689626575421e-26	3.28872895639716e-24	3.01629509360084e-24	47	COA6,COQ9,COX5A,COX5B,COX7A2L,COX7C,CYC1,CYCS,ISCU,LACE1,NDUFA1,NDUFA10,NDUFA12,NDUFA2,NDUFA3,NDUFA4,NDUFA5,NDUFA6,NDUFA8,NDUFAB1,NDUFB10,NDUFB2,NDUFB3,NDUFB4,NDUFB5,NDUFB6,NDUFB7,NDUFB8,NDUFC1,NDUFS3,NDUFS4,NDUFS5,NDUFS7,NDUFS8,NDUFV3,PARK7,SDHC,SDHD,SNCA,UQCC3,UQCR11,UQCRB,UQCRC1,UQCRC2,UQCRFS1,UQCRH,UQCRQ
Down_Down_n.s	GO	GO:0006414	translational elongation	54/1451	133/18670	8.2588677596963e-26	1.55743187022273e-23	1.4284163186001e-23	54	CHCHD1,DPH2,DPH5,EIF5AL1,GADD45GIP1,GFM1,ICT1,MRPL1,MRPL13,MRPL15,MRPL16,MRPL17,MRPL18,MRPL19,MRPL20,MRPL21,MRPL22,MRPL24,MRPL27,MRPL3,MRPL30,MRPL33,MRPL34,MRPL37,MRPL4,MRPL40,MRPL41,MRPL42,MRPL43,MRPL45,MRPL46,MRPL47,MRPL48,MRPL50,MRPL51,MRPL52,MRPL54,MRPL55,MRPS10,MRPS11,MRPS12,MRPS14,MRPS18B,MRPS22,MRPS23,MRPS26,MRPS27,MRPS31,MRPS33,MRPS35,MRPS9,OXA1L,SRP9,TSFM
Down_Down_n.s	GO	GO:0042775	mitochondrial ATP synthesis coupled electron transport	46/1451	97/18670	1.06533132589587e-25	1.93456277439535e-23	1.7743062082757e-23	46	COQ9,COX5A,COX5B,COX7A2L,COX7C,CYC1,CYCS,ISCU,LACE1,NDUFA1,NDUFA10,NDUFA12,NDUFA2,NDUFA3,NDUFA4,NDUFA5,NDUFA6,NDUFA8,NDUFAB1,NDUFB10,NDUFB2,NDUFB3,NDUFB4,NDUFB5,NDUFB6,NDUFB7,NDUFB8,NDUFC1,NDUFS3,NDUFS4,NDUFS5,NDUFS7,NDUFS8,NDUFV3,PARK7,SDHC,SDHD,SNCA,UQCC3,UQCR11,UQCRB,UQCRC1,UQCRC2,UQCRFS1,UQCRH,UQCRQ
Down_Down_n.s	GO	GO:0046034	ATP metabolic process	84/1451	305/18670	1.63778905150367e-25	2.86788561411518e-23	2.63031384512168e-23	84	AAAS,AAED1,ATP5A1,ATP5C1,ATP5F1,ATP5G2,ATP5H,ATP5I,ATP5L2,ATP5O,ATP5S,ATPIF1,CHCHD10,COA6,COQ9,COX5A,COX5B,COX7A2,COX7A2L,COX7C,CYC1,CYCS,ECD,FAM173B,FXN,GBAS,GCK,HIF1A,ISCU,LACE1,NDUFA1,NDUFA10,NDUFA12,NDUFA2,NDUFA3,NDUFA4,NDUFA5,NDUFA6,NDUFA8,NDUFAB1,NDUFB10,NDUFB2,NDUFB3,NDUFB4,NDUFB5,NDUFB6,NDUFB7,NDUFB8,NDUFC1,NDUFS3,NDUFS4,NDUFS5,NDUFS7,NDUFS8,NDUFV3,NMNAT1,NUDT5,NUP133,NUP35,NUP37,NUP93,OG…
Down_Down_n.s	GO	GO:0008033	tRNA processing	50/1451	130/18670	9.82227538741203e-23	1.66064193877521e-20	1.52307660453808e-20	50	ADAT2,ANKRD16,C14orf166,C2orf49,CTU2,DDX1,DUS3L,ELAC1,ELP2,ELP3,ELP4,ELP5,ELP6,FARS2,HSD17B10,IKBKAP,KARS,LSM6,METTL6,METTL8,MTFMT,MTO1,NAT10,OSGEP,OSGEPL1,POP4,POP5,POP7,PUS7,QTRT1,RPP38,RPP40,RPUSD4,THADA,THG1L,THUMPD3,TP53RK,TRMT10A,TRMT10C,TRMT112,TRMT12,TRMT1L,TRMT5,TRMT61A,TRMT61B,TRUB1,TSEN2,TYW3,URM1,ZBTB8OS
Down_Down_n.s	GO	GO:0010257	NADH dehydrogenase complex assembly	34/1451	64/18670	2.14639966270869e-21	3.39477340201958e-19	3.11355496064228e-19	34	BCS1L,C17orf89,COA1,NDUFA1,NDUFA10,NDUFA12,NDUFA2,NDUFA3,NDUFA5,NDUFA6,NDUFA8,NDUFAB1,NDUFAF3,NDUFAF4,NDUFAF6,NDUFB10,NDUFB2,NDUFB3,NDUFB4,NDUFB5,NDUFB6,NDUFB7,NDUFB8,NDUFC1,NDUFS3,NDUFS4,NDUFS5,NDUFS7,NDUFS8,NDUFV3,NUBPL,OXA1L,TMEM126B,TMEM261
Down_Down_n.s	GO	GO:0032981	mitochondrial respiratory chain complex I assembly	34/1451	64/18670	2.14639966270869e-21	3.39477340201958e-19	3.11355496064228e-19	34	BCS1L,C17orf89,COA1,NDUFA1,NDUFA10,NDUFA12,NDUFA2,NDUFA3,NDUFA5,NDUFA6,NDUFA8,NDUFAB1,NDUFAF3,NDUFAF4,NDUFAF6,NDUFB10,NDUFB2,NDUFB3,NDUFB4,NDUFB5,NDUFB6,NDUFB7,NDUFB8,NDUFC1,NDUFS3,NDUFS4,NDUFS5,NDUFS7,NDUFS8,NDUFV3,NUBPL,OXA1L,TMEM126B,TMEM261
Down_Down_n.s	GO	GO:0009060	aerobic respiration	37/1451	87/18670	6.29888613445695e-19	9.65107459913826e-17	8.85159262052635e-17	37	ACO1,ADSL,BLOC1S1,CAT,COX5A,COX5B,COX7A2L,COX7C,CS,CYCS,DLAT,FAHD1,FXN,HIF1A,IDE,IDH3A,IDH3B,LACE1,MDH1,MDH2,NDUFA4,NDUFS7,NDUFS8,OGDHL,OXA1L,PDHA1,PDHB,SDHB,SDHC,SDHD,SUCLA2,SUCLG1,SUCLG2,UQCRB,UQCRC1,UQCRC2,UQCRH
Down_Down_n.s	GO	GO:0006120	mitochondrial electron transport, NADH to ubiquinone	29/1451	55/18670	2.50796786352911e-18	3.72623225299492e-16	3.4175562082923e-16	29	COQ9,ISCU,NDUFA1,NDUFA10,NDUFA12,NDUFA2,NDUFA3,NDUFA4,NDUFA5,NDUFA6,NDUFA8,NDUFAB1,NDUFB10,NDUFB2,NDUFB3,NDUFB4,NDUFB5,NDUFB6,NDUFB7,NDUFB8,NDUFC1,NDUFS3,NDUFS4,NDUFS5,NDUFS7,NDUFS8,NDUFV3,PARK7,SNCA
Down_Down_n.s	GO	GO:0006732	coenzyme metabolic process	86/1451	403/18670	3.37568138249454e-18	4.86793112305022e-16	4.46467828669247e-16	86	AAAS,AAED1,AASDHPPT,ACAT1,ACBD6,ACOT13,ACSM1,ACSS1,AFMID,AKR1A1,AMD1,APOA1BP,ATIC,COQ3,COQ5,COQ6,COQ7,COQ9,CYB5A,DBI,DCAKD,DCXR,DLAT,ECD,FASN,GCDH,GCK,GCLC,GLYAT,GPD1L,GPHN,GSTO2,GSTZ1,HIF1A,HMGCL,HSD17B8,LIAS,MDH1,MDH2,METTL16,MOCS2,MPC1,MPC2,MTHFD2L,NFS1,NMNAT1,NMNAT3,NUDT12,NUDT7,NUP133,NUP35,NUP37,NUP93,OGDHL,OXSM,PANK1,PCBD1,PCBD2,PCCB,PDHA1,PDHB,PDK2,PDK3,PDSS1,PDSS2,PDZD11,PFKM,PGM1,PGM2,P…
Down_Down_n.s	GO	GO:0009451	RNA modification	49/1451	163/18670	4.177770000153e-17	5.85245894592861e-15	5.36764915508379e-15	49	ADAT2,ALKBH3,ANKRD16,CTU2,DIMT1,DUS3L,ELP2,ELP3,ELP4,ELP5,ELP6,FTO,GAR1,HSD17B10,IKBKAP,METTL16,METTL6,METTL8,MRM1,MTFMT,MTO1,NAT10,NHP2,NOP10,NOP2,NUDT16,OSGEP,OSGEPL1,PUS7,QTRT1,RPUSD4,TFB1M,TFB2M,TGS1,THADA,THG1L,THUMPD3,TRMT10A,TRMT10C,TRMT112,TRMT12,TRMT1L,TRMT5,TRMT61A,TRMT61B,TRUB1,TRUB2,TYW3,URM1
Down_Down_n.s	GO	GO:0071826	ribonucleoprotein complex subunit organization	68/1451	291/18670	9.34884833903517e-17	1.24269541139958e-14	1.1397522027328e-14	68	ABT1,ATM,BRIX1,C1QBP,CIRBP,CLNS1A,CNOT7,DDX1,DHX9,DYRK3,EIF2A,EIF2D,EIF2S1,EIF2S2,EIF3E,EIF3H,EIF3I,EIF3J,EIF3K,EIF3M,EIF4B,G3BP2,GCFC2,GEMIN5,GEMIN6,GEMIN7,GEMIN8,LINC01420,LSM3,LSM4,MCTS1,MPV17L2,MRPL20,MRPL22,MRPS11,MRTO4,MTERF3,NHP2L1,NIP7,NLE1,NOP2,NUFIP1,OGFOD1,PIH1D2,PRMT7,PRPF19,PRPF31,RBMX,RPL10L,RPL23A,RPS14,RPS23,RRS1,RSL24D1,RUVBL1,RUVBL2,SHQ1,SNRPD3,SNRPE,SNRPG,SNUPN,STRAP,TAF9,TGS1,…
Down_Down_n.s	GO	GO:0022618	ribonucleoprotein complex assembly	66/1451	277/18670	9.37787685535067e-17	1.24269541139958e-14	1.1397522027328e-14	66	ABT1,ATM,BRIX1,C1QBP,CIRBP,CLNS1A,CNOT7,DDX1,DHX9,EIF2A,EIF2D,EIF2S1,EIF2S2,EIF3E,EIF3H,EIF3I,EIF3J,EIF3K,EIF3M,EIF4B,G3BP2,GCFC2,GEMIN5,GEMIN6,GEMIN7,GEMIN8,LINC01420,LSM3,LSM4,MCTS1,MPV17L2,MRPL20,MRPL22,MRPS11,MRTO4,MTERF3,NHP2L1,NIP7,NLE1,NOP2,NUFIP1,OGFOD1,PIH1D2,PRMT7,PRPF19,PRPF31,RBMX,RPL10L,RPL23A,RPS14,RPS23,RRS1,RSL24D1,RUVBL1,RUVBL2,SHQ1,SNRPD3,SNRPE,SNRPG,SNUPN,STRAP,TAF9,TGS1,TXNL4A…
Down_Down_n.s	GO	GO:0006400	tRNA modification	34/1451	86/18670	2.49494140292619e-16	3.21913097330187e-14	2.95246251337969e-14	34	ADAT2,ANKRD16,CTU2,DUS3L,ELP2,ELP3,ELP4,ELP5,ELP6,HSD17B10,IKBKAP,METTL6,METTL8,MTFMT,MTO1,NAT10,OSGEP,OSGEPL1,PUS7,QTRT1,THADA,THG1L,THUMPD3,TRMT10A,TRMT10C,TRMT112,TRMT12,TRMT1L,TRMT5,TRMT61A,TRMT61B,TRUB1,TYW3,URM1
Down_Down_n.s	GO	GO:0006520	cellular amino acid metabolic process	76/1451	366/18670	1.54041061368851e-15	1.93657262536277e-13	1.77614956590481e-13	76	AASDHPPT,ACADSB,ACAT1,ADI1,ADSS,AFMID,AIMP1,AIMP2,ALDH18A1,ALDH4A1,ALDH5A1,ALDH6A1,ASNSD1,BCAT2,BCKDHB,BLMH,C14orf159,CCBL2,DALRD3,DARS,DARS2,DBT,EARS2,FAH,FARS2,FARSA,GATB,GCDH,GCLC,GCSH,GLDC,GLYAT,GSS,GSTZ1,HIBADH,HIBCH,HMGCL,HOGA1,HRSP12,HSD17B10,HYKK,IVD,KARS,MTHFD2L,NARS,NARS2,NFS1,NIT2,NQO1,OAZ3,PARK7,PARS2,PCBD1,PFAS,PPA1,PPAT,PSMA3,PSMA4,PSMA5,PSMB1,PSMB2,PSMB3,PSMD10,PSMD6,PSMF1,PYCR2,PY…
Down_Down_n.s	GO	GO:0043624	cellular protein complex disassembly	55/1451	217/18670	2.06097255218814e-15	2.52623710584461e-13	2.31696703761782e-13	55	ABCE1,CHCHD1,EIF5AL1,ETF1,GADD45GIP1,GSPT2,ICT1,MRPL1,MRPL13,MRPL15,MRPL16,MRPL17,MRPL18,MRPL19,MRPL20,MRPL21,MRPL22,MRPL24,MRPL27,MRPL3,MRPL30,MRPL33,MRPL34,MRPL37,MRPL4,MRPL40,MRPL41,MRPL42,MRPL43,MRPL45,MRPL46,MRPL47,MRPL48,MRPL50,MRPL51,MRPL52,MRPL54,MRPL55,MRPS10,MRPS11,MRPS12,MRPS14,MRPS18B,MRPS22,MRPS23,MRPS26,MRPS27,MRPS31,MRPS33,MRPS35,MRPS9,OGFOD1,OXA1L,SPEF1,TRMT112
Down_Down_n.s	GO	GO:1901293	nucleoside phosphate biosynthetic process	78/1451	390/18670	5.67030056187079e-15	6.78084967191523e-13	6.21913324783363e-13	78	AAAS,AAED1,ACAT1,ACSS1,ADORA2B,ADSL,ADSS,AFMID,AK7,AK8,APOA1BP,APRT,ATIC,ATP5A1,ATP5C1,ATP5F1,ATP5G2,ATP5H,ATP5I,ATP5L2,ATP5O,ATP5S,COX5B,CYC1,DCAKD,DGUOK,DHODH,DLAT,ECD,ERH,FAM173B,FASN,GCDH,GCK,GSTZ1,GUCA1B,HIF1A,HPRT1,HSD17B8,IMPDH2,KARS,MPC1,MPC2,MTHFD2L,NME1,NME7,NMNAT1,NMNAT3,NUDT12,NUP133,NUP35,NUP37,NUP93,OGDHL,PANK1,PDHA1,PDHB,PDK2,PDK3,PFAS,PFKM,PGM1,PPAT,PRKAG1,PRPS1,PRPS1L1,PRPS2,RAD5…
Down_Down_n.s	GO	GO:0009165	nucleotide biosynthetic process	77/1451	386/18670	9.83863373601584e-15	1.14854336208775e-12	1.0533995819614e-12	77	AAAS,AAED1,ACAT1,ACSS1,ADORA2B,ADSL,ADSS,AFMID,AK7,AK8,APOA1BP,APRT,ATIC,ATP5A1,ATP5C1,ATP5F1,ATP5G2,ATP5H,ATP5I,ATP5L2,ATP5O,ATP5S,COX5B,CYC1,DCAKD,DGUOK,DHODH,DLAT,ECD,ERH,FAM173B,FASN,GCDH,GCK,GSTZ1,GUCA1B,HIF1A,HPRT1,HSD17B8,IMPDH2,KARS,MPC1,MPC2,MTHFD2L,NME1,NME7,NMNAT1,NMNAT3,NUDT12,NUP133,NUP35,NUP37,NUP93,OGDHL,PANK1,PDHA1,PDHB,PDK2,PDK3,PFAS,PFKM,PGM1,PPAT,PRKAG1,PRPS1,PRPS1L1,PRPS2,RAD5…
Down_Down_n.s	GO	GO:0030490	maturation of SSU-rRNA	23/1451	46/18670	3.68823243815444e-14	4.20544270797005e-12	3.85706951671867e-12	23	ABT1,BYSL,CIRH1A,DCAF13,FCF1,KRI1,LSM6,MRPS11,MRPS9,NAT10,NGDN,NOL10,NOP14,RCL1,RIOK1,RIOK2,RPS14,RRS1,SRFBP1,TBL3,TSR1,TSR2,UTP23
Down_Down_n.s	GO	GO:0051188	cofactor biosynthetic process	68/1451	326/18670	3.8780975898594e-14	4.3214346552456e-12	3.96345284781803e-12	68	AAAS,AAED1,ACAT1,ACSS1,AFMID,AKR1A1,APOA1BP,ATIC,ATPIF1,COQ3,COQ5,COQ6,COQ7,COQ9,DCAKD,DLAT,ECD,FASN,FECH,FXN,GCDH,GCK,GCLC,GPHN,GSS,GSTZ1,HIF1A,HSD17B8,LIAS,MAOB,METTL16,MMAB,MMACHC,MOCS2,MPC1,MPC2,NFS1,NMNAT1,NMNAT3,NUDT12,NUP133,NUP35,NUP37,NUP93,OGDHL,PANK1,PCBD1,PCBD2,PDHA1,PDHB,PDK2,PDK3,PDSS1,PDSS2,PFKM,PGM1,PRKAG1,RNLS,SEH1L,SLC25A38,SNCA,SOD1,SPR,SRRD,SUCLA2,TP53,UROD,UROS
Down_Down_n.s	GO	GO:1990542	mitochondrial transmembrane transport	34/1451	101/18670	6.8014814478237e-14	7.41059189748436e-12	6.79670847838663e-12	34	AGK,ATP5A1,ATP5C1,ATP5F1,ATP5G2,ATP5H,ATP5I,ATP5O,ATP5S,C2orf47,COX5B,CPT2,CYC1,DNAJC19,FAM173B,MPC1,MPC2,MRPL18,ROMO1,SLC25A12,SLC25A15,SLC25A20,SLC25A32,SLC25A38,STOML2,TIMM10,TIMM13,TIMM17A,TIMM23,TIMM44,TIMM50,TIMM9,TOMM40,TOMM7
Down_Down_n.s	GO	GO:0007007	inner mitochondrial membrane organization	22/1451	44/18670	1.33038562368951e-13	1.41801754629341e-11	1.30055088887908e-11	22	AGK,ATP5A1,ATP5C1,ATP5F1,ATP5G2,ATP5H,ATP5I,ATP5O,ATP5S,C19orf70,C2orf47,CHCHD10,CHCHD6,DNAJC11,IMMT,OMA1,ROMO1,SAMM50,TIMM10,TIMM13,TIMM9,UQCC3
Down_Down_n.s	GO	GO:0072522	purine-containing compound biosynthetic process	64/1451	313/18670	5.70545741387006e-13	5.95188461706487e-11	5.45883853797377e-11	64	AAAS,AAED1,ACAT1,ACSS1,ADORA2B,ADSL,ADSS,AMD1,APRT,ATIC,ATP5A1,ATP5C1,ATP5F1,ATP5G2,ATP5H,ATP5I,ATP5L2,ATP5O,ATP5S,COX5B,CYC1,DCAKD,DGUOK,DLAT,ECD,FAM173B,FASN,GCDH,GCK,GSTZ1,GUCA1B,HIF1A,HPRT1,HSD17B8,IMPDH2,MPC1,MPC2,MTHFD2L,NME1,NME7,NUP133,NUP35,NUP37,NUP93,OGDHL,PANK1,PDHA1,PDHB,PDK2,PDK3,PFAS,PFKM,PGM1,PPAT,PRKAG1,PRPS1,PRPS1L1,PRPS2,SEH1L,SLC25A12,SNCA,STOML2,TP53,UQCC3
Down_Down_n.s	GO	GO:0006164	purine nucleotide biosynthetic process	62/1451	300/18670	8.05465784418436e-13	8.22749737709082e-11	7.54594261192009e-11	62	AAAS,AAED1,ACAT1,ACSS1,ADORA2B,ADSL,ADSS,APRT,ATIC,ATP5A1,ATP5C1,ATP5F1,ATP5G2,ATP5H,ATP5I,ATP5L2,ATP5O,ATP5S,COX5B,CYC1,DCAKD,DLAT,ECD,FAM173B,FASN,GCDH,GCK,GSTZ1,GUCA1B,HIF1A,HPRT1,HSD17B8,IMPDH2,MPC1,MPC2,MTHFD2L,NME1,NME7,NUP133,NUP35,NUP37,NUP93,OGDHL,PANK1,PDHA1,PDHB,PDK2,PDK3,PFAS,PFKM,PGM1,PPAT,PRKAG1,PRPS1,PRPS1L1,PRPS2,SEH1L,SLC25A12,SNCA,STOML2,TP53,UQCC3
Down_Down_n.s	GO	GO:0042273	ribosomal large subunit biogenesis	26/1451	71/18670	6.57265052982365e-12	6.5766746015766e-10	6.03187176442677e-10	26	BRIX1,DDX18,EBNA1BP2,LAS1L,MALSU1,MRPL1,MRPL20,MRTO4,NHP2,NHP2L1,NIP7,NLE1,NOC2L,NOP16,NOP2,PAK1IP1,RPL10L,RPL23A,RPL7,RRS1,RSL1D1,RSL24D1,SDAD1,SURF6,WDR74,ZNHIT6
Down_Down_n.s	GO	GO:0046390	ribose phosphate biosynthetic process	60/1451	300/18670	8.07062804826954e-12	7.91405786413311e-10	7.25846800467526e-10	60	AAAS,AAED1,ACAT1,ACSS1,ADSL,ADSS,APRT,ATIC,ATP5A1,ATP5C1,ATP5F1,ATP5G2,ATP5H,ATP5I,ATP5L2,ATP5O,ATP5S,COX5B,CYC1,DCAKD,DHODH,DLAT,ECD,FAM173B,FASN,GCDH,GCK,GSTZ1,HIF1A,HPRT1,HSD17B8,IMPDH2,MPC1,MPC2,NME1,NME7,NUP133,NUP35,NUP37,NUP93,OGDHL,PANK1,PDHA1,PDHB,PDK2,PDK3,PFAS,PFKM,PGM1,PPAT,PRKAG1,PRPS1,PRPS1L1,PRPS2,SEH1L,SLC25A12,SNCA,STOML2,TP53,UQCC3
Down_Down_n.s	GO	GO:0042274	ribosomal small subunit biogenesis	25/1451	67/18670	1.02884597319048e-11	9.89104275794689e-10	9.07168214132038e-10	25	ABT1,BYSL,CIRH1A,DCAF13,FCF1,KRI1,LSM6,LTV1,MRPS11,MRPS9,NAT10,NGDN,NOL10,NOP14,RCL1,RIOK1,RIOK2,RPS14,RRS1,SRFBP1,SURF6,TBL3,TSR1,TSR2,UTP23
Down_Down_n.s	GO	GO:0000462	maturation of SSU-rRNA from tricistronic rRNA transcript (SSU-rRNA, 5.8S rRNA, LSU-rRNA)	18/1451	35/18670	1.2209681081278e-11	1.15123204502896e-09	1.05586553804088e-09	18	ABT1,BYSL,CIRH1A,DCAF13,FCF1,KRI1,MRPS11,MRPS9,NGDN,NOL10,NOP14,RCL1,RPS14,RRS1,TBL3,TSR1,TSR2,UTP23
Down_Down_n.s	GO	GO:0008380	RNA splicing	80/1451	469/18670	1.62814708673953e-11	1.50618965401584e-09	1.38141893834186e-09	80	C14orf166,C1QBP,C2orf49,C9orf78,CIRBP,CLNS1A,CPSF3,CSTF1,CSTF3,CWC27,CWF19L2,DCPS,DDX1,DHX9,DNAJC8,ECD,ELAVL1,GCFC2,GEMIN5,GEMIN6,GEMIN7,GEMIN8,HNRNPA0,HNRNPA3,HNRNPC,HNRNPM,KDM1A,LSM1,LSM10,LSM2,LSM3,LSM4,LSM6,LSM7,LSM8,MAGOH,METTL16,NCBP2,NHP2L1,PIK3R1,POLR2E,POLR2G,POLR2I,POLR2K,POLR2L,PPIE,PPIL1,PPP1R8,PRDX6,PRMT7,PRPF19,PRPF31,PRPF40B,RBM3,RBMX,RBMX2,RNF113B,RPS26,RRP1B,SAP18,SF3B5,SF3B6,SKI…
Down_Down_n.s	GO	GO:0032984	protein-containing complex disassembly	63/1451	329/18670	1.73081880486604e-11	1.57151937041818e-09	1.44133682931534e-09	63	ABCE1,CHCHD1,CHCHD10,DYRK3,EIF2D,EIF5AL1,ETF1,GADD45GIP1,GRWD1,GSPT2,ICT1,MCTS1,MRPL1,MRPL13,MRPL15,MRPL16,MRPL17,MRPL18,MRPL19,MRPL20,MRPL21,MRPL22,MRPL24,MRPL27,MRPL3,MRPL30,MRPL33,MRPL34,MRPL37,MRPL4,MRPL40,MRPL41,MRPL42,MRPL43,MRPL45,MRPL46,MRPL47,MRPL48,MRPL50,MRPL51,MRPL52,MRPL54,MRPL55,MRPS10,MRPS11,MRPS12,MRPS14,MRPS18B,MRPS22,MRPS23,MRPS26,MRPS27,MRPS31,MRPS33,MRPS35,MRPS9,OGFOD1,OXA1L,S…
Down_Down_n.s	GO	GO:0009108	coenzyme biosynthetic process	54/1451	261/18670	2.3194756237859e-11	2.06770708789496e-09	1.89642102675854e-09	54	AAAS,AAED1,ACAT1,ACSS1,AFMID,AKR1A1,APOA1BP,ATIC,COQ3,COQ5,COQ6,COQ7,COQ9,DCAKD,DLAT,ECD,FASN,GCDH,GCK,GPHN,GSTZ1,HIF1A,HSD17B8,LIAS,METTL16,MOCS2,MPC1,MPC2,NFS1,NMNAT1,NMNAT3,NUDT12,NUP133,NUP35,NUP37,NUP93,OGDHL,PANK1,PCBD1,PCBD2,PDHA1,PDHB,PDK2,PDK3,PDSS1,PDSS2,PFKM,PGM1,PRKAG1,RNLS,SEH1L,SNCA,SPR,TP53
Down_Down_n.s	GO	GO:0006839	mitochondrial transport	53/1451	256/18670	3.46017230096506e-11	3.02950442707709e-09	2.77854437400804e-09	53	AGK,ATP5A1,ATP5C1,ATP5F1,ATP5G2,ATP5H,ATP5I,ATP5O,ATP5S,ATPIF1,BLOC1S2,C2orf47,CHCHD10,COX5B,CPT2,CYC1,DNAJC19,FAM173B,FIS1,IMMP2L,MFF,MIPEP,MPC1,MPC2,MRPL18,MTX2,PARL,PDCD5,ROMO1,SAE1,SAMM50,SLC25A12,SLC25A15,SLC25A20,SLC25A32,SLC25A38,SLC25A5,STOML2,THEM4,TIMM10,TIMM13,TIMM17A,TIMM23,TIMM44,TIMM50,TIMM8B,TIMM9,TMEM14A,TOMM22,TOMM40,TOMM7,TP53,UQCRC2
Down_Down_n.s	GO	GO:0009152	purine ribonucleotide biosynthetic process	56/1451	280/18670	4.01862732761451e-11	3.45672452408666e-09	3.17037413546984e-09	56	AAAS,AAED1,ACAT1,ACSS1,ADSL,ADSS,APRT,ATIC,ATP5A1,ATP5C1,ATP5F1,ATP5G2,ATP5H,ATP5I,ATP5L2,ATP5O,ATP5S,COX5B,CYC1,DCAKD,DLAT,ECD,FAM173B,FASN,GCDH,GCK,GSTZ1,HIF1A,HPRT1,HSD17B8,IMPDH2,MPC1,MPC2,NME1,NME7,NUP133,NUP35,NUP37,NUP93,OGDHL,PANK1,PDHA1,PDHB,PDK2,PDK3,PFAS,PFKM,PGM1,PPAT,PRKAG1,SEH1L,SLC25A12,SNCA,STOML2,TP53,UQCC3
Down_Down_n.s	GO	GO:0044282	small molecule catabolic process	76/1451	445/18670	4.97540630158778e-11	4.20593398218705e-09	3.85752009444338e-09	76	ACADSB,ACAT1,ADH5,ADPRM,AFMID,AKR1A1,ALDH3A2,ALDH4A1,ALDH5A1,ALDH6A1,BCAT2,BCKDHB,BLMH,CPT2,CRABP1,DAK,DBT,DCXR,DECR2,ECHDC1,ECHS1,ECI1,ECI2,ESD,ETFB,FAH,GCDH,GCK,GCSH,GLDC,GNPDA1,GSTZ1,HACL1,HADH,HADHB,HDDC3,HIBADH,HIBCH,HMGCL,HOGA1,HPRT1,HRSP12,HSD17B10,HYKK,IDNK,IMPA2,IRS1,IVD,MCAT,MTMR2,NPL,NUDT15,NUDT16,NUDT18,NUDT3,NUDT5,NUDT7,OXCT1,PCBD1,PCCB,PECR,PEX7,PFKM,PGM1,PGM2,PHYH,PNKD,PPAT,RBKS,SD…
Down_Down_n.s	GO	GO:0006354	DNA-templated transcription, elongation	32/1451	112/18670	5.22493882231509e-11	4.34201271962896e-09	3.98232625315433e-09	32	CCNH,EAF2,EAPP,ELP2,ELP3,ELP4,ENY2,ERCC2,GTF2H3,GTF2H5,IKBKAP,LEO1,MLLT3,MNAT1,NCBP2,NELFCD,POLR1A,POLR1B,POLR1C,POLR2E,POLR2G,POLR2I,POLR2K,POLR2L,TCEA2,TCEB2,TCEB3,TEFM,TSFM,TWISTNB,WDR61,ZNRD1
Down_Down_n.s	GO	GO:0006099	tricarboxylic acid cycle	17/1451	34/18670	8.19675406082687e-11	6.61574991471064e-09	6.06771013142198e-09	17	ACO1,CS,DLAT,FAHD1,IDH3A,IDH3B,MDH1,MDH2,OGDHL,PDHA1,PDHB,SDHB,SDHC,SDHD,SUCLA2,SUCLG1,SUCLG2
Down_Down_n.s	GO	GO:0000375	RNA splicing, via transesterification reactions	68/1451	382/18670	8.23089424428613e-11	6.61574991471064e-09	6.06771013142198e-09	68	C1QBP,C9orf78,CIRBP,CLNS1A,CPSF3,CSTF1,CSTF3,CWC27,CWF19L2,DCPS,DDX1,DHX9,DNAJC8,ELAVL1,GCFC2,GEMIN5,GEMIN6,GEMIN7,GEMIN8,HNRNPA0,HNRNPA3,HNRNPC,HNRNPM,KDM1A,LSM1,LSM2,LSM3,LSM4,LSM6,LSM7,LSM8,MAGOH,METTL16,NCBP2,NHP2L1,POLR2E,POLR2G,POLR2I,POLR2K,POLR2L,PPIE,PPIL1,PRDX6,PRMT7,PRPF19,PRPF31,PRPF40B,RBM3,RBMX,RBMX2,SAP18,SF3B5,SF3B6,SKIV2L2,SNRPB2,SNRPD3,SNRPE,SNRPG,SNUPN,SRSF7,SRSF8,STRAP,TGS1,TX…
Down_Down_n.s	GO	GO:0009260	ribonucleotide biosynthetic process	57/1451	293/18670	8.41302662456875e-11	6.65307573230009e-09	6.10194392871947e-09	57	AAAS,AAED1,ACAT1,ACSS1,ADSL,ADSS,APRT,ATIC,ATP5A1,ATP5C1,ATP5F1,ATP5G2,ATP5H,ATP5I,ATP5L2,ATP5O,ATP5S,COX5B,CYC1,DCAKD,DHODH,DLAT,ECD,FAM173B,FASN,GCDH,GCK,GSTZ1,HIF1A,HPRT1,HSD17B8,IMPDH2,MPC1,MPC2,NME1,NME7,NUP133,NUP35,NUP37,NUP93,OGDHL,PANK1,PDHA1,PDHB,PDK2,PDK3,PFAS,PFKM,PGM1,PPAT,PRKAG1,SEH1L,SLC25A12,SNCA,STOML2,TP53,UQCC3
Down_Down_n.s	GO	GO:0090305	nucleic acid phosphodiester bond hydrolysis	58/1451	302/18670	9.77377463966241e-11	7.60647889813727e-09	6.97636846460114e-09	58	ABT1,AEN,AIFM1,APEX1,APTX,CNOT7,CPSF3,CSTF3,DCPS,DDX1,DNASE1L3,ELAC1,ENDOG,ERCC2,ERCC4,ERI3,EXOSC1,EXOSC3,EXOSC5,EXOSC7,FCF1,GTF2H3,GTF2H5,HARBI1,HRSP12,ISG20L2,KRI1,LACTB2,LAS1L,NCBP2,NHP2,NMNAT1,NOP14,NTHL1,NUDT16,POLR2I,POP4,POP5,POP7,PPP1R8,RAD50,RBBP8,RBX1,RCL1,REXO4,RPP38,RPP40,RRS1,STK31,TATDN3,TDP1,TSEN2,TSN,TSNAX,UTP23,YBEY,ZNRD1,ZRANB3
Down_Down_n.s	GO	GO:0006101	citrate metabolic process	17/1451	35/18670	1.4784996349487e-10	1.13266932971148e-08	1.03884053297711e-08	17	ACO1,CS,DLAT,FAHD1,IDH3A,IDH3B,MDH1,MDH2,OGDHL,PDHA1,PDHB,SDHB,SDHC,SDHD,SUCLA2,SUCLG1,SUCLG2
Down_Down_n.s	GO	GO:0000377	RNA splicing, via transesterification reactions with bulged adenosine as nucleophile	67/1451	379/18670	1.5460964547578e-10	1.14856226025416e-08	1.05341691462924e-08	67	C1QBP,C9orf78,CIRBP,CLNS1A,CPSF3,CSTF1,CSTF3,CWC27,CWF19L2,DCPS,DDX1,DHX9,DNAJC8,ELAVL1,GCFC2,GEMIN5,GEMIN6,GEMIN7,GEMIN8,HNRNPA0,HNRNPA3,HNRNPC,HNRNPM,KDM1A,LSM2,LSM3,LSM4,LSM6,LSM7,LSM8,MAGOH,METTL16,NCBP2,NHP2L1,POLR2E,POLR2G,POLR2I,POLR2K,POLR2L,PPIE,PPIL1,PRDX6,PRMT7,PRPF19,PRPF31,PRPF40B,RBM3,RBMX,RBMX2,SAP18,SF3B5,SF3B6,SKIV2L2,SNRPB2,SNRPD3,SNRPE,SNRPG,SNUPN,SRSF7,SRSF8,STRAP,TGS1,TXNL4A,…
Down_Down_n.s	GO	GO:0000398	mRNA splicing, via spliceosome	67/1451	379/18670	1.5460964547578e-10	1.14856226025416e-08	1.05341691462924e-08	67	C1QBP,C9orf78,CIRBP,CLNS1A,CPSF3,CSTF1,CSTF3,CWC27,CWF19L2,DCPS,DDX1,DHX9,DNAJC8,ELAVL1,GCFC2,GEMIN5,GEMIN6,GEMIN7,GEMIN8,HNRNPA0,HNRNPA3,HNRNPC,HNRNPM,KDM1A,LSM2,LSM3,LSM4,LSM6,LSM7,LSM8,MAGOH,METTL16,NCBP2,NHP2L1,POLR2E,POLR2G,POLR2I,POLR2K,POLR2L,PPIE,PPIL1,PRDX6,PRMT7,PRPF19,PRPF31,PRPF40B,RBM3,RBMX,RBMX2,SAP18,SF3B5,SF3B6,SKIV2L2,SNRPB2,SNRPD3,SNRPE,SNRPG,SNUPN,SRSF7,SRSF8,STRAP,TGS1,TXNL4A,…
Down_Down_n.s	GO	GO:0006403	RNA localization	48/1451	230/18670	2.18147399353025e-10	1.59638313287743e-08	1.46414091129006e-08	48	AAAS,ABCE1,ATM,C14orf166,CCT2,CCT3,CCT4,CCT5,CCT8,CETN2,CETN3,CPSF3,DDX19A,DHX9,EIF4E,EIF5AL1,ENY2,EXOSC3,G3BP2,HNRNPA3,LTV1,MAGOH,MRPL18,NCBP2,NHP2,NMD3,NOP10,NUP133,NUP35,NUP37,NUP93,NXT1,NXT2,RAN,RIOK2,RRS1,RUVBL1,RUVBL2,SDAD1,SEH1L,SHQ1,SNUPN,SRSF7,TCP1,THOC7,U2AF2,ZNF593,ZNHIT6
Down_Down_n.s	GO	GO:0090501	RNA phosphodiester bond hydrolysis	37/1451	154/18670	4.15848395661256e-10	2.99838924106932e-08	2.75000672796422e-08	37	ABT1,APEX1,CNOT7,CPSF3,CSTF3,DCPS,ELAC1,ENDOG,ERI3,EXOSC1,EXOSC3,EXOSC5,EXOSC7,FCF1,HRSP12,ISG20L2,KRI1,LACTB2,NCBP2,NHP2,NOP14,NUDT16,POLR2I,POP4,POP5,POP7,PPP1R8,RCL1,RPP38,RPP40,RRS1,TSEN2,TSN,TSNAX,UTP23,YBEY,ZNRD1
Down_Down_n.s	GO	GO:0042407	cristae formation	16/1451	33/18670	5.34931815920111e-10	3.80111694703812e-08	3.4862375554702e-08	16	ATP5A1,ATP5C1,ATP5F1,ATP5G2,ATP5H,ATP5I,ATP5O,ATP5S,C19orf70,CHCHD10,CHCHD6,DNAJC11,IMMT,OMA1,SAMM50,UQCC3
Down_Down_n.s	GO	GO:1904874	positive regulation of telomerase RNA localization to Cajal body	11/1451	15/18670	6.14191610055488e-10	4.3019735201458e-08	3.9456038468527e-08	11	CCT2,CCT3,CCT4,CCT5,CCT8,NHP2,NOP10,RUVBL1,RUVBL2,SHQ1,TCP1
Down_Down_n.s	GO	GO:0009124	nucleoside monophosphate biosynthetic process	44/1451	208/18670	7.81639700295392e-10	5.39771753598353e-08	4.9505779090614e-08	44	AAAS,AAED1,ADSL,ADSS,APRT,ATIC,ATP5A1,ATP5C1,ATP5F1,ATP5G2,ATP5H,ATP5I,ATP5L2,ATP5O,ATP5S,COX5B,CYC1,DGUOK,DHODH,ECD,FAM173B,GCK,HIF1A,HPRT1,IMPDH2,NUP133,NUP35,NUP37,NUP93,OGDHL,PFAS,PFKM,PGM1,PPAT,PRKAG1,PRPS1,PRPS1L1,PRPS2,SEH1L,SLC25A12,STOML2,TK2,TP53,UQCC3
Down_Down_n.s	GO	GO:0000959	mitochondrial RNA metabolic process	18/1451	43/18670	8.96427542303706e-10	6.02743227901627e-08	5.5281279336942e-08	18	C10orf2,CHCHD10,DARS2,EARS2,HSD17B10,MTERF1,MTERF2,MTERF3,MTO1,PPARGC1B,SUPV3L1,TEFM,TFB2M,TRMT10A,TRMT10C,TRMT5,TRMT61B,WARS2
Down_Down_n.s	GO	GO:0016999	antibiotic metabolic process	36/1451	151/18670	8.97414963018943e-10	6.02743227901627e-08	5.5281279336942e-08	36	ACO1,ACSM1,ACSS1,ADH5,AKR1A1,AKR7A2,ALDH5A1,CAT,CS,DLAT,ESD,FAHD1,GNPDA1,GPX1,IDH3A,IDH3B,MAOB,MDH1,MDH2,NPL,OGDHL,PARK7,PDHA1,PDHB,PRDX3,PRDX6,SDHB,SDHC,SDHD,SNCA,SOD1,STAR,SUCLA2,SUCLG1,SUCLG2,SULT1E1
Down_Down_n.s	GO	GO:0006353	DNA-templated transcription, termination	24/1451	75/18670	1.04937299832808e-09	6.95280514973324e-08	6.37684416622699e-08	24	CCNH,CPSF3,CSTF1,CSTF3,DHX9,ERCC2,GTF2H3,GTF2H5,LSM10,MNAT1,MTERF1,MTERF2,NCBP2,POLR1A,POLR1B,POLR1C,POLR2E,POLR2K,POLR2L,SNRPD3,SNRPE,SNRPG,TWISTNB,ZNRD1
Down_Down_n.s	GO	GO:0072350	tricarboxylic acid metabolic process	17/1451	39/18670	1.23129097649345e-09	8.04935954366319e-08	7.38256147590179e-08	17	ACO1,CS,DLAT,FAHD1,IDH3A,IDH3B,MDH1,MDH2,OGDHL,PDHA1,PDHB,SDHB,SDHC,SDHD,SUCLA2,SUCLG1,SUCLG2
Down_Down_n.s	GO	GO:0009156	ribonucleoside monophosphate biosynthetic process	42/1451	197/18670	1.47235382426966e-09	9.49861947420281e-08	8.71176667213294e-08	42	AAAS,AAED1,ADSL,ADSS,APRT,ATIC,ATP5A1,ATP5C1,ATP5F1,ATP5G2,ATP5H,ATP5I,ATP5L2,ATP5O,ATP5S,COX5B,CYC1,DHODH,ECD,FAM173B,GCK,HIF1A,HPRT1,IMPDH2,NUP133,NUP35,NUP37,NUP93,OGDHL,PFAS,PFKM,PGM1,PPAT,PRKAG1,PRPS1,PRPS1L1,PRPS2,SEH1L,SLC25A12,STOML2,TP53,UQCC3
Down_Down_n.s	GO	GO:0016054	organic acid catabolic process	52/1451	275/18670	1.6059924451723e-09	1.00951037931792e-07	9.25883903613504e-08	52	ACADSB,ACAT1,AFMID,AKR1A1,ALDH3A2,ALDH4A1,ALDH5A1,ALDH6A1,BCAT2,BCKDHB,BLMH,CPT2,CRABP1,DBT,DCXR,DECR2,ECHDC1,ECHS1,ECI1,ECI2,ETFB,FAH,GCDH,GCSH,GLDC,GNPDA1,GSTZ1,HACL1,HADH,HADHB,HIBADH,HIBCH,HMGCL,HOGA1,HRSP12,HSD17B10,HYKK,IDNK,IRS1,IVD,MCAT,NPL,NUDT7,PCBD1,PCCB,PECR,PEX7,PHYH,PPAT,SDSL,TXN2,TYSND1
Down_Down_n.s	GO	GO:0046395	carboxylic acid catabolic process	52/1451	275/18670	1.6059924451723e-09	1.00951037931792e-07	9.25883903613504e-08	52	ACADSB,ACAT1,AFMID,AKR1A1,ALDH3A2,ALDH4A1,ALDH5A1,ALDH6A1,BCAT2,BCKDHB,BLMH,CPT2,CRABP1,DBT,DCXR,DECR2,ECHDC1,ECHS1,ECI1,ECI2,ETFB,FAH,GCDH,GCSH,GLDC,GNPDA1,GSTZ1,HACL1,HADH,HADHB,HIBADH,HIBCH,HMGCL,HOGA1,HRSP12,HSD17B10,HYKK,IDNK,IRS1,IVD,MCAT,NPL,NUDT7,PCBD1,PCCB,PECR,PEX7,PHYH,PPAT,SDSL,TXN2,TYSND1
Down_Down_n.s	GO	GO:0007006	mitochondrial membrane organization	33/1451	134/18670	1.8486508115401e-09	1.14733353531406e-07	1.05228997560284e-07	33	AGK,ATP5A1,ATP5C1,ATP5F1,ATP5G2,ATP5H,ATP5I,ATP5O,ATP5S,ATPIF1,BLOC1S2,C19orf70,C2orf47,CHCHD10,CHCHD6,DNAJC11,IMMT,OMA1,OXA1L,PDCD5,ROMO1,SAMM50,SLC25A5,SNCA,THEM4,TIMM10,TIMM13,TIMM50,TIMM9,TMEM14A,TOMM22,TP53,UQCC3
Down_Down_n.s	GO	GO:0006790	sulfur compound metabolic process	63/1451	372/18670	3.19327724311217e-09	1.95707979037237e-07	1.79495794507568e-07	63	ABHD14B,ACAT1,ACBD6,ACOT13,ACSM1,ACSS1,ADI1,AKR1A1,ALDH5A1,AMD1,BLMH,CIAPIN1,DBI,DLAT,ESD,FAM96A,FASN,FXN,GCDH,GCLC,GLO1,GLYAT,GPX1,GPX4,GSR,GSS,GSTA4,GSTM3,GSTO2,GSTZ1,HMGCL,HSCB,HSD17B8,HSPA9,ISCA1,ISCU,LIAS,METTL16,MMACHC,MPC1,MPC2,MTHFD2L,NFS1,NFU1,NUBPL,NUDT7,OXSM,PARK7,PCCB,PDHA1,PDHB,PDK2,PDK3,PDZD11,PMVK,SNCA,SOD1,SUCLA2,SUCLG1,SUCLG2,SULT1E1,THEM4,TXN2
Down_Down_n.s	GO	GO:0006402	mRNA catabolic process	62/1451	364/18670	3.38738473671642e-09	2.05041325482971e-07	1.88055979145582e-07	62	ANP32A,APEX1,ATM,CIRBP,CNOT7,DCPS,DHX9,EIF3E,ELAVL1,ETF1,EXOSC1,EXOSC3,EXOSC5,EXOSC7,FTO,FXR1,GSPT2,HNRNPA0,HNRNPC,HNRNPM,HRSP12,LINC01420,LSM1,LSM2,LSM3,LSM4,LSM6,LSM7,MAGOH,METTL16,MRTO4,MTPAP,NCBP2,NUDT16,PABPC4,PAIP1,POLR2G,PSMA3,PSMA4,PSMA5,PSMB1,PSMB2,PSMB3,PSMD10,PSMD6,PSMF1,RPL13,RPL15,RPL22,RPL23A,RPL27A,RPL37,RPL37A,RPL7,RPS14,RPS15A,RPS23,RPS26,SERBP1,SUPV3L1,WDR61,YBX1
Down_Down_n.s	GO	GO:0060271	cilium assembly	62/1451	366/18670	4.21322766729525e-09	2.51920186009129e-07	2.31051458211621e-07	62	ARL3,ARL6,ARMC9,ATG3,ATG5,ATXN10,B9D1,BBS4,BBS5,BBS7,CCDC113,CCDC176,CEP19,CEP63,CETN2,CLUAP1,DCTN3,DNAAF2,DNAAF3,DNAAF5,DNAL1,DYNC2LI1,DYNLRB2,FOPNL,HAUS6,IFT122,IFT22,IFT27,IFT43,IFT46,IFT52,IFT74,IFT80,IFT88,IQCG,KIAA0586,MKKS,NPHP1,PARVA,RFX2,RILPL2,RSG1,SDCCAG3,SDCCAG8,SNAP29,SNX10,SPAG16,SPATA6,TBC1D7,TCTEX1D2,TCTN1,TMEM216,TRAF3IP1,TTC26,TTC39C,TTC8,TTLL1,TUBB,TUBG1,UNC119B,WDPCP,WDR35
Down_Down_n.s	GO	GO:0006401	RNA catabolic process	65/1451	397/18670	7.18294213945803e-09	4.24312835057382e-07	3.89163333161252e-07	65	ANP32A,APEX1,ATM,CIRBP,CNOT7,DCPS,DHX9,EIF3E,ELAVL1,ETF1,EXOSC1,EXOSC3,EXOSC5,EXOSC7,FTO,FXR1,GSPT2,HNRNPA0,HNRNPC,HNRNPM,HRSP12,LINC01420,LSM1,LSM2,LSM3,LSM4,LSM6,LSM7,MAGOH,METTL16,MRTO4,MTPAP,NCBP2,NUDT16,PABPC4,PAIP1,POLR2G,PPP1R8,PSMA3,PSMA4,PSMA5,PSMB1,PSMB2,PSMB3,PSMD10,PSMD6,PSMF1,RPL13,RPL15,RPL22,RPL23A,RPL27A,RPL37,RPL37A,RPL7,RPS14,RPS15A,RPS23,RPS26,SERBP1,SKIV2L2,STK31,SUPV3L1,WDR61…
Down_Down_n.s	GO	GO:0043039	tRNA aminoacylation	18/1451	48/18670	7.3967304886891e-09	4.31740114119555e-07	3.95975346462153e-07	18	AIMP1,AIMP2,DALRD3,DARS,DARS2,EARS2,FARS2,FARSA,GATB,KARS,NARS,NARS2,PARS2,PPA1,RARS,RARS2,VARS,WARS2
Down_Down_n.s	GO	GO:0017004	cytochrome complex assembly	15/1451	34/18670	9.56806759840016e-09	5.51908652175953e-07	5.06189285205765e-07	15	BCS1L,COA1,COA3,COA4,COA5,COA6,COX14,COX20,OXA1L,SCO1,SMIM20,UQCC1,UQCC2,UQCC3,UQCRB
Down_Down_n.s	GO	GO:0090502	RNA phosphodiester bond hydrolysis, endonucleolytic	23/1451	77/18670	1.03608497667706e-08	5.90688911703211e-07	5.41757040436278e-07	23	ABT1,APEX1,CPSF3,ELAC1,ENDOG,FCF1,HRSP12,KRI1,LACTB2,NOP14,NUDT16,POP4,POP5,POP7,RCL1,RPP38,RPP40,RRS1,TSEN2,TSN,TSNAX,UTP23,YBEY
Down_Down_n.s	GO	GO:0043038	amino acid activation	18/1451	49/18670	1.084555560576e-08	6.11215622241854e-07	5.60583346010971e-07	18	AIMP1,AIMP2,DALRD3,DARS,DARS2,EARS2,FARS2,FARSA,GATB,KARS,NARS,NARS2,PARS2,PPA1,RARS,RARS2,VARS,WARS2
Down_Down_n.s	GO	GO:1904872	regulation of telomerase RNA localization to Cajal body	11/1451	18/18670	1.14968336698404e-08	6.4055653958213e-07	5.87493701406198e-07	11	CCT2,CCT3,CCT4,CCT5,CCT8,NHP2,NOP10,RUVBL1,RUVBL2,SHQ1,TCP1
Down_Down_n.s	GO	GO:0006368	transcription elongation from RNA polymerase II promoter	24/1451	84/18670	1.32007236146593e-08	7.27226380704207e-07	6.66983930003837e-07	24	CCNH,EAF2,EAPP,ELP2,ELP3,ELP4,ENY2,ERCC2,GTF2H3,GTF2H5,IKBKAP,LEO1,MLLT3,MNAT1,NCBP2,NELFCD,POLR2E,POLR2G,POLR2I,POLR2K,POLR2L,TCEB2,TCEB3,WDR61
Down_Down_n.s	GO	GO:0015985	energy coupled proton transport, down electrochemical gradient	13/1451	26/18670	1.42539676874529e-08	7.6799124803936e-07	7.04371890813175e-07	13	ATP5A1,ATP5C1,ATP5F1,ATP5G2,ATP5H,ATP5I,ATP5L2,ATP5O,ATP5S,COX5B,CYC1,FAM173B,STOML2
Down_Down_n.s	GO	GO:0015986	ATP synthesis coupled proton transport	13/1451	26/18670	1.42539676874529e-08	7.6799124803936e-07	7.04371890813175e-07	13	ATP5A1,ATP5C1,ATP5F1,ATP5G2,ATP5H,ATP5I,ATP5L2,ATP5O,ATP5S,COX5B,CYC1,FAM173B,STOML2
Down_Down_n.s	GO	GO:0006122	mitochondrial electron transport, ubiquinol to cytochrome c	10/1451	15/18670	1.63104765397991e-08	8.69242026898205e-07	7.97235191968211e-07	10	CYC1,CYCS,UQCC3,UQCR11,UQCRB,UQCRC1,UQCRC2,UQCRFS1,UQCRH,UQCRQ
Down_Down_n.s	GO	GO:0006418	tRNA aminoacylation for protein translation	17/1451	45/18670	1.69774744205069e-08	8.95059753588662e-07	8.20914213066278e-07	17	AIMP1,AIMP2,DALRD3,DARS,DARS2,EARS2,FARS2,FARSA,KARS,NARS,NARS2,PARS2,PPA1,RARS,RARS2,VARS,WARS2
Down_Down_n.s	GO	GO:0009127	purine nucleoside monophosphate biosynthetic process	38/1451	183/18670	1.87704713647354e-08	9.6875390632945e-07	8.88503641774512e-07	38	AAAS,AAED1,ADSL,ADSS,APRT,ATIC,ATP5A1,ATP5C1,ATP5F1,ATP5G2,ATP5H,ATP5I,ATP5L2,ATP5O,ATP5S,COX5B,CYC1,ECD,FAM173B,GCK,HIF1A,HPRT1,IMPDH2,NUP133,NUP35,NUP37,NUP93,OGDHL,PFAS,PFKM,PGM1,PPAT,PRKAG1,SEH1L,SLC25A12,STOML2,TP53,UQCC3
Down_Down_n.s	GO	GO:0009168	purine ribonucleoside monophosphate biosynthetic process	38/1451	183/18670	1.87704713647354e-08	9.6875390632945e-07	8.88503641774512e-07	38	AAAS,AAED1,ADSL,ADSS,APRT,ATIC,ATP5A1,ATP5C1,ATP5F1,ATP5G2,ATP5H,ATP5I,ATP5L2,ATP5O,ATP5S,COX5B,CYC1,ECD,FAM173B,GCK,HIF1A,HPRT1,IMPDH2,NUP133,NUP35,NUP37,NUP93,OGDHL,PFAS,PFKM,PGM1,PPAT,PRKAG1,SEH1L,SLC25A12,STOML2,TP53,UQCC3
Down_Down_n.s	GO	GO:0006637	acyl-CoA metabolic process	27/1451	105/18670	2.01696266448138e-08	1.01950184989198e-06	9.35047694266355e-07	27	ACAT1,ACBD6,ACOT13,ACSM1,ACSS1,DBI,DLAT,FASN,GCDH,GLYAT,GSTZ1,HMGCL,HSD17B8,MPC1,MPC2,NUDT7,OXSM,PDHA1,PDHB,PDK2,PDK3,PMVK,SNCA,SUCLA2,SUCLG1,SUCLG2,THEM4
Down_Down_n.s	GO	GO:0035383	thioester metabolic process	27/1451	105/18670	2.01696266448138e-08	1.01950184989198e-06	9.35047694266355e-07	27	ACAT1,ACBD6,ACOT13,ACSM1,ACSS1,DBI,DLAT,FASN,GCDH,GLYAT,GSTZ1,HMGCL,HSD17B8,MPC1,MPC2,NUDT7,OXSM,PDHA1,PDHB,PDK2,PDK3,PMVK,SNCA,SUCLA2,SUCLG1,SUCLG2,THEM4
Down_Down_n.s	GO	GO:0006733	oxidoreduction coenzyme metabolic process	41/1451	207/18670	2.17073478247251e-08	1.08603190188395e-06	9.9606648665119e-07	41	AAAS,AAED1,AFMID,APOA1BP,COQ3,COQ5,COQ6,COQ7,COQ9,DCXR,ECD,GCK,GPD1L,HIF1A,MDH1,MDH2,MPC1,MPC2,NMNAT1,NMNAT3,NUDT12,NUP133,NUP35,NUP37,NUP93,OGDHL,PDHA1,PDHB,PDSS1,PDSS2,PFKM,PGM1,PGM2,PRKAG1,RBKS,RNLS,RPIA,SEH1L,SLC25A12,TKT,TP53
Down_Down_n.s	GO	GO:0033865	nucleoside bisphosphate metabolic process	32/1451	140/18670	2.26700340706858e-08	1.10050670345121e-06	1.00934221521594e-06	32	ABHD14B,ACAT1,ACBD6,ACOT13,ACSM1,ACSS1,DBI,DCAKD,DLAT,FASN,GCDH,GLYAT,GSTZ1,HDDC3,HMGCL,HSD17B8,MPC1,MPC2,NUDT7,OXSM,PANK1,PDHA1,PDHB,PDK2,PDK3,PMVK,SNCA,SUCLA2,SUCLG1,SUCLG2,SULT1E1,THEM4
Down_Down_n.s	GO	GO:0033875	ribonucleoside bisphosphate metabolic process	32/1451	140/18670	2.26700340706858e-08	1.10050670345121e-06	1.00934221521594e-06	32	ABHD14B,ACAT1,ACBD6,ACOT13,ACSM1,ACSS1,DBI,DCAKD,DLAT,FASN,GCDH,GLYAT,GSTZ1,HDDC3,HMGCL,HSD17B8,MPC1,MPC2,NUDT7,OXSM,PANK1,PDHA1,PDHB,PDK2,PDK3,PMVK,SNCA,SUCLA2,SUCLG1,SUCLG2,SULT1E1,THEM4
Down_Down_n.s	GO	GO:0034032	purine nucleoside bisphosphate metabolic process	32/1451	140/18670	2.26700340706858e-08	1.10050670345121e-06	1.00934221521594e-06	32	ABHD14B,ACAT1,ACBD6,ACOT13,ACSM1,ACSS1,DBI,DCAKD,DLAT,FASN,GCDH,GLYAT,GSTZ1,HDDC3,HMGCL,HSD17B8,MPC1,MPC2,NUDT7,OXSM,PANK1,PDHA1,PDHB,PDK2,PDK3,PMVK,SNCA,SUCLA2,SUCLG1,SUCLG2,SULT1E1,THEM4
Down_Down_n.s	GO	GO:0090670	RNA localization to Cajal body	11/1451	19/18670	2.53800908322362e-08	1.18096432355097e-06	1.08313483478638e-06	11	CCT2,CCT3,CCT4,CCT5,CCT8,NHP2,NOP10,RUVBL1,RUVBL2,SHQ1,TCP1
Down_Down_n.s	GO	GO:0090671	telomerase RNA localization to Cajal body	11/1451	19/18670	2.53800908322362e-08	1.18096432355097e-06	1.08313483478638e-06	11	CCT2,CCT3,CCT4,CCT5,CCT8,NHP2,NOP10,RUVBL1,RUVBL2,SHQ1,TCP1
Down_Down_n.s	GO	GO:0090672	telomerase RNA localization	11/1451	19/18670	2.53800908322362e-08	1.18096432355097e-06	1.08313483478638e-06	11	CCT2,CCT3,CCT4,CCT5,CCT8,NHP2,NOP10,RUVBL1,RUVBL2,SHQ1,TCP1
Down_Down_n.s	GO	GO:0090685	RNA localization to nucleus	11/1451	19/18670	2.53800908322362e-08	1.18096432355097e-06	1.08313483478638e-06	11	CCT2,CCT3,CCT4,CCT5,CCT8,NHP2,NOP10,RUVBL1,RUVBL2,SHQ1,TCP1
Down_Down_n.s	GO	GO:0000460	maturation of 5.8S rRNA	13/1451	27/18670	2.55317597993887e-08	1.18096432355097e-06	1.08313483478638e-06	13	ABT1,C1D,ERI3,EXOSC3,EXOSC7,FCF1,KRI1,LAS1L,MPHOSPH6,NOP14,RCL1,RRS1,SKIV2L2
Down_Down_n.s	GO	GO:0044782	cilium organization	62/1451	384/18670	2.72441193320355e-08	1.24839174845766e-06	1.14497666292627e-06	62	ARL3,ARL6,ARMC9,ATG3,ATG5,ATXN10,B9D1,BBS4,BBS5,BBS7,CCDC113,CCDC176,CEP19,CEP63,CETN2,CLUAP1,DCTN3,DNAAF2,DNAAF3,DNAAF5,DNAL1,DYNC2LI1,DYNLRB2,FOPNL,HAUS6,IFT122,IFT22,IFT27,IFT43,IFT46,IFT52,IFT74,IFT80,IFT88,IQCG,KIAA0586,MKKS,NPHP1,PARVA,RFX2,RILPL2,RSG1,SDCCAG3,SDCCAG8,SNAP29,SNX10,SPAG16,SPATA6,TBC1D7,TCTEX1D2,TCTN1,TMEM216,TRAF3IP1,TTC26,TTC39C,TTC8,TTLL1,TUBB,TUBG1,UNC119B,WDPCP,WDR35
Down_Down_n.s	GO	GO:0042776	mitochondrial ATP synthesis coupled proton transport	12/1451	23/18670	2.79872655904428e-08	1.27057002953649e-06	1.16531772516932e-06	12	ATP5A1,ATP5C1,ATP5F1,ATP5G2,ATP5H,ATP5I,ATP5O,ATP5S,COX5B,CYC1,FAM173B,STOML2
Down_Down_n.s	GO	GO:0072329	monocarboxylic acid catabolic process	30/1451	132/18670	7.08307450887297e-08	3.18608388229396e-06	2.92215299873542e-06	30	ACAT1,AKR1A1,ALDH3A2,ALDH5A1,CPT2,CRABP1,DCXR,DECR2,ECHDC1,ECHS1,ECI1,ECI2,ETFB,FAH,GCDH,HACL1,HADH,HADHB,HIBCH,HOGA1,IDNK,IRS1,IVD,MCAT,NUDT7,PCCB,PECR,PEX7,PHYH,TYSND1
Down_Down_n.s	GO	GO:0006413	translational initiation	38/1451	193/18670	8.30322920364515e-08	3.7009757077702e-06	3.39439188114566e-06	38	ABCE1,CDC123,DDX1,EIF1AX,EIF2A,EIF2B1,EIF2B2,EIF2B3,EIF2D,EIF2S1,EIF2S2,EIF3E,EIF3H,EIF3I,EIF3J,EIF3K,EIF3M,EIF4B,EIF4E,IMPACT,MCTS1,MTFMT,NCBP2,PAIP1,PAIP2B,POLR2G,RPL13,RPL15,RPL22,RPL23A,RPL27A,RPL37,RPL37A,RPL7,RPS14,RPS15A,RPS23,RPS26
Down_Down_n.s	GO	GO:0030488	tRNA methylation	15/1451	39/18670	8.93277035740314e-08	3.94570928489618e-06	3.61885205944298e-06	15	HSD17B10,METTL6,METTL8,MTO1,THADA,THUMPD3,TRMT10A,TRMT10C,TRMT112,TRMT12,TRMT1L,TRMT5,TRMT61A,TRMT61B,TYW3
Down_Down_n.s	GO	GO:0070131	positive regulation of mitochondrial translation	10/1451	17/18670	9.13643678183503e-08	3.9996383519051e-06	3.66831371541346e-06	10	C1QBP,COA3,MPV17L2,MRPS27,RMND1,RPUSD4,TRMT10C,TRUB2,UQCC1,UQCC2
Down_Down_n.s	GO	GO:0070129	regulation of mitochondrial translation	12/1451	25/18670	9.2932649087171e-08	4.03229007499468e-06	3.69826061388351e-06	12	C1QBP,COA3,MALSU1,MPV17L2,MRPS27,RMND1,RPUSD4,TRMT10C,TRUB2,TSFM,UQCC1,UQCC2
Down_Down_n.s	GO	GO:0009081	branched-chain amino acid metabolic process	11/1451	21/18670	1.02342152616935e-07	4.363335428529e-06	4.00188261766177e-06	11	ACADSB,ACAT1,ALDH6A1,BCAT2,BCKDHB,DBT,HIBADH,HIBCH,HMGCL,HSD17B10,IVD
Down_Down_n.s	GO	GO:0009083	branched-chain amino acid catabolic process	11/1451	21/18670	1.02342152616935e-07	4.363335428529e-06	4.00188261766177e-06	11	ACADSB,ACAT1,ALDH6A1,BCAT2,BCKDHB,DBT,HIBADH,HIBCH,HMGCL,HSD17B10,IVD
Down_Down_n.s	GO	GO:0006362	transcription elongation from RNA polymerase I promoter	13/1451	30/18670	1.22153426283605e-07	5.16308835403893e-06	4.73538509150237e-06	13	CCNH,ERCC2,GTF2H3,GTF2H5,MNAT1,POLR1A,POLR1B,POLR1C,POLR2E,POLR2K,POLR2L,TWISTNB,ZNRD1
Down_Down_n.s	GO	GO:0009142	nucleoside triphosphate biosynthetic process	37/1451	188/18670	1.23817425066775e-07	5.18869089831108e-06	4.75886675560289e-06	37	AAAS,AAED1,AK7,AK8,ATP5A1,ATP5C1,ATP5F1,ATP5G2,ATP5H,ATP5I,ATP5L2,ATP5O,ATP5S,COX5B,CYC1,ECD,FAM173B,GCK,HIF1A,IMPDH2,NME1,NME7,NUP133,NUP35,NUP37,NUP93,OGDHL,PFKM,PGM1,PRKAG1,SEH1L,SLC25A12,STOML2,SUCLG1,TBPL1,TP53,UQCC3
Down_Down_n.s	GO	GO:0035735	intraciliary transport involved in cilium assembly	15/1451	40/18670	1.32680983058816e-07	5.51300728760487e-06	5.05631721344569e-06	15	CLUAP1,DYNC2LI1,DYNLRB2,IFT122,IFT22,IFT27,IFT43,IFT46,IFT52,IFT74,IFT80,IFT88,TRAF3IP1,TTC26,WDR35
Down_Down_n.s	GO	GO:0000291	nuclear-transcribed mRNA catabolic process, exonucleolytic	14/1451	35/18670	1.34712517186946e-07	5.55038211569408e-06	5.09059596127937e-06	14	CNOT7,DCPS,EXOSC1,EXOSC3,EXOSC5,EXOSC7,LSM1,LSM2,LSM3,LSM4,LSM6,LSM7,POLR2G,WDR61
Down_Down_n.s	GO	GO:0090069	regulation of ribosome biogenesis	9/1451	14/18670	1.41227651195651e-07	5.77032644843565e-06	5.29232040270019e-06	9	DIMT1,MALSU1,NUDT16,RIOK1,RIOK2,SHQ1,TRMT112,UTP15,WDR43
Down_Down_n.s	GO	GO:0001510	RNA methylation	22/1451	81/18670	1.42646373981992e-07	5.78012538540255e-06	5.30130760896974e-06	22	DIMT1,HSD17B10,METTL16,METTL6,METTL8,MRM1,MTO1,NOP2,TFB1M,TFB2M,TGS1,THADA,THUMPD3,TRMT10A,TRMT10C,TRMT112,TRMT12,TRMT1L,TRMT5,TRMT61A,TRMT61B,TYW3
Down_Down_n.s	GO	GO:0000491	small nucleolar ribonucleoprotein complex assembly	8/1451	11/18670	1.74274676829833e-07	7.00384213521862e-06	6.42365331679937e-06	8	NHP2L1,NUFIP1,PIH1D2,RUVBL1,RUVBL2,SHQ1,TAF9,ZNHIT6
Down_Down_n.s	GO	GO:0000469	cleavage involved in rRNA processing	11/1451	22/18670	1.90277840926805e-07	7.53476712684426e-06	6.91059719954027e-06	11	ABT1,ERI3,EXOSC3,EXOSC7,FCF1,KRI1,NHP2,NOP14,RCL1,RRS1,UTP23
Down_Down_n.s	GO	GO:0017038	protein import	38/1451	199/18670	1.9055907071766e-07	7.53476712684426e-06	6.91059719954027e-06	38	AGK,ARNTL,DNAJC19,EFCAB7,IPO5,MDFIC,NOLC1,NUP133,NUP35,NUP93,NXT1,NXT2,PDCD5,PEX12,PEX19,PEX3,PEX7,PHB2,PIK3R1,PIK3R2,PKIA,RAN,ROMO1,SAMM50,SMO,SNUPN,TIMM10,TIMM13,TIMM17A,TIMM23,TIMM44,TIMM50,TIMM9,TMCO6,TOMM22,TOMM40,TOMM7,TP53
Down_Down_n.s	GO	GO:0006363	termination of RNA polymerase I transcription	13/1451	31/18670	1.954150079515e-07	7.66495827188963e-06	7.03000348605312e-06	13	CCNH,ERCC2,GTF2H3,GTF2H5,MNAT1,POLR1A,POLR1B,POLR1C,POLR2E,POLR2K,POLR2L,TWISTNB,ZNRD1
Down_Down_n.s	GO	GO:0034404	nucleobase-containing small molecule biosynthetic process	41/1451	226/18670	2.71769389999005e-07	1.05504827917648e-05	9.67649505381647e-06	41	AAAS,AAED1,ACAT1,AMD1,APRT,DCTPP1,DHODH,DNPH1,ECD,GCK,GPX1,HDDC3,HIF1A,HINT1,HPRT1,IMPDH2,ITPA,NME1,NME7,NTHL1,NUDT11,NUDT12,NUDT15,NUDT16,NUDT18,NUDT3,NUDT5,NUDT7,NUP133,NUP35,NUP37,NUP93,OGDHL,PFKM,PGM1,PRKAG1,SEH1L,SLC25A12,SMUG1,TK2,TP53
Down_Down_n.s	GO	GO:0042073	intraciliary transport	17/1451	53/18670	2.73283971966984e-07	1.05504827917648e-05	9.67649505381647e-06	17	ARL3,CLUAP1,DYNC2LI1,DYNLRB2,IFT122,IFT22,IFT27,IFT43,IFT46,IFT52,IFT74,IFT80,IFT88,TCTEX1D2,TRAF3IP1,TTC26,WDR35
Down_Down_n.s	GO	GO:0051169	nuclear transport	55/1451	346/18670	2.77938574336015e-07	1.06463502341366e-05	9.76442096680475e-06	55	AAAS,ABCE1,ANP32A,ARNTL,BANF1,CPSF3,DDX19A,DHX9,EFCAB7,EIF4E,ENY2,FBXO22,GEMIN5,GEMIN6,GEMIN7,GEMIN8,HSPA9,IPO5,LSG1,LTV1,MAGOH,MDFIC,NCBP2,NMD3,NOLC1,NUP133,NUP35,NUP37,NUP93,NXT1,NXT2,PARK7,PHB2,PIK3R1,PIK3R2,PKIA,PRKAG1,RAN,RGS14,RIOK2,RRS1,SDAD1,SEH1L,SMO,SNRPD3,SNRPE,SNRPG,SNUPN,SRSF7,STYX,THOC7,TMCO6,TP53,U2AF2,ZNF593
Down_Down_n.s	GO	GO:0006626	protein targeting to mitochondrion	24/1451	98/18670	3.27048392464874e-07	1.24303741725215e-05	1.1400658772827e-05	24	AGK,ATPIF1,DNAJC19,FIS1,IMMP2L,MFF,MIPEP,PARL,PDCD5,ROMO1,SAE1,SAMM50,TIMM10,TIMM13,TIMM17A,TIMM23,TIMM44,TIMM50,TIMM8B,TIMM9,TOMM22,TOMM40,TOMM7,UQCRC2
Down_Down_n.s	GO	GO:0051262	protein tetramerization	34/1451	172/18670	3.56155610664521e-07	1.34325458391396e-05	1.23198118927841e-05	34	ACOT13,ADSL,ALDH5A1,ALDH9A1,APOA1BP,ATPIF1,CAT,CNGB1,CRYZ,CUTC,DCTPP1,DCXR,FARSA,HIST1H4K,HMGCL,HPRT1,HSD17B10,HSD17B8,IDE,IMPDH2,KRT10,OXA1L,PCBD1,PCBD2,PDSS1,PDSS2,PFKM,PPAT,SNCA,SRR,ST13,THG1L,TP53,XRCC6
Down_Down_n.s	GO	GO:0034471	ncRNA 5'-end processing	10/1451	19/18670	3.75441779583713e-07	1.40518400404499e-05	1.28878045992898e-05	10	ABT1,HSD17B10,NOP14,POP4,POP5,POP7,RPP38,RPP40,THG1L,TRMT10C
Down_Down_n.s	GO	GO:0043648	dicarboxylic acid metabolic process	24/1451	99/18670	4.00242854791696e-07	1.486659634124e-05	1.3635067589076e-05	24	ADSS,ALDH18A1,ALDH4A1,ALDH5A1,ATIC,C14orf159,CCBL2,GCLC,GRHPR,HOGA1,MDH1,MDH2,MTHFD2L,NIT2,PHYH,SDHAF3,SDHB,SLC19A1,SLC25A12,SLC25A32,STAR,SUCLA2,SUCLG1,SUCLG2
Down_Down_n.s	GO	GO:1901605	alpha-amino acid metabolic process	40/1451	222/18670	4.55518361300439e-07	1.67925302665869e-05	1.54014597504984e-05	40	AASDHPPT,ACAT1,ADI1,ADSS,AFMID,ALDH18A1,ALDH4A1,ALDH5A1,ALDH6A1,ASNSD1,BCAT2,BLMH,C14orf159,CCBL2,FAH,GCDH,GCLC,GCSH,GLDC,GLYAT,GSTZ1,HIBADH,HIBCH,HMGCL,HOGA1,HRSP12,HYKK,IVD,MTHFD2L,NIT2,PARK7,PCBD1,PFAS,PPAT,PYCR2,PYCRL,SDSL,SLC25A12,SLC25A32,SRR
Down_Down_n.s	GO	GO:0043928	exonucleolytic nuclear-transcribed mRNA catabolic process involved in deadenylation-dependent decay	13/1451	33/18670	4.68603968923127e-07	1.71460094002246e-05	1.57256571503503e-05	13	CNOT7,DCPS,EXOSC1,EXOSC3,EXOSC5,EXOSC7,LSM1,LSM2,LSM3,LSM4,LSM6,LSM7,WDR61
Down_Down_n.s	GO	GO:0006913	nucleocytoplasmic transport	54/1451	343/18670	4.86917702248969e-07	1.7556527425424e-05	1.61021684170618e-05	54	AAAS,ABCE1,ANP32A,ARNTL,CPSF3,DDX19A,DHX9,EFCAB7,EIF4E,ENY2,FBXO22,GEMIN5,GEMIN6,GEMIN7,GEMIN8,HSPA9,IPO5,LSG1,LTV1,MAGOH,MDFIC,NCBP2,NMD3,NOLC1,NUP133,NUP35,NUP37,NUP93,NXT1,NXT2,PARK7,PHB2,PIK3R1,PIK3R2,PKIA,PRKAG1,RAN,RGS14,RIOK2,RRS1,SDAD1,SEH1L,SMO,SNRPD3,SNRPE,SNRPG,SNUPN,SRSF7,STYX,THOC7,TMCO6,TP53,U2AF2,ZNF593
Down_Down_n.s	GO	GO:2000232	regulation of rRNA processing	8/1451	12/18670	4.86985056059079e-07	1.7556527425424e-05	1.61021684170618e-05	8	DIMT1,NUDT16,RIOK1,RIOK2,SHQ1,TRMT112,UTP15,WDR43
Down_Down_n.s	GO	GO:0008535	respiratory chain complex IV assembly	11/1451	24/18670	5.81920653986422e-07	2.08259632590907e-05	1.9100768604149e-05	11	BCS1L,COA1,COA3,COA4,COA5,COA6,COX14,COX20,OXA1L,SCO1,SMIM20
Down_Down_n.s	GO	GO:0033617	mitochondrial respiratory chain complex IV assembly	10/1451	20/18670	6.98457256684826e-07	2.46833663525808e-05	2.26386296377567e-05	10	BCS1L,COA1,COA3,COA4,COA5,COX14,COX20,OXA1L,SCO1,SMIM20
Down_Down_n.s	GO	GO:0009452	7-methylguanosine RNA capping	13/1451	34/18670	7.04807523834653e-07	2.46833663525808e-05	2.26386296377567e-05	13	CCNH,ERCC2,GTF2H3,GTF2H5,MNAT1,NCBP2,POLR2E,POLR2G,POLR2I,POLR2K,POLR2L,RNGTT,TGS1
Down_Down_n.s	GO	GO:0036260	RNA capping	13/1451	34/18670	7.04807523834653e-07	2.46833663525808e-05	2.26386296377567e-05	13	CCNH,ERCC2,GTF2H3,GTF2H5,MNAT1,NCBP2,POLR2E,POLR2G,POLR2I,POLR2K,POLR2L,RNGTT,TGS1
Down_Down_n.s	GO	GO:0032259	methylation	56/1451	366/18670	7.71640308441871e-07	2.68322867538333e-05	2.46095363767352e-05	56	ASH2L,CIAPIN1,COMTD1,COPRS,COQ3,COQ5,DIMT1,DPH5,ECE2,ETF1,FAM173B,FAM98A,GCSH,HIST1H1B,HSD17B10,KDM1A,METTL12,METTL16,METTL18,METTL23,METTL5,METTL6,METTL8,MGMT,MRM1,MTO1,N6AMT2,NOP2,PRDM5,PRMT1,PRMT3,PRMT6,PRMT7,PWP1,RRP8,SETD6,SETD9,SMYD2,SMYD3,SMYD5,SNRPD3,TFB1M,TFB2M,TGS1,THADA,THUMPD3,TRMT10A,TRMT10C,TRMT112,TRMT12,TRMT1L,TRMT5,TRMT61A,TRMT61B,TYW3,WDR61
Down_Down_n.s	GO	GO:0042255	ribosome assembly	18/1451	63/18670	8.50571026165328e-07	2.93686601499197e-05	2.6935800028008e-05	18	ABT1,BRIX1,C1QBP,EIF2A,MPV17L2,MRPL20,MRPL22,MRPS11,MRTO4,MTERF3,NIP7,NLE1,NOP2,RPL10L,RPL23A,RPS14,RRS1,RSL24D1
Down_Down_n.s	GO	GO:0009063	cellular amino acid catabolic process	27/1451	125/18670	9.23418306768444e-07	3.16609787278719e-05	2.90382260324976e-05	27	ACADSB,ACAT1,AFMID,ALDH4A1,ALDH5A1,ALDH6A1,BCAT2,BCKDHB,BLMH,DBT,FAH,GCDH,GCSH,GLDC,GSTZ1,HIBADH,HIBCH,HMGCL,HOGA1,HRSP12,HSD17B10,HYKK,IVD,PCBD1,PPAT,SDSL,TXN2
Down_Down_n.s	GO	GO:0009206	purine ribonucleoside triphosphate biosynthetic process	33/1451	171/18670	9.313114820784e-07	3.17098624766e-05	2.9083060317536e-05	33	AAAS,AAED1,ATP5A1,ATP5C1,ATP5F1,ATP5G2,ATP5H,ATP5I,ATP5L2,ATP5O,ATP5S,COX5B,CYC1,ECD,FAM173B,GCK,HIF1A,IMPDH2,NME1,NME7,NUP133,NUP35,NUP37,NUP93,OGDHL,PFKM,PGM1,PRKAG1,SEH1L,SLC25A12,STOML2,TP53,UQCC3
Down_Down_n.s	GO	GO:0009145	purine nucleoside triphosphate biosynthetic process	33/1451	172/18670	1.06785927888889e-06	3.61083727199464e-05	3.31172039158863e-05	33	AAAS,AAED1,ATP5A1,ATP5C1,ATP5F1,ATP5G2,ATP5H,ATP5I,ATP5L2,ATP5O,ATP5S,COX5B,CYC1,ECD,FAM173B,GCK,HIF1A,IMPDH2,NME1,NME7,NUP133,NUP35,NUP37,NUP93,OGDHL,PFKM,PGM1,PRKAG1,SEH1L,SLC25A12,STOML2,TP53,UQCC3
Down_Down_n.s	GO	GO:0000054	ribosomal subunit export from nucleus	8/1451	13/18670	1.17944630743841e-06	3.93389472474184e-05	3.6080162014872e-05	8	ABCE1,LTV1,NMD3,RAN,RIOK2,RRS1,SDAD1,ZNF593
Down_Down_n.s	GO	GO:0033750	ribosome localization	8/1451	13/18670	1.17944630743841e-06	3.93389472474184e-05	3.6080162014872e-05	8	ABCE1,LTV1,NMD3,RAN,RIOK2,RRS1,SDAD1,ZNF593
Down_Down_n.s	GO	GO:0000966	RNA 5'-end processing	10/1451	21/18670	1.24038007856473e-06	4.10917805756952e-05	3.76877929987806e-05	10	ABT1,HSD17B10,NOP14,POP4,POP5,POP7,RPP38,RPP40,THG1L,TRMT10C
Down_Down_n.s	GO	GO:0044743	protein transmembrane import into intracellular organelle	14/1451	41/18670	1.31261282996695e-06	4.3192890639785e-05	3.96148499443223e-05	14	AGK,DNAJC19,PEX12,PEX7,ROMO1,TIMM10,TIMM13,TIMM17A,TIMM23,TIMM44,TIMM50,TIMM9,TOMM40,TOMM7
Down_Down_n.s	GO	GO:0006361	transcription initiation from RNA polymerase I promoter	13/1451	36/18670	1.51475838519736e-06	4.95124024174843e-05	4.5410861905706e-05	13	CCNH,ERCC2,GTF2H3,GTF2H5,MNAT1,POLR1A,POLR1B,POLR1C,POLR2E,POLR2K,POLR2L,TWISTNB,ZNRD1
Down_Down_n.s	GO	GO:0019395	fatty acid oxidation	23/1451	99/18670	1.54492201916378e-06	5.01639249003976e-05	4.60084131465158e-05	23	ACAT1,ACSM1,ALDH3A2,CPT2,DECR2,ECHDC1,ECHS1,ECI1,ECI2,ETFB,GCDH,HACL1,HADH,HADHB,HIBCH,IRS1,IVD,MCAT,PECR,PEX7,PHYH,PPARG,TYSND1
Down_Down_n.s	GO	GO:0002181	cytoplasmic translation	23/1451	100/18670	1.86054776649998e-06	6.00149059154567e-05	5.50433522055951e-05	23	CNBP,DHX9,DPH2,DPH5,EIF2D,EIF2S2,EIF3E,EIF3H,EIF3I,EIF3J,EIF3K,EIF3M,EIF4B,ETF1,GSPT2,HSPA14,MCTS1,RPL15,RPS23,RPS26,RWDD1,TMA7,ZC3H15
Down_Down_n.s	GO	GO:0006283	transcription-coupled nucleotide-excision repair	19/1451	73/18670	2.02644344272676e-06	6.49389032659432e-05	5.95594522692035e-05	19	CCNH,COPS2,COPS4,COPS6,COPS8,ERCC2,ERCC4,ERCC8,GTF2H3,GTF2H5,MNAT1,POLR2E,POLR2G,POLR2I,POLR2K,POLR2L,PPIE,PRPF19,RBX1
Down_Down_n.s	GO	GO:0009201	ribonucleoside triphosphate biosynthetic process	33/1451	177/18670	2.07430532001156e-06	6.56463686781757e-05	6.02083122026614e-05	33	AAAS,AAED1,ATP5A1,ATP5C1,ATP5F1,ATP5G2,ATP5H,ATP5I,ATP5L2,ATP5O,ATP5S,COX5B,CYC1,ECD,FAM173B,GCK,HIF1A,IMPDH2,NME1,NME7,NUP133,NUP35,NUP37,NUP93,OGDHL,PFKM,PGM1,PRKAG1,SEH1L,SLC25A12,STOML2,TP53,UQCC3
Down_Down_n.s	GO	GO:0002097	tRNA wobble base modification	10/1451	22/18670	2.11546527659632e-06	6.56463686781757e-05	6.02083122026614e-05	10	ADAT2,CTU2,ELP2,ELP3,ELP4,ELP5,ELP6,IKBKAP,MTO1,URM1
Down_Down_n.s	GO	GO:0006085	acetyl-CoA biosynthetic process	10/1451	22/18670	2.11546527659632e-06	6.56463686781757e-05	6.02083122026614e-05	10	ACAT1,ACSS1,DLAT,GSTZ1,MPC1,MPC2,PDHA1,PDHB,PDK2,PDK3
Down_Down_n.s	GO	GO:0016226	iron-sulfur cluster assembly	10/1451	22/18670	2.11546527659632e-06	6.56463686781757e-05	6.02083122026614e-05	10	CIAPIN1,FAM96A,FXN,HSCB,HSPA9,ISCA1,ISCU,NFS1,NFU1,NUBPL
Down_Down_n.s	GO	GO:0031163	metallo-sulfur cluster assembly	10/1451	22/18670	2.11546527659632e-06	6.56463686781757e-05	6.02083122026614e-05	10	CIAPIN1,FAM96A,FXN,HSCB,HSPA9,ISCA1,ISCU,NFS1,NFU1,NUBPL
Down_Down_n.s	GO	GO:0034440	lipid oxidation	23/1451	101/18670	2.23407941810492e-06	6.88911407985437e-05	6.31842917851323e-05	23	ACAT1,ACSM1,ALDH3A2,CPT2,DECR2,ECHDC1,ECHS1,ECI1,ECI2,ETFB,GCDH,HACL1,HADH,HADHB,HIBCH,IRS1,IVD,MCAT,PECR,PEX7,PHYH,PPARG,TYSND1
Down_Down_n.s	GO	GO:0006289	nucleotide-excision repair	24/1451	109/18670	2.56049963663625e-06	7.74357385399215e-05	7.10210665956492e-05	24	CCNH,CETN2,COPS2,COPS4,COPS6,COPS8,ERCC2,ERCC4,ERCC8,GTF2H3,GTF2H5,MNAT1,NTHL1,POLR2E,POLR2G,POLR2I,POLR2K,POLR2L,PPIE,PRPF19,RBBP8,RBX1,TP53,USP45
Down_Down_n.s	GO	GO:0071428	rRNA-containing ribonucleoprotein complex export from nucleus	8/1451	14/18670	2.56373784909541e-06	7.74357385399215e-05	7.10210665956492e-05	8	ABCE1,LTV1,NMD3,RAN,RIOK2,RRS1,SDAD1,ZNF593
Down_Down_n.s	GO	GO:0090151	establishment of protein localization to mitochondrial membrane	8/1451	14/18670	2.56373784909541e-06	7.74357385399215e-05	7.10210665956492e-05	8	AGK,PDCD5,ROMO1,SAMM50,TIMM10,TIMM13,TIMM9,TOMM22
Down_Down_n.s	GO	GO:0002098	tRNA wobble uridine modification	9/1451	18/18670	2.57434741627722e-06	7.74357385399215e-05	7.10210665956492e-05	9	CTU2,ELP2,ELP3,ELP4,ELP5,ELP6,IKBKAP,MTO1,URM1
Down_Down_n.s	GO	GO:0007031	peroxisome organization	20/1451	81/18670	2.68405594838358e-06	7.99061329443036e-05	7.32868168657352e-05	20	AGPS,CAT,DECR2,ECI2,FIS1,HACL1,HMGCL,IDE,MFF,MPV17,NUDT7,PECR,PEX11G,PEX12,PEX19,PEX3,PEX7,PHYH,TMEM135,TYSND1
Down_Down_n.s	GO	GO:0031503	protein-containing complex localization	45/1451	281/18670	2.68907035199064e-06	7.99061329443036e-05	7.32868168657352e-05	45	AAAS,ABCE1,ARL3,ATM,CLUAP1,CPSF3,DDX19A,DYNC2LI1,DYNLRB2,EIF4E,ENY2,FKBP4,GPHN,IFT122,IFT22,IFT27,IFT43,IFT46,IFT52,IFT74,IFT80,IFT88,LTV1,MAGOH,NCBP2,NMD3,NUP133,NUP35,NUP37,NUP93,NXT1,RAN,RIOK2,RRS1,SDAD1,SEH1L,SNAPIN,SRSF7,TCTEX1D2,THOC7,TRAF3IP1,TTC26,U2AF2,WDR35,ZNF593
Down_Down_n.s	GO	GO:0051236	establishment of RNA localization	35/1451	196/18670	2.8855606072756e-06	8.52283352859777e-05	7.81681351571426e-05	35	AAAS,ABCE1,ATM,C14orf166,CETN2,CETN3,CPSF3,DDX19A,DHX9,EIF4E,EIF5AL1,ENY2,G3BP2,HNRNPA3,LTV1,MAGOH,MRPL18,NCBP2,NMD3,NUP133,NUP35,NUP37,NUP93,NXT1,NXT2,RAN,RIOK2,RRS1,SDAD1,SEH1L,SNUPN,SRSF7,THOC7,U2AF2,ZNF593
Down_Down_n.s	GO	GO:1901292	nucleoside phosphate catabolic process	34/1451	188/18670	2.97342546389506e-06	8.72976350268114e-05	8.00660169036225e-05	34	AAAS,AAED1,ACAT1,DCTPP1,DNPH1,ECD,GCK,GPX1,HDDC3,HIF1A,HINT1,HPRT1,ITPA,NTHL1,NUDT11,NUDT12,NUDT15,NUDT16,NUDT18,NUDT3,NUDT5,NUDT7,NUP133,NUP35,NUP37,NUP93,OGDHL,PFKM,PGM1,PRKAG1,SEH1L,SLC25A12,SMUG1,TP53
Down_Down_n.s	GO	GO:0006084	acetyl-CoA metabolic process	13/1451	38/18670	3.06399795483864e-06	8.94213212653205e-05	8.20137798438011e-05	13	ACAT1,ACSS1,DLAT,FASN,GSTZ1,MPC1,MPC2,NUDT7,PDHA1,PDHB,PDK2,PDK3,PMVK
Down_Down_n.s	GO	GO:0019362	pyridine nucleotide metabolic process	34/1451	189/18670	3.35969808555682e-06	9.68976453734418e-05	8.88707753653173e-05	34	AAAS,AAED1,AFMID,APOA1BP,DCXR,ECD,GCK,GPD1L,HIF1A,MDH1,MDH2,MPC1,MPC2,NMNAT1,NMNAT3,NUDT12,NUP133,NUP35,NUP37,NUP93,OGDHL,PDHA1,PDHB,PFKM,PGM1,PGM2,PRKAG1,RBKS,RNLS,RPIA,SEH1L,SLC25A12,TKT,TP53
Down_Down_n.s	GO	GO:0046496	nicotinamide nucleotide metabolic process	34/1451	189/18670	3.35969808555682e-06	9.68976453734418e-05	8.88707753653173e-05	34	AAAS,AAED1,AFMID,APOA1BP,DCXR,ECD,GCK,GPD1L,HIF1A,MDH1,MDH2,MPC1,MPC2,NMNAT1,NMNAT3,NUDT12,NUP133,NUP35,NUP37,NUP93,OGDHL,PDHA1,PDHB,PFKM,PGM1,PGM2,PRKAG1,RBKS,RNLS,RPIA,SEH1L,SLC25A12,TKT,TP53
Down_Down_n.s	GO	GO:0070585	protein localization to mitochondrion	28/1451	141/18670	3.40775630125161e-06	9.77089423686353e-05	8.96148656137081e-05	28	AGK,ATPIF1,C2orf47,DNAJC19,FIS1,IMMP2L,MFF,MIPEP,MTCH2,OXA1L,PARL,PDCD5,ROMO1,SAE1,SAMM50,TIMM10,TIMM13,TIMM17A,TIMM23,TIMM44,TIMM50,TIMM8B,TIMM9,TOMM22,TOMM40,TOMM7,TP53,UQCRC2
Down_Down_n.s	GO	GO:0006370	7-methylguanosine mRNA capping	12/1451	33/18670	3.52776008628666e-06	0.00010056167269223	9.22312796120967e-05	12	CCNH,ERCC2,GTF2H3,GTF2H5,MNAT1,NCBP2,POLR2E,POLR2G,POLR2I,POLR2K,POLR2L,RNGTT
Down_Down_n.s	GO	GO:0009166	nucleotide catabolic process	33/1451	182/18670	3.90242929801735e-06	0.000110598906636873	0.000101437042659751	33	AAAS,AAED1,ACAT1,DCTPP1,DNPH1,ECD,GCK,GPX1,HDDC3,HIF1A,HINT1,HPRT1,ITPA,NTHL1,NUDT11,NUDT12,NUDT15,NUDT16,NUDT18,NUDT3,NUDT7,NUP133,NUP35,NUP37,NUP93,OGDHL,PFKM,PGM1,PRKAG1,SEH1L,SLC25A12,SMUG1,TP53
Down_Down_n.s	GO	GO:0000478	endonucleolytic cleavage involved in rRNA processing	7/1451	11/18670	4.21503850372629e-06	0.000118093335907257	0.000108310643536353	7	ABT1,FCF1,KRI1,NOP14,RCL1,RRS1,UTP23
Down_Down_n.s	GO	GO:0000479	endonucleolytic cleavage of tricistronic rRNA transcript (SSU-rRNA, 5.8S rRNA, LSU-rRNA)	7/1451	11/18670	4.21503850372629e-06	0.000118093335907257	0.000108310643536353	7	ABT1,FCF1,KRI1,NOP14,RCL1,RRS1,UTP23
Down_Down_n.s	GO	GO:0006390	mitochondrial transcription	8/1451	15/18670	5.11817720442796e-06	0.000142219419492909	0.000130438154958555	8	C10orf2,CHCHD10,MTERF1,MTERF2,MTERF3,PPARGC1B,TEFM,TFB2M
Down_Down_n.s	GO	GO:0006360	transcription by RNA polymerase I	17/1451	64/18670	5.13417035493471e-06	0.000142219419492909	0.000130438154958555	17	CCNH,ERCC2,GTF2H3,GTF2H5,H2AFY2,MNAT1,POLR1A,POLR1B,POLR1C,POLR2E,POLR2K,POLR2L,PWP1,TWISTNB,UTP15,WDR43,ZNRD1
Down_Down_n.s	GO	GO:0006754	ATP biosynthetic process	30/1451	160/18670	5.27737547445215e-06	0.000145365010962016	0.000133323169880897	30	AAAS,AAED1,ATP5A1,ATP5C1,ATP5F1,ATP5G2,ATP5H,ATP5I,ATP5L2,ATP5O,ATP5S,COX5B,CYC1,ECD,FAM173B,GCK,HIF1A,NUP133,NUP35,NUP37,NUP93,OGDHL,PFKM,PGM1,PRKAG1,SEH1L,SLC25A12,STOML2,TP53,UQCC3
Down_Down_n.s	GO	GO:0050657	nucleic acid transport	34/1451	193/18670	5.41440931711962e-06	0.000147482493787986	0.000135265243290848	34	AAAS,ABCE1,C14orf166,CETN2,CETN3,CPSF3,DDX19A,DHX9,EIF4E,EIF5AL1,ENY2,G3BP2,HNRNPA3,LTV1,MAGOH,MRPL18,NCBP2,NMD3,NUP133,NUP35,NUP37,NUP93,NXT1,NXT2,RAN,RIOK2,RRS1,SDAD1,SEH1L,SNUPN,SRSF7,THOC7,U2AF2,ZNF593
Down_Down_n.s	GO	GO:0050658	RNA transport	34/1451	193/18670	5.41440931711962e-06	0.000147482493787986	0.000135265243290848	34	AAAS,ABCE1,C14orf166,CETN2,CETN3,CPSF3,DDX19A,DHX9,EIF4E,EIF5AL1,ENY2,G3BP2,HNRNPA3,LTV1,MAGOH,MRPL18,NCBP2,NMD3,NUP133,NUP35,NUP37,NUP93,NXT1,NXT2,RAN,RIOK2,RRS1,SDAD1,SEH1L,SNUPN,SRSF7,THOC7,U2AF2,ZNF593
Down_Down_n.s	GO	GO:0072655	establishment of protein localization to mitochondrion	27/1451	137/18670	5.87692080994147e-06	0.000159196368680348	0.000146008756615702	27	AGK,ATPIF1,C2orf47,DNAJC19,FIS1,IMMP2L,MFF,MIPEP,OXA1L,PARL,PDCD5,ROMO1,SAE1,SAMM50,TIMM10,TIMM13,TIMM17A,TIMM23,TIMM44,TIMM50,TIMM8B,TIMM9,TOMM22,TOMM40,TOMM7,TP53,UQCRC2
Down_Down_n.s	GO	GO:0072524	pyridine-containing compound metabolic process	34/1451	195/18670	6.82814482522464e-06	0.000183947220209211	0.000168709281048928	34	AAAS,AAED1,AFMID,APOA1BP,DCXR,ECD,GCK,GPD1L,HIF1A,MDH1,MDH2,MPC1,MPC2,NMNAT1,NMNAT3,NUDT12,NUP133,NUP35,NUP37,NUP93,OGDHL,PDHA1,PDHB,PFKM,PGM1,PGM2,PRKAG1,RBKS,RNLS,RPIA,SEH1L,SLC25A12,TKT,TP53
Down_Down_n.s	GO	GO:0009062	fatty acid catabolic process	23/1451	108/18670	7.44509579170077e-06	0.000199471610200595	0.000182947651551025	23	ACAT1,ALDH3A2,CPT2,DECR2,ECHDC1,ECHS1,ECI1,ECI2,ETFB,GCDH,HACL1,HADH,HADHB,HIBCH,IRS1,IVD,MCAT,NUDT7,PCCB,PECR,PEX7,PHYH,TYSND1
Down_Down_n.s	GO	GO:0000387	spliceosomal snRNP assembly	15/1451	53/18670	7.85925879760847e-06	0.000208716931849688	0.000191427103247607	15	CLNS1A,GEMIN5,GEMIN6,GEMIN7,GEMIN8,LSM4,PRMT7,PRPF19,PRPF31,SNRPD3,SNRPE,SNRPG,SNUPN,STRAP,TGS1
Down_Down_n.s	GO	GO:1901657	glycosyl compound metabolic process	28/1451	147/18670	7.87530744282935e-06	0.000208716931849688	0.000191427103247607	28	AKR1A1,AKR7A2,AMD1,APRT,ATIC,DGUOK,DHODH,DNPH1,ERH,GPHN,HDDC3,HPRT1,IMPDH2,MOCS2,MPP1,NFS1,NME1,NME7,NUDT18,OARD1,PPAT,PRPS1,PRPS1L1,PRPS2,RAN,TK2,TRMT12,TYW3
Down_Down_n.s	GO	GO:0046434	organophosphate catabolic process	40/1451	248/18670	7.94471988774818e-06	0.000209424524782953	0.000192076080138428	40	AAAS,AAED1,ACAT1,DCTPP1,DNPH1,ECD,GCK,GPD1L,GPX1,HDDC3,HIF1A,HINT1,HPRT1,IMPA2,ITPA,MTMR2,NTHL1,NUDT11,NUDT12,NUDT15,NUDT16,NUDT18,NUDT3,NUDT5,NUDT7,NUP133,NUP35,NUP37,NUP93,OGDHL,PFKM,PGM1,PGM2,PLA2G4A,PRDX6,PRKAG1,SEH1L,SLC25A12,SMUG1,TP53
Down_Down_n.s	GO	GO:0051289	protein homotetramerization	21/1451	94/18670	8.38322575196511e-06	0.000219801903004732	0.000201593810370926	21	ACOT13,ALDH5A1,ALDH9A1,APOA1BP,ATPIF1,CAT,CRYZ,DCTPP1,DCXR,HPRT1,HSD17B10,IDE,IMPDH2,PCBD1,PCBD2,PFKM,PPAT,SRR,ST13,THG1L,TP53
Down_Down_n.s	GO	GO:0006417	regulation of translation	59/1451	424/18670	8.71058230673424e-06	0.000227170133244245	0.000208351666373845	59	ACO1,C1QBP,CDC123,CIRBP,CNBP,CNOT7,COA3,DDX1,DHX9,DPH2,DPH5,EIF2A,EIF2B1,EIF2B2,EIF2S1,EIF3E,EIF3H,EIF3K,EIF4B,EIF4E,EIF5AL1,ELAVL1,ETF1,FTO,FXR1,GEMIN5,GUF1,HRSP12,IMPACT,MAGOH,MALSU1,METTL16,MPV17L2,MRPL13,MRPS27,NAT10,NCBP2,NGDN,NOLC1,OGFOD1,PA2G4,PAIP1,PAIP2B,POLR2G,PUS7,RBM3,RGS2,RMND1,RPL22,RPS14,RPUSD4,SRP9,TACO1,TRMT10C,TRUB2,TSFM,UQCC1,UQCC2,ZNF706
Down_Down_n.s	GO	GO:1904816	positive regulation of protein localization to chromosome, telomeric region	7/1451	12/18670	9.4343133304604e-06	0.000244743059572737	0.000224468875231004	7	CCT2,CCT3,CCT4,CCT5,CCT8,GNL3,TCP1
Down_Down_n.s	GO	GO:0006086	acetyl-CoA biosynthetic process from pyruvate	8/1451	16/18670	9.53726828429769e-06	0.000244823174858176	0.000224542353874454	8	DLAT,GSTZ1,MPC1,MPC2,PDHA1,PDHB,PDK2,PDK3
Down_Down_n.s	GO	GO:0099116	tRNA 5'-end processing	8/1451	16/18670	9.53726828429769e-06	0.000244823174858176	0.000224542353874454	8	HSD17B10,POP4,POP5,POP7,RPP38,RPP40,THG1L,TRMT10C
Down_Down_n.s	GO	GO:0000154	rRNA modification	12/1451	36/18670	9.99463069477628e-06	0.000255227470294209	0.00023408477153555	12	DIMT1,GAR1,METTL16,MRM1,NAT10,NHP2,NOP10,NOP2,TFB1M,TFB2M,TRMT112,TRMT61B
Down_Down_n.s	GO	GO:0000956	nuclear-transcribed mRNA catabolic process	35/1451	207/18670	1.01269859891787e-05	0.000257267421269135	0.000235955735728232	35	ATM,CNOT7,DCPS,EIF3E,ETF1,EXOSC1,EXOSC3,EXOSC5,EXOSC7,GSPT2,LINC01420,LSM1,LSM2,LSM3,LSM4,LSM6,LSM7,MAGOH,MRTO4,MTPAP,NCBP2,POLR2G,RPL13,RPL15,RPL22,RPL23A,RPL27A,RPL37,RPL37A,RPL7,RPS14,RPS15A,RPS23,RPS26,WDR61
Down_Down_n.s	GO	GO:0034504	protein localization to nucleus	41/1451	262/18670	1.30298525436798e-05	0.000329306015575577	0.000302026750225719	41	ARL2,ARL2BP,ARNTL,ASUN,BBS4,BMP7,BYSL,CCT2,CCT3,CCT4,CCT5,CCT8,CHCHD10,EFCAB7,FBXO4,IPO5,MDFIC,NMD3,NOLC1,NUP133,NUP35,NUP93,NXT1,NXT2,PARK7,PHB2,PIK3R1,PIK3R2,PIN1,PINX1,PKIA,POLR1A,RAN,RRS1,SMO,SNUPN,SUMO1,TCP1,TMCO6,TP53,ZBTB16
Down_Down_n.s	GO	GO:0071166	ribonucleoprotein complex localization	25/1451	128/18670	1.51239027859464e-05	0.000380269206971769	0.00034876821971154	25	AAAS,ABCE1,CPSF3,DDX19A,EIF4E,ENY2,LTV1,MAGOH,NCBP2,NMD3,NUP133,NUP35,NUP37,NUP93,NXT1,PRPF31,RAN,RIOK2,RRS1,SDAD1,SEH1L,SRSF7,THOC7,U2AF2,ZNF593
Down_Down_n.s	GO	GO:0006605	protein targeting	59/1451	432/18670	1.54259252631339e-05	0.000385884242679314	0.000353918113448486	59	AGK,AGPS,ARL6,ATG3,ATPIF1,CAT,DECR2,DNAJC19,ECI2,FIS1,HACL1,HMGCL,IDE,IMMP2L,MFF,MIEF1,MIPEP,MON1A,MPV17,NUDT7,PARL,PDCD5,PECR,PEX12,PEX19,PEX3,PEX7,PHYH,RASSF9,ROMO1,RPL13,RPL15,RPL22,RPL23A,RPL27A,RPL37,RPL37A,RPL7,RPS14,RPS15A,RPS23,RPS26,SAE1,SAMM50,SRP9,STXBP4,TIMM10,TIMM13,TIMM17A,TIMM23,TIMM44,TIMM50,TIMM8B,TIMM9,TOMM22,TOMM40,TOMM7,TYSND1,UQCRC2
Down_Down_n.s	GO	GO:0070525	tRNA threonylcarbamoyladenosine metabolic process	8/1451	17/18670	1.67857084473263e-05	0.000417768165062136	0.000383160814784813	8	HSD17B10,MTO1,OSGEP,OSGEPL1,TP53RK,TRMT10C,TRMT5,TRMT61B
Down_Down_n.s	GO	GO:0034248	regulation of cellular amide metabolic process	64/1451	483/18670	1.80137899676214e-05	0.000446068748541654	0.000409117016170539	64	ACO1,C1QBP,CDC123,CIRBP,CNBP,CNOT7,COA3,DDX1,DHX9,DPH2,DPH5,EIF2A,EIF2B1,EIF2B2,EIF2S1,EIF3E,EIF3H,EIF3K,EIF4B,EIF4E,EIF5AL1,ELAVL1,ETF1,FTO,FXR1,GEMIN5,GSTZ1,GUF1,HRSP12,IMPACT,MAGOH,MALSU1,METTL16,MPV17L2,MRPL13,MRPS27,NAT10,NCBP2,NGDN,NOLC1,OGFOD1,PA2G4,PAIP1,PAIP2B,PDK2,PDK3,PIN1,POLR2G,PUS7,RBM3,RGS2,RMND1,RPL22,RPS14,RPUSD4,SNCA,SRP9,TACO1,TRMT10C,TRUB2,TSFM,UQCC1,UQCC2,ZNF706
Down_Down_n.s	GO	GO:0006195	purine nucleotide catabolic process	13/1451	44/18670	1.89097720725195e-05	0.000465902575233985	0.000427307835460477	13	ACAT1,DNPH1,GPX1,HDDC3,HINT1,HPRT1,ITPA,NUDT11,NUDT15,NUDT16,NUDT18,NUDT3,NUDT7
Down_Down_n.s	GO	GO:0006090	pyruvate metabolic process	28/1451	154/18670	1.94825017063134e-05	0.000477613529330272	0.000438048669944056	28	AAAS,AAED1,DLAT,ECD,GCK,GLO1,GSTZ1,HIF1A,HOGA1,MPC1,MPC2,NUP133,NUP35,NUP37,NUP93,OGDHL,PDHA1,PDHB,PDK2,PDK3,PFKM,PGM1,PRKAG1,SEH1L,SLC25A12,SRR,TP53,VDAC1
Down_Down_n.s	GO	GO:0000466	maturation of 5.8S rRNA from tricistronic rRNA transcript (SSU-rRNA, 5.8S rRNA, LSU-rRNA)	9/1451	22/18670	1.97868086061416e-05	0.000482660311422448	0.000442677383427268	9	ABT1,ERI3,EXOSC3,EXOSC7,FCF1,KRI1,NOP14,RCL1,RRS1
Down_Down_n.s	GO	GO:0009116	nucleoside metabolic process	24/1451	123/18670	2.2612774307338e-05	0.000548863526875634	0.000503396413970546	24	AMD1,APRT,ATIC,DGUOK,DHODH,DNPH1,ERH,GPHN,HDDC3,HPRT1,IMPDH2,MOCS2,MPP1,NFS1,NME1,NME7,NUDT18,OARD1,PPAT,PRPS1,PRPS1L1,PRPS2,RAN,TK2
Down_Down_n.s	GO	GO:0006635	fatty acid beta-oxidation	17/1451	72/18670	2.78307996643159e-05	0.000672189215537639	0.00061650596922975	17	ACAT1,CPT2,DECR2,ECHDC1,ECHS1,ECI1,ECI2,ETFB,GCDH,HADH,HADHB,HIBCH,IRS1,IVD,MCAT,PEX7,TYSND1
Down_Down_n.s	GO	GO:1900542	regulation of purine nucleotide metabolic process	26/1451	142/18670	3.35875941496776e-05	0.000807254775077791	0.000740382880327259	26	AAAS,AAED1,ADORA2B,ATPIF1,COX7A2,COX7A2L,ECD,FAM173B,GCK,GSTZ1,GUCA1B,HIF1A,ISCU,NUP133,NUP35,NUP37,NUP93,PARK7,PDK2,PDK3,PRKAG1,SEH1L,SLC25A12,SNCA,TP53,UQCC2
Down_Down_n.s	GO	GO:0051409	response to nitrosative stress	6/1451	10/18670	3.4849341426668e-05	0.000821472697187275	0.000753423008981406	6	ADH5,ATG5,ATM,GCLC,PARK7,STOX1
Down_Down_n.s	GO	GO:1903405	protein localization to nuclear body	6/1451	10/18670	3.4849341426668e-05	0.000821472697187275	0.000753423008981406	6	CCT2,CCT3,CCT4,CCT5,CCT8,TCP1
Down_Down_n.s	GO	GO:1904851	positive regulation of establishment of protein localization to telomere	6/1451	10/18670	3.4849341426668e-05	0.000821472697187275	0.000753423008981406	6	CCT2,CCT3,CCT4,CCT5,CCT8,TCP1
Down_Down_n.s	GO	GO:1904867	protein localization to Cajal body	6/1451	10/18670	3.4849341426668e-05	0.000821472697187275	0.000753423008981406	6	CCT2,CCT3,CCT4,CCT5,CCT8,TCP1
Down_Down_n.s	GO	GO:1904814	regulation of protein localization to chromosome, telomeric region	7/1451	14/18670	3.55662451988766e-05	0.000834360288086565	0.000765243009265178	7	CCT2,CCT3,CCT4,CCT5,CCT8,GNL3,TCP1
Down_Down_n.s	GO	GO:0006405	RNA export from nucleus	25/1451	135/18670	3.88030294209064e-05	0.000904480841049254	0.000829554870372041	25	AAAS,ABCE1,CPSF3,DDX19A,DHX9,EIF4E,ENY2,LTV1,MAGOH,NCBP2,NMD3,NUP133,NUP35,NUP37,NUP93,NXT1,RAN,RIOK2,RRS1,SDAD1,SEH1L,SRSF7,THOC7,U2AF2,ZNF593
Down_Down_n.s	GO	GO:0045727	positive regulation of translation	24/1451	127/18670	3.91086963700677e-05	0.000904480841049254	0.000829554870372041	24	C1QBP,CDC123,CIRBP,CNBP,COA3,DHX9,EIF3E,EIF5AL1,ELAVL1,FXR1,GUF1,IMPACT,MPV17L2,MRPS27,NAT10,PAIP1,POLR2G,RBM3,RMND1,RPUSD4,TRMT10C,TRUB2,UQCC1,UQCC2
Down_Down_n.s	GO	GO:0071426	ribonucleoprotein complex export from nucleus	24/1451	127/18670	3.91086963700677e-05	0.000904480841049254	0.000829554870372041	24	AAAS,ABCE1,CPSF3,DDX19A,EIF4E,ENY2,LTV1,MAGOH,NCBP2,NMD3,NUP133,NUP35,NUP37,NUP93,NXT1,RAN,RIOK2,RRS1,SDAD1,SEH1L,SRSF7,THOC7,U2AF2,ZNF593
Down_Down_n.s	GO	GO:0033014	tetrapyrrole biosynthetic process	10/1451	29/18670	3.95646251307893e-05	0.000910729375663192	0.000835285784822001	10	ATPIF1,FECH,FXN,MMAB,MMACHC,SLC25A38,SRRD,SUCLA2,UROD,UROS
Down_Down_n.s	GO	GO:0006081	cellular aldehyde metabolic process	17/1451	74/18670	4.05973355700394e-05	0.000930134281775248	0.000853083214732947	17	ADH5,AKR1A1,AKR7A2,ALDH3A2,ALDH4A1,ALDH9A1,DAK,ESD,GLO1,GRHPR,HOGA1,PARK7,PGM2,PNKD,RBKS,RPIA,TKT
Down_Down_n.s	GO	GO:0042180	cellular ketone metabolic process	38/1451	248/18670	4.27593275576074e-05	0.00097511154890674	0.000894334625831573	38	AFMID,AKR1A1,AKR7A2,CCBL2,COQ3,COQ5,COQ6,COQ7,COQ9,CRYZL1,GLO1,GSTZ1,IRS1,NQO1,NR1H3,OAZ3,OXCT1,PARK7,PDK2,PDK3,PDSS1,PDSS2,PNKD,PPARG,PSMA3,PSMA4,PSMA5,PSMB1,PSMB2,PSMB3,PSMD10,PSMD6,PSMF1,SIRT5,SNCA,SRD5A1,STAR,TYSND1
Down_Down_n.s	GO	GO:0030150	protein import into mitochondrial matrix	8/1451	19/18670	4.53194771142483e-05	0.00102871016801463	0.00094349320775862	8	DNAJC19,ROMO1,TIMM17A,TIMM23,TIMM44,TIMM50,TOMM40,TOMM7
Down_Down_n.s	GO	GO:0035384	thioester biosynthetic process	14/1451	54/18670	4.63670911147952e-05	0.00104283416392588	0.000956447190933874	14	ACAT1,ACSS1,DLAT,FASN,GCDH,GSTZ1,HSD17B8,MPC1,MPC2,PDHA1,PDHB,PDK2,PDK3,SNCA
Down_Down_n.s	GO	GO:0071616	acyl-CoA biosynthetic process	14/1451	54/18670	4.63670911147952e-05	0.00104283416392588	0.000956447190933874	14	ACAT1,ACSS1,DLAT,FASN,GCDH,GSTZ1,HSD17B8,MPC1,MPC2,PDHA1,PDHB,PDK2,PDK3,SNCA
Down_Down_n.s	GO	GO:0006625	protein targeting to peroxisome	16/1451	68/18670	4.97469211936428e-05	0.00108888015451978	0.000998678793887415	16	AGPS,CAT,DECR2,ECI2,HACL1,HMGCL,IDE,MPV17,NUDT7,PECR,PEX12,PEX19,PEX3,PEX7,PHYH,TYSND1
Down_Down_n.s	GO	GO:0033866	nucleoside bisphosphate biosynthetic process	16/1451	68/18670	4.97469211936428e-05	0.00108888015451978	0.000998678793887415	16	ACAT1,ACSS1,DCAKD,DLAT,FASN,GCDH,GSTZ1,HSD17B8,MPC1,MPC2,PANK1,PDHA1,PDHB,PDK2,PDK3,SNCA
Down_Down_n.s	GO	GO:0034030	ribonucleoside bisphosphate biosynthetic process	16/1451	68/18670	4.97469211936428e-05	0.00108888015451978	0.000998678793887415	16	ACAT1,ACSS1,DCAKD,DLAT,FASN,GCDH,GSTZ1,HSD17B8,MPC1,MPC2,PANK1,PDHA1,PDHB,PDK2,PDK3,SNCA
Down_Down_n.s	GO	GO:0034033	purine nucleoside bisphosphate biosynthetic process	16/1451	68/18670	4.97469211936428e-05	0.00108888015451978	0.000998678793887415	16	ACAT1,ACSS1,DCAKD,DLAT,FASN,GCDH,GSTZ1,HSD17B8,MPC1,MPC2,PANK1,PDHA1,PDHB,PDK2,PDK3,SNCA
Down_Down_n.s	GO	GO:0072662	protein localization to peroxisome	16/1451	68/18670	4.97469211936428e-05	0.00108888015451978	0.000998678793887415	16	AGPS,CAT,DECR2,ECI2,HACL1,HMGCL,IDE,MPV17,NUDT7,PECR,PEX12,PEX19,PEX3,PEX7,PHYH,TYSND1
Down_Down_n.s	GO	GO:0072663	establishment of protein localization to peroxisome	16/1451	68/18670	4.97469211936428e-05	0.00108888015451978	0.000998678793887415	16	AGPS,CAT,DECR2,ECI2,HACL1,HMGCL,IDE,MPV17,NUDT7,PECR,PEX12,PEX19,PEX3,PEX7,PHYH,TYSND1
Down_Down_n.s	GO	GO:0006140	regulation of nucleotide metabolic process	26/1451	146/18670	5.49179866799732e-05	0.00119672394974182	0.00109758895483904	26	AAAS,AAED1,ADORA2B,ATPIF1,COX7A2,COX7A2L,ECD,FAM173B,GCK,GSTZ1,GUCA1B,HIF1A,ISCU,NUP133,NUP35,NUP37,NUP93,PARK7,PDK2,PDK3,PRKAG1,SEH1L,SLC25A12,SNCA,TP53,UQCC2
Down_Down_n.s	GO	GO:1901606	alpha-amino acid catabolic process	21/1451	106/18670	5.70214723806396e-05	0.00123706318177998	0.00113458653940425	21	ACAT1,AFMID,ALDH4A1,ALDH6A1,BCAT2,BLMH,FAH,GCDH,GCSH,GLDC,GSTZ1,HIBADH,HIBCH,HMGCL,HOGA1,HRSP12,HYKK,IVD,PCBD1,PPAT,SDSL
Down_Down_n.s	GO	GO:0043574	peroxisomal transport	16/1451	69/18670	6.01455706715213e-05	0.00129909133481264	0.00119147636405629	16	AGPS,CAT,DECR2,ECI2,HACL1,HMGCL,IDE,MPV17,NUDT7,PECR,PEX12,PEX19,PEX3,PEX7,PHYH,TYSND1
Down_Down_n.s	GO	GO:0008334	histone mRNA metabolic process	9/1451	25/18670	6.56209651269038e-05	0.00140497638435463	0.00128859003917321	9	ATM,CPSF3,LSM1,LSM10,MTPAP,NCBP2,SNRPD3,SNRPE,SNRPG
Down_Down_n.s	GO	GO:0070199	establishment of protein localization to chromosome	9/1451	25/18670	6.56209651269038e-05	0.00140497638435463	0.00128859003917321	9	CCT2,CCT3,CCT4,CCT5,CCT8,H2AFY2,HIST1H1B,RUVBL2,TCP1
Down_Down_n.s	GO	GO:0006278	RNA-dependent DNA biosynthetic process	17/1451	77/18670	6.94602552661476e-05	0.00148071144160835	0.00135805130662235	17	ATM,CCT2,CCT3,CCT4,CCT5,CCT8,FBXO4,GAR1,HNRNPC,NAT10,NHP2,NOP10,PINX1,PPIA,RAD50,TCP1,XRCC5
Down_Down_n.s	GO	GO:0065002	intracellular protein transmembrane transport	14/1451	56/18670	7.16008362759512e-05	0.00150689401584709	0.0013820649517908	14	AGK,DNAJC19,PEX12,PEX7,ROMO1,TIMM10,TIMM13,TIMM17A,TIMM23,TIMM44,TIMM50,TIMM9,TOMM40,TOMM7
Down_Down_n.s	GO	GO:0070203	regulation of establishment of protein localization to telomere	6/1451	11/18670	7.16105049341979e-05	0.00150689401584709	0.0013820649517908	6	CCT2,CCT3,CCT4,CCT5,CCT8,TCP1
Down_Down_n.s	GO	GO:0072321	chaperone-mediated protein transport	6/1451	11/18670	7.16105049341979e-05	0.00150689401584709	0.0013820649517908	6	PEX19,TIMM10,TIMM13,TIMM8A,TIMM8B,TIMM9
Down_Down_n.s	GO	GO:0007004	telomere maintenance via telomerase	16/1451	70/18670	7.24076772176363e-05	0.0015171574418721	0.00139147816947252	16	ATM,CCT2,CCT3,CCT4,CCT5,CCT8,FBXO4,GAR1,HNRNPC,NAT10,NHP2,NOP10,PINX1,RAD50,TCP1,XRCC5
Down_Down_n.s	GO	GO:0006457	protein folding	35/1451	227/18670	7.41123714713482e-05	0.00154626790350647	0.00141817715980112	35	CCT2,CCT3,CCT4,CCT5,CCT8,CWC27,DNAJA3,DNAJB4,DNAJC19,EMC2,EMC6,ERP27,FKBP4,GNAI1,HSPA14,HSPA4L,HSPA9,HSPBP1,MKKS,NUDCD2,PDCD5,PDCL3,PDRG1,PEX19,PFDN2,PFDN6,PPIA,PPID,PPIE,PPIL1,RUVBL2,ST13,TCP1,TTC1,VBP1
Down_Down_n.s	GO	GO:0009154	purine ribonucleotide catabolic process	10/1451	31/18670	7.58828415831204e-05	0.00157649818763576	0.00144590320804233	10	ACAT1,HDDC3,HINT1,HPRT1,ITPA,NUDT11,NUDT16,NUDT18,NUDT3,NUDT7
Down_Down_n.s	GO	GO:1900180	regulation of protein localization to nucleus	22/1451	116/18670	7.6444926176038e-05	0.00158147456979373	0.00145046735342676	22	BYSL,CCT2,CCT3,CCT4,CCT5,CCT8,EFCAB7,FBXO4,IPO5,MDFIC,NMD3,NOLC1,PARK7,PIK3R1,PIK3R2,PIN1,PINX1,PKIA,POLR1A,RAN,SMO,TCP1
Down_Down_n.s	GO	GO:0043488	regulation of mRNA stability	29/1451	177/18670	0.000100855566389986	0.00207770942021051	0.00190559477938089	29	ANP32A,APEX1,CIRBP,DHX9,ELAVL1,EXOSC1,EXOSC3,EXOSC5,EXOSC7,FTO,FXR1,HNRNPA0,HNRNPC,HNRNPM,HRSP12,METTL16,PABPC4,PAIP1,PSMA3,PSMA4,PSMA5,PSMB1,PSMB2,PSMB3,PSMD10,PSMD6,PSMF1,SERBP1,YBX1
Down_Down_n.s	GO	GO:0009261	ribonucleotide catabolic process	10/1451	32/18670	0.00010273256102998	0.00209874061137497	0.00192488377508805	10	ACAT1,HDDC3,HINT1,HPRT1,ITPA,NUDT11,NUDT16,NUDT18,NUDT3,NUDT7
Down_Down_n.s	GO	GO:1901661	quinone metabolic process	10/1451	32/18670	0.00010273256102998	0.00209874061137497	0.00192488377508805	10	AKR1A1,AKR7A2,COQ3,COQ5,COQ6,COQ7,COQ9,CRYZL1,PDSS1,PDSS2
Down_Down_n.s	GO	GO:0001732	formation of cytoplasmic translation initiation complex	7/1451	16/18670	0.000103174666346025	0.00209902651076581	0.00192514599095968	7	EIF2S2,EIF3E,EIF3H,EIF3I,EIF3J,EIF3K,EIF3M
Down_Down_n.s	GO	GO:0072523	purine-containing compound catabolic process	13/1451	51/18670	0.000103936423740568	0.00210578630413225	0.00193134581217793	13	ACAT1,DNPH1,GPX1,HDDC3,HINT1,HPRT1,ITPA,NUDT11,NUDT15,NUDT16,NUDT18,NUDT3,NUDT7
Down_Down_n.s	GO	GO:0000470	maturation of LSU-rRNA	8/1451	21/18670	0.000105985958103823	0.00213847387894257	0.00196132559246061	8	DDX18,LAS1L,MRPL1,NHP2,NHP2L1,RPL7,RSL1D1,ZNHIT6
Down_Down_n.s	GO	GO:0071806	protein transmembrane transport	15/1451	65/18670	0.000107518683945465	0.00216050863682219	0.00198153502077233	15	AGK,DNAJC19,PEX12,PEX7,ROMO1,TIMM10,TIMM13,TIMM17A,TIMM23,TIMM44,TIMM50,TIMM9,TOMM22,TOMM40,TOMM7
Down_Down_n.s	GO	GO:0015931	nucleobase-containing compound transport	36/1451	241/18670	0.000114236431927964	0.00228612745201146	0.00209674774305591	36	AAAS,ABCE1,C14orf166,CETN2,CETN3,CPSF3,DDX19A,DHX9,EIF4E,EIF5AL1,ENY2,G3BP2,HNRNPA3,LTV1,MAGOH,MRPL18,NCBP2,NMD3,NUP133,NUP35,NUP37,NUP93,NXT1,NXT2,RAN,RIOK2,RRS1,SDAD1,SEH1L,SLC25A32,SLC25A5,SNUPN,SRSF7,THOC7,U2AF2,ZNF593
Down_Down_n.s	GO	GO:0010970	transport along microtubule	27/1451	161/18670	0.00011559706456632	0.00229462513185695	0.00210454148658563	27	ACTR10,ARL3,BLOC1S1,BLOC1S2,BLOC1S5,CLUAP1,COPG2,DYNC2LI1,DYNLRB2,HIF1A,IFT122,IFT22,IFT27,IFT43,IFT46,IFT52,IFT74,IFT80,IFT88,RAB21,SNAPIN,SOD1,TCTEX1D2,TRAF3IP1,TTC26,UXT,WDR35
Down_Down_n.s	GO	GO:0099111	microtubule-based transport	27/1451	161/18670	0.00011559706456632	0.00229462513185695	0.00210454148658563	27	ACTR10,ARL3,BLOC1S1,BLOC1S2,BLOC1S5,CLUAP1,COPG2,DYNC2LI1,DYNLRB2,HIF1A,IFT122,IFT22,IFT27,IFT43,IFT46,IFT52,IFT74,IFT80,IFT88,RAB21,SNAPIN,SOD1,TCTEX1D2,TRAF3IP1,TTC26,UXT,WDR35
Down_Down_n.s	GO	GO:1990748	cellular detoxification	21/1451	112/18670	0.000130640007779614	0.00258277402477196	0.00236882051457772	21	AAED1,ADH5,AKR1A1,APOM,BMP7,CAT,ESD,GPX1,GPX4,GSR,GSTM3,GSTO2,GSTZ1,NQO1,PARK7,PRDX3,PRDX6,SESN1,SOD1,TXNDC17,TXNRD3
Down_Down_n.s	GO	GO:0070202	regulation of establishment of protein localization to chromosome	6/1451	12/18670	0.000133786696537935	0.00262382469250199	0.00240647060046341	6	CCT2,CCT3,CCT4,CCT5,CCT8,TCP1
Down_Down_n.s	GO	GO:1990173	protein localization to nucleoplasm	6/1451	12/18670	0.000133786696537935	0.00262382469250199	0.00240647060046341	6	CCT2,CCT3,CCT4,CCT5,CCT8,TCP1
Down_Down_n.s	GO	GO:0043414	macromolecule methylation	43/1451	309/18670	0.000138270760515812	0.00270096230601205	0.00247721823830383	43	ASH2L,COPRS,DIMT1,ETF1,FAM173B,FAM98A,HIST1H1B,HSD17B10,KDM1A,METTL12,METTL16,METTL6,METTL8,MGMT,MRM1,MTO1,N6AMT2,NOP2,PRDM5,PRMT1,PRMT3,PRMT6,PRMT7,PWP1,SETD6,SMYD2,SMYD3,SNRPD3,TFB1M,TFB2M,TGS1,THADA,THUMPD3,TRMT10A,TRMT10C,TRMT112,TRMT12,TRMT1L,TRMT5,TRMT61A,TRMT61B,TYW3,WDR61
Down_Down_n.s	GO	GO:0051170	import into nucleus	27/1451	163/18670	0.000142979380470446	0.00278185675574046	0.00255141150112675	27	ARNTL,EFCAB7,GEMIN5,GEMIN6,GEMIN7,GEMIN8,IPO5,MDFIC,NOLC1,NUP133,NUP35,NUP93,NXT1,NXT2,PHB2,PIK3R1,PIK3R2,PKIA,PRKAG1,RAN,SMO,SNRPD3,SNRPE,SNRPG,SNUPN,TMCO6,TP53
Down_Down_n.s	GO	GO:0061013	regulation of mRNA catabolic process	31/1451	199/18670	0.000154051738426573	0.00298543744468571	0.00273812784089169	31	ANP32A,APEX1,CIRBP,CNOT7,DHX9,ELAVL1,EXOSC1,EXOSC3,EXOSC5,EXOSC7,FTO,FXR1,HNRNPA0,HNRNPC,HNRNPM,HRSP12,METTL16,PABPC4,PAIP1,POLR2G,PSMA3,PSMA4,PSMA5,PSMB1,PSMB2,PSMB3,PSMD10,PSMD6,PSMF1,SERBP1,YBX1
Down_Down_n.s	GO	GO:0010833	telomere maintenance via telomere lengthening	17/1451	82/18670	0.000158403453608067	0.00305768556315098	0.00280439102284981	17	ATM,CCT2,CCT3,CCT4,CCT5,CCT8,ERCC4,FBXO4,GAR1,HNRNPC,NAT10,NHP2,NOP10,PINX1,RAD50,TCP1,XRCC5
Down_Down_n.s	GO	GO:0000963	mitochondrial RNA processing	7/1451	17/18670	0.000163646936875114	0.00310992609108017	0.00285230401603626	7	HSD17B10,MTO1,SUPV3L1,TRMT10A,TRMT10C,TRMT5,TRMT61B
Down_Down_n.s	GO	GO:0001522	pseudouridine synthesis	7/1451	17/18670	0.000163646936875114	0.00310992609108017	0.00285230401603626	7	GAR1,NHP2,NOP10,PUS7,RPUSD4,TRUB1,TRUB2
Down_Down_n.s	GO	GO:0006744	ubiquinone biosynthetic process	7/1451	17/18670	0.000163646936875114	0.00310992609108017	0.00285230401603626	7	COQ3,COQ5,COQ6,COQ7,COQ9,PDSS1,PDSS2
Down_Down_n.s	GO	GO:1901663	quinone biosynthetic process	7/1451	17/18670	0.000163646936875114	0.00310992609108017	0.00285230401603626	7	COQ3,COQ5,COQ6,COQ7,COQ9,PDSS1,PDSS2
Down_Down_n.s	GO	GO:0019080	viral gene expression	30/1451	191/18670	0.000168269846574493	0.0031854326554237	0.00292155571861911	30	AAAS,DHX9,EIF2D,MCTS1,MDFIC,NELFCD,NUCKS1,NUP133,NUP35,NUP37,NUP93,POLR2E,POLR2G,POLR2I,POLR2K,POLR2L,RPL13,RPL15,RPL22,RPL23A,RPL27A,RPL37,RPL37A,RPL7,RPS14,RPS15A,RPS23,RPS26,RRP1B,SEH1L
Down_Down_n.s	GO	GO:0070198	protein localization to chromosome, telomeric region	9/1451	28/18670	0.000179240724461018	0.00338006643089375	0.00310006629513146	9	CCT2,CCT3,CCT4,CCT5,CCT8,GNL3,PINX1,TCP1,XRCC5
Down_Down_n.s	GO	GO:0002183	cytoplasmic translational initiation	10/1451	34/18670	0.000180929483138016	0.00339884006063484	0.00311728474275299	10	EIF2D,EIF2S2,EIF3E,EIF3H,EIF3I,EIF3J,EIF3K,EIF3M,EIF4B,MCTS1
Down_Down_n.s	GO	GO:0043487	regulation of RNA stability	29/1451	183/18670	0.000183329813385166	0.00343078654590636	0.00314658482435286	29	ANP32A,APEX1,CIRBP,DHX9,ELAVL1,EXOSC1,EXOSC3,EXOSC5,EXOSC7,FTO,FXR1,HNRNPA0,HNRNPC,HNRNPM,HRSP12,METTL16,PABPC4,PAIP1,PSMA3,PSMA4,PSMA5,PSMB1,PSMB2,PSMB3,PSMD10,PSMD6,PSMF1,SERBP1,YBX1
Down_Down_n.s	GO	GO:1901068	guanosine-containing compound metabolic process	12/1451	47/18670	0.000187330145509117	0.00349231826399696	0.00320301933806263	12	DGUOK,GPHN,HDDC3,HPRT1,IMPDH2,MOCS2,MPP1,NFS1,NME1,NME7,NUDT18,RAN
Down_Down_n.s	GO	GO:0061512	protein localization to cilium	13/1451	54/18670	0.000194286363123108	0.00360828044845681	0.00330937537185772	13	ARL3,ARL6,BBS4,EFCAB7,IFT122,LZTFL1,RABEP1,SDCCAG3,SNX10,SPATA7,TCTN1,TTC26,WDR35
Down_Down_n.s	GO	GO:1903311	regulation of mRNA metabolic process	44/1451	324/18670	0.000203102809916038	0.00375778519629559	0.00344649534840641	44	ANP32A,APEX1,C1QBP,C9orf78,CIRBP,CNOT7,DHX9,ELAVL1,EXOSC1,EXOSC3,EXOSC5,EXOSC7,FTO,FXR1,HNRNPA0,HNRNPC,HNRNPM,HRSP12,LEO1,MAGOH,METTL16,NCBP2,PABPC4,PAIP1,POLR2G,PRDX6,PRPF19,PSMA3,PSMA4,PSMA5,PSMB1,PSMB2,PSMB3,PSMD10,PSMD6,PSMF1,RBM3,RBMX,SAP18,SERBP1,SRSF7,SRSF8,U2AF2,YBX1
Down_Down_n.s	GO	GO:0009132	nucleoside diphosphate metabolic process	26/1451	158/18670	0.000209800974111921	0.00385263736356085	0.00353349009030603	26	AAAS,AAED1,AK7,AK8,ECD,GCK,HIF1A,MPP1,NME1,NME7,NUDT16,NUDT18,NUDT5,NUDT7,NUP133,NUP35,NUP37,NUP93,OGDHL,PFKM,PGM1,PRKAG1,SEH1L,SLC25A12,SUCLG1,TP53
Down_Down_n.s	GO	GO:0043467	regulation of generation of precursor metabolites and energy	26/1451	158/18670	0.000209800974111921	0.00385263736356085	0.00353349009030603	26	AAAS,AAED1,CHCHD10,CISD1,COX7A2,COX7A2L,ECD,FAM173B,GCK,HIF1A,IDE,IRS1,ISCU,NUP133,NUP35,NUP37,NUP93,PARK7,PHB2,POMC,PRKAG1,SEH1L,SLC25A12,SNCA,TP53,UQCC2
Down_Down_n.s	GO	GO:0051168	nuclear export	30/1451	194/18670	0.000222655711148045	0.00407343638715994	0.00373599842114866	30	AAAS,ABCE1,CPSF3,DDX19A,DHX9,EIF4E,ENY2,HSPA9,LSG1,LTV1,MAGOH,NCBP2,NMD3,NUP133,NUP35,NUP37,NUP93,NXT1,PARK7,RAN,RIOK2,RRS1,SDAD1,SEH1L,SRSF7,STYX,THOC7,TP53,U2AF2,ZNF593
Down_Down_n.s	GO	GO:0034982	mitochondrial protein processing	6/1451	13/18670	0.000232119586549893	0.00419956580388976	0.00385167944743112	6	IMMP2L,MIPEP,OMA1,STOML2,UQCRC2,XRCC6BP1
Down_Down_n.s	GO	GO:0046040	IMP metabolic process	6/1451	13/18670	0.000232119586549893	0.00419956580388976	0.00385167944743112	6	ADSL,ADSS,ATIC,HPRT1,PFAS,PPAT
Down_Down_n.s	GO	GO:0090646	mitochondrial tRNA processing	6/1451	13/18670	0.000232119586549893	0.00419956580388976	0.00385167944743112	6	HSD17B10,MTO1,TRMT10A,TRMT10C,TRMT5,TRMT61B
Down_Down_n.s	GO	GO:0019083	viral transcription	28/1451	177/18670	0.000241952977592188	0.00436138032770035	0.00400008947474391	28	AAAS,DHX9,MDFIC,NELFCD,NUCKS1,NUP133,NUP35,NUP37,NUP93,POLR2E,POLR2G,POLR2I,POLR2K,POLR2L,RPL13,RPL15,RPL22,RPL23A,RPL27A,RPL37,RPL37A,RPL7,RPS14,RPS15A,RPS23,RPS26,RRP1B,SEH1L
Down_Down_n.s	GO	GO:0006743	ubiquinone metabolic process	7/1451	18/18670	0.000249869207531536	0.00448757774552058	0.00411583286899834	7	COQ3,COQ5,COQ6,COQ7,COQ9,PDSS1,PDSS2
Down_Down_n.s	GO	GO:0006749	glutathione metabolic process	13/1451	56/18670	0.000286397847692828	0.0051062132626834	0.00468322145586129	13	ALDH5A1,GCLC,GLO1,GPX1,GPX4,GSR,GSS,GSTA4,GSTM3,GSTZ1,MMACHC,PARK7,SOD1
Down_Down_n.s	GO	GO:0046148	pigment biosynthetic process	13/1451	56/18670	0.000286397847692828	0.0051062132626834	0.00468322145586129	13	APRT,ATPIF1,DDT,FECH,FXN,HPRT1,PMEL,PPAT,PRPS1,SLC25A38,SRRD,UROD,UROS
Down_Down_n.s	GO	GO:0006611	protein export from nucleus	28/1451	179/18670	0.000292717750636686	0.00519998236004229	0.00476922284790207	28	AAAS,ABCE1,CPSF3,DDX19A,EIF4E,ENY2,HSPA9,LTV1,MAGOH,NCBP2,NMD3,NUP133,NUP35,NUP37,NUP93,NXT1,PARK7,RAN,RIOK2,RRS1,SDAD1,SEH1L,SRSF7,STYX,THOC7,TP53,U2AF2,ZNF593
Down_Down_n.s	GO	GO:0000726	non-recombinational repair	18/1451	94/18670	0.000293892186695594	0.00520199780277436	0.00477107133408162	18	ATM,BRE,C20orf196,C7orf49,ERCC4,HIST1H4K,MAD2L2,NBN,PRPF19,RAD50,RBBP8,REXO4,SUMO1,UBE2N,UBE2V2,XRCC5,XRCC6,XRCC6BP1
Down_Down_n.s	GO	GO:0030705	cytoskeleton-dependent intracellular transport	28/1451	180/18670	0.000321472586741712	0.00566180962563325	0.00519279296686352	28	ACTR10,ARL3,BLOC1S1,BLOC1S2,BLOC1S5,CLUAP1,COPG2,DYNC2LI1,DYNLRB2,HIF1A,IFT122,IFT22,IFT27,IFT43,IFT46,IFT52,IFT74,IFT80,IFT88,RAB21,SNAPIN,SOD1,TCTEX1D2,TRAF3IP1,TTC26,TUBB,UXT,WDR35
Down_Down_n.s	GO	GO:0000027	ribosomal large subunit assembly	9/1451	30/18670	0.000322179254650556	0.00566180962563325	0.00519279296686352	9	BRIX1,MRPL20,MRTO4,NLE1,NOP2,RPL10L,RPL23A,RRS1,RSL24D1
Down_Down_n.s	GO	GO:0051196	regulation of coenzyme metabolic process	18/1451	95/18670	0.000336693376035492	0.00589574150965006	0.00540734624971286	18	AAAS,AAED1,COQ3,ECD,GCK,GSTZ1,HIF1A,NUP133,NUP35,NUP37,NUP93,PDK2,PDK3,PRKAG1,SEH1L,SLC25A12,SNCA,TP53
Down_Down_n.s	GO	GO:0016074	snoRNA metabolic process	7/1451	19/18670	0.000369189883608287	0.00644177223961363	0.00590814453183968	7	EXOSC3,EXOSC5,GAR1,NOLC1,NOP10,NUDT16,RNF113B
Down_Down_n.s	GO	GO:1902570	protein localization to nucleolus	6/1451	14/18670	0.000379534592563154	0.00659878761467072	0.00605215296539676	6	BYSL,NMD3,PINX1,POLR1A,RAN,RRS1
Down_Down_n.s	GO	GO:0032206	positive regulation of telomere maintenance	12/1451	51/18670	0.000425936690573578	0.00737939079110337	0.00676809202949722	12	ATM,CCT2,CCT3,CCT4,CCT5,CCT8,FBXO4,GNL3,NBN,RAD50,TCP1,XRCC5
Down_Down_n.s	GO	GO:0032204	regulation of telomere maintenance	16/1451	81/18670	0.00043559507026784	0.00749376361236217	0.00687299036079118	16	ATM,CCT2,CCT3,CCT4,CCT5,CCT8,ERCC4,FBXO4,GNL3,HNRNPC,NAT10,NBN,PINX1,RAD50,TCP1,XRCC5
Down_Down_n.s	GO	GO:0033238	regulation of cellular amine metabolic process	16/1451	81/18670	0.00043559507026784	0.00749376361236217	0.00687299036079118	16	HPRT1,MAOB,NQO1,OAZ3,PARK7,PNKD,PSMA3,PSMA4,PSMA5,PSMB1,PSMB2,PSMB3,PSMD10,PSMD6,PSMF1,SNCA
Down_Down_n.s	GO	GO:1903578	regulation of ATP metabolic process	21/1451	122/18670	0.000444225351481034	0.00761551363045982	0.00698465477190642	21	AAAS,AAED1,ATPIF1,COX7A2,COX7A2L,ECD,FAM173B,GCK,HIF1A,ISCU,NUP133,NUP35,NUP37,NUP93,PARK7,PRKAG1,SEH1L,SLC25A12,SNCA,TP53,UQCC2
Down_Down_n.s	GO	GO:0098754	detoxification	22/1451	131/18670	0.000467888650020821	0.00799323362735919	0.0073310849546633	22	AAED1,ADH5,AKR1A1,APOM,BMP7,CAT,ESD,GPX1,GPX4,GSR,GSTM3,GSTO2,GSTZ1,MT1G,NQO1,PARK7,PRDX3,PRDX6,SESN1,SOD1,TXNDC17,TXNRD3
Down_Down_n.s	GO	GO:1900182	positive regulation of protein localization to nucleus	15/1451	74/18670	0.000488101940171397	0.00830959657173735	0.00762124082022005	15	CCT2,CCT3,CCT4,CCT5,CCT8,EFCAB7,IPO5,NMD3,PARK7,PIK3R1,PIK3R2,PINX1,RAN,SMO,TCP1
Down_Down_n.s	GO	GO:0006188	IMP biosynthetic process	5/1451	10/18670	0.000509236140216786	0.00860960274304449	0.00789639488568461	5	ADSL,ATIC,HPRT1,PFAS,PPAT
Down_Down_n.s	GO	GO:0110096	cellular response to aldehyde	5/1451	10/18670	0.000509236140216786	0.00860960274304449	0.00789639488568461	5	ADH5,AIFM1,AKR1A1,ESD,PARK7
Down_Down_n.s	GO	GO:0006779	porphyrin-containing compound biosynthetic process	8/1451	26/18670	0.000572975612691604	0.00965394992792761	0.00885422976096413	8	ATPIF1,FECH,FXN,SLC25A38,SRRD,SUCLA2,UROD,UROS
Down_Down_n.s	GO	GO:0042278	purine nucleoside metabolic process	15/1451	76/18670	0.000656504564355166	0.0110230020337623	0.0101098714403067	15	AMD1,APRT,DGUOK,GPHN,HDDC3,HPRT1,IMPDH2,MOCS2,MPP1,NFS1,NME1,NME7,NUDT18,OARD1,RAN
Down_Down_n.s	GO	GO:1900371	regulation of purine nucleotide biosynthetic process	20/1451	117/18670	0.000658727227389833	0.0110230020337623	0.0101098714403067	20	AAAS,AAED1,ADORA2B,ECD,FAM173B,GCK,GSTZ1,GUCA1B,HIF1A,NUP133,NUP35,NUP37,NUP93,PDK2,PDK3,PRKAG1,SEH1L,SLC25A12,SNCA,TP53
Down_Down_n.s	GO	GO:0019692	deoxyribose phosphate metabolic process	9/1451	33/18670	0.000702371865649331	0.0117133648206757	0.0107430455068168	9	DCTPP1,DGUOK,NTHL1,NUDT15,NUDT16,NUDT18,PGM2,SMUG1,TBPL1
Down_Down_n.s	GO	GO:0016073	snRNA metabolic process	18/1451	101/18670	0.000725111910045932	0.0120516057456109	0.0110532670105842	18	ASUN,EXOSC3,EXOSC5,EXOSC7,INTS12,METTL16,NCBP2,NHP2,NOP10,POLR2E,POLR2G,POLR2I,POLR2K,POLR2L,RPAP2,SNAPC1,SNAPC5,TAF9
Down_Down_n.s	GO	GO:0030808	regulation of nucleotide biosynthetic process	20/1451	118/18670	0.00073636944220536	0.0120885307692304	0.0110871332151426	20	AAAS,AAED1,ADORA2B,ECD,FAM173B,GCK,GSTZ1,GUCA1B,HIF1A,NUP133,NUP35,NUP37,NUP93,PDK2,PDK3,PRKAG1,SEH1L,SLC25A12,SNCA,TP53
Down_Down_n.s	GO	GO:0034250	positive regulation of cellular amide metabolic process	24/1451	153/18670	0.000736485763752124	0.0120885307692304	0.0110871332151426	24	C1QBP,CDC123,CIRBP,CNBP,COA3,DHX9,EIF3E,EIF5AL1,ELAVL1,FXR1,GUF1,IMPACT,MPV17L2,MRPS27,NAT10,PAIP1,POLR2G,RBM3,RMND1,RPUSD4,TRMT10C,TRUB2,UQCC1,UQCC2
Down_Down_n.s	GO	GO:0032210	regulation of telomere maintenance via telomerase	12/1451	54/18670	0.000740837279918243	0.0120885307692304	0.0110871332151426	12	ATM,CCT2,CCT3,CCT4,CCT5,CCT8,FBXO4,HNRNPC,NAT10,PINX1,TCP1,XRCC5
Down_Down_n.s	GO	GO:0006123	mitochondrial electron transport, cytochrome c to oxygen	7/1451	21/18670	0.000742126812469578	0.0120885307692304	0.0110871332151426	7	COX5A,COX5B,COX7A2L,COX7C,CYCS,LACE1,NDUFA4
Down_Down_n.s	GO	GO:0019646	aerobic electron transport chain	7/1451	21/18670	0.000742126812469578	0.0120885307692304	0.0110871332151426	7	COX5A,COX5B,COX7A2L,COX7C,CYCS,LACE1,NDUFA4
Down_Down_n.s	GO	GO:0046386	deoxyribose phosphate catabolic process	7/1451	21/18670	0.000742126812469578	0.0120885307692304	0.0110871332151426	7	DCTPP1,NTHL1,NUDT15,NUDT16,NUDT18,PGM2,SMUG1
Down_Down_n.s	GO	GO:0031167	rRNA methylation	8/1451	27/18670	0.000759247075154687	0.0123264516870312	0.0113053450856076	8	DIMT1,METTL16,MRM1,NOP2,TFB1M,TFB2M,TRMT112,TRMT61B
Down_Down_n.s	GO	GO:1904356	regulation of telomere maintenance via telomere lengthening	13/1451	62/18670	0.000813880639346923	0.0131698243390032	0.012078853886712	13	ATM,CCT2,CCT3,CCT4,CCT5,CCT8,ERCC4,FBXO4,HNRNPC,NAT10,PINX1,TCP1,XRCC5
Down_Down_n.s	GO	GO:0032392	DNA geometric change	20/1451	119/18670	0.000821774407371831	0.0132103603912921	0.0121160319872044	20	C10orf2,CETN2,DDX1,DHX9,ERCC2,ERCC8,GTF2H3,GTF2H5,MNAT1,MTERF1,NBN,RAD50,RBX1,RUVBL1,RUVBL2,SUPV3L1,TP53,XRCC5,XRCC6,ZRANB3
Down_Down_n.s	GO	GO:0051193	regulation of cofactor metabolic process	20/1451	119/18670	0.000821774407371831	0.0132103603912921	0.0121160319872044	20	AAAS,AAED1,CLYBL,COQ3,ECD,GCK,GSTZ1,HIF1A,NUP133,NUP35,NUP37,NUP93,PDK2,PDK3,PRKAG1,SEH1L,SLC25A12,SNCA,SRRD,TP53
Down_Down_n.s	GO	GO:0072331	signal transduction by p53 class mediator	36/1451	267/18670	0.000841287013879799	0.0134798373498453	0.0123631858386464	36	AEN,ANKRD2,ATM,CNOT7,CRADD,DYRK3,HINT1,HIPK2,KDM1A,MYBBP1A,NBN,NOC2L,NOP2,PAK1IP1,PDK2,PIN1,PRKAG1,PRMT1,PRMT6,PSMD10,PYCARD,RAD50,RBBP8,RGCC,RRP8,RRS1,SETD9,SMYD2,SPRED1,TAF12,TAF9,TP53,TP53RK,TRIAP1,TTC5,WWOX
Down_Down_n.s	GO	GO:0006303	double-strand break repair via nonhomologous end joining	16/1451	86/18670	0.000867804834961663	0.0138594368267656	0.0127113398078389	16	ATM,BRE,C20orf196,C7orf49,ERCC4,HIST1H4K,MAD2L2,NBN,PRPF19,RAD50,SUMO1,UBE2N,UBE2V2,XRCC5,XRCC6,XRCC6BP1
Down_Down_n.s	GO	GO:0019042	viral latency	5/1451	11/18670	0.000873924169618941	0.0138668291379989	0.0127181197499987	5	BANF1,NUCKS1,PPIA,XRCC5,XRCC6
Down_Down_n.s	GO	GO:0046185	aldehyde catabolic process	5/1451	11/18670	0.000873924169618941	0.0138668291379989	0.0127181197499987	5	ADH5,AKR1A1,ESD,HOGA1,PNKD
Down_Down_n.s	GO	GO:0045116	protein neddylation	6/1451	16/18670	0.000883831922020508	0.0139338518124326	0.0127795903566479	6	DCUN1D5,MYEOV2,NAE1,NEDD8,RBX1,RNF7
Down_Down_n.s	GO	GO:0070200	establishment of protein localization to telomere	6/1451	16/18670	0.000883831922020508	0.0139338518124326	0.0127795903566479	6	CCT2,CCT3,CCT4,CCT5,CCT8,TCP1
Down_Down_n.s	GO	GO:0032212	positive regulation of telomere maintenance via telomerase	9/1451	34/18670	0.000890091123353406	0.0139875537750056	0.012828843721207	9	ATM,CCT2,CCT3,CCT4,CCT5,CCT8,FBXO4,TCP1,XRCC5
Down_Down_n.s	GO	GO:0050434	positive regulation of viral transcription	10/1451	41/18670	0.000938361760402342	0.0146990022723728	0.0134813567864093	10	DHX9,MDFIC,NELFCD,NUCKS1,POLR2E,POLR2G,POLR2I,POLR2K,POLR2L,RRP1B
Down_Down_n.s	GO	GO:0042440	pigment metabolic process	14/1451	71/18670	0.000991056874294102	0.0154750059065732	0.0141930773281408	14	APRT,ATPIF1,BLVRB,DDT,FECH,FXN,HPRT1,PMEL,PPAT,PRPS1,SLC25A38,SRRD,UROD,UROS
Down_Down_n.s	GO	GO:0006783	heme biosynthetic process	7/1451	22/18670	0.00101600610464088	0.0158142156541405	0.0145041873985826	7	ATPIF1,FECH,FXN,SLC25A38,SRRD,UROD,UROS
Down_Down_n.s	GO	GO:0060964	regulation of gene silencing by miRNA	19/1451	113/18670	0.00109032606133376	0.0169173059453146	0.0155158991806057	19	AAAS,DHX9,ELAVL1,ESR1,FXR1,H3F3A,HIST1H4K,NUP133,NUP35,NUP37,NUP93,POLR2E,POLR2G,POLR2I,POLR2K,POLR2L,PPARG,SEH1L,TP53
Down_Down_n.s	GO	GO:0006544	glycine metabolic process	6/1451	17/18670	0.00127666009573618	0.0197459446353138	0.0181102172637721	6	GCSH,GLDC,GLYAT,HRSP12,SDSL,SLC25A32
Down_Down_n.s	GO	GO:0046128	purine ribonucleoside metabolic process	14/1451	73/18670	0.00131589717070017	0.0202888170690029	0.0186081188786201	14	AMD1,APRT,DGUOK,GPHN,HDDC3,HPRT1,IMPDH2,MOCS2,MPP1,NFS1,NME1,NME7,NUDT18,RAN
Down_Down_n.s	GO	GO:0033059	cellular pigmentation	11/1451	50/18670	0.00132985247230415	0.020439707434819	0.0187465096904251	11	ARL6,BBS4,BBS5,BBS7,BLOC1S1,BLOC1S2,BLOC1S5,MKKS,PMEL,POMC,SNAPIN
Down_Down_n.s	GO	GO:0001682	tRNA 5'-leader removal	5/1451	12/18670	0.00140259379324823	0.0214234185928227	0.0196487315453564	5	POP4,POP5,POP7,RPP38,RPP40
Down_Down_n.s	GO	GO:0035721	intraciliary retrograde transport	5/1451	12/18670	0.00140259379324823	0.0214234185928227	0.0196487315453564	5	DYNC2LI1,IFT122,IFT43,TCTEX1D2,WDR35
Down_Down_n.s	GO	GO:0098781	ncRNA transcription	18/1451	107/18670	0.00144793636885586	0.0220473043990692	0.0202209354944499	18	ASUN,H2AFY2,INTS12,NCBP2,NIFK,NPM3,POLR1B,POLR2E,POLR2G,POLR2I,POLR2K,POLR2L,PWP1,RPAP2,SNAPC1,SNAPC5,TAF9,TP53
Down_Down_n.s	GO	GO:0034502	protein localization to chromosome	15/1451	82/18670	0.00148517603218001	0.022544328438943	0.0206767867344729	15	BOD1,CCT2,CCT3,CCT4,CCT5,CCT8,ESR1,GNL3,H2AFY2,HIST1H1B,PINX1,PPHLN1,RUVBL2,TCP1,XRCC5
Down_Down_n.s	GO	GO:0051028	mRNA transport	23/1451	152/18670	0.00154160331245648	0.0233286451881917	0.0213961317440353	23	AAAS,CETN2,CETN3,CPSF3,DDX19A,DHX9,EIF4E,EIF5AL1,ENY2,G3BP2,HNRNPA3,MAGOH,NCBP2,NUP133,NUP35,NUP37,NUP93,NXT1,NXT2,SEH1L,SRSF7,THOC7,U2AF2
Down_Down_n.s	GO	GO:0000002	mitochondrial genome maintenance	8/1451	30/18670	0.00162371917326055	0.0244956772507584	0.0224664884475111	8	C10orf2,DNAJA3,MPV17,MSTO1,SSBP1,STOML2,STOX1,TP53
Down_Down_n.s	GO	GO:0006979	response to oxidative stress	53/1451	451/18670	0.00165574040035392	0.0248836248244972	0.0228222989684623	53	AIFM1,ANKRD2,APEX1,APTX,ARNTL,ATOX1,BMP7,CAT,CYCS,EIF2S1,ENDOG,ERCC2,ERCC8,FXN,GCLC,GPX1,GPX4,GSR,GSS,HIF1A,HNRNPM,IMPACT,LANCL1,LIAS,MAPKAP1,MCTP1,MGMT,MPV17,MSRB2,NDUFA12,NDUFA6,NDUFB4,NDUFS8,NQO1,NUDT15,NUDT2,PARK7,PDK2,PPARGC1B,PRDX3,PRDX6,PYCR2,RGS14,ROMO1,RWDD1,SESN1,SESN3,SNCA,SOD1,STAR,STOX1,TP53,TXN2
Down_Down_n.s	GO	GO:0060147	regulation of posttranscriptional gene silencing	19/1451	117/18670	0.00166466019629514	0.0248836248244972	0.0228222989684623	19	AAAS,DHX9,ELAVL1,ESR1,FXR1,H3F3A,HIST1H4K,NUP133,NUP35,NUP37,NUP93,POLR2E,POLR2G,POLR2I,POLR2K,POLR2L,PPARG,SEH1L,TP53
Down_Down_n.s	GO	GO:0060966	regulation of gene silencing by RNA	19/1451	117/18670	0.00166466019629514	0.0248836248244972	0.0228222989684623	19	AAAS,DHX9,ELAVL1,ESR1,FXR1,H3F3A,HIST1H4K,NUP133,NUP35,NUP37,NUP93,POLR2E,POLR2G,POLR2I,POLR2K,POLR2L,PPARG,SEH1L,TP53
Down_Down_n.s	GO	GO:0001836	release of cytochrome c from mitochondria	12/1451	59/18670	0.00168601305598031	0.0251262067278768	0.0230447857147589	12	CHCHD10,FIS1,FXN,GPX1,MFF,PDCD5,PSMD10,PYCARD,TIMM50,TP53,TRIAP1,WDR35
Down_Down_n.s	GO	GO:1904358	positive regulation of telomere maintenance via telomere lengthening	9/1451	37/18670	0.00170876256644932	0.0253880692827303	0.0232849559294147	9	ATM,CCT2,CCT3,CCT4,CCT5,CCT8,FBXO4,TCP1,XRCC5
Down_Down_n.s	GO	GO:0009200	deoxyribonucleoside triphosphate metabolic process	6/1451	18/18670	0.00179005553983849	0.0264356696139402	0.024245774464775	6	DCTPP1,DGUOK,ITPA,NUDT15,NUDT16,TBPL1
Down_Down_n.s	GO	GO:0046459	short-chain fatty acid metabolic process	6/1451	18/18670	0.00179005553983849	0.0264356696139402	0.024245774464775	6	ACSM1,ACSS1,ALDH5A1,OXSM,PCCB,PHYH
Down_Down_n.s	GO	GO:0010821	regulation of mitochondrion organization	26/1451	182/18670	0.00185118893948076	0.0272563945053279	0.0249985116151788	26	ATPIF1,CHCHD10,DHODH,FIS1,FXN,GPX1,HIF1A,MFF,MIEF1,OMA1,PARK7,PARL,PDCD5,PSMD10,PYCARD,SAE1,SLC25A5,STOML2,STOX1,TMEM135,TMEM14A,TOMM7,TP53,TRIAP1,VDAC1,WDR35
Down_Down_n.s	GO	GO:0033013	tetrapyrrole metabolic process	12/1451	60/18670	0.00196119708698947	0.0287896686152975	0.0264047713697416	12	ATPIF1,BLVRB,CLYBL,FECH,FXN,MMAB,MMACHC,SLC25A38,SRRD,SUCLA2,UROD,UROS
Down_Down_n.s	GO	GO:0032508	DNA duplex unwinding	18/1451	110/18670	0.00199475433590947	0.0291948671909376	0.0267764038429073	18	C10orf2,CETN2,DDX1,DHX9,ERCC2,ERCC8,GTF2H3,GTF2H5,MNAT1,NBN,RAD50,RBX1,RUVBL1,RUVBL2,SUPV3L1,XRCC5,XRCC6,ZRANB3
Down_Down_n.s	GO	GO:0009394	2'-deoxyribonucleotide metabolic process	8/1451	31/18670	0.00204138258024574	0.0296999964122993	0.0272396888421359	8	DCTPP1,DGUOK,NTHL1,NUDT15,NUDT16,NUDT18,SMUG1,TBPL1
Down_Down_n.s	GO	GO:0042168	heme metabolic process	8/1451	31/18670	0.00204138258024574	0.0296999964122993	0.0272396888421359	8	ATPIF1,BLVRB,FECH,FXN,SLC25A38,SRRD,UROD,UROS
Down_Down_n.s	GO	GO:0006778	porphyrin-containing compound metabolic process	9/1451	38/18670	0.00208698913051287	0.0302736914405462	0.0277658597494581	9	ATPIF1,BLVRB,FECH,FXN,SLC25A38,SRRD,SUCLA2,UROD,UROS
Down_Down_n.s	GO	GO:0006631	fatty acid metabolic process	46/1451	383/18670	0.00211345811307184	0.0305672127681157	0.0280350661668775	46	ACADSB,ACAT1,ACSM1,ACSS1,ALDH3A2,ALDH5A1,CBR1,CPT2,CREM,DECR2,ECHDC1,ECHS1,ECI1,ECI2,ETFB,FASN,GCDH,GPX1,GPX4,GSTZ1,HACD4,HACL1,HADH,HADHB,HIBCH,HSD17B8,IRS1,IVD,LIAS,MCAT,NDUFAB1,NR1H3,NUDT7,OXSM,PCCB,PDK2,PDK3,PECR,PEX7,PHYH,PLA2G4A,PPARG,PRKAG1,SNCA,THEM4,TYSND1
Down_Down_n.s	GO	GO:0034969	histone arginine methylation	5/1451	13/18670	0.0021341401724347	0.0306853057637751	0.0281433764983517	5	COPRS,PRMT1,PRMT3,PRMT6,PRMT7
Down_Down_n.s	GO	GO:0043248	proteasome assembly	5/1451	13/18670	0.0021341401724347	0.0306853057637751	0.0281433764983517	5	POMP,PSMD10,PSMG1,PSMG2,PSMG4
Down_Down_n.s	GO	GO:0098869	cellular oxidant detoxification	17/1451	102/18670	0.00214619445888129	0.0307683959996929	0.0282195836514031	17	AAED1,APOM,BMP7,CAT,GPX1,GPX4,GSR,GSTO2,GSTZ1,NQO1,PARK7,PRDX3,PRDX6,SESN1,SOD1,TXNDC17,TXNRD3
Down_Down_n.s	GO	GO:0000288	nuclear-transcribed mRNA catabolic process, deadenylation-dependent decay	14/1451	77/18670	0.00223522076121838	0.0318583935821329	0.0292192873069918	14	CNOT7,DCPS,EXOSC1,EXOSC3,EXOSC5,EXOSC7,LSM1,LSM2,LSM3,LSM4,LSM6,LSM7,POLR2G,WDR61
Down_Down_n.s	GO	GO:0061418	regulation of transcription from RNA polymerase II promoter in response to hypoxia	14/1451	77/18670	0.00223522076121838	0.0318583935821329	0.0292192873069918	14	HIF1A,PSMA3,PSMA4,PSMA5,PSMB1,PSMB2,PSMB3,PSMD10,PSMD6,PSMF1,RBX1,STOX1,TCEB2,TP53
Down_Down_n.s	GO	GO:0044106	cellular amine metabolic process	20/1451	129/18670	0.00225860702000583	0.0320984064321409	0.0294394178168266	20	AFMID,AMD1,GCDH,HPRT1,MAOB,NQO1,OAZ3,PARK7,PNKD,PSMA3,PSMA4,PSMA5,PSMB1,PSMB2,PSMB3,PSMD10,PSMD6,PSMF1,SNCA,SRM
Down_Down_n.s	GO	GO:0062012	regulation of small molecule metabolic process	53/1451	459/18670	0.00242042717435683	0.0342987122424033	0.031457453266968	53	AAAS,AAED1,ADORA2B,ARV1,ATPIF1,CLYBL,COQ3,COX11,COX7A2,COX7A2L,ECD,FAM173B,FASN,GCK,GSTZ1,GUCA1B,HIF1A,IRS1,ISCU,NQO1,NR1H3,NUP133,NUP35,NUP37,NUP93,OAZ3,PARK7,PDK2,PDK3,PMVK,POMC,PPARG,PRKAG1,PSMA3,PSMA4,PSMA5,PSMB1,PSMB2,PSMB3,PSMD10,PSMD6,PSMF1,RAN,SDHAF3,SEH1L,SIRT5,SLC25A12,SNCA,SOD1,STAR,TP53,TYSND1,UQCC2
Down_Down_n.s	GO	GO:0031146	SCF-dependent proteasomal ubiquitin-dependent protein catabolic process	16/1451	95/18670	0.00256163140953006	0.0361950397721206	0.0331966915865688	16	AMN1,FBXO27,FBXO4,PSMA3,PSMA4,PSMA5,PSMB1,PSMB2,PSMB3,PSMD10,PSMD6,PSMF1,RBX1,RNF7,SKP2,STYX
Down_Down_n.s	GO	GO:0006521	regulation of cellular amino acid metabolic process	12/1451	62/18670	0.002622075151934	0.0369426277871621	0.0338823504206354	12	NQO1,OAZ3,PARK7,PSMA3,PSMA4,PSMA5,PSMB1,PSMB2,PSMB3,PSMD10,PSMD6,PSMF1
Down_Down_n.s	GO	GO:1901659	glycosyl compound biosynthetic process	10/1451	47/18670	0.0028305080338477	0.0397156832072196	0.0364256896768342	10	AMD1,APRT,DHODH,HPRT1,IMPDH2,NME1,NME7,TK2,TRMT12,TYW3
Down_Down_n.s	GO	GO:0044839	cell cycle G2/M phase transition	34/1451	266/18670	0.00283509874006259	0.0397156832072196	0.0364256896768342	34	ATM,BRE,CCNH,CEP63,CETN2,CSRP2BP,DCTN3,DYRK3,ENSA,HAUS6,MNAT1,NAE1,NBN,PBX1,PINX1,PKIA,PSMA3,PSMA4,PSMA5,PSMB1,PSMB2,PSMB3,PSMD10,PSMD6,PSMF1,RAD51B,RBX1,SDCCAG8,SKP2,STOX1,TP53,TPD52L1,TUBB,TUBG1
Down_Down_n.s	GO	GO:0006446	regulation of translational initiation	14/1451	79/18670	0.00286363948930229	0.0400012091625332	0.0366875630478315	14	CDC123,DDX1,EIF2B1,EIF2B2,EIF2S1,EIF3E,EIF3H,EIF3K,EIF4B,IMPACT,NCBP2,PAIP1,PAIP2B,POLR2G
Down_Down_n.s	GO	GO:0070911	global genome nucleotide-excision repair	7/1451	26/18670	0.00297799302693106	0.0413894261165316	0.0379607819852127	7	CETN2,ERCC2,ERCC4,GTF2H3,GTF2H5,RBX1,USP45
Down_Down_n.s	GO	GO:0006383	transcription by RNA polymerase III	11/1451	55/18670	0.00297990361393752	0.0413894261165316	0.0379607819852127	11	POLR1C,POLR2E,POLR2K,POLR2L,POLR3B,POLR3G,POLR3GL,POLR3H,SNAPC1,SNAPC5,TBPL1
Down_Down_n.s	GO	GO:0030258	lipid modification	31/1451	238/18670	0.00318557754640847	0.0441211488984201	0.040466212543137	31	ACAT1,ACSM1,AGK,ALDH3A2,CPT2,DECR2,ECHDC1,ECHS1,ECI1,ECI2,ETFB,GCDH,HACL1,HADH,HADHB,HIBCH,IMPA2,IRS1,IVD,LAMTOR1,MCAT,MTMR2,PECR,PEX7,PHYH,PIK3R1,PIK3R2,PIP4K2B,PPARG,TMEM55A,TYSND1
Down_Down_n.s	GO	GO:0043462	regulation of ATPase activity	14/1451	80/18670	0.00322833014567437	0.0445873315612435	0.0408937772641094	14	AHSA1,ATPIF1,DHX9,DNAJB4,DNAJC19,FAM173B,HSCB,OXA1L,RAB4A,SUMO1,THADA,TMEM64,TNNI3,VMA21
Down_Down_n.s	GO	GO:0009264	deoxyribonucleotide catabolic process	6/1451	20/18670	0.00326687961509075	0.0448669768985713	0.0411502571595686	6	DCTPP1,NTHL1,NUDT15,NUDT16,NUDT18,SMUG1
Down_Down_n.s	GO	GO:0032042	mitochondrial DNA metabolic process	6/1451	20/18670	0.00326687961509075	0.0448669768985713	0.0411502571595686	6	C10orf2,DNAJA3,SSBP1,STOML2,STOX1,TP53
Down_Down_n.s	GO	GO:0008637	apoptotic mitochondrial changes	19/1451	124/18670	0.00328419802918463	0.0448945354347926	0.0411755327838882	19	ATG3,ATPIF1,BLOC1S2,CHCHD10,FIS1,FXN,GCLC,GPX1,MFF,PDCD5,PSMD10,PYCARD,SLC25A5,THEM4,TIMM50,TMEM14A,TP53,TRIAP1,WDR35
Down_Down_n.s	GO	GO:1901796	regulation of signal transduction by p53 class mediator	25/1451	180/18670	0.00328719931084857	0.0448945354347926	0.0411755327838882	25	ANKRD2,ATM,DYRK3,HIPK2,KDM1A,NBN,NOC2L,NOP2,PAK1IP1,PIN1,PRKAG1,PRMT6,PSMD10,RAD50,RBBP8,RRS1,SETD9,SMYD2,SPRED1,TAF12,TAF9,TP53,TP53RK,TRIAP1,TTC5
Down_Down_n.s	GO	GO:0090199	regulation of release of cytochrome c from mitochondria	10/1451	48/18670	0.00333106252261069	0.0453672209676672	0.041609061685944	10	CHCHD10,FXN,GPX1,MFF,PDCD5,PSMD10,PYCARD,TP53,TRIAP1,WDR35
Down_Down_n.s	GO	GO:0006165	nucleoside diphosphate phosphorylation	20/1451	134/18670	0.00354936214575693	0.0481240888440649	0.0441375543527261	20	AAAS,AAED1,AK7,AK8,ECD,GCK,HIF1A,NME1,NME7,NUP133,NUP35,NUP37,NUP93,OGDHL,PFKM,PGM1,PRKAG1,SEH1L,SUCLG1,TP53
Down_Down_n.s	GO	GO:0000723	telomere maintenance	23/1451	162/18670	0.00355311445269253	0.0481240888440649	0.0441375543527261	23	APEX1,ATM,CCT2,CCT3,CCT4,CCT5,CCT8,ERCC4,FBXO4,GAR1,GNL3,HIST1H4K,HNRNPC,NAT10,NBN,NHP2,NOP10,PINX1,POLE4,RAD50,TCP1,XRCC5,XRCC6
Down_Down_n.s	GO	GO:0031145	anaphase-promoting complex-dependent catabolic process	14/1451	81/18670	0.00363012143636991	0.0490316402273324	0.0449699254057481	14	ANAPC1,ANAPC10,ANAPC15,ANAPC16,CDC26,PSMA3,PSMA4,PSMA5,PSMB1,PSMB2,PSMB3,PSMD10,PSMD6,PSMF1
Down_Down_Up	GO	GO:0000280	nuclear division	61/417	407/18670	7.3956486891211e-33	2.12181160890884e-29	1.78663302542452e-29	61	APITD1,AURKA,AURKB,BCCIP,BIRC5,BORA,BUB1,BUB3,CCNB1,CDC20,CDC25B,CDC25C,CDCA8,CENPE,CENPF,CHAMP1,CHEK1,CHEK2,CKS2,DSCC1,FBXO5,FIGNL1,KIF11,KIF18A,KIF20B,KIF22,KIF23,KIF2C,KIFC1,KNSTRN,MCMDC2,MLH1,MND1,MTBP,MYBL2,MZT1,NCAPD2,NCAPG,NDC80,NUF2,NUSAP1,PRC1,PSMC3IP,PSRC1,PTTG2,RACGAP1,RAD51C,RAD51D,SGOL1,SGOL2,SMC2,SPAG5,SPDL1,TOP2A,TPX2,TRIP13,TTK,UBE2C,UBE2S,XRCC3,ZWINT
Down_Down_Up	GO	GO:0048285	organelle fission	63/417	449/18670	3.16111227184144e-32	4.53461555395654e-29	3.81829087572426e-29	63	APITD1,AURKA,AURKB,BCCIP,BIRC5,BORA,BUB1,BUB3,CCNB1,CDC20,CDC25B,CDC25C,CDCA8,CENPE,CENPF,CHAMP1,CHEK1,CHEK2,CKS2,COX10,DSCC1,FBXO5,FIGNL1,KIF11,KIF18A,KIF20B,KIF22,KIF23,KIF2C,KIFC1,KNSTRN,MCMDC2,MLH1,MND1,MTBP,MTFR2,MYBL2,MZT1,NCAPD2,NCAPG,NDC80,NUF2,NUSAP1,PRC1,PSMC3IP,PSRC1,PTTG2,RACGAP1,RAD51C,RAD51D,SGOL1,SGOL2,SMC2,SPAG5,SPDL1,TOP2A,TPX2,TRIP13,TTK,UBE2C,UBE2S,XRCC3,ZWINT
Down_Down_Up	GO	GO:0140014	mitotic nuclear division	49/417	264/18670	6.71454068006871e-31	6.42133907037238e-28	5.40697223184481e-28	49	AURKA,AURKB,BCCIP,BIRC5,BORA,BUB1,BUB3,CCNB1,CDC20,CDC25C,CDCA8,CENPE,CENPF,CHAMP1,CHEK1,CHEK2,DSCC1,FBXO5,KIF11,KIF18A,KIF20B,KIF22,KIF23,KIF2C,KIFC1,KNSTRN,MTBP,MYBL2,MZT1,NCAPD2,NCAPG,NDC80,NUF2,NUSAP1,PRC1,PSRC1,PTTG2,RACGAP1,SGOL1,SMC2,SPAG5,SPDL1,TPX2,TRIP13,TTK,UBE2C,UBE2S,XRCC3,ZWINT
Down_Down_Up	GO	GO:0007059	chromosome segregation	52/417	321/18670	9.7044261722173e-30	6.96049967202286e-27	5.86096264874703e-27	52	APITD1,AURKB,BIRC5,BUB1,BUB3,CCNB1,CDC20,CDCA2,CDCA8,CENPE,CENPF,CENPN,CENPW,CHAMP1,DSCC1,FBXO5,HJURP,KIF18A,KIF22,KIF23,KIF2C,KIFC1,KNSTRN,MCMBP,MCMDC2,MIS18A,MLH1,NCAPD2,NCAPG,NDC80,NUF2,NUSAP1,OIP5,PRC1,PSRC1,PTTG2,RACGAP1,RAD18,RAD51C,SGOL1,SGOL2,SKA1,SKA3,SMC2,SPAG5,SPC25,SPDL1,TOP2A,TRIP13,TTK,XRCC3,ZWINT
Down_Down_Up	GO	GO:0000819	sister chromatid segregation	38/417	189/18670	1.81563202529237e-25	1.04180965611276e-22	8.77236946957051e-23	38	AURKB,BUB1,BUB3,CCNB1,CDC20,CDCA8,CENPE,CENPF,CHAMP1,DSCC1,FBXO5,KIF18A,KIF22,KIF23,KIF2C,KIFC1,KNSTRN,MCMBP,NCAPD2,NCAPG,NDC80,NUF2,NUSAP1,PRC1,PSRC1,PTTG2,RACGAP1,RAD51C,SGOL1,SGOL2,SMC2,SPAG5,SPDL1,TOP2A,TRIP13,TTK,XRCC3,ZWINT
Down_Down_Up	GO	GO:0000070	mitotic sister chromatid segregation	34/417	151/18670	1.3132053247113e-24	6.27931012766119e-22	5.28737933370602e-22	34	AURKB,BUB1,BUB3,CCNB1,CDC20,CDCA8,CENPE,CENPF,CHAMP1,DSCC1,FBXO5,KIF18A,KIF22,KIF23,KIF2C,KIFC1,KNSTRN,NCAPD2,NCAPG,NDC80,NUF2,NUSAP1,PRC1,PSRC1,PTTG2,RACGAP1,SGOL1,SMC2,SPAG5,SPDL1,TRIP13,TTK,XRCC3,ZWINT
Down_Down_Up	GO	GO:0007051	spindle organization	35/417	170/18670	6.67798788216338e-24	2.7370210334181e-21	2.30465897587443e-21	35	AUNIP,AURKA,AURKB,BCCIP,BIRC5,BORA,CCNB1,CDC20,CENPE,CENPW,CHEK2,FBXO5,GPSM2,HAUS2,HAUS4,HAUS8,KIF11,KIF23,KIFC1,KNSTRN,MLH1,MYBL2,MZT1,NDC80,NUF2,POC1A,PRC1,PSRC1,RACGAP1,SAC3D1,SPAG5,SPC25,STMN1,TPX2,TTK
Down_Down_Up	GO	GO:0098813	nuclear chromosome segregation	41/417	262/18670	5.2098557172503e-23	1.86838450659889e-20	1.57323932514335e-20	41	APITD1,AURKB,BUB1,BUB3,CCNB1,CDC20,CDCA8,CENPE,CENPF,CHAMP1,DSCC1,FBXO5,KIF18A,KIF22,KIF23,KIF2C,KIFC1,KNSTRN,MCMBP,MCMDC2,MLH1,NCAPD2,NCAPG,NDC80,NUF2,NUSAP1,PRC1,PSRC1,PTTG2,RACGAP1,RAD51C,SGOL1,SGOL2,SMC2,SPAG5,SPDL1,TOP2A,TRIP13,TTK,XRCC3,ZWINT
Down_Down_Up	GO	GO:1902850	microtubule cytoskeleton organization involved in mitosis	29/417	131/18670	6.22617426128158e-21	1.98476599506854e-18	1.67123624908085e-18	29	AURKA,AURKB,BCCIP,BIRC5,BORA,CCNB1,CDC20,CENPA,CENPE,CHEK2,GPSM2,KIF11,KIF23,KIFC1,MYBL2,MZT1,NDC80,NUF2,NUSAP1,POC1A,PRC1,PSRC1,RACGAP1,SAPCD2,SPC25,SPDL1,STMN1,TPX2,TTK
Down_Down_Up	GO	GO:0034508	centromere complex assembly	21/417	56/18670	8.49802210044935e-21	2.43808254061892e-18	2.05294323374013e-18	21	APITD1,CENPA,CENPE,CENPF,CENPH,CENPI,CENPL,CENPM,CENPN,CENPO,CENPV,CENPW,HIST1H4B,HIST1H4C,HIST1H4L,HJURP,ITGB3BP,MIS18A,NASP,OIP5,POLE3
Down_Down_Up	GO	GO:0031055	chromatin remodeling at centromere	19/417	48/18670	1.81289903293868e-19	4.72837029591007e-17	3.98143854602323e-17	19	APITD1,CENPA,CENPH,CENPI,CENPL,CENPM,CENPN,CENPO,CENPV,CENPW,HIST1H4B,HIST1H4C,HIST1H4L,HJURP,ITGB3BP,MIS18A,NASP,OIP5,POLE3
Down_Down_Up	GO	GO:0007052	mitotic spindle organization	25/417	106/18670	6.30163196123613e-19	1.5066151747322e-16	1.26861801324885e-16	25	AURKA,AURKB,BCCIP,BIRC5,BORA,CCNB1,CDC20,CENPE,CHEK2,GPSM2,KIF11,KIF23,KIFC1,MYBL2,MZT1,NDC80,NUF2,POC1A,PRC1,PSRC1,RACGAP1,SPC25,STMN1,TPX2,TTK
Down_Down_Up	GO	GO:0034080	CENP-A containing nucleosome assembly	18/417	44/18670	8.04014425273426e-19	1.64765527579247e-16	1.38737827518986e-16	18	APITD1,CENPA,CENPH,CENPI,CENPL,CENPM,CENPN,CENPO,CENPW,HIST1H4B,HIST1H4C,HIST1H4L,HJURP,ITGB3BP,MIS18A,NASP,OIP5,POLE3
Down_Down_Up	GO	GO:0061641	CENP-A containing chromatin organization	18/417	44/18670	8.04014425273426e-19	1.64765527579247e-16	1.38737827518986e-16	18	APITD1,CENPA,CENPH,CENPI,CENPL,CENPM,CENPN,CENPO,CENPW,HIST1H4B,HIST1H4C,HIST1H4L,HJURP,ITGB3BP,MIS18A,NASP,OIP5,POLE3
Down_Down_Up	GO	GO:0006260	DNA replication	37/417	274/18670	1.23592700124036e-18	2.36391637770573e-16	1.99049295989237e-16	37	APITD1,CACYBP,CCNA2,CDC7,CDK1,CHEK1,CHEK2,DSCC1,DUT,EXO1,FAF1,FBXO5,GINS2,KIAA0101,MCM2,MCMBP,MCMDC2,NASP,NFIB,NT5M,ORC1,ORC6,PCNA,PIF1,POLA2,POLE2,POLE3,PRIM1,PRIMPOL,RBM14,RFC3,RFC4,RNASEH2A,RPA2,SSRP1,SUPT16H,TIPIN
Down_Down_Up	GO	GO:0034724	DNA replication-independent nucleosome organization	19/417	55/18670	3.8184904383373e-18	6.84703066724357e-16	5.76541812893691e-16	19	APITD1,CENPA,CENPH,CENPI,CENPL,CENPM,CENPN,CENPO,CENPW,HIST1H4B,HIST1H4C,HIST1H4L,HJURP,ITGB3BP,MIS18A,NASP,OIP5,POLE3,SUPT16H
Down_Down_Up	GO	GO:0071103	DNA conformation change	39/417	327/18670	1.12427576156096e-17	1.89738068230493e-15	1.59765502958663e-15	39	APITD1,CCNB1,CDK1,CENPA,CENPH,CENPI,CENPL,CENPM,CENPN,CENPO,CENPV,CENPW,DSCC1,GINS2,H2AFX,HHEX,HIST1H1A,HIST1H4B,HIST1H4C,HIST1H4L,HJURP,HMGB2,HNRNPA2B1,ITGB3BP,MCM2,MIS18A,NASP,NCAPD2,NCAPG,NUSAP1,OIP5,PIF1,POLE3,RAD18,RFC3,RFC4,SART3,SMC2,TOP2A
Down_Down_Up	GO	GO:0043486	histone exchange	19/417	60/18670	2.51202319932729e-17	4.00388586603888e-15	3.37139955699189e-15	19	ANP32E,APITD1,CENPA,CENPH,CENPI,CENPL,CENPM,CENPN,CENPO,CENPW,HIST1H4B,HIST1H4C,HIST1H4L,HJURP,ITGB3BP,MIS18A,NASP,OIP5,POLE3
Down_Down_Up	GO	GO:0006336	DNA replication-independent nucleosome assembly	18/417	54/18670	6.16838583376085e-17	9.31426260897889e-15	7.84290608780119e-15	18	APITD1,CENPA,CENPH,CENPI,CENPL,CENPM,CENPN,CENPO,CENPW,HIST1H4B,HIST1H4C,HIST1H4L,HJURP,ITGB3BP,MIS18A,NASP,OIP5,POLE3
Down_Down_Up	GO	GO:0006323	DNA packaging	31/417	210/18670	6.53307452022017e-17	9.37169539925584e-15	7.89126632837121e-15	31	APITD1,CCNB1,CDK1,CENPA,CENPH,CENPI,CENPL,CENPM,CENPN,CENPO,CENPV,CENPW,H2AFX,HIST1H1A,HIST1H4B,HIST1H4C,HIST1H4L,HJURP,HMGB2,ITGB3BP,MCM2,MIS18A,NASP,NCAPD2,NCAPG,NUSAP1,OIP5,POLE3,SART3,SMC2,TOP2A
Down_Down_Up	GO	GO:0051225	spindle assembly	22/417	108/18670	2.29383305322716e-15	3.13381287128987e-13	2.63877035446433e-13	22	AURKA,AURKB,BCCIP,BIRC5,CDC20,CENPW,CHEK2,FBXO5,GPSM2,HAUS2,HAUS4,HAUS8,KIF11,KIF23,KIFC1,MLH1,MYBL2,MZT1,RACGAP1,SAC3D1,SPAG5,TPX2
Down_Down_Up	GO	GO:0043044	ATP-dependent chromatin remodeling	20/417	88/18670	4.63484426358725e-15	6.04425826919628e-13	5.08945817460896e-13	20	ACTL6A,ANP32E,APITD1,CENPA,CENPH,CENPI,CENPL,CENPM,CENPN,CENPO,CENPW,HIST1H4B,HIST1H4C,HIST1H4L,HJURP,ITGB3BP,MIS18A,NASP,OIP5,POLE3
Down_Down_Up	GO	GO:0006333	chromatin assembly or disassembly	27/417	191/18670	2.07147350605761e-14	2.58393803864316e-12	2.17575821345639e-12	27	APITD1,CENPA,CENPH,CENPI,CENPL,CENPM,CENPN,CENPO,CENPV,CENPW,H2AFX,HIRIP3,HIST1H1A,HIST1H4B,HIST1H4C,HIST1H4L,HJURP,HMGB2,ITGB3BP,MCM2,MIS18A,NASP,OIP5,POLE3,SART3,SUPT16H,SUV39H2
Down_Down_Up	GO	GO:0007093	mitotic cell cycle checkpoint	25/417	165/18670	3.83899673875965e-14	4.58920068479226e-12	3.86425329625149e-12	25	AURKA,AURKB,BUB1,BUB3,CCNB1,CDC20,CDC25C,CDK1,CENPF,CHEK2,DCLRE1B,GTSE1,NDC80,ORC1,PCNA,RPA2,SPDL1,TFDP1,TIPIN,TOP2A,TRIP13,TTK,XRCC3,ZWILCH,ZWINT
Down_Down_Up	GO	GO:0006338	chromatin remodeling	26/417	182/18670	4.9314214882963e-14	5.58351045893425e-12	4.70149382812794e-12	26	ACTL6A,ANP32E,APITD1,CBX3,CENPA,CENPH,CENPI,CENPL,CENPM,CENPN,CENPO,CENPV,CENPW,CHEK1,HIST1H4B,HIST1H4C,HIST1H4L,HJURP,HMGB2,ITGB3BP,KDM4D,MIS18A,NASP,OIP5,POLE3,SUV39H2
Down_Down_Up	GO	GO:0065004	protein-DNA complex assembly	30/417	248/18670	5.05999553615512e-14	5.58351045893425e-12	4.70149382812794e-12	30	APITD1,CCDC101,CENPA,CENPE,CENPF,CENPH,CENPI,CENPL,CENPM,CENPN,CENPO,CENPV,CENPW,H2AFX,HIST1H1A,HIST1H4B,HIST1H4C,HIST1H4L,HJURP,HMGB2,ITGB3BP,MCM2,MCMDC2,MIS18A,NASP,OIP5,POLE3,POLR1E,RPA2,SART3
Down_Down_Up	GO	GO:0000075	cell cycle checkpoint	28/417	216/18670	6.28503590703967e-14	6.60561388146504e-12	5.56213749810581e-12	28	AURKA,AURKB,BUB1,BUB3,CCNB1,CDC20,CDC25C,CDK1,CENPF,CHEK1,CHEK2,DCLRE1B,GTSE1,H2AFX,NDC80,ORC1,PCNA,RNASEH2B,RPA2,SPDL1,TFDP1,TIPIN,TOP2A,TRIP13,TTK,XRCC3,ZWILCH,ZWINT
Down_Down_Up	GO	GO:1901990	regulation of mitotic cell cycle phase transition	40/417	444/18670	6.44674760129039e-14	6.60561388146504e-12	5.56213749810581e-12	40	AURKA,AURKB,BCL2,BUB1,BUB3,CCNB1,CDC20,CDC25B,CDC25C,CDC7,CDK1,CDK4,CDKN2C,CENPE,CENPF,CEP78,CHEK2,FBXO5,GTSE1,HAUS2,HAUS4,HAUS8,HMMR,JADE1,MTBP,NDC80,ODF2,ORC1,PCNA,PLRG1,RAD51C,RNASEH2B,RPA2,SPDL1,TFDP1,TPX2,TRIP13,TTK,UBE2C,XRCC3
Down_Down_Up	GO	GO:0071824	protein-DNA complex subunit organization	32/417	288/18670	7.83644882971035e-14	7.75267989394448e-12	6.5280036530618e-12	32	ANP32E,APITD1,CCDC101,CENPA,CENPE,CENPF,CENPH,CENPI,CENPL,CENPM,CENPN,CENPO,CENPV,CENPW,H2AFX,HIST1H1A,HIST1H4B,HIST1H4C,HIST1H4L,HJURP,HMGB2,ITGB3BP,MCM2,MCMDC2,MIS18A,NASP,OIP5,POLE3,POLR1E,RPA2,SART3,SUPT16H
Down_Down_Up	GO	GO:0006334	nucleosome assembly	23/417	145/18670	1.50746015416818e-13	1.44163439410283e-11	1.21390212414595e-11	23	APITD1,CENPA,CENPH,CENPI,CENPL,CENPM,CENPN,CENPO,CENPW,H2AFX,HIST1H1A,HIST1H4B,HIST1H4C,HIST1H4L,HJURP,HMGB2,ITGB3BP,MCM2,MIS18A,NASP,OIP5,POLE3,SART3
Down_Down_Up	GO	GO:1901987	regulation of cell cycle phase transition	41/417	480/18670	1.82106140818688e-13	1.68536296131876e-11	1.41912934865497e-11	41	AURKA,AURKB,BCL2,BUB1,BUB3,CCNB1,CDC20,CDC25B,CDC25C,CDC7,CDK1,CDK4,CDKN2C,CENPE,CENPF,CEP78,CHEK1,CHEK2,FBXO5,GTSE1,HAUS2,HAUS4,HAUS8,HMMR,JADE1,MTBP,NDC80,ODF2,ORC1,PCNA,PLRG1,RAD51C,RNASEH2B,RPA2,SPDL1,TFDP1,TPX2,TRIP13,TTK,UBE2C,XRCC3
Down_Down_Up	GO	GO:0045930	negative regulation of mitotic cell cycle	34/417	338/18670	2.34001083710416e-13	2.0979659661412e-11	1.76655423393225e-11	34	AURKA,AURKB,BCL2,BUB1,BUB3,CCNB1,CDC20,CDC25C,CDK1,CDK4,CDKN2C,CENPF,CHEK1,CHEK2,DCLRE1B,DDIAS,FBXO5,GTSE1,JADE1,MTBP,NDC80,ORC1,PCNA,PTTG2,RPA2,SPDL1,TFDP1,TIPIN,TOP2A,TRIP13,TTK,XRCC3,ZWILCH,ZWINT
Down_Down_Up	GO	GO:0045839	negative regulation of mitotic nuclear division	15/417	52/18670	2.82051329558812e-13	2.45213716516434e-11	2.06477767571762e-11	15	AURKB,BUB1,BUB3,CCNB1,CDC20,CENPF,CHEK1,FBXO5,MTBP,NDC80,PTTG2,SPDL1,TRIP13,TTK,XRCC3
Down_Down_Up	GO	GO:0031497	chromatin assembly	24/417	165/18670	3.15768305662393e-13	2.66452726160413e-11	2.24361690865384e-11	24	APITD1,CENPA,CENPH,CENPI,CENPL,CENPM,CENPN,CENPO,CENPV,CENPW,H2AFX,HIST1H1A,HIST1H4B,HIST1H4C,HIST1H4L,HJURP,HMGB2,ITGB3BP,MCM2,MIS18A,NASP,OIP5,POLE3,SART3
Down_Down_Up	GO	GO:0051321	meiotic cell cycle	29/417	249/18670	3.59839970679225e-13	2.9496596453677e-11	2.48370746679345e-11	29	APITD1,AURKA,BUB1,BUB3,CDC20,CDC25B,CDC25C,CKS2,EXO1,FBXO5,FIGNL1,H2AFX,KIF18A,MCMDC2,MLH1,MND1,MNS1,NCAPD2,NUF2,PSMC3IP,PTTG2,RAD51C,RAD51D,SGOL1,SGOL2,SMC2,TOP2A,TRIP13,TTK
Down_Down_Up	GO	GO:0034728	nucleosome organization	25/417	184/18670	4.88330583193287e-13	3.89172345328206e-11	3.27695522932337e-11	25	ANP32E,APITD1,CENPA,CENPH,CENPI,CENPL,CENPM,CENPN,CENPO,CENPW,H2AFX,HIST1H1A,HIST1H4B,HIST1H4C,HIST1H4L,HJURP,HMGB2,ITGB3BP,MCM2,MIS18A,NASP,OIP5,POLE3,SART3,SUPT16H
Down_Down_Up	GO	GO:0006310	DNA recombination	31/417	292/18670	6.63360759282475e-13	5.14373518481465e-11	4.33118902575613e-11	31	ACTL6A,APITD1,AUNIP,CDC7,CHEK1,CXorf57,EXO1,FIGNL1,GINS2,H2AFX,HIST1H1A,HMGB2,HSPD1,KDM4D,MCM2,MCMDC2,MLH1,MND1,PARPBP,PIF1,PSMC3IP,RAD51AP1,RAD51C,RAD51D,RBM14,RNF138,RPA2,TOP2A,TRIP13,XRCC3,XRCC4
Down_Down_Up	GO	GO:1903046	meiotic cell cycle process	25/417	188/18670	8.00156519733306e-13	6.04118172398646e-11	5.08686762545135e-11	25	APITD1,AURKA,BUB1,CDC20,CDC25B,CDC25C,CKS2,FBXO5,FIGNL1,KIF18A,MCMDC2,MLH1,MND1,NCAPD2,NUF2,PSMC3IP,PTTG2,RAD51C,RAD51D,SGOL1,SGOL2,SMC2,TOP2A,TRIP13,TTK
Down_Down_Up	GO	GO:0051304	chromosome separation	18/417	90/18670	1.15450825227467e-12	8.49303634814366e-11	7.15140739263257e-11	18	APITD1,AURKB,BUB1,BUB3,CCNB1,CDC20,CENPE,CENPF,FBXO5,MLH1,NCAPD2,NDC80,PTTG2,SPDL1,TOP2A,TRIP13,TTK,XRCC3
Down_Down_Up	GO	GO:0051983	regulation of chromosome segregation	19/417	103/18670	1.25109273672824e-12	8.77345093012823e-11	7.38752541125435e-11	19	AURKB,BUB1,BUB3,CCNB1,CDC20,CENPE,CENPF,FBXO5,KIF2C,KNSTRN,NDC80,PTTG2,RACGAP1,RAD18,SPAG5,SPDL1,TRIP13,TTK,XRCC3
Down_Down_Up	GO	GO:0051310	metaphase plate congression	15/417	57/18670	1.25378699245471e-12	8.77345093012823e-11	7.38752541125435e-11	15	CCNB1,CDCA8,CENPE,CENPF,CHAMP1,KIF18A,KIF22,KIF2C,KIFC1,MLH1,NDC80,NUF2,PSRC1,SPAG5,SPDL1
Down_Down_Up	GO	GO:2000816	negative regulation of mitotic sister chromatid separation	13/417	39/18670	1.37132904523715e-12	9.36748340663187e-11	7.88771969628888e-11	13	AURKB,BUB1,BUB3,CCNB1,CDC20,CENPF,FBXO5,NDC80,PTTG2,SPDL1,TRIP13,TTK,XRCC3
Down_Down_Up	GO	GO:0000723	telomere maintenance	23/417	162/18670	1.6697893723193e-12	1.11409900213583e-10	9.3810688114389e-11	23	ACD,AURKB,DCLRE1B,DKC1,EXO1,HIST1H4B,HIST1H4C,HIST1H4L,HNRNPA1,HNRNPA2B1,HNRNPD,PCNA,PIF1,POLA2,POLE2,POLE3,PRIM1,RAD51C,RAD51D,RFC3,RFC4,RPA2,XRCC3
Down_Down_Up	GO	GO:0008608	attachment of spindle microtubules to kinetochore	12/417	32/18670	1.98650244896221e-12	1.24632814623164e-10	1.04944803639692e-10	12	AURKB,BUB3,CCNB1,CENPE,CHAMP1,KIF2C,KNSTRN,NDC80,NUF2,RACGAP1,SGOL1,SPAG5
Down_Down_Up	GO	GO:1905819	negative regulation of chromosome separation	13/417	40/18670	1.99081096247475e-12	1.24632814623164e-10	1.04944803639692e-10	13	AURKB,BUB1,BUB3,CCNB1,CDC20,CENPF,FBXO5,NDC80,PTTG2,SPDL1,TRIP13,TTK,XRCC3
Down_Down_Up	GO	GO:0006302	double-strand break repair	28/417	248/18670	1.99829538956625e-12	1.24632814623164e-10	1.04944803639692e-10	28	AUNIP,C9orf142,CDC7,CHEK1,CHEK2,CXorf57,DCLRE1B,DEK,FIGNL1,FOXM1,GINS2,H2AFX,HIST1H4B,HIST1H4C,HIST1H4L,KDM4D,MCM2,MCMDC2,MLH1,PARPBP,RAD51AP1,RAD51C,RAD51D,RNF138,RPA2,TRIP13,XRCC3,XRCC4
Down_Down_Up	GO	GO:0007088	regulation of mitotic nuclear division	23/417	164/18670	2.17045274048773e-12	1.32489976860836e-10	1.11560784757432e-10	23	AURKA,AURKB,BORA,BUB1,BUB3,CCNB1,CDC20,CDC25C,CENPE,CENPF,CHEK1,FBXO5,KIF11,KIF20B,MTBP,NDC80,NUSAP1,PTTG2,SPDL1,TRIP13,TTK,UBE2C,XRCC3
Down_Down_Up	GO	GO:0051784	negative regulation of nuclear division	15/417	60/18670	2.84426837812634e-12	1.7000429118426e-10	1.43149033504385e-10	15	AURKB,BUB1,BUB3,CCNB1,CDC20,CENPF,CHEK1,FBXO5,MTBP,NDC80,PTTG2,SPDL1,TRIP13,TTK,XRCC3
Down_Down_Up	GO	GO:0006261	DNA-dependent DNA replication	22/417	153/18670	3.95203429490518e-12	2.31395640654755e-10	1.94842507127978e-10	22	APITD1,CDC7,CHEK2,DSCC1,FBXO5,GINS2,MCM2,MCMBP,MCMDC2,ORC1,ORC6,PCNA,POLA2,POLE2,POLE3,PRIM1,PRIMPOL,RFC3,RFC4,RNASEH2A,RPA2,TIPIN
Down_Down_Up	GO	GO:0033048	negative regulation of mitotic sister chromatid segregation	13/417	42/18670	4.05408699345136e-12	2.32623511684239e-10	1.95876413683597e-10	13	AURKB,BUB1,BUB3,CCNB1,CDC20,CENPF,FBXO5,NDC80,PTTG2,SPDL1,TRIP13,TTK,XRCC3
Down_Down_Up	GO	GO:0140013	meiotic nuclear division	23/417	172/18670	5.96170813357316e-12	3.35375306572969e-10	2.82396701063992e-10	23	APITD1,AURKA,BUB1,CDC20,CDC25B,CKS2,FBXO5,FIGNL1,KIF18A,MCMDC2,MLH1,MND1,NUF2,PSMC3IP,PTTG2,RAD51C,RAD51D,SGOL1,SGOL2,SMC2,TOP2A,TRIP13,TTK
Down_Down_Up	GO	GO:0051383	kinetochore organization	10/417	21/18670	7.86220595270873e-12	4.28720355397044e-10	3.60996208338213e-10	10	APITD1,CENPA,CENPE,CENPF,CENPH,CENPN,CENPW,NDC80,NUF2,SMC2
Down_Down_Up	GO	GO:0033046	negative regulation of sister chromatid segregation	13/417	44/18670	7.91989502824793e-12	4.28720355397044e-10	3.60996208338213e-10	13	AURKB,BUB1,BUB3,CCNB1,CDC20,CENPF,FBXO5,NDC80,PTTG2,SPDL1,TRIP13,TTK,XRCC3
Down_Down_Up	GO	GO:0032200	telomere organization	23/417	175/18670	8.57822412510818e-12	4.55757870646951e-10	3.83762658228524e-10	23	ACD,AURKB,DCLRE1B,DKC1,EXO1,HIST1H4B,HIST1H4C,HIST1H4L,HNRNPA1,HNRNPA2B1,HNRNPD,PCNA,PIF1,POLA2,POLE2,POLE3,PRIM1,RAD51C,RAD51D,RFC3,RFC4,RPA2,XRCC3
Down_Down_Up	GO	GO:0045841	negative regulation of mitotic metaphase/anaphase transition	12/417	36/18670	1.01570650806166e-11	5.29829449387071e-10	4.4613328918689e-10	12	AURKB,BUB1,BUB3,CCNB1,CDC20,CENPF,FBXO5,NDC80,SPDL1,TRIP13,TTK,XRCC3
Down_Down_Up	GO	GO:0051985	negative regulation of chromosome segregation	13/417	45/18670	1.09138229134178e-11	5.59138534617777e-10	4.70812473426574e-10	13	AURKB,BUB1,BUB3,CCNB1,CDC20,CENPF,FBXO5,NDC80,PTTG2,SPDL1,TRIP13,TTK,XRCC3
Down_Down_Up	GO	GO:1902100	negative regulation of metaphase/anaphase transition of cell cycle	12/417	37/18670	1.47318033571946e-11	7.41500768978796e-10	6.24367289099939e-10	12	AURKB,BUB1,BUB3,CCNB1,CDC20,CENPF,FBXO5,NDC80,SPDL1,TRIP13,TTK,XRCC3
Down_Down_Up	GO	GO:0010965	regulation of mitotic sister chromatid separation	14/417	57/18670	1.98784178182692e-11	9.83296219320935e-10	8.27966767566746e-10	14	AURKB,BUB1,BUB3,CCNB1,CDC20,CENPE,CENPF,FBXO5,NDC80,PTTG2,SPDL1,TRIP13,TTK,XRCC3
Down_Down_Up	GO	GO:0010948	negative regulation of cell cycle process	32/417	361/18670	3.5376456380435e-11	1.7202551416181e-09	1.44850967695091e-09	32	AURKA,AURKB,BCL2,BUB1,BUB3,CBX3,CBX5,CCNB1,CDC20,CDC25C,CDC7,CDK1,CDK4,CDKN2C,CENPF,CHEK1,CHEK2,FBXO5,GTSE1,JADE1,MTBP,NDC80,ORC1,PCNA,PTTG2,RBM14,RPA2,SPDL1,TFDP1,TRIP13,TTK,XRCC3
Down_Down_Up	GO	GO:0051783	regulation of nuclear division	23/417	188/18670	3.80935418435237e-11	1.82150619248449e-09	1.53376629001556e-09	23	AURKA,AURKB,BORA,BUB1,BUB3,CCNB1,CDC20,CDC25C,CENPE,CENPF,CHEK1,FBXO5,KIF11,KIF20B,MTBP,NDC80,NUSAP1,PTTG2,SPDL1,TRIP13,TTK,UBE2C,XRCC3
Down_Down_Up	GO	GO:0051306	mitotic sister chromatid separation	14/417	60/18670	4.21607876830611e-11	1.95508628737684e-09	1.64624498891228e-09	14	AURKB,BUB1,BUB3,CCNB1,CDC20,CENPE,CENPF,FBXO5,NDC80,PTTG2,SPDL1,TRIP13,TTK,XRCC3
Down_Down_Up	GO	GO:0051052	regulation of DNA metabolic process	35/417	429/18670	4.2250034791692e-11	1.95508628737684e-09	1.64624498891228e-09	35	ACD,AUNIP,AURKB,CACYBP,CCNA2,CDC7,CDK1,CHEK1,CHEK2,CXorf57,DEK,DKC1,DSCC1,FAF1,FBXO5,FIGNL1,FOXM1,H2AFX,HIST1H1A,HNRNPA1,HNRNPA2B1,HNRNPD,KDM4D,MIS18A,MLH1,PARPBP,PCNA,PIF1,RAD51AP1,RFC3,RFC4,RPA2,TFDP1,TIPIN,USP1
Down_Down_Up	GO	GO:0044839	cell cycle G2/M phase transition	27/417	266/18670	6.00172055696632e-11	2.73316448856133e-09	2.30141164214498e-09	27	AURKA,AURKB,BORA,CCNA2,CCNB1,CCNB2,CDC25B,CDC25C,CDC7,CDK1,CDK4,CENPF,CEP78,CHEK1,CHEK2,FBXO5,FOXM1,GTSE1,HAUS2,HAUS4,HAUS8,HMMR,ODF2,ORC1,RAD51C,RNASEH2B,TPX2
Down_Down_Up	GO	GO:0030071	regulation of mitotic metaphase/anaphase transition	13/417	51/18670	6.3043907908449e-11	2.82614018420844e-09	2.37970014226794e-09	13	AURKB,BUB1,BUB3,CCNB1,CDC20,CENPE,CENPF,FBXO5,NDC80,SPDL1,TRIP13,TTK,XRCC3
Down_Down_Up	GO	GO:1905818	regulation of chromosome separation	14/417	62/18670	6.78639716767568e-11	2.99541130370177e-09	2.5222318218325e-09	14	AURKB,BUB1,BUB3,CCNB1,CDC20,CENPE,CENPF,FBXO5,NDC80,PTTG2,SPDL1,TRIP13,TTK,XRCC3
Down_Down_Up	GO	GO:0051303	establishment of chromosome localization	15/417	75/18670	8.9813006356788e-11	3.90414417026704e-09	3.28741386904033e-09	15	CCNB1,CDCA8,CENPE,CENPF,CHAMP1,KIF18A,KIF22,KIF2C,KIFC1,MLH1,NDC80,NUF2,PSRC1,SPAG5,SPDL1
Down_Down_Up	GO	GO:2001251	negative regulation of chromosome organization	20/417	146/18670	9.35846086667067e-11	4.00737675022062e-09	3.37433899277442e-09	20	ACD,AURKB,BUB1,BUB3,CCNB1,CDC20,CENPF,FBXO5,HIST1H1A,HNRNPA1,KDM4D,MCM2,NDC80,PIF1,PTTG2,SPDL1,TOP2A,TRIP13,TTK,XRCC3
Down_Down_Up	GO	GO:1902099	regulation of metaphase/anaphase transition of cell cycle	13/417	53/18670	1.06953829234398e-10	4.30910081443962e-09	3.62840027485789e-09	13	AURKB,BUB1,BUB3,CCNB1,CDC20,CENPE,CENPF,FBXO5,NDC80,SPDL1,TRIP13,TTK,XRCC3
Down_Down_Up	GO	GO:0007094	mitotic spindle assembly checkpoint	11/417	34/18670	1.09119623442367e-10	4.30910081443962e-09	3.62840027485789e-09	11	AURKB,BUB1,BUB3,CCNB1,CDC20,CENPF,NDC80,SPDL1,TRIP13,TTK,XRCC3
Down_Down_Up	GO	GO:0031577	spindle checkpoint	11/417	34/18670	1.09119623442367e-10	4.30910081443962e-09	3.62840027485789e-09	11	AURKB,BUB1,BUB3,CCNB1,CDC20,CENPF,NDC80,SPDL1,TRIP13,TTK,XRCC3
Down_Down_Up	GO	GO:0071173	spindle assembly checkpoint	11/417	34/18670	1.09119623442367e-10	4.30910081443962e-09	3.62840027485789e-09	11	AURKB,BUB1,BUB3,CCNB1,CDC20,CENPF,NDC80,SPDL1,TRIP13,TTK,XRCC3
Down_Down_Up	GO	GO:0071174	mitotic spindle checkpoint	11/417	34/18670	1.09119623442367e-10	4.30910081443962e-09	3.62840027485789e-09	11	AURKB,BUB1,BUB3,CCNB1,CDC20,CENPF,NDC80,SPDL1,TRIP13,TTK,XRCC3
Down_Down_Up	GO	GO:0050000	chromosome localization	15/417	76/18670	1.09642509394943e-10	4.30910081443962e-09	3.62840027485789e-09	15	CCNB1,CDCA8,CENPE,CENPF,CHAMP1,KIF18A,KIF22,KIF2C,KIFC1,MLH1,NDC80,NUF2,PSRC1,SPAG5,SPDL1
Down_Down_Up	GO	GO:0007091	metaphase/anaphase transition of mitotic cell cycle	13/417	54/18670	1.38040469978979e-10	5.35186632932013e-09	4.50644208537349e-09	13	AURKB,BUB1,BUB3,CCNB1,CDC20,CENPE,CENPF,FBXO5,NDC80,SPDL1,TRIP13,TTK,XRCC3
Down_Down_Up	GO	GO:0007080	mitotic metaphase plate congression	12/417	44/18670	1.45611008087938e-10	5.57010642939058e-09	4.69020720788515e-09	12	CCNB1,CDCA8,CENPE,CHAMP1,KIF18A,KIF22,KIF2C,KIFC1,NDC80,NUF2,PSRC1,SPDL1
Down_Down_Up	GO	GO:0044843	cell cycle G1/S phase transition	28/417	298/18670	1.61762129869419e-10	6.10652040257057e-09	5.14188487604317e-09	28	AURKA,BCL2,CCNA2,CCNB1,CDC25C,CDC7,CDK1,CDK4,CDKN2C,CDKN3,CHEK2,DHFR,FBXO5,GTSE1,JADE1,MCM2,MTBP,NASP,ORC1,ORC6,PCNA,PLRG1,POLA2,POLE2,POLE3,PRIM1,RPA2,TFDP1
Down_Down_Up	GO	GO:0000082	G1/S transition of mitotic cell cycle	27/417	279/18670	1.78129692164299e-10	6.63706606258928e-09	5.58862123741718e-09	27	AURKA,BCL2,CCNB1,CDC25C,CDC7,CDK1,CDK4,CDKN2C,CDKN3,CHEK2,DHFR,FBXO5,GTSE1,JADE1,MCM2,MTBP,NASP,ORC1,ORC6,PCNA,PLRG1,POLA2,POLE2,POLE3,PRIM1,RPA2,TFDP1
Down_Down_Up	GO	GO:0044784	metaphase/anaphase transition of cell cycle	13/417	56/18670	2.26069289050384e-10	8.3152921831481e-09	7.00174113860501e-09	13	AURKB,BUB1,BUB3,CCNB1,CDC20,CENPE,CENPF,FBXO5,NDC80,SPDL1,TRIP13,TTK,XRCC3
Down_Down_Up	GO	GO:0033047	regulation of mitotic sister chromatid segregation	14/417	68/18670	2.545935717586e-10	9.24593616930915e-09	7.78537304711508e-09	14	AURKB,BUB1,BUB3,CCNB1,CDC20,CENPE,CENPF,FBXO5,NDC80,PTTG2,SPDL1,TRIP13,TTK,XRCC3
Down_Down_Up	GO	GO:0071459	protein localization to chromosome, centromeric region	9/417	21/18670	2.94289512827534e-10	1.05539576537774e-08	8.88676884130515e-09	9	AURKB,BUB3,CDK1,CENPA,CHAMP1,MTBP,NDC80,SPDL1,TTK
Down_Down_Up	GO	GO:0000086	G2/M transition of mitotic cell cycle	25/417	247/18670	3.3202208873262e-10	1.17601404021467e-08	9.90241317272725e-09	25	AURKA,AURKB,BORA,CCNA2,CCNB1,CCNB2,CDC25B,CDC25C,CDC7,CDK1,CDK4,CENPF,CEP78,CHEK2,FBXO5,FOXM1,HAUS2,HAUS4,HAUS8,HMMR,ODF2,ORC1,RAD51C,RNASEH2B,TPX2
Down_Down_Up	GO	GO:1901988	negative regulation of cell cycle phase transition	26/417	267/18670	3.40955327567634e-10	1.19292784730676e-08	1.00448328211517e-08	26	AURKA,AURKB,BCL2,BUB1,BUB3,CCNB1,CDC20,CDC25C,CDK1,CDK4,CDKN2C,CENPF,CHEK1,CHEK2,FBXO5,GTSE1,JADE1,NDC80,ORC1,PCNA,RPA2,SPDL1,TFDP1,TRIP13,TTK,XRCC3
Down_Down_Up	GO	GO:1901991	negative regulation of mitotic cell cycle phase transition	25/417	248/18670	3.6175524735745e-10	1.25045277670907e-08	1.05292110676645e-08	25	AURKA,AURKB,BCL2,BUB1,BUB3,CCNB1,CDC20,CDC25C,CDK1,CDK4,CDKN2C,CENPF,CHEK2,FBXO5,GTSE1,JADE1,NDC80,ORC1,PCNA,RPA2,SPDL1,TFDP1,TRIP13,TTK,XRCC3
Down_Down_Up	GO	GO:0090068	positive regulation of cell cycle process	27/417	298/18670	7.78707737966079e-10	2.65965773836272e-08	2.23951661482726e-08	27	AURKA,AURKB,CCNB1,CDC25B,CDC25C,CDC7,CDK1,CDK4,CENPV,CHEK2,FBXO5,GPSM2,GTSE1,KIF20B,KIF23,MTBP,NDC80,NUSAP1,PCNA,PLRG1,POC1A,RACGAP1,RAD51C,SPAG5,TFDP1,UBE2C,XRCC3
Down_Down_Up	GO	GO:0033044	regulation of chromosome organization	29/417	342/18670	8.5727231102276e-10	2.89354618861682e-08	2.43645814711732e-08	29	ACD,AURKB,BUB1,BUB3,CCNB1,CDC20,CENPE,CENPF,CENPV,CHEK1,DKC1,FBXO5,HIST1H1A,HNRNPA1,HNRNPA2B1,HNRNPD,JDP2,KDM4D,MCM2,NDC80,PHF19,PIF1,PTTG2,SART3,SPDL1,TOP2A,TRIP13,TTK,XRCC3
Down_Down_Up	GO	GO:0045787	positive regulation of cell cycle	31/417	389/18670	1.01409406493008e-09	3.38306496777257e-08	2.84864856672526e-08	31	AURKA,AURKB,CCNB1,CDC25B,CDC25C,CDC7,CDK1,CDK4,CENPV,CHEK1,CHEK2,CKS1B,CKS2,FBXO5,GPSM2,GTSE1,KIF20B,KIF23,MTBP,NDC80,NUSAP1,PCNA,PLRG1,POC1A,PSRC1,RACGAP1,RAD51C,SPAG5,TFDP1,UBE2C,XRCC3
Down_Down_Up	GO	GO:0034501	protein localization to kinetochore	8/417	17/18670	1.18086239842169e-09	3.89413128858829e-08	3.27898270342138e-08	8	AURKB,BUB3,CDK1,CHAMP1,MTBP,NDC80,SPDL1,TTK
Down_Down_Up	GO	GO:0033045	regulation of sister chromatid segregation	14/417	80/18670	2.44189059391165e-09	7.96111831128696e-08	6.70351544620483e-08	14	AURKB,BUB1,BUB3,CCNB1,CDC20,CENPE,CENPF,FBXO5,NDC80,PTTG2,SPDL1,TRIP13,TTK,XRCC3
Down_Down_Up	GO	GO:1902749	regulation of cell cycle G2/M phase transition	22/417	213/18670	2.66169537708392e-09	8.58022925489188e-08	7.22482660012726e-08	22	AURKA,AURKB,CCNB1,CDC25B,CDC25C,CDC7,CDK1,CDK4,CENPF,CEP78,CHEK1,FBXO5,GTSE1,HAUS2,HAUS4,HAUS8,HMMR,ODF2,ORC1,RAD51C,RNASEH2B,TPX2
Down_Down_Up	GO	GO:0090307	mitotic spindle assembly	12/417	56/18670	3.02598395810142e-09	9.64616441754774e-08	8.12237799279854e-08	12	AURKB,BCCIP,BIRC5,CDC20,CHEK2,KIF11,KIF23,KIFC1,MYBL2,MZT1,RACGAP1,TPX2
Down_Down_Up	GO	GO:0044786	cell cycle DNA replication	13/417	71/18670	5.12986463648454e-09	1.61731666396419e-07	1.36183219673014e-07	13	CDC7,CHEK2,FBXO5,MCM2,PCNA,POLA2,POLE2,POLE3,PRIM1,RFC3,RFC4,RPA2,TIPIN
Down_Down_Up	GO	GO:0033260	nuclear DNA replication	12/417	60/18670	6.99570321378087e-09	2.1815948391671e-07	1.83697241139898e-07	12	CDC7,CHEK2,MCM2,PCNA,POLA2,POLE2,POLE3,PRIM1,RFC3,RFC4,RPA2,TIPIN
Down_Down_Up	GO	GO:0000724	double-strand break repair via homologous recombination	17/417	134/18670	8.00966507035772e-09	2.47093861148993e-07	2.08060909297917e-07	17	AUNIP,CDC7,CHEK1,CXorf57,FIGNL1,GINS2,H2AFX,KDM4D,MCM2,MCMDC2,PARPBP,RAD51AP1,RAD51C,RAD51D,RNF138,RPA2,XRCC3
Down_Down_Up	GO	GO:0000725	recombinational repair	17/417	135/18670	8.97849296978438e-09	2.74035067343738e-07	2.30746263893115e-07	17	AUNIP,CDC7,CHEK1,CXorf57,FIGNL1,GINS2,H2AFX,KDM4D,MCM2,MCMDC2,PARPBP,RAD51AP1,RAD51C,RAD51D,RNF138,RPA2,XRCC3
Down_Down_Up	GO	GO:0007098	centrosome cycle	16/417	124/18670	1.72969485241465e-08	5.15452244392019e-07	4.34027224185828e-07	16	AURKA,CDK1,CHEK1,CNTLN,HAUS2,HAUS4,HAUS8,KIAA0101,KIF11,ODF2,POC1A,RBM14,SAC3D1,SGOL1,SSX2IP,XRCC3
Down_Down_Up	GO	GO:0010389	regulation of G2/M transition of mitotic cell cycle	20/417	196/18670	1.74272804831042e-08	5.15452244392019e-07	4.34027224185828e-07	20	AURKA,AURKB,CCNB1,CDC25B,CDC25C,CDC7,CDK1,CDK4,CENPF,CEP78,FBXO5,HAUS2,HAUS4,HAUS8,HMMR,ODF2,ORC1,RAD51C,RNASEH2B,TPX2
Down_Down_Up	GO	GO:0071897	DNA biosynthetic process	20/417	196/18670	1.74272804831042e-08	5.15452244392019e-07	4.34027224185828e-07	20	ACD,AURKB,CENPF,DKC1,DSCC1,HNRNPA1,HNRNPA2B1,HNRNPD,KIAA0101,LIN9,PCNA,PIF1,POLA2,POLE2,POLE3,PRIMPOL,RFC3,RFC4,RPA2,TFDP1
Down_Down_Up	GO	GO:0051382	kinetochore assembly	7/417	16/18670	2.53563760589564e-08	7.4232084605251e-07	6.25057820142911e-07	7	APITD1,CENPA,CENPE,CENPF,CENPH,CENPN,CENPW
Down_Down_Up	GO	GO:0034502	protein localization to chromosome	13/417	82/18670	3.15278819553378e-08	9.13671649796606e-07	7.69340660154175e-07	13	ACD,AURKB,BUB3,CCDC101,CDK1,CENPA,CHAMP1,DKC1,MTBP,NDC80,RPA2,SPDL1,TTK
Down_Down_Up	GO	GO:0031023	microtubule organizing center organization	16/417	133/18670	4.74459044228199e-08	1.3612229978907e-06	1.14619316474075e-06	16	AURKA,CDK1,CHEK1,CNTLN,HAUS2,HAUS4,HAUS8,KIAA0101,KIF11,ODF2,POC1A,RBM14,SAC3D1,SGOL1,SSX2IP,XRCC3
Down_Down_Up	GO	GO:0061982	meiosis I cell cycle process	15/417	119/18670	6.66154081181105e-08	1.89227332565207e-06	1.59335447244465e-06	15	APITD1,AURKA,CDC25B,CDC25C,CKS2,FBXO5,MCMDC2,MLH1,MND1,PSMC3IP,PTTG2,RAD51C,RAD51D,TOP2A,TRIP13
Down_Down_Up	GO	GO:2001020	regulation of response to DNA damage stimulus	20/417	214/18670	7.62562490954177e-08	2.14489390837994e-06	1.80606905752305e-06	20	ARMT1,AUNIP,BCL2,CHEK1,CHEK2,CXorf57,DDIAS,DEK,FBXO5,FIGNL1,FOXM1,H2AFX,KDM4D,PARPBP,PCNA,RAD51AP1,RNASEH2B,RPA2,TAF9B,USP1
Down_Down_Up	GO	GO:0010971	positive regulation of G2/M transition of mitotic cell cycle	8/417	27/18670	8.86301826753812e-08	2.44499994322758e-06	2.05876790728745e-06	8	CCNB1,CDC25B,CDC25C,CDC7,CDK1,CDK4,FBXO5,RAD51C
Down_Down_Up	GO	GO:0032201	telomere maintenance via semi-conservative replication	8/417	27/18670	8.86301826753812e-08	2.44499994322758e-06	2.05876790728745e-06	8	PCNA,POLA2,POLE2,POLE3,PRIM1,RFC3,RFC4,RPA2
Down_Down_Up	GO	GO:0045132	meiotic chromosome segregation	13/417	90/18670	9.88014684545228e-08	2.69963250472406e-06	2.27317664263789e-06	13	APITD1,BUB1,MCMDC2,MLH1,NUF2,PTTG2,RAD51C,SGOL1,SGOL2,SMC2,TOP2A,TRIP13,TTK
Down_Down_Up	GO	GO:0072331	signal transduction by p53 class mediator	22/417	267/18670	1.6037202134289e-07	4.34063518144104e-06	3.65495321729823e-06	22	AURKA,AURKB,BCL2,CCNB1,CDC25C,CDK1,CHEK1,CHEK2,EXO1,FHIT,FOXM1,GTSE1,PCNA,RFC3,RFC4,RPA2,SSRP1,SUPT16H,TAF5,TAF9B,TFDP1,TPX2
Down_Down_Up	GO	GO:1902751	positive regulation of cell cycle G2/M phase transition	8/417	30/18670	2.20324521119318e-07	5.90757991674134e-06	4.97437064406133e-06	8	CCNB1,CDC25B,CDC25C,CDC7,CDK1,CDK4,FBXO5,RAD51C
Down_Down_Up	GO	GO:0007127	meiosis I	14/417	114/18670	2.54018849472267e-07	6.74796369570309e-06	5.68200058030071e-06	14	APITD1,AURKA,CDC25B,CKS2,FBXO5,MCMDC2,MLH1,MND1,PSMC3IP,PTTG2,RAD51C,RAD51D,TOP2A,TRIP13
Down_Down_Up	GO	GO:0007143	female meiotic nuclear division	8/417	31/18670	2.91200699765401e-07	7.6647230057517e-06	6.45394114883241e-06	8	AURKA,CDC25B,FBXO5,MLH1,RAD51C,TOP2A,TRIP13,TTK
Down_Down_Up	GO	GO:0045931	positive regulation of mitotic cell cycle	16/417	163/18670	7.98167101772113e-07	2.0817649227129e-05	1.75291243882009e-05	16	AURKA,CCNB1,CDC25B,CDC25C,CDC7,CDK1,CDK4,FBXO5,KIF20B,MTBP,NDC80,NUSAP1,PLRG1,RAD51C,UBE2C,XRCC3
Down_Down_Up	GO	GO:0070507	regulation of microtubule cytoskeleton organization	17/417	186/18670	9.92687038107628e-07	2.56578298408179e-05	2.16047107866952e-05	17	AURKA,BORA,CHEK1,CKAP2,GPSM2,KIF11,KIF18A,POC1A,PSRC1,RANGRF,RBM14,SKA1,SKA3,SPAG5,STMN1,TPX2,XRCC3
Down_Down_Up	GO	GO:0006270	DNA replication initiation	8/417	37/18670	1.26729439321174e-06	3.24631036975399e-05	2.73349683498208e-05	8	MCM2,MCMDC2,ORC1,ORC6,POLA2,POLE2,POLE3,PRIM1
Down_Down_Up	GO	GO:0007050	cell cycle arrest	19/417	237/18670	1.69941287557528e-06	4.31470401772165e-05	3.63311835067094e-05	19	AURKA,CCNB1,CDC25C,CDK1,CDK4,CDKN2C,CDKN3,CGREF1,CHEK2,DDIAS,DDIT3,FOXM1,GTSE1,KIF20B,MLF1,MTBP,PCNA,PRR11,TFDP1
Down_Down_Up	GO	GO:0009113	purine nucleobase biosynthetic process	5/417	11/18670	2.24420701388093e-06	5.64792098493369e-05	4.75572954465074e-05	5	GART,MTHFD1,MTHFD1L,PAICS,SHMT1
Down_Down_Up	GO	GO:0007131	reciprocal meiotic recombination	9/417	53/18670	2.35591952818228e-06	5.82683890203014e-05	4.90638413537054e-05	9	APITD1,MCMDC2,MLH1,MND1,PSMC3IP,RAD51C,RAD51D,TOP2A,TRIP13
Down_Down_Up	GO	GO:0036297	interstrand cross-link repair	9/417	53/18670	2.35591952818228e-06	5.82683890203014e-05	4.90638413537054e-05	9	APITD1,DCLRE1B,FANCC,RAD51AP1,RAD51D,RPA2,UBE2T,USP1,XRCC3
Down_Down_Up	GO	GO:0031570	DNA integrity checkpoint	15/417	157/18670	2.47645319398822e-06	6.07260189192497e-05	5.11332440863965e-05	15	AURKA,CCNB1,CDC25C,CDK1,CHEK1,CHEK2,GTSE1,H2AFX,ORC1,PCNA,RNASEH2B,RPA2,TFDP1,TIPIN,TOP2A
Down_Down_Up	GO	GO:0046653	tetrahydrofolate metabolic process	6/417	19/18670	2.53945170443936e-06	6.17431096613265e-05	5.19896669196105e-05	6	DHFR,GART,MTHFD1,MTHFD1L,MTHFD2,SHMT1
Down_Down_Up	GO	GO:0035825	homologous recombination	9/417	54/18670	2.77188678607064e-06	6.6828094027199e-05	5.62713858826372e-05	9	APITD1,MCMDC2,MLH1,MND1,PSMC3IP,RAD51C,RAD51D,TOP2A,TRIP13
Down_Down_Up	GO	GO:0000079	regulation of cyclin-dependent protein serine/threonine kinase activity	12/417	102/18670	2.90085681337376e-06	6.93546516464111e-05	5.83988279534455e-05	12	BCCIP,CCNA2,CCNB1,CCNB2,CDC25C,CDK4,CDKN2C,CDKN3,CKS1B,CKS2,HHEX,PSRC1
Down_Down_Up	GO	GO:0010639	negative regulation of organelle organization	25/417	395/18670	3.23820290138164e-06	7.6780199372429e-05	6.46513758910035e-05	25	ACD,AURKB,BUB1,BUB3,CCNB1,CDC20,CENPF,CHEK1,CKAP2,FBXO5,HIST1H1A,HNRNPA1,KDM4D,MCM2,MTBP,NDC80,PIF1,PTTG2,RBM14,SPDL1,STMN1,TOP2A,TRIP13,TTK,XRCC3
Down_Down_Up	GO	GO:0006282	regulation of DNA repair	13/417	122/18670	3.46176523051e-06	8.14082331666655e-05	6.85483279035415e-05	13	AUNIP,CHEK1,CXorf57,DEK,FIGNL1,FOXM1,H2AFX,KDM4D,PARPBP,PCNA,RAD51AP1,RPA2,USP1
Down_Down_Up	GO	GO:0051054	positive regulation of DNA metabolic process	18/417	228/18670	3.95360827746338e-06	9.22187166507514e-05	7.76510996729007e-05	18	ACD,AURKB,CACYBP,CDC7,CDK1,DKC1,DSCC1,FAF1,FOXM1,H2AFX,HNRNPA1,HNRNPA2B1,HNRNPD,KDM4D,MLH1,PCNA,RFC3,RFC4
Down_Down_Up	GO	GO:0044774	mitotic DNA integrity checkpoint	12/417	106/18670	4.36093309047306e-06	0.000100092136292538	8.42807700432477e-05	12	AURKA,CCNB1,CDC25C,CDK1,CHEK2,GTSE1,ORC1,PCNA,RPA2,TFDP1,TIPIN,TOP2A
Down_Down_Up	GO	GO:1904029	regulation of cyclin-dependent protein kinase activity	12/417	106/18670	4.36093309047306e-06	0.000100092136292538	8.42807700432477e-05	12	BCCIP,CCNA2,CCNB1,CCNB2,CDC25C,CDK4,CDKN2C,CDKN3,CKS1B,CKS2,HHEX,PSRC1
Down_Down_Up	GO	GO:2000134	negative regulation of G1/S transition of mitotic cell cycle	13/417	125/18670	4.54305811808398e-06	0.000103444712228436	8.71037458730387e-05	13	AURKA,BCL2,CCNB1,CDC25C,CDK1,CDK4,CDKN2C,CHEK2,GTSE1,JADE1,PCNA,RPA2,TFDP1
Down_Down_Up	GO	GO:0006275	regulation of DNA replication	12/417	108/18670	5.30837485769523e-06	0.000119919113911241	0.000100975717351103	12	CACYBP,CCNA2,CDC7,CDK1,CHEK2,DSCC1,FAF1,FBXO5,PCNA,RFC3,RFC4,TIPIN
Down_Down_Up	GO	GO:1901992	positive regulation of mitotic cell cycle phase transition	11/417	91/18670	5.76023582755737e-06	0.00012911028585361	0.000108714977173061	11	CCNB1,CDC25B,CDC25C,CDC7,CDK1,CDK4,FBXO5,MTBP,PLRG1,RAD51C,UBE2C
Down_Down_Up	GO	GO:0051315	attachment of mitotic spindle microtubules to kinetochore	5/417	13/18670	6.0245675895187e-06	0.000133988251273869	0.000112822379583398	5	CENPE,CHAMP1,KIF2C,NDC80,NUF2
Down_Down_Up	GO	GO:0060249	anatomical structure homeostasis	26/417	437/18670	6.30273656652317e-06	0.000139096547764269	0.000117123728098548	26	ACD,AURKB,BCL2,DCLRE1B,DKC1,EXO1,HIST1H4B,HIST1H4C,HIST1H4L,HNRNPA1,HNRNPA2B1,HNRNPD,MKS1,PCNA,PIF1,POLA2,POLE2,POLE3,PRIM1,RAC3,RAD51C,RAD51D,RFC3,RFC4,RPA2,XRCC3
Down_Down_Up	GO	GO:0040001	establishment of mitotic spindle localization	7/417	33/18670	6.81817859177695e-06	0.000149323315876397	0.000125734992913846	7	BCCIP,CENPA,GPSM2,NDC80,NUSAP1,SAPCD2,SPDL1
Down_Down_Up	GO	GO:1902807	negative regulation of cell cycle G1/S phase transition	13/417	131/18670	7.63567078652626e-06	0.000165960147625332	0.000139743735686426	13	AURKA,BCL2,CCNB1,CDC25C,CDK1,CDK4,CDKN2C,CHEK2,GTSE1,JADE1,PCNA,RPA2,TFDP1
Down_Down_Up	GO	GO:0000726	non-recombinational repair	11/417	94/18670	7.91499471653086e-06	0.00017073774317088	0.000143766623462116	11	AUNIP,C9orf142,DCLRE1B,H2AFX,HIST1H4B,HIST1H4C,HIST1H4L,KDM4D,MLH1,RNF138,XRCC4
Down_Down_Up	GO	GO:2000779	regulation of double-strand break repair	10/417	77/18670	8.01182134505595e-06	0.00017153668238034	0.000144439355749438	10	AUNIP,CHEK1,CXorf57,DEK,FIGNL1,FOXM1,KDM4D,PARPBP,RAD51AP1,RPA2
Down_Down_Up	GO	GO:0030261	chromosome condensation	8/417	47/18670	8.49067367566367e-06	0.000180442539077623	0.000151938371038192	8	CCNB1,CDK1,HIST1H1A,NCAPD2,NCAPG,NUSAP1,SMC2,TOP2A
Down_Down_Up	GO	GO:0032886	regulation of microtubule-based process	17/417	218/18670	8.61685133923454e-06	0.000181777547737234	0.000153062490894298	17	AURKA,BORA,CHEK1,CKAP2,GPSM2,KIF11,KIF18A,POC1A,PSRC1,RANGRF,RBM14,SKA1,SKA3,SPAG5,STMN1,TPX2,XRCC3
Down_Down_Up	GO	GO:0031571	mitotic G1 DNA damage checkpoint	9/417	63/18670	1.03315569228913e-05	0.000214791571099821	0.00018086135116732	9	AURKA,CCNB1,CDC25C,CDK1,CHEK2,GTSE1,PCNA,RPA2,TFDP1
Down_Down_Up	GO	GO:0044819	mitotic G1/S transition checkpoint	9/417	63/18670	1.03315569228913e-05	0.000214791571099821	0.00018086135116732	9	AURKA,CCNB1,CDC25C,CDK1,CHEK2,GTSE1,PCNA,RPA2,TFDP1
Down_Down_Up	GO	GO:0044783	G1 DNA damage checkpoint	9/417	64/18670	1.17878144099811e-05	0.000243303881598818	0.000204869625678959	9	AURKA,CCNB1,CDC25C,CDK1,CHEK2,GTSE1,PCNA,RPA2,TFDP1
Down_Down_Up	GO	GO:0042398	cellular modified amino acid biosynthetic process	8/417	50/18670	1.36725490679494e-05	0.000280189594828191	0.000235928572262735	8	CHAC2,DHFR,GART,GATM,GGCT,MTHFD1,MTHFD1L,SHMT1
Down_Down_Up	GO	GO:2000045	regulation of G1/S transition of mitotic cell cycle	15/417	184/18670	1.71908714067048e-05	0.00034855998341869	0.000293498619341378	15	AURKA,BCL2,CCNB1,CDC25C,CDK1,CDK4,CDKN2C,CHEK2,GTSE1,JADE1,MTBP,PCNA,PLRG1,RPA2,TFDP1
Down_Down_Up	GO	GO:2000573	positive regulation of DNA biosynthetic process	9/417	67/18670	1.72518360562753e-05	0.00034855998341869	0.000293498619341378	9	ACD,AURKB,DKC1,DSCC1,HNRNPA1,HNRNPA2B1,HNRNPD,RFC3,RFC4
Down_Down_Up	GO	GO:0016572	histone phosphorylation	7/417	38/18670	1.8293026166674e-05	0.000367011832672642	0.000309035664722244	7	AURKA,AURKB,CCNA2,CCNB1,CDK1,CHEK1,VRK1
Down_Down_Up	GO	GO:0006301	postreplication repair	8/417	52/18670	1.84320744299144e-05	0.000367233482912669	0.000309222301291327	8	KIAA0101,PCNA,POLE2,PRIMPOL,RAD18,RFC3,RFC4,RPA2
Down_Down_Up	GO	GO:0006303	double-strand break repair via nonhomologous end joining	10/417	86/18670	2.1634138598128e-05	0.000428057542331237	0.000360438098604021	10	AUNIP,C9orf142,DCLRE1B,H2AFX,HIST1H4B,HIST1H4C,HIST1H4L,KDM4D,MLH1,XRCC4
Down_Down_Up	GO	GO:0000077	DNA damage checkpoint	13/417	145/18670	2.29273158280407e-05	0.000450537459661979	0.000379366905734344	13	AURKA,CCNB1,CDC25C,CDK1,CHEK1,CHEK2,GTSE1,H2AFX,PCNA,RNASEH2B,RPA2,TFDP1,TIPIN
Down_Down_Up	GO	GO:0022616	DNA strand elongation	6/417	27/18670	2.38101816517081e-05	0.000464703477270411	0.000391295144222485	6	DCLRE1B,GINS2,PCNA,RFC3,RFC4,RNASEH2A
Down_Down_Up	GO	GO:1901989	positive regulation of cell cycle phase transition	11/417	106/18670	2.50860283920846e-05	0.000486296050384396	0.000409476779230683	11	CCNB1,CDC25B,CDC25C,CDC7,CDK1,CDK4,FBXO5,MTBP,PLRG1,RAD51C,UBE2C
Down_Down_Up	GO	GO:0006760	folic acid-containing compound metabolic process	6/417	28/18670	2.97363172568734e-05	0.000572175782804331	0.000481790252072404	6	DHFR,GART,MTHFD1,MTHFD1L,MTHFD2,SHMT1
Down_Down_Up	GO	GO:2000278	regulation of DNA biosynthetic process	11/417	108/18670	2.99150810110316e-05	0.000572175782804331	0.000481790252072404	11	ACD,AURKB,DKC1,DSCC1,HNRNPA1,HNRNPA2B1,HNRNPD,PIF1,RFC3,RFC4,TFDP1
Down_Down_Up	GO	GO:0019985	translesion synthesis	7/417	41/18670	3.07604519769103e-05	0.000584448587561295	0.000492124344977407	7	KIAA0101,PCNA,POLE2,PRIMPOL,RFC3,RFC4,RPA2
Down_Down_Up	GO	GO:0000910	cytokinesis	14/417	171/18670	3.11566434454837e-05	0.000588081645033506	0.000495183495203499	14	AURKA,AURKB,CDC25B,CENPA,CENPV,CEP55,CKAP2,KIF20A,KIF20B,KIF23,NUSAP1,PRC1,RACGAP1,STMN1
Down_Down_Up	GO	GO:0006977	DNA damage response, signal transduction by p53 class mediator resulting in cell cycle arrest	8/417	56/18670	3.21850847611055e-05	0.000603522929278508	0.000508185548859561	8	AURKA,CCNB1,CDC25C,CDK1,CHEK2,GTSE1,PCNA,TFDP1
Down_Down_Up	GO	GO:0031123	RNA 3'-end processing	13/417	150/18670	3.28368587742436e-05	0.000611746414437045	0.000515109985556317	13	CCNB1,DKC1,EXOSC2,EXOSC8,EXOSC9,FBL,MAGOHB,NCBP1,NUDT21,RBM8A,SNRPA,SRSF3,TOE1
Down_Down_Up	GO	GO:0000281	mitotic cytokinesis	9/417	73/18670	3.48118852331795e-05	0.000636148399579567	0.000535657235066356	9	CENPA,CEP55,CKAP2,KIF20A,KIF20B,KIF23,NUSAP1,RACGAP1,STMN1
Down_Down_Up	GO	GO:0072401	signal transduction involved in DNA integrity checkpoint	9/417	73/18670	3.48118852331795e-05	0.000636148399579567	0.000535657235066356	9	AURKA,CCNB1,CDC25C,CDK1,CHEK1,CHEK2,GTSE1,PCNA,TFDP1
Down_Down_Up	GO	GO:0072422	signal transduction involved in DNA damage checkpoint	9/417	73/18670	3.48118852331795e-05	0.000636148399579567	0.000535657235066356	9	AURKA,CCNB1,CDC25C,CDK1,CHEK1,CHEK2,GTSE1,PCNA,TFDP1
Down_Down_Up	GO	GO:0072431	signal transduction involved in mitotic G1 DNA damage checkpoint	8/417	57/18670	3.67181715473327e-05	0.000659720934458155	0.000555506061008408	8	AURKA,CCNB1,CDC25C,CDK1,CHEK2,GTSE1,PCNA,TFDP1
Down_Down_Up	GO	GO:1902400	intracellular signal transduction involved in G1 DNA damage checkpoint	8/417	57/18670	3.67181715473327e-05	0.000659720934458155	0.000555506061008408	8	AURKA,CCNB1,CDC25C,CDK1,CHEK2,GTSE1,PCNA,TFDP1
Down_Down_Up	GO	GO:0000132	establishment of mitotic spindle orientation	6/417	29/18670	3.6791686829315e-05	0.000659720934458155	0.000555506061008408	6	BCCIP,CENPA,GPSM2,NDC80,SAPCD2,SPDL1
Down_Down_Up	GO	GO:0072395	signal transduction involved in cell cycle checkpoint	9/417	74/18670	3.88609369994248e-05	0.000692497069884159	0.000583104612054134	9	AURKA,CCNB1,CDC25C,CDK1,CHEK1,CHEK2,GTSE1,PCNA,TFDP1
Down_Down_Up	GO	GO:0051293	establishment of spindle localization	7/417	43/18670	4.24274701437074e-05	0.000751385258285782	0.000632690344248269	7	BCCIP,CENPA,GPSM2,NDC80,NUSAP1,SAPCD2,SPDL1
Down_Down_Up	GO	GO:0009396	folic acid-containing compound biosynthetic process	4/417	10/18670	4.63026670336878e-05	0.000795164297683858	0.000669553691249273	4	DHFR,GART,MTHFD1,MTHFD1L
Down_Down_Up	GO	GO:0035999	tetrahydrofolate interconversion	4/417	10/18670	4.63026670336878e-05	0.000795164297683858	0.000669553691249273	4	MTHFD1,MTHFD1L,MTHFD2,SHMT1
Down_Down_Up	GO	GO:0051231	spindle elongation	4/417	10/18670	4.63026670336878e-05	0.000795164297683858	0.000669553691249273	4	AURKB,KIF23,PRC1,RACGAP1
Down_Down_Up	GO	GO:0051255	spindle midzone assembly	4/417	10/18670	4.63026670336878e-05	0.000795164297683858	0.000669553691249273	4	AURKB,KIF23,MLH1,RACGAP1
Down_Down_Up	GO	GO:0000377	RNA splicing, via transesterification reactions with bulged adenosine as nucleophile	22/417	379/18670	4.711540420734e-05	0.000795164297683858	0.000669553691249273	22	GEMIN2,HNRNPA1,HNRNPA2B1,HNRNPD,HNRNPR,LSM5,MAGOHB,NCBP1,NUDT21,PHF5A,PLRG1,PPIH,PPIL3,PSIP1,RBM8A,SART3,SF3A3,SNRNP25,SNRPA,SNRPC,SRSF10,SRSF3
Down_Down_Up	GO	GO:0000398	mRNA splicing, via spliceosome	22/417	379/18670	4.711540420734e-05	0.000795164297683858	0.000669553691249273	22	GEMIN2,HNRNPA1,HNRNPA2B1,HNRNPD,HNRNPR,LSM5,MAGOHB,NCBP1,NUDT21,PHF5A,PLRG1,PPIH,PPIL3,PSIP1,RBM8A,SART3,SF3A3,SNRNP25,SNRPA,SNRPC,SRSF10,SRSF3
Down_Down_Up	GO	GO:0072413	signal transduction involved in mitotic cell cycle checkpoint	8/417	59/18670	4.73938985374485e-05	0.000795164297683858	0.000669553691249273	8	AURKA,CCNB1,CDC25C,CDK1,CHEK2,GTSE1,PCNA,TFDP1
Down_Down_Up	GO	GO:1902402	signal transduction involved in mitotic DNA damage checkpoint	8/417	59/18670	4.73938985374485e-05	0.000795164297683858	0.000669553691249273	8	AURKA,CCNB1,CDC25C,CDK1,CHEK2,GTSE1,PCNA,TFDP1
Down_Down_Up	GO	GO:1902403	signal transduction involved in mitotic DNA integrity checkpoint	8/417	59/18670	4.73938985374485e-05	0.000795164297683858	0.000669553691249273	8	AURKA,CCNB1,CDC25C,CDK1,CHEK2,GTSE1,PCNA,TFDP1
Down_Down_Up	GO	GO:0046112	nucleobase biosynthetic process	5/417	19/18670	4.87226239899602e-05	0.000812704698995325	0.00068432326840244	5	GART,MTHFD1,MTHFD1L,PAICS,SHMT1
Down_Down_Up	GO	GO:1902806	regulation of cell cycle G1/S phase transition	15/417	202/18670	5.11057247499645e-05	0.000847527886171376	0.000713645502288825	15	AURKA,BCL2,CCNB1,CDC25C,CDK1,CDK4,CDKN2C,CHEK2,GTSE1,JADE1,MTBP,PCNA,PLRG1,RPA2,TFDP1
Down_Down_Up	GO	GO:0000375	RNA splicing, via transesterification reactions	22/417	382/18670	5.29702886092259e-05	0.000871001071314406	0.000733410672585923	22	GEMIN2,HNRNPA1,HNRNPA2B1,HNRNPD,HNRNPR,LSM5,MAGOHB,NCBP1,NUDT21,PHF5A,PLRG1,PPIH,PPIL3,PSIP1,RBM8A,SART3,SF3A3,SNRNP25,SNRPA,SNRPC,SRSF10,SRSF3
Down_Down_Up	GO	GO:0090305	nucleic acid phosphodiester bond hydrolysis	19/417	302/18670	5.31283330359084e-05	0.000871001071314406	0.000733410672585923	19	DCLRE1B,DIS3L,ERI2,EXO1,EXOSC2,EXOSC8,EXOSC9,HMGB2,LOC81691,NCBP1,NUDT21,PCNA,RFC3,RFC4,RNASEH2A,RNASEH2B,RPA2,TOE1,TSEN15
Down_Down_Up	GO	GO:1901796	regulation of signal transduction by p53 class mediator	14/417	180/18670	5.48045037554399e-05	0.000893074288118747	0.000751997024905991	14	AURKA,AURKB,BCL2,CHEK1,CHEK2,EXO1,RFC3,RFC4,RPA2,SSRP1,SUPT16H,TAF5,TAF9B,TPX2
Down_Down_Up	GO	GO:0007292	female gamete generation	12/417	136/18670	5.50972983607592e-05	0.000893074288118747	0.000751997024905991	12	AURKA,BCL2,BCL2L10,CCNB1,CDC25B,FBXO5,MCMDC2,MLH1,RAD51C,TOP2A,TRIP13,TTK
Down_Down_Up	GO	GO:0044773	mitotic DNA damage checkpoint	10/417	97/18670	6.18046015278669e-05	0.000996165178558708	0.000838802841552067	10	AURKA,CCNB1,CDC25C,CDK1,CHEK2,GTSE1,PCNA,RPA2,TFDP1,TIPIN
Down_Down_Up	GO	GO:0006271	DNA strand elongation involved in DNA replication	5/417	20/18670	6.37769531468527e-05	0.00101091756120619	0.000851224818098442	5	GINS2,PCNA,RFC3,RFC4,RNASEH2A
Down_Down_Up	GO	GO:0042276	error-prone translesion synthesis	5/417	20/18670	6.37769531468527e-05	0.00101091756120619	0.000851224818098442	5	PCNA,POLE2,RFC3,RFC4,RPA2
Down_Down_Up	GO	GO:0046655	folic acid metabolic process	5/417	20/18670	6.37769531468527e-05	0.00101091756120619	0.000851224818098442	5	DHFR,MTHFD1,MTHFD1L,MTHFD2,SHMT1
Down_Down_Up	GO	GO:1901976	regulation of cell cycle checkpoint	6/417	32/18670	6.63215455509392e-05	0.00104547535266838	0.000880323580332015	6	CCNB1,CHEK2,NDC80,RNASEH2B,RPA2,XRCC3
Down_Down_Up	GO	GO:0035404	histone-serine phosphorylation	4/417	11/18670	7.14789299021488e-05	0.00112061775895773	0.000943595882228538	4	AURKA,AURKB,CCNB1,VRK1
Down_Down_Up	GO	GO:0007062	sister chromatid cohesion	8/417	63/18670	7.65823712560892e-05	0.00119410229963978	0.0010054722084252	8	BUB1,CDC20,DSCC1,KIF22,MCMBP,RAD51C,SGOL1,SGOL2
Down_Down_Up	GO	GO:0031145	anaphase-promoting complex-dependent catabolic process	9/417	81/18670	7.99522892394551e-05	0.00123658897715658	0.00104124734551718	9	AURKA,AURKB,BUB3,CCNB1,CDC20,CDK1,FBXO5,UBE2C,UBE2S
Down_Down_Up	GO	GO:0061640	cytoskeleton-dependent cytokinesis	10/417	100/18670	8.01692400666166e-05	0.00123658897715658	0.00104124734551718	10	AURKB,CENPA,CEP55,CKAP2,KIF20A,KIF20B,KIF23,NUSAP1,RACGAP1,STMN1
Down_Down_Up	GO	GO:0006144	purine nucleobase metabolic process	5/417	21/18670	8.2179155235553e-05	0.00126081281481712	0.00106164458916743	5	GART,MTHFD1,MTHFD1L,PAICS,SHMT1
Down_Down_Up	GO	GO:0051653	spindle localization	7/417	48/18670	8.80702424075737e-05	0.00134400811418792	0.00113169768379273	7	BCCIP,CENPA,GPSM2,NDC80,NUSAP1,SAPCD2,SPDL1
Down_Down_Up	GO	GO:0016570	histone modification	24/417	454/18670	9.39535416705089e-05	0.0014262048203846	0.00120090993112681	24	ACTL6A,AURKA,AURKB,CCDC101,CCNA2,CCNB1,CDK1,CHEK1,FBL,JADE1,JADE2,JDP2,KDM4D,PHF19,POLE3,RBM14,SART3,SUV39H1,SUV39H2,TAF5,TAF9B,TBL1X,VRK1,YEATS4
Down_Down_Up	GO	GO:0042558	pteridine-containing compound metabolic process	6/417	34/18670	9.47850539179888e-05	0.00143125431416163	0.00120516176588246	6	DHFR,GART,MTHFD1,MTHFD1L,MTHFD2,SHMT1
Down_Down_Up	GO	GO:0070192	chromosome organization involved in meiotic cell cycle	8/417	65/18670	9.60033853852688e-05	0.00144206132288134	0.00121426161178943	8	BUB1,MCMDC2,MLH1,NCAPD2,RAD51C,SGOL2,SMC2,TRIP13
Down_Down_Up	GO	GO:1904666	regulation of ubiquitin protein ligase activity	5/417	22/18670	0.0001044090812979	0.0015576905346906	0.00131162509479369	5	BAG2,CDC20,FBXO5,UBE2C,UBE2S
Down_Down_Up	GO	GO:0007077	mitotic nuclear envelope disassembly	4/417	12/18670	0.000105330067525262	0.0015576905346906	0.00131162509479369	4	CCNB1,CCNB2,CDK1,VRK1
Down_Down_Up	GO	GO:0051988	regulation of attachment of spindle microtubules to kinetochore	4/417	12/18670	0.000105330067525262	0.0015576905346906	0.00131162509479369	4	CCNB1,KNSTRN,RACGAP1,SPAG5
Down_Down_Up	GO	GO:1901607	alpha-amino acid biosynthetic process	8/417	66/18670	0.000107144380852859	0.0015763960444454	0.00132737573040384	8	GATM,GLS2,GOT1,MTHFD1,PSAT1,PSPH,PYCR1,SHMT1
Down_Down_Up	GO	GO:0051294	establishment of spindle orientation	6/417	35/18670	0.000112259203560442	0.0016432227296679	0.001383645930028	6	BCCIP,CENPA,GPSM2,NDC80,SAPCD2,SPDL1
Down_Down_Up	GO	GO:0000731	DNA synthesis involved in DNA repair	7/417	51/18670	0.000130741962595186	0.00190405426743953	0.00160327440104703	7	KIAA0101,PCNA,POLE2,PRIMPOL,RFC3,RFC4,RPA2
Down_Down_Up	GO	GO:0009162	deoxyribonucleoside monophosphate metabolic process	4/417	13/18670	0.000149465845274481	0.0021657450004671	0.00182362634186567	4	DCK,DUT,NT5M,SHMT1
Down_Down_Up	GO	GO:0071156	regulation of cell cycle arrest	10/417	108/18670	0.000153125052583006	0.00220761696412384	0.00185888387028827	10	AURKA,CCNB1,CDC25C,CDK1,CDK4,CHEK2,FOXM1,GTSE1,PCNA,TFDP1
Down_Down_Up	GO	GO:0034470	ncRNA processing	21/417	384/18670	0.000160699671160898	0.00230523678280308	0.00194108287007506	21	C9orf156,C9orf64,DKC1,DUS4L,EXOSC2,EXOSC8,EXOSC9,FBL,HNRNPA2B1,KTI12,LAGE3,LYAR,METTL15,NSUN6,PELP1,RNMTL1,SUV39H1,TOE1,TRMT10B,TRMT6,TSEN15
Down_Down_Up	GO	GO:0032465	regulation of cytokinesis	9/417	89/18670	0.00016652647732809	0.00237693762912582	0.0020014572687508	9	AURKA,AURKB,CDC25B,CENPV,KIF20A,KIF20B,KIF23,PRC1,RACGAP1
Down_Down_Up	GO	GO:0042440	pigment metabolic process	8/417	71/18670	0.000180119531467777	0.0025376599048764	0.00213679054931714	8	BCL2,COX10,COX15,GART,MTHFD1,MTHFD1L,PAICS,SHMT1
Down_Down_Up	GO	GO:0016569	covalent chromatin modification	24/417	474/18670	0.00018036334984574	0.0025376599048764	0.00213679054931714	24	ACTL6A,AURKA,AURKB,CCDC101,CCNA2,CCNB1,CDK1,CHEK1,FBL,JADE1,JADE2,JDP2,KDM4D,PHF19,POLE3,RBM14,SART3,SUV39H1,SUV39H2,TAF5,TAF9B,TBL1X,VRK1,YEATS4
Down_Down_Up	GO	GO:0006298	mismatch repair	6/417	38/18670	0.000180440090831225	0.0025376599048764	0.00213679054931714	6	EXO1,MLH1,MUTYH,PCNA,RNASEH2A,RPA2
Down_Down_Up	GO	GO:0090501	RNA phosphodiester bond hydrolysis	12/417	154/18670	0.000181459157535538	0.00253954303887541	0.00213837620818516	12	DIS3L,ERI2,EXO1,EXOSC2,EXOSC8,EXOSC9,NCBP1,NUDT21,RNASEH2A,RNASEH2B,TOE1,TSEN15
Down_Down_Up	GO	GO:0090329	regulation of DNA-dependent DNA replication	7/417	54/18670	0.00018882692013451	0.00262982734886364	0.00221439847577262	7	CDC7,CHEK2,DSCC1,FBXO5,RFC3,RFC4,TIPIN
Down_Down_Up	GO	GO:0031109	microtubule polymerization or depolymerization	10/417	112/18670	0.000206811818331384	0.00286639182025479	0.00241359330318092	10	CKAP2,FBXO5,KIF18A,KIF2C,MZT1,PSRC1,RANGRF,SKA1,SKA3,STMN1
Down_Down_Up	GO	GO:0032506	cytokinetic process	6/417	39/18670	0.000209271052863827	0.00287272081658526	0.00241892251988155	6	AURKB,CEP55,KIF20A,KIF20B,KIF23,RACGAP1
Down_Down_Up	GO	GO:0042769	DNA damage response, detection of DNA damage	6/417	39/18670	0.000209271052863827	0.00287272081658526	0.00241892251988155	6	PCNA,RAD18,RFC3,RFC4,RPA2,USP1
Down_Down_Up	GO	GO:0016233	telomere capping	7/417	55/18670	0.00021226195734398	0.00289990264580895	0.00244181048673902	7	ACD,AURKB,DCLRE1B,HIST1H4B,HIST1H4C,HIST1H4L,HNRNPD
Down_Down_Up	GO	GO:0007018	microtubule-based movement	17/417	283/18670	0.000226002167671377	0.0030729868201383	0.00258755288004894	17	CENPE,DNAH14,KIF11,KIF15,KIF18A,KIF20A,KIF20B,KIF22,KIF23,KIF2C,KIFC1,LRPPRC,RACGAP1,SSX2IP,SYBU,WDR34,WDR78
Down_Down_Up	GO	GO:0046148	pigment biosynthetic process	7/417	56/18670	0.000237987224855819	0.0032206856042988	0.00271191996546229	7	COX10,COX15,GART,MTHFD1,MTHFD1L,PAICS,SHMT1
Down_Down_Up	GO	GO:0032467	positive regulation of cytokinesis	6/417	40/18670	0.000241612319950505	0.00324852574918228	0.00273536225509469	6	AURKB,CDC25B,CENPV,KIF20B,KIF23,RACGAP1
Down_Down_Up	GO	GO:0001556	oocyte maturation	5/417	26/18670	0.000242308996279194	0.00324852574918228	0.00273536225509469	5	AURKA,CCNB1,CDC25B,FBXO5,TRIP13
Down_Down_Up	GO	GO:0050684	regulation of mRNA processing	11/417	137/18670	0.000257934650091386	0.00344192795866134	0.00289821308181019	11	CCNB1,HNRNPA1,HNRNPA2B1,NCBP1,NUDT21,PTCD2,RBM8A,SART3,SNRPA,SRSF10,SRSF3
Down_Down_Up	GO	GO:0097711	ciliary basal body-plasma membrane docking	9/417	95/18670	0.000273729468279509	0.00362441003953103	0.00305186881206498	9	CC2D2A,CDK1,CEP78,HAUS2,HAUS4,HAUS8,MKS1,ODF2,SCLT1
Down_Down_Up	GO	GO:0042559	pteridine-containing compound biosynthetic process	4/417	15/18670	0.000275399577768478	0.00362441003953103	0.00305186881206498	4	DHFR,GART,MTHFD1,MTHFD1L
Down_Down_Up	GO	GO:0043650	dicarboxylic acid biosynthetic process	4/417	15/18670	0.000275399577768478	0.00362441003953103	0.00305186881206498	4	GLS2,GOT1,MTHFD1,MTHFD1L
Down_Down_Up	GO	GO:0006730	one-carbon metabolic process	5/417	27/18670	0.00029196781778544	0.00382491173162752	0.00322069762950053	5	DHFR,MTHFD1,MTHFD1L,MTHFD2,SHMT1
Down_Down_Up	GO	GO:1990823	response to leukemia inhibitory factor	9/417	96/18670	0.000296197318552792	0.00384520410374642	0.00323778445381594	9	CACYBP,GNPNAT1,INA,MYBL2,NCL,NFYB,PARP16,SHMT1,SRSF3
Down_Down_Up	GO	GO:1990830	cellular response to leukemia inhibitory factor	9/417	96/18670	0.000296197318552792	0.00384520410374642	0.00323778445381594	9	CACYBP,GNPNAT1,INA,MYBL2,NCL,NFYB,PARP16,SHMT1,SRSF3
Down_Down_Up	GO	GO:0009451	RNA modification	12/417	163/18670	0.000307359074007621	0.00397213145643183	0.00334466133166188	12	C9orf156,C9orf64,DKC1,DUS4L,FBL,HENMT1,KTI12,METTL15,NSUN6,RNMTL1,TRMT10B,TRMT6
Down_Down_Up	GO	GO:0090503	RNA phosphodiester bond hydrolysis, exonucleolytic	6/417	42/18670	0.00031801644478039	0.00409143130078448	0.00344511560430019	6	DIS3L,ERI2,EXOSC2,EXOSC8,EXOSC9,TOE1
Down_Down_Up	GO	GO:0032392	DNA geometric change	10/417	119/18670	0.000338696828309164	0.00433804107329907	0.00365276889553351	10	DSCC1,GINS2,HMGB2,HNRNPA2B1,MCM2,PIF1,RAD18,RFC3,RFC4,TOP2A
Down_Down_Up	GO	GO:0019886	antigen processing and presentation of exogenous peptide antigen via MHC class II	9/417	98/18670	0.000345722131918165	0.00440834131765874	0.0037119639427003	9	CENPE,KIF11,KIF15,KIF18A,KIF22,KIF23,KIF2C,OSBPL1A,RACGAP1
Down_Down_Up	GO	GO:0030397	membrane disassembly	4/417	16/18670	0.000360751375899266	0.00455945241169601	0.00383920430182618	4	CCNB1,CCNB2,CDK1,VRK1
Down_Down_Up	GO	GO:0051081	nuclear envelope disassembly	4/417	16/18670	0.000360751375899266	0.00455945241169601	0.00383920430182618	4	CCNB1,CCNB2,CDK1,VRK1
Down_Down_Up	GO	GO:0043648	dicarboxylic acid metabolic process	9/417	99/18670	0.000372935068286681	0.00469276627594074	0.00395145882602924	9	AADAT,ACOT4,DHFR,GLS2,GOT1,MTHFD1,MTHFD1L,MTHFD2,SHMT1
Down_Down_Up	GO	GO:0008380	RNA splicing	23/417	469/18670	0.000384819039723672	0.00482116080771709	0.00405957111544853	23	GEMIN2,HNRNPA1,HNRNPA2B1,HNRNPD,HNRNPR,LSM5,MAGOHB,NCBP1,NUDT21,PHF5A,PLRG1,PPIH,PPIL3,PSIP1,RBM8A,SART3,SF3A3,SNRNP25,SNRPA,SNRPC,SRSF10,SRSF3,TSEN15
Down_Down_Up	GO	GO:0000083	regulation of transcription involved in G1/S transition of mitotic cell cycle	5/417	29/18670	0.000414012786329999	0.00515315510865017	0.00433912090196553	5	DHFR,FBXO5,ORC1,PCNA,TFDP1
Down_Down_Up	GO	GO:0006399	tRNA metabolic process	13/417	193/18670	0.00041491071108337	0.00515315510865017	0.00433912090196553	13	C9orf156,C9orf64,DUS4L,EXOSC2,EXOSC8,EXOSC9,IARS,KTI12,LAGE3,NSUN6,TRMT10B,TRMT6,TSEN15
Down_Down_Up	GO	GO:0002495	antigen processing and presentation of peptide antigen via MHC class II	9/417	101/18670	0.000432671122970321	0.00535057522328384	0.00450535493292598	9	CENPE,KIF11,KIF15,KIF18A,KIF22,KIF23,KIF2C,OSBPL1A,RACGAP1
Down_Down_Up	GO	GO:0001510	RNA methylation	8/417	81/18670	0.000448675225282002	0.00550106504843617	0.00463207216384253	8	C9orf156,FBL,HENMT1,METTL15,NSUN6,RNMTL1,TRMT10B,TRMT6
Down_Down_Up	GO	GO:2001021	negative regulation of response to DNA damage stimulus	8/417	81/18670	0.000448675225282002	0.00550106504843617	0.00463207216384253	8	AUNIP,BCL2,CHEK2,CXorf57,DDIAS,FBXO5,PARPBP,TAF9B
Down_Down_Up	GO	GO:0006266	DNA ligation	4/417	17/18670	0.000463473969507812	0.00557930637336008	0.00469795385403364	4	C9orf142,HMGB2,TOP2A,XRCC4
Down_Down_Up	GO	GO:0007076	mitotic chromosome condensation	4/417	17/18670	0.000463473969507812	0.00557930637336008	0.00469795385403364	4	NCAPD2,NCAPG,NUSAP1,SMC2
Down_Down_Up	GO	GO:0009070	serine family amino acid biosynthetic process	4/417	17/18670	0.000463473969507812	0.00557930637336008	0.00469795385403364	4	MTHFD1,PSAT1,PSPH,SHMT1
Down_Down_Up	GO	GO:0009129	pyrimidine nucleoside monophosphate metabolic process	4/417	17/18670	0.000463473969507812	0.00557930637336008	0.00469795385403364	4	DUT,NT5M,SHMT1,UCK2
Down_Down_Up	GO	GO:0002504	antigen processing and presentation of peptide or polysaccharide antigen via MHC class II	9/417	102/18670	0.000465365653762242	0.00557930637336008	0.00469795385403364	9	CENPE,KIF11,KIF15,KIF18A,KIF22,KIF23,KIF2C,OSBPL1A,RACGAP1
Down_Down_Up	GO	GO:0010569	regulation of double-strand break repair via homologous recombination	6/417	45/18670	0.000466724827328832	0.00557930637336008	0.00469795385403364	6	CHEK1,CXorf57,FIGNL1,PARPBP,RAD51AP1,RPA2
Down_Down_Up	GO	GO:0071158	positive regulation of cell cycle arrest	8/417	82/18670	0.000487660111590838	0.0058053811624652	0.0048883160345096	8	AURKA,CCNB1,CDC25C,CDK1,CHEK2,GTSE1,PCNA,TFDP1
Down_Down_Up	GO	GO:0048599	oocyte development	6/417	46/18670	0.000526754440801496	0.0062448697961136	0.00525837947646556	6	AURKA,BCL2,CCNB1,CDC25B,FBXO5,TRIP13
Down_Down_Up	GO	GO:0008652	cellular amino acid biosynthetic process	8/417	83/18670	0.000529345724067049	0.00624976494793565	0.00526250135037417	8	GATM,GLS2,GOT1,MTHFD1,PSAT1,PSPH,PYCR1,SHMT1
Down_Down_Up	GO	GO:0009394	2'-deoxyribonucleotide metabolic process	5/417	31/18670	0.000571035025550119	0.00671434216517743	0.00565369017962694	5	DTYMK,DUT,NT5M,NUDT1,SHMT1
Down_Down_Up	GO	GO:0016072	rRNA metabolic process	15/417	253/18670	0.000596958763417921	0.00699050894794292	0.00588623141587166	15	DIS3L,DKC1,EXOSC2,EXOSC8,EXOSC9,FBL,GTF3A,LYAR,METTL15,NCL,PELP1,POLR1E,RNMTL1,SUV39H1,TCOF1
Down_Down_Up	GO	GO:0051028	mRNA transport	11/417	152/18670	0.000626473161631209	0.00730630691349569	0.00615214337160302	11	HHEX,HNRNPA1,HNRNPA2B1,LRPPRC,MAGOHB,NCBP1,NUP155,NUP54,NUP88,RBM8A,SRSF3
Down_Down_Up	GO	GO:0030330	DNA damage response, signal transduction by p53 class mediator	9/417	107/18670	0.000660767807187485	0.00765869462616006	0.00644886506101056	9	AURKA,CCNB1,CDC25C,CDK1,CHEK2,FOXM1,GTSE1,PCNA,TFDP1
Down_Down_Up	GO	GO:0043628	ncRNA 3'-end processing	6/417	48/18670	0.000664696745177363	0.00765869462616006	0.00644886506101056	6	DKC1,EXOSC2,EXOSC8,EXOSC9,FBL,TOE1
Down_Down_Up	GO	GO:0051972	regulation of telomerase activity	6/417	48/18670	0.000664696745177363	0.00765869462616006	0.00644886506101056	6	ACD,AURKB,DKC1,HNRNPA2B1,HNRNPD,PIF1
Down_Down_Up	GO	GO:0006890	retrograde vesicle-mediated transport, Golgi to ER	8/417	86/18670	0.000671996942926884	0.00771183691702892	0.00649361256428294	8	CENPE,KIF11,KIF15,KIF18A,KIF22,KIF23,KIF2C,RACGAP1
Down_Down_Up	GO	GO:0006403	RNA localization	14/417	230/18670	0.000696168109762912	0.00795739564505894	0.00670038084254931	14	DKC1,EXOSC2,FBL,HHEX,HNRNPA1,HNRNPA2B1,LRPPRC,MAGOHB,NCBP1,NUP155,NUP54,NUP88,RBM8A,SRSF3
Down_Down_Up	GO	GO:0048477	oogenesis	8/417	87/18670	0.000725895728099151	0.00826196263641782	0.00695683595992695	8	AURKA,BCL2,CCNB1,CDC25B,FBXO5,MCMDC2,MLH1,TRIP13
Down_Down_Up	GO	GO:0016075	rRNA catabolic process	4/417	19/18670	0.000728573212622415	0.00826196263641782	0.00695683595992695	4	DIS3L,EXOSC2,EXOSC8,EXOSC9
Down_Down_Up	GO	GO:0051445	regulation of meiotic cell cycle	6/417	49/18670	0.000743380461926049	0.00839668718608596	0.00707027832623408	6	CDC20,CDC25B,CDC25C,FBXO5,TRIP13,TTK
Down_Down_Up	GO	GO:0019692	deoxyribose phosphate metabolic process	5/417	33/18670	0.000768956907813319	0.00865151909222122	0.00728485491612618	5	DTYMK,DUT,NT5M,NUDT1,SHMT1
Down_Down_Up	GO	GO:0051053	negative regulation of DNA metabolic process	11/417	156/18670	0.00077778171552965	0.0087166239916194	0.00733967531718975	11	ACD,AUNIP,CHEK2,CXorf57,FBXO5,HIST1H1A,HNRNPA1,MLH1,PARPBP,PIF1,TIPIN
Down_Down_Up	GO	GO:0042770	signal transduction in response to DNA damage	10/417	133/18670	0.0008155977633776	0.00910486374758884	0.00766658557014782	10	AURKA,CCNB1,CDC25C,CDK1,CHEK1,CHEK2,FOXM1,GTSE1,PCNA,TFDP1
Down_Down_Up	GO	GO:0009123	nucleoside monophosphate metabolic process	19/417	375/18670	0.000826186216100812	0.00918731881392724	0.00773601536495864	19	AK2,ATP5B,CCNB1,CDK1,COX10,COX15,DCK,DTYMK,DUT,FIGNL1,GART,NDUFV1,NT5M,NUP155,NUP54,NUP88,PAICS,SHMT1,UCK2
Down_Down_Up	GO	GO:0006406	mRNA export from nucleus	9/417	111/18670	0.000861379358519138	0.00950498992150541	0.00800350456599766	9	HHEX,HNRNPA2B1,MAGOHB,NCBP1,NUP155,NUP54,NUP88,RBM8A,SRSF3
Down_Down_Up	GO	GO:0071427	mRNA-containing ribonucleoprotein complex export from nucleus	9/417	111/18670	0.000861379358519138	0.00950498992150541	0.00800350456599766	9	HHEX,HNRNPA2B1,MAGOHB,NCBP1,NUP155,NUP54,NUP88,RBM8A,SRSF3
Down_Down_Up	GO	GO:0009219	pyrimidine deoxyribonucleotide metabolic process	4/417	20/18670	0.000894772277491306	0.00979809795466624	0.00825031087522116	4	DTYMK,DUT,NT5M,SHMT1
Down_Down_Up	GO	GO:0070987	error-free translesion synthesis	4/417	20/18670	0.000894772277491306	0.00979809795466624	0.00825031087522116	4	PCNA,RFC3,RFC4,RPA2
Down_Down_Up	GO	GO:0006405	RNA export from nucleus	10/417	135/18670	0.000915219908213775	0.00998390082382251	0.00840676281509151	10	HHEX,HNRNPA1,HNRNPA2B1,MAGOHB,NCBP1,NUP155,NUP54,NUP88,RBM8A,SRSF3
Down_Down_Up	GO	GO:0009994	oocyte differentiation	6/417	51/18670	0.000922182062851703	0.00998392580498693	0.00840678385002844	6	AURKA,BCL2,CCNB1,CDC25B,FBXO5,TRIP13
Down_Down_Up	GO	GO:0032206	positive regulation of telomere maintenance	6/417	51/18670	0.000922182062851703	0.00998392580498693	0.00840678385002844	6	ACD,AURKB,DKC1,HNRNPA1,HNRNPA2B1,HNRNPD
Down_Down_Up	GO	GO:0009262	deoxyribonucleotide metabolic process	5/417	35/18670	0.00101401580614476	0.0109368847662756	0.00920920567907485	5	DTYMK,DUT,NT5M,NUDT1,SHMT1
Down_Down_Up	GO	GO:0009112	nucleobase metabolic process	5/417	36/18670	0.00115624479399189	0.0123318450333187	0.0103838067001032	5	GART,MTHFD1,MTHFD1L,PAICS,SHMT1
Down_Down_Up	GO	GO:0045740	positive regulation of DNA replication	5/417	36/18670	0.00115624479399189	0.0123318450333187	0.0103838067001032	5	CACYBP,CDC7,CDK1,FAF1,PCNA
Down_Down_Up	GO	GO:0051973	positive regulation of telomerase activity	5/417	36/18670	0.00115624479399189	0.0123318450333187	0.0103838067001032	5	ACD,AURKB,DKC1,HNRNPA2B1,HNRNPD
Down_Down_Up	GO	GO:0007135	meiosis II	3/417	10/18670	0.00118105886298896	0.0124119336187375	0.0104512438425281	3	BUB1,RAD51C,SGOL2
Down_Down_Up	GO	GO:0009157	deoxyribonucleoside monophosphate biosynthetic process	3/417	10/18670	0.00118105886298896	0.0124119336187375	0.0104512438425281	3	DCK,DUT,SHMT1
Down_Down_Up	GO	GO:0034427	nuclear-transcribed mRNA catabolic process, exonucleolytic, 3'-5'	3/417	10/18670	0.00118105886298896	0.0124119336187375	0.0104512438425281	3	EXOSC2,EXOSC8,EXOSC9
Down_Down_Up	GO	GO:0061983	meiosis II cell cycle process	3/417	10/18670	0.00118105886298896	0.0124119336187375	0.0104512438425281	3	BUB1,RAD51C,SGOL2
Down_Down_Up	GO	GO:0009411	response to UV	10/417	141/18670	0.00127557869906495	0.0133563331664867	0.0112464583724705	10	AURKB,BCL2,CHEK1,KIAA0101,PBK,PCNA,PRIMPOL,RAD18,TIPIN,USP1
Down_Down_Up	GO	GO:1904358	positive regulation of telomere maintenance via telomere lengthening	5/417	37/18670	0.00131271461762713	0.0136951935926264	0.0115317896553274	5	ACD,AURKB,DKC1,HNRNPA1,HNRNPA2B1
Down_Down_Up	GO	GO:0051302	regulation of cell division	11/417	168/18670	0.00142361899285134	0.0147984162698931	0.0124607383241565	11	AURKA,AURKB,CDC25B,CENPV,GNB2L1,KIF20A,KIF20B,KIF23,ORC6,PRC1,RACGAP1
Down_Down_Up	GO	GO:0051168	nuclear export	12/417	194/18670	0.00143454575203722	0.0148581652079234	0.0125110488349816	12	CSE1L,GTSE1,HHEX,HNRNPA1,HNRNPA2B1,MAGOHB,NCBP1,NUP155,NUP54,NUP88,RBM8A,SRSF3
Down_Down_Up	GO	GO:1901605	alpha-amino acid metabolic process	13/417	222/18670	0.00151634463823535	0.0156488948456735	0.0131768684011743	13	AADAT,AGMAT,GART,GATM,GLS2,GOT1,MTHFD1,ODC1,PSAT1,PSPH,PYCR1,SHMT1,SLC25A21
Down_Down_Up	GO	GO:0006297	nucleotide-excision repair, DNA gap filling	4/417	23/18670	0.00155106740004687	0.0159498651280805	0.0134302949749389	4	PCNA,RFC3,RFC4,RPA2
Down_Down_Up	GO	GO:0000727	double-strand break repair via break-induced replication	3/417	11/18670	0.00159715133789651	0.0162490325830677	0.0136822035105356	3	CDC7,GINS2,MCM2
Down_Down_Up	GO	GO:0031442	positive regulation of mRNA 3'-end processing	3/417	11/18670	0.00159715133789651	0.0162490325830677	0.0136822035105356	3	CCNB1,NCBP1,NUDT21
Down_Down_Up	GO	GO:0045835	negative regulation of meiotic nuclear division	3/417	11/18670	0.00159715133789651	0.0162490325830677	0.0136822035105356	3	FBXO5,TRIP13,TTK
Down_Down_Up	GO	GO:0018205	peptidyl-lysine modification	19/417	397/18670	0.00160391875127525	0.0162602222523275	0.0136916255688179	19	ACTL6A,CCDC101,CHEK1,JADE1,JADE2,KDM4D,METTL10,NUP155,NUP54,NUP88,PHF19,POLE3,SENP1,SUV39H1,SUV39H2,TAF5,TAF9B,UBA2,YEATS4
Down_Down_Up	GO	GO:0046605	regulation of centrosome cycle	6/417	58/18670	0.0018183457840464	0.0183691339944687	0.0154673964951315	6	AURKA,CHEK1,KIF11,POC1A,RBM14,XRCC3
Down_Down_Up	GO	GO:0000018	regulation of DNA recombination	8/417	101/18670	0.00191703479601484	0.0192981502798828	0.0162496578277158	8	CHEK1,CXorf57,FIGNL1,HIST1H1A,MLH1,PARPBP,RAD51AP1,RPA2
Down_Down_Up	GO	GO:0006563	L-serine metabolic process	3/417	12/18670	0.00209442509468693	0.0205438901435409	0.0172986105114294	3	PSAT1,PSPH,SHMT1
Down_Down_Up	GO	GO:0009265	2'-deoxyribonucleotide biosynthetic process	3/417	12/18670	0.00209442509468693	0.0205438901435409	0.0172986105114294	3	DTYMK,DUT,SHMT1
Down_Down_Up	GO	GO:0031126	snoRNA 3'-end processing	3/417	12/18670	0.00209442509468693	0.0205438901435409	0.0172986105114294	3	DKC1,EXOSC2,FBL
Down_Down_Up	GO	GO:0046385	deoxyribose phosphate biosynthetic process	3/417	12/18670	0.00209442509468693	0.0205438901435409	0.0172986105114294	3	DTYMK,DUT,SHMT1
Down_Down_Up	GO	GO:0070601	centromeric sister chromatid cohesion	3/417	12/18670	0.00209442509468693	0.0205438901435409	0.0172986105114294	3	BUB1,SGOL1,SGOL2
Down_Down_Up	GO	GO:1904668	positive regulation of ubiquitin protein ligase activity	3/417	12/18670	0.00209442509468693	0.0205438901435409	0.0172986105114294	3	CDC20,UBE2C,UBE2S
Down_Down_Up	GO	GO:0070317	negative regulation of G0 to G1 transition	5/417	41/18670	0.00209806894808557	0.0205438901435409	0.0172986105114294	5	CBX3,CBX5,CDC7,CHEK1,TFDP1
Down_Down_Up	GO	GO:0090224	regulation of spindle organization	5/417	41/18670	0.00209806894808557	0.0205438901435409	0.0172986105114294	5	BORA,GPSM2,PSRC1,SPAG5,TPX2
Down_Down_Up	GO	GO:0051307	meiotic chromosome separation	4/417	25/18670	0.00213916683755077	0.0208750668603169	0.0175774718660187	4	APITD1,MLH1,TOP2A,TTK
Down_Down_Up	GO	GO:0043966	histone H3 acetylation	6/417	60/18670	0.00216673429233161	0.0210724091006759	0.0177436403243569	6	CCDC101,CHEK1,JADE1,JADE2,POLE3,TAF9B
Down_Down_Up	GO	GO:0071426	ribonucleoprotein complex export from nucleus	9/417	127/18670	0.00221329715688952	0.0214084580666251	0.0180266042680944	9	HHEX,HNRNPA2B1,MAGOHB,NCBP1,NUP155,NUP54,NUP88,RBM8A,SRSF3
Down_Down_Up	GO	GO:0032204	regulation of telomere maintenance	7/417	81/18670	0.00221621193648925	0.0214084580666251	0.0180266042680944	7	ACD,AURKB,DKC1,HNRNPA1,HNRNPA2B1,HNRNPD,PIF1
Down_Down_Up	GO	GO:0071166	ribonucleoprotein complex localization	9/417	128/18670	0.00233493907355233	0.0224796651074552	0.0189285947502741	9	HHEX,HNRNPA2B1,MAGOHB,NCBP1,NUP155,NUP54,NUP88,RBM8A,SRSF3
Down_Down_Up	GO	GO:0006611	protein export from nucleus	11/417	179/18670	0.00235140643528744	0.0225624918489621	0.0189983375074272	11	CSE1L,GTSE1,HHEX,HNRNPA2B1,MAGOHB,NCBP1,NUP155,NUP54,NUP88,RBM8A,SRSF3
Down_Down_Up	GO	GO:0010833	telomere maintenance via telomere lengthening	7/417	82/18670	0.00237754344014644	0.0227372404326004	0.0191454813864424	7	ACD,AURKB,DCLRE1B,DKC1,HNRNPA1,HNRNPA2B1,PIF1
Down_Down_Up	GO	GO:0006220	pyrimidine nucleotide metabolic process	6/417	62/18670	0.00256322536281529	0.0243506409467453	0.0205040160601641	6	DCK,DTYMK,DUT,NT5M,SHMT1,UCK2
Down_Down_Up	GO	GO:1904356	regulation of telomere maintenance via telomere lengthening	6/417	62/18670	0.00256322536281529	0.0243506409467453	0.0205040160601641	6	ACD,AURKB,DKC1,HNRNPA1,HNRNPA2B1,PIF1
Down_Down_Up	GO	GO:0008033	tRNA processing	9/417	130/18670	0.00259414453340803	0.0245630385027975	0.0206828615743319	9	C9orf156,C9orf64,DUS4L,KTI12,LAGE3,NSUN6,TRMT10B,TRMT6,TSEN15
Down_Down_Up	GO	GO:0071027	nuclear RNA surveillance	3/417	13/18670	0.00267791286951066	0.025151391540577	0.0211782735908805	3	EXOSC2,EXOSC8,EXOSC9
Down_Down_Up	GO	GO:0071028	nuclear mRNA surveillance	3/417	13/18670	0.00267791286951066	0.025151391540577	0.0211782735908805	3	EXOSC2,EXOSC8,EXOSC9
Down_Down_Up	GO	GO:1903311	regulation of mRNA metabolic process	16/417	324/18670	0.00268258132151153	0.025151391540577	0.0211782735908805	16	CCNB1,EXOSC2,EXOSC8,EXOSC9,HNRNPA1,HNRNPA2B1,HNRNPD,HNRNPR,NCBP1,NUDT21,PTCD2,RBM8A,SART3,SNRPA,SRSF10,SRSF3
Down_Down_Up	GO	GO:0046686	response to cadmium ion	6/417	63/18670	0.00278075820956165	0.0259869553851217	0.0218818449886644	6	CDK1,DTYMK,GOT1,NUDT1,PCNA,SORD
Down_Down_Up	GO	GO:0006289	nucleotide-excision repair	8/417	109/18670	0.00309055625988593	0.028788330875366	0.0242406924690301	8	COPS3,FANCC,NEIL3,PCNA,RFC3,RFC4,RPA2,TCEA1
Down_Down_Up	GO	GO:0006400	tRNA modification	7/417	86/18670	0.00311505797619868	0.0289226580379095	0.0243538002227082	7	C9orf156,C9orf64,DUS4L,KTI12,NSUN6,TRMT10B,TRMT6
Down_Down_Up	GO	GO:0070316	regulation of G0 to G1 transition	5/417	45/18670	0.00318044218395107	0.0294344794379214	0.024784770160162	5	CBX3,CBX5,CDC7,CHEK1,TFDP1
Down_Down_Up	GO	GO:0032508	DNA duplex unwinding	8/417	110/18670	0.00326964982273862	0.0301627824483508	0.025398024515773	8	DSCC1,GINS2,MCM2,PIF1,RAD18,RFC3,RFC4,TOP2A
Down_Down_Up	GO	GO:0031440	regulation of mRNA 3'-end processing	4/417	28/18670	0.00328466629839394	0.0302041910579878	0.0254328918853377	4	CCNB1,NCBP1,NUDT21,SNRPA
Down_Down_Up	GO	GO:0007100	mitotic centrosome separation	3/417	14/18670	0.00335218758574889	0.0302434785645081	0.0254659732184499	3	AURKA,CHEK1,KIF11
Down_Down_Up	GO	GO:0010457	centriole-centriole cohesion	3/417	14/18670	0.00335218758574889	0.0302434785645081	0.0254659732184499	3	CNTLN,ODF2,SGOL1
Down_Down_Up	GO	GO:0043144	snoRNA processing	3/417	14/18670	0.00335218758574889	0.0302434785645081	0.0254659732184499	3	DKC1,EXOSC2,FBL
Down_Down_Up	GO	GO:0090231	regulation of spindle checkpoint	3/417	14/18670	0.00335218758574889	0.0302434785645081	0.0254659732184499	3	CCNB1,NDC80,XRCC3
Down_Down_Up	GO	GO:0090266	regulation of mitotic cell cycle spindle assembly checkpoint	3/417	14/18670	0.00335218758574889	0.0302434785645081	0.0254659732184499	3	CCNB1,NDC80,XRCC3
Down_Down_Up	GO	GO:1903504	regulation of mitotic spindle checkpoint	3/417	14/18670	0.00335218758574889	0.0302434785645081	0.0254659732184499	3	CCNB1,NDC80,XRCC3
Down_Down_Up	GO	GO:0045023	G0 to G1 transition	5/417	47/18670	0.00385066314139721	0.0346318261839141	0.0291611018297528	5	CBX3,CBX5,CDC7,CHEK1,TFDP1
Down_Down_Up	GO	GO:0009263	deoxyribonucleotide biosynthetic process	3/417	15/18670	0.00412138458774399	0.0367212806901786	0.030920489143094	3	DTYMK,DUT,SHMT1
Down_Down_Up	GO	GO:0051299	centrosome separation	3/417	15/18670	0.00412138458774399	0.0367212806901786	0.030920489143094	3	AURKA,CHEK1,KIF11
Down_Down_Up	GO	GO:0071025	RNA surveillance	3/417	15/18670	0.00412138458774399	0.0367212806901786	0.030920489143094	3	EXOSC2,EXOSC8,EXOSC9
Down_Down_Up	GO	GO:0050657	nucleic acid transport	11/417	193/18670	0.00418398675899103	0.0370348800027397	0.0311845497629057	11	HHEX,HNRNPA1,HNRNPA2B1,LRPPRC,MAGOHB,NCBP1,NUP155,NUP54,NUP88,RBM8A,SRSF3
Down_Down_Up	GO	GO:0050658	RNA transport	11/417	193/18670	0.00418398675899103	0.0370348800027397	0.0311845497629057	11	HHEX,HNRNPA1,HNRNPA2B1,LRPPRC,MAGOHB,NCBP1,NUP155,NUP54,NUP88,RBM8A,SRSF3
Down_Down_Up	GO	GO:0043414	macromolecule methylation	15/417	309/18670	0.00421284805334447	0.0370348800027397	0.0311845497629057	15	ARMT1,C9orf156,FBL,HENMT1,KDM4D,METTL10,METTL15,MIS18A,NSUN6,PHF19,RNMTL1,SUV39H1,SUV39H2,TRMT10B,TRMT6
Down_Down_Up	GO	GO:0007140	male meiotic nuclear division	5/417	48/18670	0.00422112435025998	0.0370348800027397	0.0311845497629057	5	FIGNL1,KIF18A,MLH1,RAD51C,TRIP13
Down_Down_Up	GO	GO:0009069	serine family amino acid metabolic process	5/417	48/18670	0.00422112435025998	0.0370348800027397	0.0311845497629057	5	GART,MTHFD1,PSAT1,PSPH,SHMT1
Down_Down_Up	GO	GO:0034472	snRNA 3'-end processing	4/417	30/18670	0.00424492183087103	0.0371301241852713	0.0312647484013126	4	EXOSC2,EXOSC8,EXOSC9,TOE1
Down_Down_Up	GO	GO:0051236	establishment of RNA localization	11/417	196/18670	0.0046953577086397	0.0409452318118155	0.0344771906617441	11	HHEX,HNRNPA1,HNRNPA2B1,LRPPRC,MAGOHB,NCBP1,NUP155,NUP54,NUP88,RBM8A,SRSF3
Down_Down_Up	GO	GO:0034661	ncRNA catabolic process	4/417	31/18670	0.00478920135758524	0.0413862008882893	0.0348485006837607	4	DIS3L,EXOSC2,EXOSC8,EXOSC9
Down_Down_Up	GO	GO:0040020	regulation of meiotic nuclear division	4/417	31/18670	0.00478920135758524	0.0413862008882893	0.0348485006837607	4	CDC20,FBXO5,TRIP13,TTK
Down_Down_Up	GO	GO:0045737	positive regulation of cyclin-dependent protein serine/threonine kinase activity	4/417	31/18670	0.00478920135758524	0.0413862008882893	0.0348485006837607	4	CCNB1,CKS1B,CKS2,PSRC1
Down_Down_Up	GO	GO:0009130	pyrimidine nucleoside monophosphate biosynthetic process	3/417	16/18670	0.00498922302124663	0.0427285995461391	0.0359788431540016	3	DUT,SHMT1,UCK2
Down_Down_Up	GO	GO:0036124	histone H3-K9 trimethylation	3/417	16/18670	0.00498922302124663	0.0427285995461391	0.0359788431540016	3	KDM4D,SUV39H1,SUV39H2
Down_Down_Up	GO	GO:0051447	negative regulation of meiotic cell cycle	3/417	16/18670	0.00498922302124663	0.0427285995461391	0.0359788431540016	3	FBXO5,TRIP13,TTK
Down_Down_Up	GO	GO:0072698	protein localization to microtubule cytoskeleton	5/417	50/18670	0.00503712819234076	0.0430056520412514	0.036212130188282	5	AURKA,CHAMP1,KIF20B,SPAG5,TTK
Down_Down_Up	GO	GO:0071479	cellular response to ionizing radiation	6/417	71/18670	0.00505155271450043	0.0430056520412514	0.036212130188282	6	CHEK2,FIGNL1,H2AFX,KDM4D,POLE3,RAD51AP1
Down_Down_Up	GO	GO:0006335	DNA replication-dependent nucleosome assembly	4/417	32/18670	0.00537844433941038	0.0455184566659834	0.0383279917992449	4	HIST1H4B,HIST1H4C,HIST1H4L,NASP
Down_Down_Up	GO	GO:0034723	DNA replication-dependent nucleosome organization	4/417	32/18670	0.00537844433941038	0.0455184566659834	0.0383279917992449	4	HIST1H4B,HIST1H4C,HIST1H4L,NASP
Down_Down_Up	GO	GO:0010498	proteasomal protein catabolic process	20/417	477/18670	0.00550737582609748	0.0464725330737461	0.0391313545538506	20	AURKA,AURKB,BAG2,BUB3,CCNB1,CDC20,CDK1,DDIT3,FAF1,FBXO17,FBXO5,FHIT,FOXRED2,GNB2L1,PBK,SENP1,TBL1X,UBE2C,UBE2S,USP13
Down_Down_Up	GO	GO:0006283	transcription-coupled nucleotide-excision repair	6/417	73/18670	0.00578569179811703	0.0486778585595242	0.0409883089263114	6	COPS3,PCNA,RFC3,RFC4,RPA2,TCEA1
Down_Down_Up	GO	GO:2001252	positive regulation of chromosome organization	10/417	174/18670	0.00583975482826384	0.0489890543926578	0.0412503457398139	10	ACD,AURKB,CCNB1,DKC1,HNRNPA1,HNRNPA2B1,HNRNPD,JDP2,PHF19,SART3
Down_Down_Up	GO	GO:0006998	nuclear envelope organization	5/417	52/18670	0.00595900817071883	0.0491277204350796	0.041367106968688	5	CCNB1,CCNB2,CDK1,NUP155,VRK1
Down_Down_Up	GO	GO:0051438	regulation of ubiquitin-protein transferase activity	5/417	52/18670	0.00595900817071883	0.0491277204350796	0.041367106968688	5	BAG2,CDC20,FBXO5,UBE2C,UBE2S
Down_Down_Up	GO	GO:0018027	peptidyl-lysine dimethylation	3/417	17/18670	0.00595902638947637	0.0491277204350796	0.041367106968688	3	METTL10,SUV39H1,SUV39H2
Down_Down_Up	GO	GO:0033262	regulation of nuclear cell cycle DNA replication	3/417	17/18670	0.00595902638947637	0.0491277204350796	0.041367106968688	3	CDC7,CHEK2,TIPIN
Down_Down_Up	GO	GO:0042790	nucleolar large rRNA transcription by RNA polymerase I	3/417	17/18670	0.00595902638947637	0.0491277204350796	0.041367106968688	3	NCL,POLR1E,TCOF1
Down_Down_Up	GO	GO:2000001	regulation of DNA damage checkpoint	3/417	17/18670	0.00595902638947637	0.0491277204350796	0.041367106968688	3	CHEK2,RNASEH2B,RPA2
Down_Down_Up	GO	GO:0009303	rRNA transcription	4/417	33/18670	0.00601423570928583	0.0492995492855458	0.0415117923392811	4	GTF3A,NCL,POLR1E,TCOF1
Down_Down_Up	GO	GO:0043928	exonucleolytic nuclear-transcribed mRNA catabolic process involved in deadenylation-dependent decay	4/417	33/18670	0.00601423570928583	0.0492995492855458	0.0415117923392811	4	EXOSC2,EXOSC8,EXOSC9,LSM5
Down_n.s_n.s	GO	GO:0009112	nucleobase metabolic process	5/162	36/18670	1.4024330522473e-05	0.0356778968491714	0.0346917649766438	5	AOX1,CPS1,CTPS1,GMPR,UMPS
Down_n.s_Up	GO	GO:0006260	DNA replication	39/98	274/18670	3.06505297051211e-46	3.82518610719912e-43	2.9295453655e-43	39	ATAD5,BLM,BRCA1,CCNE2,CDC45,CDT1,CHAF1A,CHAF1B,DTL,E2F8,ESCO2,FEN1,GEN1,GINS1,GINS3,GINS4,LIG1,MCM10,MCM3,MCM4,MCM5,MCM6,MCM8,MMS22L,MSH6,POLA1,POLD3,POLQ,PRIM2,RAD51,RBBP7,RFC5,RMI1,RMI2,RRM1,RRM2,TICRR,TIMELESS,WDHD1
Down_n.s_Up	GO	GO:0006261	DNA-dependent DNA replication	28/98	153/18670	4.55461331995543e-36	2.84207871165219e-33	2.17662573395765e-33	28	ATAD5,BLM,CCNE2,CDC45,CDT1,E2F8,FEN1,GEN1,GINS1,GINS3,GINS4,LIG1,MCM10,MCM3,MCM4,MCM5,MCM6,MMS22L,MSH6,POLA1,POLD3,POLQ,PRIM2,RAD51,RFC5,TICRR,TIMELESS,WDHD1
Down_n.s_Up	GO	GO:0044786	cell cycle DNA replication	17/98	71/18670	3.33939191541181e-24	1.38918703681131e-21	1.06391854708559e-21	17	ATAD5,CDC45,CDT1,E2F8,FEN1,GINS1,LIG1,MCM3,MCM4,MCM5,MCM6,MSH6,POLA1,POLD3,PRIM2,RAD51,RFC5
Down_n.s_Up	GO	GO:0006302	double-strand break repair	24/98	248/18670	5.6926596953924e-24	1.57655910508137e-21	1.20741874781873e-21	24	BLM,BRCA1,CDC45,CDCA5,ESCO2,FANCB,FEN1,GEN1,GINS4,MCM3,MCM4,MCM5,MCM6,MCM8,MMS22L,MSH2,POLA1,POLQ,RAD51,RAD54B,RAD54L,RMI1,RMI2,TIMELESS
Down_n.s_Up	GO	GO:0000724	double-strand break repair via homologous recombination	20/98	134/18670	6.48265089018585e-24	1.57655910508137e-21	1.20741874781873e-21	20	BLM,BRCA1,CDC45,FANCB,FEN1,GEN1,GINS4,MCM3,MCM4,MCM5,MCM6,MCM8,MMS22L,POLQ,RAD51,RAD54B,RAD54L,RMI1,RMI2,TIMELESS
Down_n.s_Up	GO	GO:0000725	recombinational repair	20/98	135/18670	7.57961108212195e-24	1.57655910508137e-21	1.20741874781873e-21	20	BLM,BRCA1,CDC45,FANCB,FEN1,GEN1,GINS4,MCM3,MCM4,MCM5,MCM6,MCM8,MMS22L,POLQ,RAD51,RAD54B,RAD54L,RMI1,RMI2,TIMELESS
Down_n.s_Up	GO	GO:0071103	DNA conformation change	26/98	327/18670	9.63881048471454e-24	1.71846221213196e-21	1.31609622858959e-21	26	ASF1B,BLM,CDC45,CDCA5,CENPK,CENPQ,CHAF1A,CHAF1B,ERCC6L,GINS1,GINS4,HAT1,MCM3,MCM4,MCM5,MCM6,MCM8,NCAPD3,NCAPG2,POLQ,RAD51,RAD54B,RAD54L,RBBP7,RFC5,SMC4
Down_n.s_Up	GO	GO:0033260	nuclear DNA replication	15/98	60/18670	9.07102582407392e-22	1.41508002855553e-19	1.08374887477094e-19	15	ATAD5,CDC45,CDT1,FEN1,GINS1,LIG1,MCM3,MCM4,MCM5,MCM6,POLA1,POLD3,PRIM2,RAD51,RFC5
Down_n.s_Up	GO	GO:0006310	DNA recombination	23/98	292/18670	6.31539116908711e-21	8.75734242113412e-19	6.70687155734631e-19	23	ATAD5,BLM,BRCA1,CDC45,FANCB,FEN1,GEN1,GINS4,MCM3,MCM4,MCM5,MCM6,MCM8,MMS22L,MSH2,MSH6,POLQ,RAD51,RAD54B,RAD54L,RMI1,RMI2,TIMELESS
Down_n.s_Up	GO	GO:0006270	DNA replication initiation	11/98	37/18670	3.5712939748897e-17	4.45697488066235e-15	3.41340518863142e-15	11	CCNE2,CDC45,CDT1,MCM10,MCM3,MCM4,MCM5,MCM6,POLA1,PRIM2,TICRR
Down_n.s_Up	GO	GO:0032392	DNA geometric change	15/98	119/18670	5.51239316048967e-17	6.25406060390101e-15	4.78971577964079e-15	15	BLM,CDC45,ERCC6L,GINS1,GINS4,MCM3,MCM4,MCM5,MCM6,MCM8,POLQ,RAD51,RAD54B,RAD54L,RFC5
Down_n.s_Up	GO	GO:0006271	DNA strand elongation involved in DNA replication	9/98	20/18670	3.32559512125476e-16	3.22599703073601e-14	2.47065224688622e-14	9	FEN1,GINS1,GINS3,GINS4,LIG1,MCM3,MCM4,POLA1,POLD3
Down_n.s_Up	GO	GO:0000082	G1/S transition of mitotic cell cycle	19/98	279/18670	3.36041357368334e-16	3.22599703073601e-14	2.47065224688622e-14	19	CCNE2,CDC25A,CDC45,CDT1,CNOT10,E2F8,IQGAP3,KIF14,MCM10,MCM3,MCM4,MCM5,MCM6,MCM8,POLA1,PRIM2,RBL1,RRM2,TYMS
Down_n.s_Up	GO	GO:0032508	DNA duplex unwinding	14/98	110/18670	5.60251665357823e-16	4.99424341690402e-14	3.82487603116469e-14	14	BLM,CDC45,ERCC6L,GINS1,GINS4,MCM3,MCM4,MCM5,MCM6,MCM8,POLQ,RAD51,RAD54B,RFC5
Down_n.s_Up	GO	GO:0044843	cell cycle G1/S phase transition	19/98	298/18670	1.13271456306827e-15	9.42418516472797e-14	7.21757770712972e-14	19	CCNE2,CDC25A,CDC45,CDT1,CNOT10,E2F8,IQGAP3,KIF14,MCM10,MCM3,MCM4,MCM5,MCM6,MCM8,POLA1,PRIM2,RBL1,RRM2,TYMS
Down_n.s_Up	GO	GO:1902969	mitotic DNA replication	8/98	15/18670	2.68793157124246e-15	2.09658662556912e-13	1.60568543861063e-13	8	CDC45,GINS1,LIG1,MCM3,MCM4,MCM6,POLA1,RAD51
Down_n.s_Up	GO	GO:0022616	DNA strand elongation	9/98	27/18670	9.00459481987996e-15	6.61043196188835e-13	5.06264526096037e-13	9	FEN1,GINS1,GINS3,GINS4,LIG1,MCM3,MCM4,POLA1,POLD3
Down_n.s_Up	GO	GO:0098813	nuclear chromosome segregation	16/98	262/18670	4.85510236041865e-13	3.3662043032236e-11	2.57803096097084e-11	16	CCNE2,CDCA5,CDT1,CENPK,CENPQ,ESCO2,ESPL1,FEN1,GEN1,GSG2,KIF14,NCAPD3,RMI1,RMI2,SMC4,TACC3
Down_n.s_Up	GO	GO:0007059	chromosome segregation	17/98	321/18670	8.54021319947846e-13	5.60957161734164e-11	4.29612941004235e-11	17	BRCA1,CCNE2,CDCA5,CDT1,CENPK,CENPQ,ESCO2,ESPL1,FEN1,GEN1,GSG2,KIF14,NCAPD3,RMI1,RMI2,SMC4,TACC3
Down_n.s_Up	GO	GO:0000727	double-strand break repair via break-induced replication	6/98	11/18670	8.1009347418583e-12	5.05498327891958e-10	3.87139407663544e-10	6	CDC45,GINS4,MCM3,MCM4,MCM5,MCM6
Down_n.s_Up	GO	GO:1901990	regulation of mitotic cell cycle phase transition	18/98	444/18670	1.50632432058169e-11	8.9518702480283e-10	6.85585204555474e-10	18	ANLN,ATAD5,BLM,BRCA1,CCP110,CDC25A,CDC45,CDCA5,CDT1,CNOT10,DTL,E2F8,ESPL1,GEN1,KIF14,PLK4,RBL1,TICRR
Down_n.s_Up	GO	GO:0000819	sister chromatid segregation	13/98	189/18670	1.96371162584235e-11	1.11396004956875e-09	8.53134046059738e-10	13	CDCA5,CDT1,CENPK,ESCO2,ESPL1,FEN1,GEN1,GSG2,KIF14,NCAPD3,RMI2,SMC4,TACC3
Down_n.s_Up	GO	GO:0090068	positive regulation of cell cycle process	15/98	298/18670	4.35084335788767e-11	2.32363956700873e-09	1.77957551184541e-09	15	ATAD5,BRCA1,CDC25A,CDC45,CDCA5,CDT1,CIT,CNOT10,DTL,E2F8,ESPL1,FEN1,GEN1,KIF14,PLK4
Down_n.s_Up	GO	GO:0065004	protein-DNA complex assembly	14/98	248/18670	4.46853762886293e-11	2.32363956700873e-09	1.77957551184541e-09	14	ASF1B,CDC45,CDT1,CENPK,CENPQ,CHAF1A,CHAF1B,HAT1,MCM3,MCM4,MCM5,MCM6,RAD51,RBBP7
Down_n.s_Up	GO	GO:1901987	regulation of cell cycle phase transition	18/98	480/18670	5.42155986813904e-11	2.70644268617501e-09	2.07274794116642e-09	18	ANLN,ATAD5,BLM,BRCA1,CCP110,CDC25A,CDC45,CDCA5,CDT1,CNOT10,DTL,E2F8,ESPL1,GEN1,KIF14,PLK4,RBL1,TICRR
Down_n.s_Up	GO	GO:0045787	positive regulation of cell cycle	16/98	389/18670	1.85598356507015e-10	8.90872111233671e-09	6.82280598009593e-09	16	ASNS,ATAD5,BRCA1,CDC25A,CDC45,CDCA5,CDT1,CIT,CNOT10,DTL,E2F8,ESPL1,FEN1,GEN1,KIF14,PLK4
Down_n.s_Up	GO	GO:0071824	protein-DNA complex subunit organization	14/98	288/18670	3.22499909945412e-10	1.49066625041435e-08	1.14163710811085e-08	14	ASF1B,CDC45,CDT1,CENPK,CENPQ,CHAF1A,CHAF1B,HAT1,MCM3,MCM4,MCM5,MCM6,RAD51,RBBP7
Down_n.s_Up	GO	GO:0000280	nuclear division	16/98	407/18670	3.59857701181213e-10	1.60393718240769e-08	1.22838643861858e-08	16	ANLN,CCNE2,CDCA5,CDT1,CENPK,ESPL1,GEN1,GSG2,KIF14,NCAPD3,RAD51,RAD54B,RAD54L,RMI1,SMC4,TACC3
Down_n.s_Up	GO	GO:0048285	organelle fission	16/98	449/18670	1.4932251370639e-09	6.42601714157154e-08	4.9214098891253e-08	16	ANLN,CCNE2,CDCA5,CDT1,CENPK,ESPL1,GEN1,GSG2,KIF14,NCAPD3,RAD51,RAD54B,RAD54L,RMI1,SMC4,TACC3
Down_n.s_Up	GO	GO:0000018	regulation of DNA recombination	9/98	101/18670	2.91814915708156e-09	1.21395004934593e-07	9.29712082326335e-08	9	ATAD5,BLM,FANCB,MSH2,MSH6,POLQ,RAD51,RMI2,TIMELESS
Down_n.s_Up	GO	GO:0006275	regulation of DNA replication	9/98	108/18670	5.30347827393019e-09	2.1350777051177e-07	1.63516409939851e-07	9	ATAD5,BLM,CDT1,E2F8,ESCO2,MSH6,RFC5,TICRR,TIMELESS
Down_n.s_Up	GO	GO:0010948	negative regulation of cell cycle process	14/98	361/18670	5.96954531322321e-09	2.32812267215705e-07	1.78300892908114e-07	14	BLM,BRCA1,CDT1,CNOT10,DTL,E2F8,ESPL1,GEN1,MSH6,RAD51,RBBP7,RBL1,RRM2,TICRR
Down_n.s_Up	GO	GO:0051052	regulation of DNA metabolic process	15/98	429/18670	6.60286413133981e-09	2.48236715622001e-07	1.90113813921033e-07	15	ATAD5,BLM,BRCA1,CDT1,E2F8,ESCO2,FANCB,MSH2,MSH6,POLQ,RAD51,RFC5,RMI2,TICRR,TIMELESS
Down_n.s_Up	GO	GO:0000070	mitotic sister chromatid segregation	10/98	151/18670	6.76285923970196e-09	2.48236715622001e-07	1.90113813921033e-07	10	CDCA5,CDT1,CENPK,ESPL1,GEN1,GSG2,KIF14,NCAPD3,SMC4,TACC3
Down_n.s_Up	GO	GO:0031570	DNA integrity checkpoint	10/98	157/18670	9.84698496416021e-09	3.51115349579198e-07	2.68904130750601e-07	10	BLM,BRCA1,CDC45,CDT1,CNOT10,DTL,E2F8,MSH2,TICRR,TIMELESS
Down_n.s_Up	GO	GO:0036297	interstrand cross-link repair	7/98	53/18670	1.11794113475616e-08	3.8755292671547e-07	2.96810102444034e-07	7	FANCB,FANCE,FANCG,FANCI,MCM8,MSH6,RAD51
Down_n.s_Up	GO	GO:0090329	regulation of DNA-dependent DNA replication	7/98	54/18670	1.27896848436078e-08	4.31392613103312e-07	3.30385030952941e-07	7	BLM,CDT1,E2F8,MSH6,RFC5,TICRR,TIMELESS
Down_n.s_Up	GO	GO:0006323	DNA packaging	11/98	210/18670	1.33649852497559e-08	4.38934252413035e-07	3.36160847833195e-07	11	ASF1B,CDCA5,CENPK,CENPQ,CHAF1A,CHAF1B,HAT1,NCAPD3,NCAPG2,RBBP7,SMC4
Down_n.s_Up	GO	GO:0000075	cell cycle checkpoint	11/98	216/18670	1.78901860985727e-08	5.72485955154326e-07	4.38442347570958e-07	11	BLM,BRCA1,CDC45,CDT1,CNOT10,DTL,E2F8,GEN1,MSH2,TICRR,TIMELESS
Down_n.s_Up	GO	GO:1903046	meiotic cell cycle process	10/98	188/18670	5.48601585241983e-08	1.71163694595499e-06	1.3108690510519e-06	10	CCNE2,CDC25A,ESPL1,MSH6,NCAPD3,RAD51,RAD54B,RAD54L,RMI1,SMC4
Down_n.s_Up	GO	GO:0009314	response to radiation	14/98	448/18670	8.90311122482138e-08	2.71002019721392e-06	2.07548780285952e-06	14	ASNS,BLM,BRCA1,CDC25A,DTL,FANCG,FEN1,MSH2,MSH6,POLD3,RAD51,RAD54L,RRM1,TICRR
Down_n.s_Up	GO	GO:0045910	negative regulation of DNA recombination	6/98	44/18670	1.0764970111147e-07	3.19873397588368e-06	2.44977264684749e-06	6	BLM,FANCB,MSH2,MSH6,POLQ,RMI2
Down_n.s_Up	GO	GO:0140014	mitotic nuclear division	11/98	264/18670	1.38787509936972e-07	4.02806540468235e-06	3.08492188550234e-06	11	ANLN,CDCA5,CDT1,CENPK,ESPL1,GEN1,GSG2,KIF14,NCAPD3,SMC4,TACC3
Down_n.s_Up	GO	GO:0044839	cell cycle G2/M phase transition	11/98	266/18670	1.4975036276491e-07	4.24746483478655e-06	3.25295046388848e-06	11	ATAD5,BLM,BRCA1,CCP110,CDC25A,CIT,DTL,KIF14,MELK,PLK4,TICRR
Down_n.s_Up	GO	GO:0072331	signal transduction by p53 class mediator	11/98	267/18670	1.55514570059495e-07	4.31293740964998e-06	3.30309309038646e-06	11	ATAD5,BCL2L12,BLM,BRCA1,CNOT10,E2F8,MSH2,RBBP7,RFC5,RMI1,RMI2
Down_n.s_Up	GO	GO:0033045	regulation of sister chromatid segregation	7/98	80/18670	2.05307163326595e-07	5.56526189406356e-06	4.26219450051427e-06	7	CDCA5,CDT1,ESPL1,FEN1,GEN1,RMI2,TACC3
Down_n.s_Up	GO	GO:0061982	meiosis I cell cycle process	8/98	119/18670	2.09589189920663e-07	5.56526189406356e-06	4.26219450051427e-06	8	CCNE2,CDC25A,ESPL1,MSH6,RAD51,RAD54B,RAD54L,RMI1
Down_n.s_Up	GO	GO:0034502	protein localization to chromosome	7/98	82/18670	2.43614134399226e-07	6.33396749437988e-06	4.85091302707231e-06	7	CDCA5,CDT1,CENPQ,ESCO2,GSG2,MCM8,MSH2
Down_n.s_Up	GO	GO:0032201	telomere maintenance via semi-conservative replication	5/98	27/18670	2.64815378377796e-07	6.74468555541814e-06	5.1654643086367e-06	5	FEN1,POLA1,POLD3,PRIM2,RFC5
Down_n.s_Up	GO	GO:0000083	regulation of transcription involved in G1/S transition of mitotic cell cycle	5/98	29/18670	3.86324458991893e-07	9.64265849643766e-06	7.38489702662398e-06	5	CDC45,CDT1,POLA1,RRM2,TYMS
Down_n.s_Up	GO	GO:0006268	DNA unwinding involved in DNA replication	4/98	14/18670	6.86225798027429e-07	1.66007529490063e-05	1.27138020223496e-05	4	BLM,MCM4,MCM6,RAD51
Down_n.s_Up	GO	GO:0000086	G2/M transition of mitotic cell cycle	10/98	247/18670	6.91698039541929e-07	1.66007529490063e-05	1.27138020223496e-05	10	BLM,BRCA1,CCP110,CDC25A,CIT,DTL,KIF14,MELK,PLK4,TICRR
Down_n.s_Up	GO	GO:0051321	meiotic cell cycle	10/98	249/18670	7.44478426202045e-07	1.75303599226444e-05	1.34257479839415e-05	10	CCNE2,CDC25A,ESPL1,MSH6,NCAPD3,RAD51,RAD54B,RAD54L,RMI1,SMC4
Down_n.s_Up	GO	GO:0051983	regulation of chromosome segregation	7/98	103/18670	1.16081253265086e-06	2.68276674212644e-05	2.05461555486741e-05	7	CDCA5,CDT1,ESPL1,FEN1,GEN1,RMI2,TACC3
Down_n.s_Up	GO	GO:0000076	DNA replication checkpoint	4/98	16/18670	1.23766351914376e-06	2.80837103980257e-05	2.15081047920102e-05	4	CDC45,CDT1,TICRR,TIMELESS
Down_n.s_Up	GO	GO:1901989	positive regulation of cell cycle phase transition	7/98	106/18670	1.4096124701869e-06	3.14142207641651e-05	2.40587993031899e-05	7	ATAD5,CDC25A,CDC45,CDCA5,CDT1,DTL,ESPL1
Down_n.s_Up	GO	GO:1902749	regulation of cell cycle G2/M phase transition	9/98	213/18670	1.80825218394942e-06	3.95912057117348e-05	3.03212000558832e-05	9	ATAD5,BLM,BRCA1,CCP110,CDC25A,DTL,KIF14,PLK4,TICRR
Down_n.s_Up	GO	GO:0000723	telomere maintenance	8/98	162/18670	2.19348767177456e-06	4.71978036961146e-05	3.61467659885898e-05	8	BLM,CCNE2,FEN1,POLA1,POLD3,PRIM2,RAD51,RFC5
Down_n.s_Up	GO	GO:0045931	positive regulation of mitotic cell cycle	8/98	163/18670	2.29682585422628e-06	4.8243645528883e-05	3.69477312248868e-05	8	ASNS,CDC25A,CDC45,CDCA5,CDT1,DTL,ESPL1,GEN1
Down_n.s_Up	GO	GO:0045005	DNA-dependent DNA replication maintenance of fidelity	5/98	41/18670	2.31940603504245e-06	4.8243645528883e-05	3.69477312248868e-05	5	BLM,GEN1,MMS22L,RAD51,TIMELESS
Down_n.s_Up	GO	GO:0007093	mitotic cell cycle checkpoint	8/98	165/18670	2.51597089473095e-06	5.1474289780725e-05	3.94219425783555e-05	8	BLM,BRCA1,CDT1,CNOT10,E2F8,GEN1,MSH2,TICRR
Down_n.s_Up	GO	GO:0051054	positive regulation of DNA metabolic process	9/98	228/18670	3.16361386271442e-06	6.36804854946386e-05	4.87701423997401e-05	9	ATAD5,BRCA1,CDT1,E2F8,FANCB,MSH2,RAD51,RFC5,TIMELESS
Down_n.s_Up	GO	GO:0010569	regulation of double-strand break repair via homologous recombination	5/98	45/18670	3.7191377426879e-06	7.36743476646745e-05	5.64240112006785e-05	5	FANCB,POLQ,RAD51,RMI2,TIMELESS
Down_n.s_Up	GO	GO:0032200	telomere organization	8/98	175/18670	3.8980691502758e-06	7.60123484303781e-05	5.82145853363557e-05	8	BLM,CCNE2,FEN1,POLA1,POLD3,PRIM2,RAD51,RFC5
Down_n.s_Up	GO	GO:1901796	regulation of signal transduction by p53 class mediator	8/98	180/18670	4.80173616462955e-06	9.21933343608873e-05	7.06069058701802e-05	8	ATAD5,BCL2L12,BLM,BRCA1,RBBP7,RFC5,RMI1,RMI2
Down_n.s_Up	GO	GO:0006301	postreplication repair	5/98	52/18670	7.6850833094745e-06	0.000145317938942791	0.000111292753508817	5	BRCA1,DTL,MSH2,POLD3,RFC5
Down_n.s_Up	GO	GO:0051304	chromosome separation	6/98	90/18670	7.81856863828857e-06	0.000145635427769913	0.000111535904533637	6	CDT1,ESPL1,GEN1,NCAPD3,RMI1,TACC3
Down_n.s_Up	GO	GO:1901992	positive regulation of mitotic cell cycle phase transition	6/98	91/18670	8.33523605509267e-06	0.000152976097011112	0.000117157807090157	6	CDC25A,CDC45,CDCA5,CDT1,DTL,ESPL1
Down_n.s_Up	GO	GO:0010389	regulation of G2/M transition of mitotic cell cycle	8/98	196/18670	8.97708394016266e-06	0.000160048582247471	0.000122574319062672	8	BLM,BRCA1,CCP110,CDC25A,DTL,KIF14,PLK4,TICRR
Down_n.s_Up	GO	GO:0071897	DNA biosynthetic process	8/98	196/18670	8.97708394016266e-06	0.000160048582247471	0.000122574319062672	8	DTL,LIG1,POLA1,POLD3,POLQ,RFC5,TK1,TYMS
Down_n.s_Up	GO	GO:0006336	DNA replication-independent nucleosome assembly	5/98	54/18670	9.27427495927295e-06	0.000163018241537643	0.000124848653269382	5	ASF1B,CENPK,CENPQ,HAT1,RBBP7
Down_n.s_Up	GO	GO:0034724	DNA replication-independent nucleosome organization	5/98	55/18670	1.01595016645631e-05	0.000176098028852426	0.000134865899289814	5	ASF1B,CENPK,CENPQ,HAT1,RBBP7
Down_n.s_Up	GO	GO:0006334	nucleosome assembly	7/98	145/18670	1.1306272496635e-05	0.000191309794063774	0.000146515935399719	7	ASF1B,CENPK,CENPQ,CHAF1A,CHAF1B,HAT1,RBBP7
Down_n.s_Up	GO	GO:1901988	negative regulation of cell cycle phase transition	9/98	267/18670	1.13436897121148e-05	0.000191309794063774	0.000146515935399719	9	BLM,BRCA1,CDT1,CNOT10,DTL,E2F8,GEN1,RBL1,TICRR
Down_n.s_Up	GO	GO:0010212	response to ionizing radiation	7/98	147/18670	1.23636280135864e-05	0.000205730770146077	0.000157560340159108	7	BLM,BRCA1,MSH2,RAD51,RAD54L,RRM1,TICRR
Down_n.s_Up	GO	GO:0033044	regulation of chromosome organization	10/98	342/18670	1.25303764060583e-05	0.000205761970457378	0.000157584235134362	10	BRCA1,CDC45,CDCA5,CDT1,ESPL1,FEN1,GEN1,MYB,RMI2,TACC3
Down_n.s_Up	GO	GO:0071168	protein localization to chromatin	4/98	28/18670	1.32667094317381e-05	0.000215024069750768	0.000164677678250419	4	CDCA5,ESCO2,MCM8,MSH2
Down_n.s_Up	GO	GO:2001020	regulation of response to DNA damage stimulus	8/98	214/18670	1.69915357921673e-05	0.000271864572674677	0.000208209372460026	8	ATAD5,BCL2L12,BRCA1,FANCB,POLQ,RAD51,RMI2,TIMELESS
Down_n.s_Up	GO	GO:0051053	negative regulation of DNA metabolic process	7/98	156/18670	1.81899215194973e-05	0.000287354709573831	0.000220072601461739	7	BLM,FANCB,MSH2,MSH6,POLQ,RMI2,TIMELESS
Down_n.s_Up	GO	GO:0007062	sister chromatid cohesion	5/98	63/18670	1.98579826414287e-05	0.000309784529206288	0.000237250634716017	5	CDCA5,ESCO2,ESPL1,FEN1,GSG2
Down_n.s_Up	GO	GO:0006335	DNA replication-dependent nucleosome assembly	4/98	32/18670	2.29281422130231e-05	0.000344750861227142	0.000264029843112555	4	ASF1B,CHAF1A,CHAF1B,HAT1
Down_n.s_Up	GO	GO:0031297	replication fork processing	4/98	32/18670	2.29281422130231e-05	0.000344750861227142	0.000264029843112555	4	BLM,GEN1,MMS22L,RAD51
Down_n.s_Up	GO	GO:0034723	DNA replication-dependent nucleosome organization	4/98	32/18670	2.29281422130231e-05	0.000344750861227142	0.000264029843112555	4	ASF1B,CHAF1A,CHAF1B,HAT1
Down_n.s_Up	GO	GO:0031497	chromatin assembly	7/98	165/18670	2.61202542890012e-05	0.000388072349436589	0.000297207905945026	7	ASF1B,CENPK,CENPQ,CHAF1A,CHAF1B,HAT1,RBBP7
Down_n.s_Up	GO	GO:0051298	centrosome duplication	5/98	67/18670	2.68366011016679e-05	0.000394024449116254	0.000301766362852192	5	BRCA1,CCP110,GEN1,PLK4,WDR62
Down_n.s_Up	GO	GO:0007127	meiosis I	6/98	114/18670	3.02677886885443e-05	0.000439234887015155	0.000336391090932659	6	CCNE2,ESPL1,RAD51,RAD54B,RAD54L,RMI1
Down_n.s_Up	GO	GO:0000910	cytokinesis	7/98	171/18670	3.28441789885811e-05	0.000471144084801715	0.000360828971828574	7	ANLN,CCP110,CDT1,CIT,E2F8,ESPL1,KIF14
Down_n.s_Up	GO	GO:0140013	meiotic nuclear division	7/98	172/18670	3.40921139526954e-05	0.000483488161510953	0.00037028276876851	7	CCNE2,ESPL1,RAD51,RAD54B,RAD54L,RMI1,SMC4
Down_n.s_Up	GO	GO:0001833	inner cell mass cell proliferation	3/98	13/18670	3.8608204072499e-05	0.000541382457106503	0.000414621517419622	3	GINS1,GINS4,NCAPG2
Down_n.s_Up	GO	GO:0007099	centriole replication	4/98	37/18670	4.12721002981784e-05	0.000572306457468074	0.000438304878020421	4	BRCA1,CCP110,PLK4,WDR62
Down_n.s_Up	GO	GO:0006282	regulation of DNA repair	6/98	122/18670	4.43551870688192e-05	0.000608299708372377	0.000465870559381004	6	BRCA1,FANCB,POLQ,RAD51,RMI2,TIMELESS
Down_n.s_Up	GO	GO:0006298	mismatch repair	4/98	38/18670	4.59425843067414e-05	0.000623221143639274	0.000477298244285139	4	LIG1,MSH2,MSH6,POLD3
Down_n.s_Up	GO	GO:1901991	negative regulation of mitotic cell cycle phase transition	8/98	248/18670	4.86657369455009e-05	0.00065306279255898	0.00050015267851177	8	BLM,BRCA1,CDT1,CNOT10,E2F8,GEN1,RBL1,TICRR
Down_n.s_Up	GO	GO:0045911	positive regulation of DNA recombination	4/98	39/18670	5.09878128489239e-05	0.000676944579100606	0.000518442710714702	4	ATAD5,FANCB,MSH2,TIMELESS
Down_n.s_Up	GO	GO:0034728	nucleosome organization	7/98	184/18670	5.236500813104e-05	0.00068479638792853	0.000524456073076168	7	ASF1B,CENPK,CENPQ,CHAF1A,CHAF1B,HAT1,RBBP7
Down_n.s_Up	GO	GO:2000779	regulation of double-strand break repair	5/98	77/18670	5.26766452252715e-05	0.00068479638792853	0.000524456073076168	5	FANCB,POLQ,RAD51,RMI2,TIMELESS
Down_n.s_Up	GO	GO:0098534	centriole assembly	4/98	40/18670	5.64259008891242e-05	0.000725974477418834	0.000555992599102819	4	BRCA1,CCP110,PLK4,WDR62
Down_n.s_Up	GO	GO:0009263	deoxyribonucleotide biosynthetic process	3/98	15/18670	6.09552029210257e-05	0.000776245849443266	0.000594493278757157	3	RRM1,RRM2,TYMS
Down_n.s_Up	GO	GO:0070317	negative regulation of G0 to G1 transition	4/98	41/18670	6.227525168416e-05	0.000785045596988199	0.000601232626573284	4	BRCA1,RAD51,RBBP7,RRM2
Down_n.s_Up	GO	GO:0006333	chromatin assembly or disassembly	7/98	191/18670	6.62938902052958e-05	0.000827347749762092	0.000633630024277985	7	ASF1B,CENPK,CENPQ,CHAF1A,CHAF1B,HAT1,RBBP7
Down_n.s_Up	GO	GO:2001021	negative regulation of response to DNA damage stimulus	5/98	81/18670	6.71890894237472e-05	0.000830217659414222	0.000635827964531135	5	ATAD5,BCL2L12,FANCB,POLQ,RMI2
Down_n.s_Up	GO	GO:0045930	negative regulation of mitotic cell cycle	9/98	338/18670	7.18327356159927e-05	0.000878894647536852	0.000673107574193203	9	BLM,BRCA1,CDT1,CNOT10,E2F8,GEN1,MSH2,RBL1,TICRR
Down_n.s_Up	GO	GO:0070316	regulation of G0 to G1 transition	4/98	45/18670	9.0162947442623e-05	0.0010544508900535	0.000807558542652312	4	BRCA1,RAD51,RBBP7,RRM2
Down_n.s_Up	GO	GO:0007076	mitotic chromosome condensation	3/98	17/18670	9.04056452209334e-05	0.0010544508900535	0.000807558542652312	3	CDCA5,NCAPD3,SMC4
Down_n.s_Up	GO	GO:0008340	determination of adult lifespan	3/98	17/18670	9.04056452209334e-05	0.0010544508900535	0.000807558542652312	3	MSH2,MSH6,RAD54L
Down_n.s_Up	GO	GO:0034501	protein localization to kinetochore	3/98	17/18670	9.04056452209334e-05	0.0010544508900535	0.000807558542652312	3	CDT1,CENPQ,GSG2
Down_n.s_Up	GO	GO:0097329	response to antimetabolite	3/98	17/18670	9.04056452209334e-05	0.0010544508900535	0.000807558542652312	3	ASNS,BLM,TIMELESS
Down_n.s_Up	GO	GO:0009411	response to UV	6/98	141/18670	9.92596043366698e-05	0.00114699987233485	0.000878437823954154	6	CDC25A,DTL,FEN1,MSH2,MSH6,POLD3
Down_n.s_Up	GO	GO:0030261	chromosome condensation	4/98	47/18670	0.000107072585218631	0.00121478714866228	0.000930353180655663	4	CDCA5,NCAPD3,NCAPG2,SMC4
Down_n.s_Up	GO	GO:0045023	G0 to G1 transition	4/98	47/18670	0.000107072585218631	0.00121478714866228	0.000930353180655663	4	BRCA1,RAD51,RBBP7,RRM2
Down_n.s_Up	GO	GO:0016446	somatic hypermutation of immunoglobulin genes	3/98	18/18670	0.000108073934285687	0.00121510153142827	0.000930593952881974	3	MSH2,MSH6,POLQ
Down_n.s_Up	GO	GO:0000077	DNA damage checkpoint	6/98	145/18670	0.000115788860282479	0.00129021872886191	0.00098812298060612	6	BLM,BRCA1,CNOT10,DTL,E2F8,MSH2
Down_n.s_Up	GO	GO:0001832	blastocyst growth	3/98	19/18670	0.000127849521096564	0.00138744523763923	0.00106258457808402	3	GINS1,GINS4,NCAPG2
Down_n.s_Up	GO	GO:0002566	somatic diversification of immune receptors via somatic mutation	3/98	19/18670	0.000127849521096564	0.00138744523763923	0.00106258457808402	3	MSH2,MSH6,POLQ
Down_n.s_Up	GO	GO:2000042	negative regulation of double-strand break repair via homologous recombination	3/98	19/18670	0.000127849521096564	0.00138744523763923	0.00106258457808402	3	FANCB,POLQ,RMI2
Down_n.s_Up	GO	GO:0000731	DNA synthesis involved in DNA repair	4/98	51/18670	0.000147625769193364	0.00158824965476999	0.00121637203654787	4	DTL,POLA1,POLD3,RFC5
Down_n.s_Up	GO	GO:0097327	response to antineoplastic agent	5/98	96/18670	0.000150652549503401	0.00160696052803628	0.00123070188888068	5	ASNS,BLM,BRCA1,RAD51,TIMELESS
Down_n.s_Up	GO	GO:0007131	reciprocal meiotic recombination	4/98	53/18670	0.000171600716504596	0.0018111334097559	0.00138706910936096	4	RAD51,RAD54B,RAD54L,RMI1
Down_n.s_Up	GO	GO:0051383	kinetochore organization	3/98	21/18670	0.000174147443245759	0.0018111334097559	0.00138706910936096	3	CDT1,CENPK,SMC4
Down_n.s_Up	GO	GO:0071459	protein localization to chromosome, centromeric region	3/98	21/18670	0.000174147443245759	0.0018111334097559	0.00138706910936096	3	CDT1,CENPQ,GSG2
Down_n.s_Up	GO	GO:0007091	metaphase/anaphase transition of mitotic cell cycle	4/98	54/18670	0.000184586831828221	0.00188823250919361	0.00144611599050927	4	CDT1,ESPL1,GEN1,TACC3
Down_n.s_Up	GO	GO:0035825	homologous recombination	4/98	54/18670	0.000184586831828221	0.00188823250919361	0.00144611599050927	4	RAD51,RAD54B,RAD54L,RMI1
Down_n.s_Up	GO	GO:0006312	mitotic recombination	3/98	22/18670	0.000200877729579238	0.00202173714931362	0.00154836144701145	3	GEN1,RAD51,RAD54B
Down_n.s_Up	GO	GO:0007063	regulation of sister chromatid cohesion	3/98	22/18670	0.000200877729579238	0.00202173714931362	0.00154836144701145	3	CDCA5,ESPL1,FEN1
Down_n.s_Up	GO	GO:0044784	metaphase/anaphase transition of cell cycle	4/98	56/18670	0.000212664177378602	0.00212323914694796	0.00162609745734543	4	CDT1,ESPL1,GEN1,TACC3
Down_n.s_Up	GO	GO:0008630	intrinsic apoptotic signaling pathway in response to DNA damage	5/98	104/18670	0.000219294350673327	0.00217205833047867	0.00166348596834905	5	ATAD5,BCL2L12,BRCA1,MSH2,MSH6
Down_n.s_Up	GO	GO:0007088	regulation of mitotic nuclear division	6/98	164/18670	0.000226551408502087	0.00220382328169395	0.00168781337700582	6	ANLN,CDCA5,CDT1,ESPL1,GEN1,TACC3
Down_n.s_Up	GO	GO:0010965	regulation of mitotic sister chromatid separation	4/98	57/18670	0.000227799041136634	0.00220382328169395	0.00168781337700582	4	CDT1,ESPL1,GEN1,TACC3
Down_n.s_Up	GO	GO:0051310	metaphase plate congression	4/98	57/18670	0.000227799041136634	0.00220382328169395	0.00168781337700582	4	CDCA5,CDT1,CENPQ,KIF14
Down_n.s_Up	GO	GO:0006297	nucleotide-excision repair, DNA gap filling	3/98	23/18670	0.00023013125288359	0.00220926002768246	0.00169197714670688	3	LIG1,POLD3,RFC5
Down_n.s_Up	GO	GO:0044774	mitotic DNA integrity checkpoint	5/98	106/18670	0.000239671207816105	0.00228327990346946	0.00174866578302148	5	BLM,CNOT10,E2F8,MSH2,TICRR
Down_n.s_Up	GO	GO:0051302	regulation of cell division	6/98	168/18670	0.000258005324378204	0.00243932306684848	0.00186817252420582	6	BLM,CCP110,CIT,E2F8,KIF14,RBL1
Down_n.s_Up	GO	GO:0051306	mitotic sister chromatid separation	4/98	60/18670	0.000277853438019571	0.00260722624547688	0.0019967623404968	4	CDT1,ESPL1,GEN1,TACC3
Down_n.s_Up	GO	GO:2000104	negative regulation of DNA-dependent DNA replication	3/98	25/18670	0.000296604615512143	0.00276240716536683	0.00211560872651238	3	BLM,MSH6,TIMELESS
Down_n.s_Up	GO	GO:1905818	regulation of chromosome separation	4/98	62/18670	0.000315321581851697	0.00291497284556236	0.0022324522130319	4	CDT1,ESPL1,GEN1,TACC3
Down_n.s_Up	GO	GO:0016445	somatic diversification of immunoglobulins	4/98	64/18670	0.000356279758456618	0.00326939072466073	0.00250388560896756	4	ATAD5,MSH2,MSH6,POLQ
Down_n.s_Up	GO	GO:0070192	chromosome organization involved in meiotic cell cycle	4/98	65/18670	0.00037812476454722	0.00344452340259073	0.00263801218754418	4	CCNE2,NCAPD3,RAD51,SMC4
Down_n.s_Up	GO	GO:0051984	positive regulation of chromosome segregation	3/98	28/18670	0.000417672834336047	0.00377721519747382	0.00289280651088582	3	CDT1,ESPL1,FEN1
Down_n.s_Up	GO	GO:0033047	regulation of mitotic sister chromatid segregation	4/98	68/18670	0.000449400277472456	0.00403490321068795	0.00309015866675494	4	CDT1,ESPL1,GEN1,TACC3
Down_n.s_Up	GO	GO:0015949	nucleobase-containing small molecule interconversion	3/98	29/18670	0.00046409728779474	0.00413709582262739	0.00316842358885431	3	RRM1,RRM2,TYMS
Down_n.s_Up	GO	GO:0051783	regulation of nuclear division	6/98	188/18670	0.000470401157861173	0.00416355067383507	0.00318868422051471	6	ANLN,CDCA5,CDT1,ESPL1,GEN1,TACC3
Down_n.s_Up	GO	GO:0007098	centrosome cycle	5/98	124/18670	0.000494382638622568	0.0043449967112744	0.00332764592934983	5	BRCA1,CCP110,GEN1,PLK4,WDR62
Down_n.s_Up	GO	GO:0044818	mitotic G2/M transition checkpoint	3/98	30/18670	0.000513706471655688	0.0044521227543493	0.00340968915397197	3	BLM,BRCA1,TICRR
Down_n.s_Up	GO	GO:1902751	positive regulation of cell cycle G2/M phase transition	3/98	30/18670	0.000513706471655688	0.0044521227543493	0.00340968915397197	3	ATAD5,CDC25A,DTL
Down_n.s_Up	GO	GO:0031572	G2 DNA damage checkpoint	3/98	31/18670	0.000566588272393424	0.00487656664791029	0.00373475245976936	3	BLM,BRCA1,DTL
Down_n.s_Up	GO	GO:0000281	mitotic cytokinesis	4/98	73/18670	0.00058872634402099	0.00496439511714997	0.00380201650335035	4	ANLN,CDT1,CIT,ESPL1
Down_n.s_Up	GO	GO:0072401	signal transduction involved in DNA integrity checkpoint	4/98	73/18670	0.00058872634402099	0.00496439511714997	0.00380201650335035	4	BRCA1,CNOT10,DTL,E2F8
Down_n.s_Up	GO	GO:0072422	signal transduction involved in DNA damage checkpoint	4/98	73/18670	0.00058872634402099	0.00496439511714997	0.00380201650335035	4	BRCA1,CNOT10,DTL,E2F8
Down_n.s_Up	GO	GO:0072395	signal transduction involved in cell cycle checkpoint	4/98	74/18670	0.000619883029625947	0.00518193707628924	0.00396862252468846	4	BRCA1,CNOT10,DTL,E2F8
Down_n.s_Up	GO	GO:2000780	negative regulation of double-strand break repair	3/98	32/18670	0.000622828975515534	0.00518193707628924	0.00396862252468846	3	FANCB,POLQ,RMI2
Down_n.s_Up	GO	GO:0002200	somatic diversification of immune receptors	4/98	75/18670	0.000652192047908429	0.00535483997230079	0.00410104140928569	4	ATAD5,MSH2,MSH6,POLQ
Down_n.s_Up	GO	GO:0051303	establishment of chromosome localization	4/98	75/18670	0.000652192047908429	0.00535483997230079	0.00410104140928569	4	CDCA5,CDT1,CENPQ,KIF14
Down_n.s_Up	GO	GO:0031023	microtubule organizing center organization	5/98	133/18670	0.000680047603080195	0.00551103512106547	0.00422066454953395	5	BRCA1,CCP110,GEN1,PLK4,WDR62
Down_n.s_Up	GO	GO:0042770	signal transduction in response to DNA damage	5/98	133/18670	0.000680047603080195	0.00551103512106547	0.00422066454953395	5	ATAD5,BRCA1,CNOT10,DTL,E2F8
Down_n.s_Up	GO	GO:0050000	chromosome localization	4/98	76/18670	0.000685677143994085	0.00552080694002979	0.00422814836500257	4	CDCA5,CDT1,CENPQ,KIF14
Down_n.s_Up	GO	GO:0045738	negative regulation of DNA repair	3/98	34/18670	0.000745724328107623	0.00596579462486098	0.00456894527612498	3	FANCB,POLQ,RMI2
Down_n.s_Up	GO	GO:0009262	deoxyribonucleotide metabolic process	3/98	35/18670	0.000812543696249427	0.00641806666404611	0.0049153209606561	3	RRM1,RRM2,TYMS
Down_n.s_Up	GO	GO:0010259	multicellular organism aging	3/98	35/18670	0.000812543696249427	0.00641806666404611	0.0049153209606561	3	MSH2,MSH6,RAD54L
Down_n.s_Up	GO	GO:0045740	positive regulation of DNA replication	3/98	36/18670	0.000883051437445476	0.00693112071655317	0.00530824697252891	3	ATAD5,CDT1,E2F8
Down_n.s_Up	GO	GO:0042769	DNA damage response, detection of DNA damage	3/98	39/18670	0.00111748274208022	0.00871636538822573	0.00667548901190027	3	DTL,POLD3,RFC5
Down_n.s_Up	GO	GO:0009157	deoxyribonucleoside monophosphate biosynthetic process	2/98	10/18670	0.00119406948846884	0.00908657757078729	0.0069590185849147	2	TK1,TYMS
Down_n.s_Up	GO	GO:0032875	regulation of DNA endoreduplication	2/98	10/18670	0.00119406948846884	0.00908657757078729	0.0069590185849147	2	E2F8,MSH6
Down_n.s_Up	GO	GO:0048304	positive regulation of isotype switching to IgG isotypes	2/98	10/18670	0.00119406948846884	0.00908657757078729	0.0069590185849147	2	ATAD5,MSH2
Down_n.s_Up	GO	GO:1902101	positive regulation of metaphase/anaphase transition of cell cycle	2/98	10/18670	0.00119406948846884	0.00908657757078729	0.0069590185849147	2	CDT1,ESPL1
Down_n.s_Up	GO	GO:0008156	negative regulation of DNA replication	3/98	40/18670	0.00120351437785247	0.00910294511248416	0.00697155378047876	3	BLM,MSH6,TIMELESS
Down_n.s_Up	GO	GO:0032465	regulation of cytokinesis	4/98	89/18670	0.00123886126743947	0.00931384856484613	0.0071330756552634	4	CCP110,CIT,E2F8,KIF14
Down_n.s_Up	GO	GO:0045132	meiotic chromosome segregation	4/98	90/18670	0.00129131802682146	0.00960969065533361	0.00735964837638573	4	CCNE2,ESPL1,RMI1,SMC4
Down_n.s_Up	GO	GO:0019985	translesion synthesis	3/98	41/18670	0.0012936122036026	0.00960969065533361	0.00735964837638573	3	DTL,POLD3,RFC5
Down_n.s_Up	GO	GO:0009416	response to light stimulus	7/98	314/18670	0.00133361535668436	0.00984823648013064	0.00754234035421611	7	ASNS,CDC25A,DTL,FEN1,MSH2,MSH6,POLD3
Down_n.s_Up	GO	GO:0006284	base-excision repair	3/98	42/18670	0.00138784740788235	0.0101884327355128	0.00780288202078746	3	FEN1,LIG1,POLQ
Down_n.s_Up	GO	GO:0042023	DNA endoreduplication	2/98	11/18670	0.00145443056038338	0.010431777812405	0.00798924953919003	2	E2F8,MSH6
Down_n.s_Up	GO	GO:0051574	positive regulation of histone H3-K9 methylation	2/98	11/18670	0.00145443056038338	0.010431777812405	0.00798924953919003	2	BRCA1,MYB
Down_n.s_Up	GO	GO:0072711	cellular response to hydroxyurea	2/98	11/18670	0.00145443056038338	0.010431777812405	0.00798924953919003	2	BLM,TIMELESS
Down_n.s_Up	GO	GO:1905820	positive regulation of chromosome separation	2/98	11/18670	0.00145443056038338	0.010431777812405	0.00798924953919003	2	CDT1,ESPL1
Down_n.s_Up	GO	GO:0010824	regulation of centrosome duplication	3/98	43/18670	0.00148628975773002	0.0105993692436975	0.00811760060161719	3	BRCA1,GEN1,PLK4
Down_n.s_Up	GO	GO:0007080	mitotic metaphase plate congression	3/98	44/18670	0.0015890076141556	0.011078667611543	0.00848467458778763	3	CDCA5,CDT1,KIF14
Down_n.s_Up	GO	GO:0033046	negative regulation of sister chromatid segregation	3/98	44/18670	0.0015890076141556	0.011078667611543	0.00848467458778763	3	CDT1,ESPL1,GEN1
Down_n.s_Up	GO	GO:0034080	CENP-A containing nucleosome assembly	3/98	44/18670	0.0015890076141556	0.011078667611543	0.00848467458778763	3	CENPK,CENPQ,RBBP7
Down_n.s_Up	GO	GO:0061641	CENP-A containing chromatin organization	3/98	44/18670	0.0015890076141556	0.011078667611543	0.00848467458778763	3	CENPK,CENPQ,RBBP7
Down_n.s_Up	GO	GO:0042771	intrinsic apoptotic signaling pathway in response to DNA damage by p53 class mediator	3/98	45/18670	0.00169606794749224	0.0116080967095344	0.0088901415420523	3	ATAD5,BCL2L12,MSH2
Down_n.s_Up	GO	GO:0051985	negative regulation of chromosome segregation	3/98	45/18670	0.00169606794749224	0.0116080967095344	0.0088901415420523	3	CDT1,ESPL1,GEN1
Down_n.s_Up	GO	GO:0044773	mitotic DNA damage checkpoint	4/98	97/18670	0.00170280711958931	0.0116080967095344	0.0088901415420523	4	BLM,CNOT10,E2F8,MSH2
Down_n.s_Up	GO	GO:0048302	regulation of isotype switching to IgG isotypes	2/98	12/18670	0.00173935423452158	0.0116080967095344	0.0088901415420523	2	ATAD5,MSH2
Down_n.s_Up	GO	GO:0051095	regulation of helicase activity	2/98	12/18670	0.00173935423452158	0.0116080967095344	0.0088901415420523	2	MSH2,MSH6
Down_n.s_Up	GO	GO:0060707	trophoblast giant cell differentiation	2/98	12/18670	0.00173935423452158	0.0116080967095344	0.0088901415420523	2	E2F8,PLK4
Down_n.s_Up	GO	GO:0072710	response to hydroxyurea	2/98	12/18670	0.00173935423452158	0.0116080967095344	0.0088901415420523	2	BLM,TIMELESS
Down_n.s_Up	GO	GO:2000105	positive regulation of DNA-dependent DNA replication	2/98	12/18670	0.00173935423452158	0.0116080967095344	0.0088901415420523	2	CDT1,E2F8
Down_n.s_Up	GO	GO:0001824	blastocyst development	4/98	98/18670	0.00176820304387499	0.0117378585040212	0.00898952051421328	4	ASF1B,GINS1,GINS4,NCAPG2
Down_n.s_Up	GO	GO:0072527	pyrimidine-containing compound metabolic process	4/98	99/18670	0.00183532265637437	0.0121189559532022	0.00928138664432153	4	RRM1,SLC25A19,TK1,TYMS
Down_n.s_Up	GO	GO:0061640	cytoskeleton-dependent cytokinesis	4/98	100/18670	0.00190418940366348	0.0124378206005572	0.00952559135062919	4	ANLN,CDT1,CIT,ESPL1
Down_n.s_Up	GO	GO:0002204	somatic recombination of immunoglobulin genes involved in immune response	3/98	47/18670	0.00192347706402848	0.0124378206005572	0.00952559135062919	3	ATAD5,MSH2,MSH6
Down_n.s_Up	GO	GO:0002208	somatic diversification of immunoglobulins involved in immune response	3/98	47/18670	0.00192347706402848	0.0124378206005572	0.00952559135062919	3	ATAD5,MSH2,MSH6
Down_n.s_Up	GO	GO:0045190	isotype switching	3/98	47/18670	0.00192347706402848	0.0124378206005572	0.00952559135062919	3	ATAD5,MSH2,MSH6
Down_n.s_Up	GO	GO:0031055	chromatin remodeling at centromere	3/98	48/18670	0.00204395297082255	0.0130440245934662	0.00998985689175717	3	CENPK,CENPQ,RBBP7
Down_n.s_Up	GO	GO:0009162	deoxyribonucleoside monophosphate metabolic process	2/98	13/18670	0.00204858078551232	0.0130440245934662	0.00998985689175717	2	TK1,TYMS
Down_n.s_Up	GO	GO:0048291	isotype switching to IgG isotypes	2/98	13/18670	0.00204858078551232	0.0130440245934662	0.00998985689175717	2	ATAD5,MSH2
Down_n.s_Up	GO	GO:0060249	anatomical structure homeostasis	8/98	437/18670	0.00211889093936113	0.0134232278798106	0.0102802723640925	8	BLM,CCNE2,FEN1,POLA1,POLD3,PRIM2,RAD51,RFC5
Down_n.s_Up	GO	GO:2001252	positive regulation of chromosome organization	5/98	174/18670	0.00224233625746179	0.0141335133803652	0.0108242494512244	5	BRCA1,CDT1,ESPL1,FEN1,MYB
Down_n.s_Up	GO	GO:1902750	negative regulation of cell cycle G2/M phase transition	4/98	105/18670	0.00227554627504536	0.0142707625691287	0.01092936269633	4	BLM,BRCA1,DTL,TICRR
Down_n.s_Up	GO	GO:0072425	signal transduction involved in G2 DNA damage checkpoint	2/98	14/18670	0.00238185248946708	0.0146431128416499	0.0112145297403999	2	BRCA1,DTL
Down_n.s_Up	GO	GO:0090231	regulation of spindle checkpoint	2/98	14/18670	0.00238185248946708	0.0146431128416499	0.0112145297403999	2	CDT1,GEN1
Down_n.s_Up	GO	GO:0090266	regulation of mitotic cell cycle spindle assembly checkpoint	2/98	14/18670	0.00238185248946708	0.0146431128416499	0.0112145297403999	2	CDT1,GEN1
Down_n.s_Up	GO	GO:1903504	regulation of mitotic spindle checkpoint	2/98	14/18670	0.00238185248946708	0.0146431128416499	0.0112145297403999	2	CDT1,GEN1
Down_n.s_Up	GO	GO:0030071	regulation of mitotic metaphase/anaphase transition	3/98	51/18670	0.00243320088364262	0.0148854642293431	0.0114001362350232	3	CDT1,ESPL1,GEN1
Down_n.s_Up	GO	GO:0016447	somatic recombination of immunoglobulin gene segments	3/98	52/18670	0.00257242007082377	0.0156603914555516	0.0119936196370115	3	ATAD5,MSH2,MSH6
Down_n.s_Up	GO	GO:0045840	positive regulation of mitotic nuclear division	3/98	53/18670	0.00271646923208293	0.0163775536311087	0.0125428632734874	3	CDCA5,CDT1,ESPL1
Down_n.s_Up	GO	GO:1902099	regulation of metaphase/anaphase transition of cell cycle	3/98	53/18670	0.00271646923208293	0.0163775536311087	0.0125428632734874	3	CDT1,ESPL1,GEN1
Down_n.s_Up	GO	GO:2000045	regulation of G1/S transition of mitotic cell cycle	5/98	184/18670	0.00285508228409343	0.0171304937045606	0.0131195076617249	5	CDC45,CNOT10,E2F8,KIF14,RBL1
Down_n.s_Up	GO	GO:0006206	pyrimidine nucleobase metabolic process	2/98	16/18670	0.00311951038717731	0.0184509429535416	0.0141307828962684	2	RRM1,TYMS
Down_n.s_Up	GO	GO:0051571	positive regulation of histone H3-K4 methylation	2/98	16/18670	0.00311951038717731	0.0184509429535416	0.0141307828962684	2	BRCA1,MYB
Down_n.s_Up	GO	GO:1902166	negative regulation of intrinsic apoptotic signaling pathway in response to DNA damage by p53 class mediator	2/98	16/18670	0.00311951038717731	0.0184509429535416	0.0141307828962684	2	ATAD5,BCL2L12
Down_n.s_Up	GO	GO:0002381	immunoglobulin production involved in immunoglobulin mediated immune response	3/98	56/18670	0.00317814158782081	0.0186212239511754	0.0142611937817707	3	ATAD5,MSH2,MSH6
Down_n.s_Up	GO	GO:0034508	centromere complex assembly	3/98	56/18670	0.00317814158782081	0.0186212239511754	0.0142611937817707	3	CENPK,CENPQ,RBBP7
Down_n.s_Up	GO	GO:0001701	in utero embryonic development	7/98	373/18670	0.00350569765639481	0.020263557568013	0.0155189863965551	7	ASF1B,E2F8,GINS1,GINS4,MSH2,NCAPG2,PLK4
Down_n.s_Up	GO	GO:0046605	regulation of centrosome cycle	3/98	58/18670	0.00351105071384764	0.020263557568013	0.0155189863965551	3	BRCA1,GEN1,PLK4
Down_n.s_Up	GO	GO:0006266	DNA ligation	2/98	17/18670	0.00352339101943815	0.020263557568013	0.0155189863965551	2	LIG1,RAD51
Down_n.s_Up	GO	GO:0062033	positive regulation of mitotic sister chromatid segregation	2/98	17/18670	0.00352339101943815	0.020263557568013	0.0155189863965551	2	CDT1,ESPL1
Down_n.s_Up	GO	GO:0043486	histone exchange	3/98	60/18670	0.00386452797526767	0.0221235362987801	0.0169434640344908	3	CENPK,CENPQ,RBBP7
Down_n.s_Up	GO	GO:0051782	negative regulation of cell division	2/98	18/18670	0.00395030565508221	0.0224090066251937	0.0171620934680127	2	BLM,E2F8
Down_n.s_Up	GO	GO:1902165	regulation of intrinsic apoptotic signaling pathway in response to DNA damage by p53 class mediator	2/98	18/18670	0.00395030565508221	0.0224090066251937	0.0171620934680127	2	ATAD5,BCL2L12
Down_n.s_Up	GO	GO:0097193	intrinsic apoptotic signaling pathway	6/98	289/18670	0.00418569609061773	0.0236368720411354	0.0181024627305592	6	ATAD5,BCL2L12,BRCA1,MELK,MSH2,MSH6
Down_n.s_Up	GO	GO:0002562	somatic diversification of immune receptors via germline recombination within a single locus	3/98	62/18670	0.00423895166506646	0.0236802134567508	0.018135656054934	3	ATAD5,MSH2,MSH6
Down_n.s_Up	GO	GO:0016444	somatic cell DNA recombination	3/98	62/18670	0.00423895166506646	0.0236802134567508	0.018135656054934	3	ATAD5,MSH2,MSH6
Down_n.s_Up	GO	GO:1902806	regulation of cell cycle G1/S phase transition	5/98	202/18670	0.00425029472300656	0.0236802134567508	0.018135656054934	5	CDC45,CNOT10,E2F8,KIF14,RBL1
Down_n.s_Up	GO	GO:0007096	regulation of exit from mitosis	2/98	19/18670	0.00440000637672758	0.0244053687029157	0.0186910212400872	2	ANLN,CDCA5
Down_n.s_Up	GO	GO:0045739	positive regulation of DNA repair	3/98	65/18670	0.00484064411994694	0.0267306365561672	0.0204718437862684	3	BRCA1,FANCB,TIMELESS
Down_n.s_Up	GO	GO:0051785	positive regulation of nuclear division	3/98	66/18670	0.00505205997914621	0.0277752019998875	0.0212718314911419	3	CDCA5,CDT1,ESPL1
Down_n.s_Up	GO	GO:0090305	nucleic acid phosphodiester bond hydrolysis	6/98	302/18670	0.00517467906561555	0.0283245590960009	0.0216925604412693	6	ATAD5,ERI1,FEN1,GEN1,POLD3,RFC5
Down_n.s_Up	GO	GO:0001889	liver development	4/98	135/18670	0.00559131349991944	0.0304714377637531	0.0233367623899189	4	ASNS,CIT,E2F8,TYMS
Down_n.s_Up	GO	GO:0046599	regulation of centriole replication	2/98	22/18670	0.00588337463144948	0.0317855045023764	0.024343149534546	2	BRCA1,PLK4
Down_n.s_Up	GO	GO:2000773	negative regulation of cellular senescence	2/98	22/18670	0.00588337463144948	0.0317855045023764	0.024343149534546	2	BCL2L12,RBL1
Down_n.s_Up	GO	GO:0061008	hepaticobiliary system development	4/98	138/18670	0.00603889119920156	0.0324850698991532	0.0248789165556943	4	ASNS,CIT,E2F8,TYMS
Down_n.s_Up	GO	GO:0006541	glutamine metabolic process	2/98	23/18670	0.00642177876274146	0.033840962442417	0.0259173362834975	2	ASNS,PHGDH
Down_n.s_Up	GO	GO:0007064	mitotic sister chromatid cohesion	2/98	23/18670	0.00642177876274146	0.033840962442417	0.0259173362834975	2	CDCA5,GSG2
Down_n.s_Up	GO	GO:0051570	regulation of histone H3-K9 methylation	2/98	23/18670	0.00642177876274146	0.033840962442417	0.0259173362834975	2	BRCA1,MYB
Down_n.s_Up	GO	GO:1902254	negative regulation of intrinsic apoptotic signaling pathway by p53 class mediator	2/98	23/18670	0.00642177876274146	0.033840962442417	0.0259173362834975	2	ATAD5,BCL2L12
Down_n.s_Up	GO	GO:0045137	development of primary sexual characteristics	5/98	223/18670	0.00642652892536284	0.033840962442417	0.0259173362834975	5	CBX2,FANCG,MSH2,NUP107,RRM1
Down_n.s_Up	GO	GO:0002312	B cell activation involved in immune response	3/98	73/18670	0.00668789352502497	0.0349225569842308	0.0267456829805007	3	ATAD5,MSH2,MSH6
Down_n.s_Up	GO	GO:0006283	transcription-coupled nucleotide-excision repair	3/98	73/18670	0.00668789352502497	0.0349225569842308	0.0267456829805007	3	LIG1,POLD3,RFC5
Down_n.s_Up	GO	GO:0007568	aging	6/98	321/18670	0.00691554813635764	0.0359608503090597	0.0275408671395295	6	BCL2L12,MSH2,MSH6,RAD54L,RBL1,TYMS
Down_n.s_Up	GO	GO:2001251	negative regulation of chromosome organization	4/98	146/18670	0.00734755654091284	0.0380487575230673	0.0291399053904733	4	BRCA1,CDT1,ESPL1,GEN1
Down_n.s_Up	GO	GO:0000729	DNA double-strand break processing	2/98	25/18670	0.00756307564187129	0.0386832721354728	0.0296258528163034	2	BLM,BRCA1
Down_n.s_Up	GO	GO:0045830	positive regulation of isotype switching	2/98	25/18670	0.00756307564187129	0.0386832721354728	0.0296258528163034	2	ATAD5,MSH2
Down_n.s_Up	GO	GO:0051307	meiotic chromosome separation	2/98	25/18670	0.00756307564187129	0.0386832721354728	0.0296258528163034	2	ESPL1,RMI1
Down_n.s_Up	GO	GO:0072332	intrinsic apoptotic signaling pathway by p53 class mediator	3/98	78/18670	0.00802792934833528	0.040893289088663	0.031318409659671	3	ATAD5,BCL2L12,MSH2
Down_n.s_Up	GO	GO:0060706	cell differentiation involved in embryonic placenta development	2/98	26/18670	0.00816549707330033	0.041424960762109	0.0317255941059337	2	E2F8,PLK4
Down_n.s_Up	GO	GO:0010971	positive regulation of G2/M transition of mitotic cell cycle	2/98	27/18670	0.00878878935063093	0.044227456087046	0.0338719046280683	2	CDC25A,DTL
Down_n.s_Up	GO	GO:0051569	regulation of histone H3-K4 methylation	2/98	27/18670	0.00878878935063093	0.044227456087046	0.0338719046280683	2	BRCA1,MYB
Down_n.s_Up	GO	GO:0071158	positive regulation of cell cycle arrest	3/98	82/18670	0.00920584435495337	0.046140135562176	0.035336743497348	3	BRCA1,CNOT10,E2F8
Down_n.s_Up	GO	GO:0021846	cell proliferation in forebrain	2/98	28/18670	0.00943272139034594	0.0469005430085726	0.0359191068250539	2	KIF14,RRM1
Down_n.s_Up	GO	GO:0090344	negative regulation of cell aging	2/98	28/18670	0.00943272139034594	0.0469005430085726	0.0359191068250539	2	BCL2L12,RBL1
n.s_Down_n.s	GO	GO:0070646	protein modification by small protein removal	65/1719	299/18670	3.82491902132291e-11	2.10829536455319e-07	1.97889231471601e-07	65	ACTR5,ACTR8,ADRM1,ASXL1,BABAM1,BECN1,COPS7A,DDB2,DESI2,FAM188A,FOXK2,GPS1,INO80C,INO80E,JOSD2,KAT2A,KDM1B,KEAP1,MCRS1,MYC,NFRKB,OTUD6B,PSMA1,PSMA7,PSMB4,PSMB5,PSMB6,PSMC2,PSMC3,PSMC4,PSMC5,PSMD1,PSMD13,PSMD5,PSMD7,PSMD8,PSMD9,PSME3,PTEN,RHOA,RHOT1,SENP6,SMAD2,SNX3,SPATA2,STAM2,TAB1,TADA2B,TADA3,TAF10,TANK,UBXN1,USP10,USP14,USP16,USP19,USP22,USP25,USP46,USP47,USP5,USP8,USPL1,WDR20,YY1
n.s_Down_n.s	GO	GO:0016579	protein deubiquitination	61/1719	283/18670	2.19434046852557e-10	6.04760233125648e-07	5.67641231726484e-07	61	ACTR5,ACTR8,ADRM1,ASXL1,BABAM1,BECN1,DDB2,DESI2,FAM188A,FOXK2,INO80C,INO80E,JOSD2,KAT2A,KDM1B,KEAP1,MCRS1,MYC,NFRKB,OTUD6B,PSMA1,PSMA7,PSMB4,PSMB5,PSMB6,PSMC2,PSMC3,PSMC4,PSMC5,PSMD1,PSMD13,PSMD5,PSMD7,PSMD8,PSMD9,PSME3,PTEN,RHOA,RHOT1,SMAD2,SNX3,SPATA2,STAM2,TAB1,TADA2B,TADA3,TAF10,TANK,UBXN1,USP10,USP14,USP16,USP19,USP22,USP25,USP46,USP47,USP5,USP8,WDR20,YY1
n.s_Down_n.s	GO	GO:0000209	protein polyubiquitination	62/1719	310/18670	3.58947113930285e-09	6.59505497327911e-06	6.19026338585036e-06	62	ANAPC5,ANAPC7,ARIH2,CUL1,DDB2,FBXL13,FBXL14,FBXL15,FBXL22,FBXO15,FBXO30,FBXW2,FBXW8,FBXW9,KLHL3,LONRF1,MARCH5,MIB2,NHLRC1,PLAA,PSMA1,PSMA7,PSMB4,PSMB5,PSMB6,PSMC2,PSMC3,PSMC4,PSMC5,PSMD1,PSMD13,PSMD5,PSMD7,PSMD8,PSMD9,PSME3,RMND5A,RNF114,RNF14,RNF146,RNF152,RNF187,RNF5,RNF6,RNF8,SHPRH,SKP1,STUB1,TNKS,TRIM27,UBE2B,UBE2D2,UBE2E1,UBE2E2,UBE2G1,UBE2J2,UBE2L3,UBE2Q2,UBE3B,UBE3C,ZFP91,ZNRF1
n.s_Down_n.s	GO	GO:0043161	proteasome-mediated ubiquitin-dependent protein catabolic process	74/1719	419/18670	3.21390566695181e-08	4.4287620090596e-05	4.15693325080741e-05	74	AKT1,ANAPC5,ANAPC7,ARAF,ARIH2,CEBPA,CLOCK,CRBN,CSNK1A1L,CUL1,CUL4A,DCAF11,FAM122A,FBXL13,FBXL14,FBXL15,FBXL22,FBXO39,GLMN,KCTD2,KEAP1,KLHL15,MAEA,MTM1,NHLRC1,NSFL1C,PCBP2,PLAA,PPP2CB,PSMA1,PSMA7,PSMB4,PSMB5,PSMB6,PSMC2,PSMC3,PSMC4,PSMC5,PSMD1,PSMD13,PSMD5,PSMD7,PSMD8,PSMD9,PSME3,RMND5A,RMND5B,RNF14,RNF187,RNF5,SGTA,SH3RF2,SIRT1,SKP1,SPOP,STUB1,SVIP,UBE2B,UBE2E1,UBE2G1,UBE2J2,UBQLN1,UBQLN4,UBR3,UB…
n.s_Down_n.s	GO	GO:0009451	RNA modification	38/1719	163/18670	6.26206633943688e-08	6.90330193259522e-05	6.47959074912258e-05	38	AARS,ADAD2,ALKBH1,ALKBH8,C7orf60,CBLL1,CMTR2,CTU1,DPH3,DUS1L,DUS2,FAM103A1,KIAA1429,MEPCE,METTL14,NAF1,NSUN2,NSUN3,PARN,PCIF1,PUS1,PUS10,PUS7L,QTRTD1,RPUSD3,SEPHS2,THUMPD1,THUMPD2,TRDMT1,TRIT1,TRMT1,TRMT11,TRMT13,TRMT2A,TRMU,TSR3,WBSCR22,WTAP
n.s_Down_n.s	GO	GO:0016236	macroautophagy	56/1719	295/18670	1.31181576750563e-07	0.000120512141841517	0.000113115342057722	56	AKT1,ATG10,ATG13,ATG14,ATG7,ATP6V0D1,ATP6V0E2,ATP6V1B2,ATP6V1E1,BECN1,CAPNS1,CHMP2A,CHMP3,CHMP6,CSNK2A1,CSNK2A2,CSNK2B,DYNLL1,EPM2A,FEZ2,KLHL3,LAMTOR3,LAMTOR5,MFN2,MTM1,MTOR,MVB12A,NSFL1C,PGAM5,PIP4K2A,PLAA,PRKAA1,RAB1A,RHEB,RNF5,RRAGB,SCFD1,SIRT1,SMCR8,SNX6,STAM2,STX17,TBC1D14,TOMM70A,TSG101,UBQLN1,UBQLN4,UBXN2A,UBXN2B,VPS16,VPS26A,VPS26B,VPS33A,VPS35,VPS4A,VTA1
n.s_Down_n.s	GO	GO:0010498	proteasomal protein catabolic process	79/1719	477/18670	1.86571146600825e-07	0.000146550721956686	0.000137555725005177	79	AKT1,ALAD,ANAPC5,ANAPC7,ARAF,ARIH2,ATE1,CEBPA,CLOCK,CRBN,CSNK1A1L,CUL1,CUL4A,DCAF11,FAM122A,FBXL13,FBXL14,FBXL15,FBXL22,FBXO39,GLMN,KCTD2,KEAP1,KLHL15,MAEA,MTM1,NHLRC1,NSFL1C,OSBPL7,PCBP2,PLAA,PPP2CB,PSMA1,PSMA7,PSMB4,PSMB5,PSMB6,PSMC2,PSMC3,PSMC4,PSMC5,PSMD1,PSMD13,PSMD5,PSMD7,PSMD8,PSMD9,PSME3,RMND5A,RMND5B,RNF14,RNF187,RNF5,SGTA,SH3RF2,SIRT1,SKP1,SOCS6,SPOP,STUB1,SVIP,UBE2B,UBE2E1,UBE2G1,UBE2J…
n.s_Down_n.s	GO	GO:0006914	autophagy	81/1719	496/18670	2.39288188971366e-07	0.000146550721956686	0.000137555725005177	81	AKT1,ATG10,ATG13,ATG14,ATG4D,ATG7,ATP6V0D1,ATP6V0E2,ATP6V1B2,ATP6V1E1,BECN1,CAMKK2,CAPNS1,CHMP2A,CHMP3,CHMP6,CSNK2A1,CSNK2A2,CSNK2B,DAP,DYNLL1,EIF2AK4,EIF4G2,EPM2A,FEZ2,FOXK2,HSPB1,ITPR1,KAT8,KLHL3,LAMTOR3,LAMTOR5,LEPR,MFN2,MTM1,MTOR,MVB12A,NAMPT,NHLRC1,NRBF2,NSFL1C,OSBPL7,PGAM5,PIP4K2A,PLAA,PRKAA1,RAB1A,RHEB,RNF152,RNF5,RRAGB,SCFD1,SIRT1,SMCR8,SNX6,STAM2,STAT3,STUB1,STX17,SUPT20H,SVIP,TBC1D14,TM…
n.s_Down_n.s	GO	GO:0061919	process utilizing autophagic mechanism	81/1719	496/18670	2.39288188971366e-07	0.000146550721956686	0.000137555725005177	81	AKT1,ATG10,ATG13,ATG14,ATG4D,ATG7,ATP6V0D1,ATP6V0E2,ATP6V1B2,ATP6V1E1,BECN1,CAMKK2,CAPNS1,CHMP2A,CHMP3,CHMP6,CSNK2A1,CSNK2A2,CSNK2B,DAP,DYNLL1,EIF2AK4,EIF4G2,EPM2A,FEZ2,FOXK2,HSPB1,ITPR1,KAT8,KLHL3,LAMTOR3,LAMTOR5,LEPR,MFN2,MTM1,MTOR,MVB12A,NAMPT,NHLRC1,NRBF2,NSFL1C,OSBPL7,PGAM5,PIP4K2A,PLAA,PRKAA1,RAB1A,RHEB,RNF152,RNF5,RRAGB,SCFD1,SIRT1,SMCR8,SNX6,STAM2,STAT3,STUB1,STX17,SUPT20H,SVIP,TBC1D14,TM…
n.s_Down_n.s	GO	GO:1902750	negative regulation of cell cycle G2/M phase transition	26/1719	105/18670	2.20507825919788e-06	0.00121543913646987	0.00114083785725869	26	ATF5,BABAM1,CDC14B,CUL1,FOXN3,HUS1,PSMA1,PSMA7,PSMB4,PSMB5,PSMB6,PSMC2,PSMC3,PSMC4,PSMC5,PSMD1,PSMD13,PSMD5,PSMD7,PSMD8,PSMD9,PSME3,SKP1,TAOK3,USP47,VPS4A
n.s_Down_n.s	GO	GO:0006839	mitochondrial transport	47/1719	256/18670	3.4273795642383e-06	0.00159582639162281	0.00149787768597244	47	ACACA,AFG3L2,AIP,ALKBH7,ARIH2,ATG13,ATP5D,ATP5E,ATP5L,BAG4,C19orf52,CSNK2A2,DYNLT1,EYA2,GRPEL1,HSPA1L,HSPA4,MCUR1,MFN2,MICU2,MRS2,OPA1,PITRM1,PMPCA,PRKAA1,RAC2,RHOT1,RHOU,SLC25A1,SLC25A13,SLC25A16,SLC25A22,SLC25A24,SLC25A30,SMDT1,STAT3,STPG1,TIMM17B,TIMM22,TMEM14C,TOMM70A,UBE2J2,UBE2L3,VPS35,YWHAB,YWHAQ,YWHAZ
n.s_Down_n.s	GO	GO:0031146	SCF-dependent proteasomal ubiquitin-dependent protein catabolic process	24/1719	95/18670	3.67438180739323e-06	0.00159582639162281	0.00149787768597244	24	CUL1,CUL4A,FBXL13,FBXL14,FBXL15,FBXO39,PSMA1,PSMA7,PSMB4,PSMB5,PSMB6,PSMC2,PSMC3,PSMC4,PSMC5,PSMD1,PSMD13,PSMD5,PSMD7,PSMD8,PSMD9,PSME3,SKP1,WWTR1
n.s_Down_n.s	GO	GO:0043487	regulation of RNA stability	37/1719	183/18670	3.76374148967644e-06	0.00159582639162281	0.00149787768597244	37	AKT1,ANGEL2,DXO,EXOSC4,FASTKD3,HSPB1,METTL14,MTOR,NAF1,PARN,PDE12,PSMA1,PSMA7,PSMB4,PSMB5,PSMB6,PSMC2,PSMC3,PSMC4,PSMC5,PSMD1,PSMD13,PSMD5,PSMD7,PSMD8,PSMD9,PSME3,RBM23,SYNCRIP,TARDBP,TBRG4,TIRAP,TNPO1,YBX3,YWHAB,YWHAZ,ZC3H14
n.s_Down_n.s	GO	GO:0006732	coenzyme metabolic process	65/1719	403/18670	5.56182460228541e-06	0.00218976980055694	0.00205536600904006	65	ACACA,ACOT7,ACSF3,ACSL4,ACSM3,AHCY,AHCYL1,ALDH1L1,ALDOB,CBR4,COQ4,CROT,DERA,DHFRL1,DLD,EIF6,ELOVL5,ENO1,ENOPH1,FLAD1,FOXK2,FPGS,G6PD,GALK1,GAMT,HDAC4,HKDC1,HMGCS2,HSD17B4,IDH1,KMO,KYNU,MAT1A,MAT2B,MBIP,MCCC1,MCCC2,ME1,MLYCD,NADK,NADK2,NADSYN1,NAMPT,NMRK1,NNT,NUPL1,NUPL2,P2RX7,PANK3,PDK4,PEMT,PFKFB3,PGD,PKM,PPCS,PRKAA1,PTS,SEC13,SHPK,SLC25A1,SLC25A16,SLC5A6,STAT3,TPK1,UBIAD1
n.s_Down_n.s	GO	GO:0006521	regulation of cellular amino acid metabolic process	18/1719	62/18670	7.39739717944788e-06	0.00271829688354111	0.00255145313242009	18	AZIN1,COMT,PSMA1,PSMA7,PSMB4,PSMB5,PSMB6,PSMC2,PSMC3,PSMC4,PSMC5,PSMD1,PSMD13,PSMD5,PSMD7,PSMD8,PSMD9,PSME3
n.s_Down_n.s	GO	GO:0010972	negative regulation of G2/M transition of mitotic cell cycle	23/1719	93/18670	8.53774862670702e-06	0.00294125440190057	0.0027607259539648	23	CUL1,FOXN3,HUS1,PSMA1,PSMA7,PSMB4,PSMB5,PSMB6,PSMC2,PSMC3,PSMC4,PSMC5,PSMD1,PSMD13,PSMD5,PSMD7,PSMD8,PSMD9,PSME3,SKP1,TAOK3,USP47,VPS4A
n.s_Down_n.s	GO	GO:0043488	regulation of mRNA stability	35/1719	177/18670	1.13480430243555e-05	0.00367943606766163	0.00345359947149891	35	AKT1,ANGEL2,EXOSC4,FASTKD3,HSPB1,METTL14,MTOR,PARN,PDE12,PSMA1,PSMA7,PSMB4,PSMB5,PSMB6,PSMC2,PSMC3,PSMC4,PSMC5,PSMD1,PSMD13,PSMD5,PSMD7,PSMD8,PSMD9,PSME3,RBM23,SYNCRIP,TARDBP,TBRG4,TIRAP,TNPO1,YBX3,YWHAB,YWHAZ,ZC3H14
n.s_Down_n.s	GO	GO:0018205	peptidyl-lysine modification	63/1719	397/18670	1.30485537019094e-05	0.00399575711138471	0.00375050534765408	63	BRPF1,CAMKMT,CLOCK,CTR9,DHPS,DMAP1,DOHH,EHMT2,EPC2,ESCO1,FAM173A,GNL3L,HDAC2,HDAC4,HIST1H1D,HMG20A,ING3,ING5,KAT2A,KAT6B,KAT8,LEF1,MBIP,MCRS1,MEAF6,METTL20,METTL21B,METTL22,MORF4L1,MORF4L2,MSL3,NAA50,NCOA1,NELFE,NSMCE2,NUPL1,NUPL2,PER1,PRDM12,PRKAA1,RNF113A,SENP6,SETD7,SETMAR,SIRT1,SIRT3,SMARCB1,SNAI2,SNW1,SPHK2,TADA1,TADA2B,TADA3,TAF10,TOLLIP,TRIM28,USP22,USPL1,VCPKMT,VIPAS39,WDR5B,WDR82,ZNF304
n.s_Down_n.s	GO	GO:0032259	methylation	59/1719	366/18670	1.50761551173515e-05	0.00437367194772849	0.00410522450979405	59	AHCY,ALKBH8,C7orf60,C9orf114,C9orf41,CAMKMT,CBLL1,CMTR2,COMT,CTR9,DMAP1,EHMT2,FAM103A1,FAM173A,GAMT,GSPT1,HIST1H1D,KDM1B,KIAA1429,MAT1A,MAT2B,MEPCE,METTL14,METTL20,METTL21B,METTL22,MTA2,MYC,N6AMT1,NDUFAF5,NDUFAF7,NELFE,NSUN2,NSUN3,NTMT1,PCIF1,PEMT,PRDM12,PRMT2,PRMT9,RAB3D,SETD7,SETMAR,SIRT1,SMARCB1,SNW1,THUMPD2,TRDMT1,TRIM28,TRMT1,TRMT11,TRMT13,TRMT2A,VCPKMT,WBSCR22,WDR5B,WDR82,WTAP,ZNF304
n.s_Down_n.s	GO	GO:0034470	ncRNA processing	61/1719	384/18670	1.72348927301807e-05	0.0045060587628162	0.00422948568085739	61	AARS,ALKBH1,ALKBH8,BOP1,C7orf60,CLP1,CTU1,DDX49,DHX37,DPH3,DUS1L,DUS2,EXOSC4,HEATR1,INTS10,INTS2,INTS5,INTS9,MPHOSPH10,MRPL44,NAF1,NOC4L,NOL8,NSUN2,NSUN3,NVL,PARN,PDCD11,PES1,PTCD1,PUS1,PUS10,QTRTD1,RNF113A,RPL35,RPP30,RPS2,RRP1,RRP36,SEPHS2,SIRT1,SMAD2,SRRT,TARBP2,THUMPD1,THUMPD2,TRDMT1,TRIT1,TRMT1,TRMT11,TRMT13,TRMU,TRNT1,TSR3,USP14,VWA9,WBSCR22,WDR46,WDR75,XRN2,ZNHIT3
n.s_Down_n.s	GO	GO:0006367	transcription initiation from RNA polymerase II promoter	36/1719	188/18670	1.79443232115607e-05	0.0045060587628162	0.00422948568085739	36	CAND1,CDK7,CDK8,CTNNBIP1,GTF2A2,GTF2E1,GTF2E2,GTF2H1,MAZ,MED10,MED24,MED30,MED7,MED8,NR0B2,NR3C1,NRBF2,NRBP1,POLR2B,POLR2C,POLR2J,PSMC2,PSMC3,PSMC4,PSMC5,PTEN,RARG,SNW1,SRF,TAF10,TAF11,TAF2,TBP,TRIM28,WWTR1,ZNF45
n.s_Down_n.s	GO	GO:0006635	fatty acid beta-oxidation	19/1719	72/18670	1.89754417642704e-05	0.0045060587628162	0.00422948568085739	19	ABCD3,ACAA1,ACADM,ACADS,ACOX3,AKT1,AUH,CROT,DECR1,EHHADH,ETFA,ETFDH,HADHA,HSD17B4,MECR,METTL20,MLYCD,MTOR,SCP2
n.s_Down_n.s	GO	GO:0009301	snRNA transcription	19/1719	72/18670	1.89754417642704e-05	0.0045060587628162	0.00422948568085739	19	CDK7,GTF2A2,GTF2E1,GTF2E2,INTS10,INTS2,INTS5,INTS9,POLR2B,POLR2C,POLR2J,SNAPC3,SRRT,TAF11,TAF8,TBP,USPL1,VWA9,ZC3H8
n.s_Down_n.s	GO	GO:0043687	post-translational protein modification	58/1719	361/18670	1.96199946131329e-05	0.0045060587628162	0.00422948568085739	58	AGTPBP1,ASB8,ATG7,BTBD1,CAND1,CCDC22,COPS7A,CUL1,CUL4A,DCAF11,DCAF4,DCAF7,DDB2,ESCO1,FBXL13,FBXL14,FBXL15,FBXL22,FBXO15,FBXO30,FBXW2,FBXW8,FBXW9,FEM1A,FGG,GPS1,KBTBD7,KEAP1,KLHL2,KLHL3,LGALS1,LRRC41,PSMA1,PSMA7,PSMB4,PSMB5,PSMB6,PSMC2,PSMC3,PSMC4,PSMC5,PSMD1,PSMD13,PSMD5,PSMD7,PSMD8,PSMD9,PSME3,RAB11A,RAB11B,RAB1A,RAB38,RABGGTB,SKP1,SOCS6,TCEB1,VIPAS39,WSB2
n.s_Down_n.s	GO	GO:0043967	histone H4 acetylation	18/1719	67/18670	2.39882798772327e-05	0.00528893594733227	0.00496431139354101	18	DMAP1,ING3,KAT2A,KAT6B,KAT8,LEF1,MCRS1,MEAF6,MORF4L1,MORF4L2,MSL3,NAA50,NCOA1,PER1,SIRT1,SMARCB1,TADA3,USP22
n.s_Down_n.s	GO	GO:0006400	tRNA modification	21/1719	86/18670	2.55378630534141e-05	0.00541402696732379	0.00508172457115507	21	AARS,ALKBH1,ALKBH8,CTU1,DPH3,DUS1L,DUS2,NSUN2,NSUN3,PUS1,PUS10,QTRTD1,SEPHS2,THUMPD1,THUMPD2,TRDMT1,TRIT1,TRMT1,TRMT11,TRMT13,TRMU
n.s_Down_n.s	GO	GO:0042326	negative regulation of phosphorylation	70/1719	468/18670	3.31596885832963e-05	0.00676948901744923	0.00635399100923592	70	AKT1,AKT1S1,ANGPT1,ATG14,CACTIN,CALM1,CALM2,CALM3,CBLC,CD300A,CEBPA,CEP85,CHMP6,CHORDC1,CIB1,CRKL,CSK,DUS2,DUSP16,DUSP19,DYNLL1,FGFR1OP,FKBP8,FKTN,GMFG,GPS1,GSKIP,HDAC4,HSPB1,KLF4,KLHL31,LRRK1,MBIP,MTOR,MYC,NNT,P2RX7,PAQR3,PDE12,PER1,PPP2R1A,PPP2R5A,PPP2R5D,PPP5C,PRKAR1B,PRKAR2A,PTEN,PTPN2,PTPN6,RGS3,RHOA,RHOH,SFRP1,SH3RF2,SIRT1,SIRT3,SMCR8,SNX6,SPRED2,STAT3,TAOK3,TARBP2,TARDBP,TERF2IP,TFAP4,TRIM…
n.s_Down_n.s	GO	GO:0042795	snRNA transcription by RNA polymerase II	18/1719	71/18670	5.57515035375472e-05	0.0107864992443264	0.0101244449976824	18	CDK7,GTF2A2,GTF2E1,GTF2E2,INTS10,INTS2,INTS5,INTS9,POLR2B,POLR2C,POLR2J,SNAPC3,SRRT,TAF11,TAF8,TBP,VWA9,ZC3H8
n.s_Down_n.s	GO	GO:0016050	vesicle organization	52/1719	325/18670	5.77740685681786e-05	0.0107864992443264	0.0101244449976824	52	AKTIP,AP2M1,AP3B1,BLOC1S6,C2CD5,CHMP2A,CHMP3,CHMP6,CHMP7,CNIH1,CPLX1,F8,HOOK1,HPS1,MVB12A,P2RX7,PEF1,PPP6C,PREB,RAB11A,RAB1A,RAB32,RAB38,RILP,SCFD1,SEC13,SHROOM2,SNAP47,SNX11,SNX3,STAM2,STX10,STX11,STX17,STX7,TBC1D20,TGFBRAP1,TRAPPC2,TRAPPC3,TRAPPC6A,TRAPPC6B,TRAPPC9,TSG101,UNC13B,USP8,VAPA,VPS16,VPS4A,VPS8,VTA1,VTI1A,VTI1B
n.s_Down_n.s	GO	GO:0043414	macromolecule methylation	50/1719	309/18670	5.93194007935139e-05	0.0107864992443264	0.0101244449976824	50	ALKBH8,C7orf60,CAMKMT,CBLL1,CMTR2,CTR9,DMAP1,EHMT2,FAM103A1,FAM173A,GSPT1,HIST1H1D,KDM1B,KIAA1429,MEPCE,METTL14,METTL20,METTL21B,METTL22,MTA2,MYC,N6AMT1,NDUFAF7,NELFE,NSUN2,NSUN3,NTMT1,PCIF1,PRDM12,PRMT2,PRMT9,RAB3D,SETD7,SETMAR,SIRT1,SMARCB1,SNW1,THUMPD2,TRDMT1,TRIM28,TRMT1,TRMT11,TRMT13,TRMT2A,VCPKMT,WBSCR22,WDR5B,WDR82,WTAP,ZNF304
n.s_Down_n.s	GO	GO:0009108	coenzyme biosynthetic process	44/1719	261/18670	6.06642736890636e-05	0.0107864992443264	0.0101244449976824	44	ACACA,ACOT7,ACSF3,ACSL4,ALDOB,CBR4,COQ4,DHFRL1,DLD,EIF6,ELOVL5,ENO1,FLAD1,FOXK2,FPGS,GALK1,HDAC4,HKDC1,KMO,KYNU,MAT1A,MAT2B,MLYCD,NADK,NADK2,NADSYN1,NAMPT,NMRK1,NUPL1,NUPL2,P2RX7,PANK3,PDK4,PFKFB3,PKM,PPCS,PRKAA1,PTS,SEC13,SLC25A1,SLC25A16,STAT3,TPK1,UBIAD1
n.s_Down_n.s	GO	GO:0061013	regulation of mRNA catabolic process	36/1719	199/18670	6.30704289366447e-05	0.0108153877696926	0.0101515604018102	36	AKT1,ANGEL2,EXOSC4,FASTKD3,HSPB1,METTL14,MTOR,PARN,PDE12,PSMA1,PSMA7,PSMB4,PSMB5,PSMB6,PSMC2,PSMC3,PSMC4,PSMC5,PSMD1,PSMD13,PSMD5,PSMD7,PSMD8,PSMD9,PSME3,RBM23,SECISBP2,SYNCRIP,TARDBP,TBRG4,TIRAP,TNPO1,YBX3,YWHAB,YWHAZ,ZC3H14
n.s_Down_n.s	GO	GO:0090263	positive regulation of canonical Wnt signaling pathway	29/1719	147/18670	6.47510515964904e-05	0.0108153877696926	0.0101515604018102	29	CSNK1G3,FAM53B,GID8,GSKIP,LRRK1,PSMA1,PSMA7,PSMB4,PSMB5,PSMB6,PSMC2,PSMC3,PSMC4,PSMC5,PSMD1,PSMD13,PSMD5,PSMD7,PSMD8,PSMD9,PSME3,RNF146,RNF220,SFRP1,TNKS,UBE2B,USP47,USP8,VPS35
n.s_Down_n.s	GO	GO:0140053	mitochondrial gene expression	31/1719	162/18670	6.7525778868738e-05	0.0109471203860142	0.0102752075275495	31	ALKBH1,AURKAIP1,DAP3,ERAL1,FASTKD3,GFM2,HARS,LARS2,MRPL2,MRPL28,MRPL44,MRPS18C,MRPS34,MRPS36,MRPS5,MTG1,MTRF1,MTRF1L,NOA1,NSUN3,PRKAA1,PUS1,QRSL1,RPUSD3,TBRG4,TFAM,TRIT1,TRNT1,TUFM,WBSCR16,YARS2
n.s_Down_n.s	GO	GO:0009165	nucleotide biosynthetic process	59/1719	386/18670	7.27321060465375e-05	0.0109784381961938	0.0103046031117357	59	ACACA,ACOT7,ACSF3,ACSL4,AK4,AK9,ALDOB,ATP5D,ATP5E,ATP5L,CAD,CBR4,CDADC1,CMPK1,CTPS2,DCTD,DLD,EIF6,ELOVL5,ENO1,FLAD1,FOXK2,GALK1,GUCA1C,GUK1,HDAC4,HKDC1,IMPDH1,KMO,KYNU,ME1,MLYCD,NADK,NADK2,NADSYN1,NAMPT,NME4,NMRK1,NOS3,NUPL1,NUPL2,P2RX7,PANK3,PAPSS2,PDK4,PFKFB3,PKM,PPCS,PRKAA1,PRPSAP2,SEC13,SLC25A1,SLC25A13,SLC35B3,SPHK2,STAT3,TAMM41,UCK1,UCKL1
n.s_Down_n.s	GO	GO:0001738	morphogenesis of a polarized epithelium	28/1719	141/18670	7.61362879245933e-05	0.0109784381961938	0.0103046031117357	28	AHI1,AP2A1,AP2B1,AP2M1,EXOC5,INTU,PSMA1,PSMA7,PSMB4,PSMB5,PSMB6,PSMC2,PSMC3,PSMC4,PSMC5,PSMD1,PSMD13,PSMD5,PSMD7,PSMD8,PSMD9,PSME3,RAB10,RAC1,RHOA,RPGRIP1L,SFRP1,SH3BP1
n.s_Down_n.s	GO	GO:0016197	endosomal transport	39/1719	224/18670	7.63023836694596e-05	0.0109784381961938	0.0103046031117357	39	ACAP2,AP3B1,AP5M1,ARF6,ARFRP1,CCDC22,CHMP2A,CHMP3,CHMP6,CHMP7,DENND1A,DSCR3,KIAA0196,MVB12A,RAB10,RAB11A,RAB11B,RAB11FIP4,RAB29,RHOBTB3,RILP,SNX18,SNX6,STAM2,STX10,TBC1D14,TRIM27,TSG101,VPS16,VPS26A,VPS26B,VPS35,VPS4A,VPS51,VPS52,VPS54,VTA1,VTI1A,VTI1B
n.s_Down_n.s	GO	GO:0022406	membrane docking	33/1719	178/18670	7.65759260157223e-05	0.0109784381961938	0.0103046031117357	33	AHI1,ATG14,B9D2,BLOC1S6,CEP162,CEP164,CEP41,CEP70,CEP83,CEP89,DCTN2,DYNLL1,EXOC5,FGFR1OP,GRAMD2,MARK4,PEX16,PPP2R1A,RAB10,RAB11A,RAB3D,RPGRIP1L,SCFD1,SNX3,SSNA1,STX10,STX11,STX17,STX7,UNC13B,VPS33A,VPS45,VTI1B
n.s_Down_n.s	GO	GO:0019395	fatty acid oxidation	22/1719	99/18670	7.76776287466544e-05	0.0109784381961938	0.0103046031117357	22	ABCD3,ACAA1,ACADM,ACADS,ACOX3,AKT1,ALOX12,AUH,CROT,DECR1,EHHADH,ETFA,ETFDH,HADHA,HSD17B4,MECR,METTL20,MLYCD,MTOR,PDK4,PRKAA1,SCP2
n.s_Down_n.s	GO	GO:0006470	protein dephosphorylation	51/1719	321/18670	8.14545498066723e-05	0.0112244369633594	0.0105355029552578	51	ARPP19,CALM1,CALM2,CALM3,CD300A,CDC14B,DUSP15,DUSP16,DUSP19,EYA2,FAM122A,FKBP1A,MTM1,MTOR,PGAM5,PPEF1,PPP1CA,PPP1CC,PPP1R11,PPP1R2,PPP1R37,PPP1R3E,PPP1R7,PPP2CB,PPP2R1A,PPP2R4,PPP2R5A,PPP2R5D,PPP2R5E,PPP3CB,PPP4C,PPP5C,PPP6C,PTEN,PTP4A3,PTPN11,PTPN2,PTPN4,PTPN6,PTPN7,PTPRZ1,RCAN1,SH3RF2,SHOC2,SMEK2,SSH3,SSU72,STYXL1,TAB1,VRK3,YWHAB
n.s_Down_n.s	GO	GO:0006352	DNA-templated transcription, initiation	42/1719	249/18670	8.71024554372691e-05	0.0117099691309811	0.0109912341071676	42	BDP1,BRF2,CAND1,CDK7,CDK8,CTNNBIP1,GTF2A2,GTF2E1,GTF2E2,GTF2H1,MAZ,MED10,MED24,MED30,MED7,MED8,NR0B2,NR3C1,NRBF2,NRBP1,POLR2B,POLR2C,POLR2J,PSMC2,PSMC3,PSMC4,PSMC5,PTEN,RARG,RRN3,SMARCA5,SMARCB1,SNW1,SRF,TAF10,TAF11,TAF2,TBP,TFAM,TRIM28,WWTR1,ZNF45
n.s_Down_n.s	GO	GO:0031468	nuclear envelope reassembly	8/1719	18/18670	9.55871530050761e-05	0.0123013877360352	0.0115463525938838	8	CHMP2A,CHMP7,EMD,NSFL1C,PPP2R1A,UBXN2A,UBXN2B,VPS4A
n.s_Down_n.s	GO	GO:1901293	nucleoside phosphate biosynthetic process	59/1719	390/18670	9.73847734378205e-05	0.0123013877360352	0.0115463525938838	59	ACACA,ACOT7,ACSF3,ACSL4,AK4,AK9,ALDOB,ATP5D,ATP5E,ATP5L,CAD,CBR4,CDADC1,CMPK1,CTPS2,DCTD,DLD,EIF6,ELOVL5,ENO1,FLAD1,FOXK2,GALK1,GUCA1C,GUK1,HDAC4,HKDC1,IMPDH1,KMO,KYNU,ME1,MLYCD,NADK,NADK2,NADSYN1,NAMPT,NME4,NMRK1,NOS3,NUPL1,NUPL2,P2RX7,PANK3,PAPSS2,PDK4,PFKFB3,PKM,PPCS,PRKAA1,PRPSAP2,SEC13,SLC25A1,SLC25A13,SLC35B3,SPHK2,STAT3,TAMM41,UCK1,UCKL1
n.s_Down_n.s	GO	GO:1903311	regulation of mRNA metabolic process	51/1719	324/18670	0.000103641196278982	0.0123013877360352	0.0115463525938838	51	AHCYL1,AKT1,ANGEL2,CTR9,CWC22,DAZAP1,EXOSC4,FASTKD3,HSPB1,KHDRBS3,KIAA1429,MBNL1,MBNL3,METTL14,MTOR,NELFE,PARN,PDE12,PSMA1,PSMA7,PSMB4,PSMB5,PSMB6,PSMC2,PSMC3,PSMC4,PSMC5,PSMD1,PSMD13,PSMD5,PSMD7,PSMD8,PSMD9,PSME3,RBM19,RBM23,RBM42,RBM7,SECISBP2,SNW1,SRPK2,SYNCRIP,TARDBP,TBRG4,TIRAP,TNPO1,WTAP,YBX3,YWHAB,YWHAZ,ZC3H14
n.s_Down_n.s	GO	GO:0034440	lipid oxidation	22/1719	101/18670	0.00010643031654413	0.0123013877360352	0.0115463525938838	22	ABCD3,ACAA1,ACADM,ACADS,ACOX3,AKT1,ALOX12,AUH,CROT,DECR1,EHHADH,ETFA,ETFDH,HADHA,HSD17B4,MECR,METTL20,MLYCD,MTOR,PDK4,PRKAA1,SCP2
n.s_Down_n.s	GO	GO:0006520	cellular amino acid metabolic process	56/1719	366/18670	0.000106681201615163	0.0123013877360352	0.0115463525938838	56	AARS,AASDH,ACAD8,ADO,AHCY,AHCYL1,AMDHD1,AUH,AZIN1,BCKDK,BPHL,C9orf41,CAD,CARS2,COMT,CTPS2,DLD,DPYD,ENOPH1,FPGS,GAMT,GLUL,HARS,HARS2,IYD,KMO,KYNU,LARS2,MARS2,MAT1A,MCCC1,MCCC2,NOS3,PEMT,PSMA1,PSMA7,PSMB4,PSMB5,PSMB6,PSMC2,PSMC3,PSMC4,PSMC5,PSMD1,PSMD13,PSMD5,PSMD7,PSMD8,PSMD9,PSME3,PTS,QRSL1,SEPHS2,SLC6A8,SLC7A8,YARS2
n.s_Down_n.s	GO	GO:0001510	RNA methylation	19/1719	81/18670	0.000109355587638919	0.0123013877360352	0.0115463525938838	19	ALKBH8,C7orf60,CBLL1,CMTR2,FAM103A1,KIAA1429,MEPCE,METTL14,NSUN2,NSUN3,PCIF1,THUMPD2,TRDMT1,TRMT1,TRMT11,TRMT13,TRMT2A,WBSCR22,WTAP
n.s_Down_n.s	GO	GO:0031145	anaphase-promoting complex-dependent catabolic process	19/1719	81/18670	0.000109355587638919	0.0123013877360352	0.0115463525938838	19	ANAPC5,ANAPC7,PSMA1,PSMA7,PSMB4,PSMB5,PSMB6,PSMC2,PSMC3,PSMC4,PSMC5,PSMD1,PSMD13,PSMD5,PSMD7,PSMD8,PSMD9,PSME3,UBE2E1
n.s_Down_n.s	GO	GO:0033238	regulation of cellular amine metabolic process	19/1719	81/18670	0.000109355587638919	0.0123013877360352	0.0115463525938838	19	AZIN1,COMT,PSMA1,PSMA7,PSMB4,PSMB5,PSMB6,PSMC2,PSMC3,PSMC4,PSMC5,PSMD1,PSMD13,PSMD5,PSMD7,PSMD8,PSMD9,PSME3,VPS35
n.s_Down_n.s	GO	GO:0033059	cellular pigmentation	14/1719	50/18670	0.000116368828308623	0.0124485734318409	0.0116845043192839	14	AP3B1,BLOC1S6,DCTN2,HPS1,MREG,RAB11A,RAB11B,RAB1A,RAB27B,RAB32,RAB38,SHROOM2,TRAPPC6A,VPS33A
n.s_Down_n.s	GO	GO:0070936	protein K48-linked ubiquitination	15/1719	56/18670	0.000116692623617888	0.0124485734318409	0.0116845043192839	15	ARIH2,KLHL3,RNF146,RNF152,RNF187,RNF5,RNF6,RNF8,UBE2B,UBE2D2,UBE2E1,UBE2E2,UBE2G1,UBE2Q2,ZNRF1
n.s_Down_n.s	GO	GO:0019884	antigen processing and presentation of exogenous antigen	33/1719	182/18670	0.000119455176316816	0.0124485734318409	0.0116845043192839	33	AP1M2,AP2A1,AP2B1,AP2M1,AP3B1,CAPZA2,CAPZB,CLTA,DCTN2,DCTN4,DCTN5,DYNC1LI1,DYNLL1,KIF2A,KIF3B,PSMA1,PSMA7,PSMB4,PSMB5,PSMB6,PSMC2,PSMC3,PSMC4,PSMC5,PSMD1,PSMD13,PSMD5,PSMD7,PSMD8,PSMD9,PSME3,RILP,SEC13
n.s_Down_n.s	GO	GO:0008033	tRNA processing	26/1719	130/18670	0.000119697821460009	0.0124485734318409	0.0116845043192839	26	AARS,ALKBH1,ALKBH8,CLP1,CTU1,DPH3,DUS1L,DUS2,NSUN2,NSUN3,PTCD1,PUS1,PUS10,QTRTD1,RPP30,SEPHS2,THUMPD1,THUMPD2,TRDMT1,TRIT1,TRMT1,TRMT11,TRMT13,TRMU,TRNT1,USP14
n.s_Down_n.s	GO	GO:0048193	Golgi vesicle transport	56/1719	368/18670	0.000123615117098614	0.0126178986193993	0.0118434366576937	56	AP2A1,ARFRP1,CAPZA2,CAPZB,CCDC22,CNIH1,COG7,COG8,COPZ1,COPZ2,CSK,DCTN2,DCTN4,DCTN5,DDHD2,DNAJC28,DOPEY1,DYNC1LI1,DYNLL1,EXOC2,EXOC5,F8,GOLGA5,GOLGA7,IER3IP1,KIF2A,KIF3B,LYPLA1,NRBP1,PEF1,PPP6C,PREB,RAB10,RAB1A,RABIF,SCFD1,SEC13,STX17,TBC1D14,TBC1D20,TEX261,TRAPPC11,TRAPPC12,TRAPPC2,TRAPPC3,TRAPPC6A,TRAPPC6B,TRAPPC9,VAMP5,VAPA,VPS51,VPS52,VPS54,VTI1A,VTI1B,YIF1A
n.s_Down_n.s	GO	GO:0002478	antigen processing and presentation of exogenous peptide antigen	32/1719	175/18670	0.000127704864968211	0.0127983493764505	0.0120128116998805	32	AP1M2,AP2A1,AP2B1,AP2M1,CAPZA2,CAPZB,CLTA,DCTN2,DCTN4,DCTN5,DYNC1LI1,DYNLL1,KIF2A,KIF3B,PSMA1,PSMA7,PSMB4,PSMB5,PSMB6,PSMC2,PSMC3,PSMC4,PSMC5,PSMD1,PSMD13,PSMD5,PSMD7,PSMD8,PSMD9,PSME3,RILP,SEC13
n.s_Down_n.s	GO	GO:0016570	histone modification	66/1719	454/18670	0.000130076188886166	0.0128032134489384	0.0120173772251035	66	ASXL1,BMI1,BRMS1,BRPF1,CLOCK,CTR9,DDB2,DMAP1,EHMT2,EPC2,EYA2,HDAC2,HDAC4,HDAC8,HIST1H1D,ING3,ING5,KAT2A,KAT6B,KAT8,KDM1B,LEF1,MBIP,MCRS1,MEAF6,MORF4L1,MORF4L2,MSL3,MTA2,MTA3,NAA50,NCOA1,NELFE,NTMT1,PCGF3,PER1,PPP5C,PRDM12,PRKAA1,PRKCB,PRMT2,PRMT9,RING1,RNF2,RNF8,SETD7,SETMAR,SIRT1,SIRT3,SKP1,SMARCAD1,SMARCB1,SNAI2,SNW1,SPHK2,TADA1,TADA2B,TADA3,TAF10,UBE2B,UBE2E1,USP16,USP22,WDR5B,WDR82,ZNF304
n.s_Down_n.s	GO	GO:0010948	negative regulation of cell cycle process	55/1719	361/18670	0.00013708477949089	0.0128932989398565	0.0121019334446174	55	ATF5,AURKAIP1,BABAM1,BMI1,CDC14B,CDK2AP2,CHMP2A,CNOT11,CNOT3,CNOT6,CUL1,DYNC1LI1,E2F4,E2F6,EHMT2,FBXO43,FOXN3,GPNMB,HUS1,KAT2A,KLF4,L3MBTL2,MAX,MDM1,MOS,PRMT2,PSMA1,PSMA7,PSMB4,PSMB5,PSMB6,PSMC2,PSMC3,PSMC4,PSMC5,PSMD1,PSMD13,PSMD5,PSMD7,PSMD8,PSMD9,PSME3,PTEN,RING1,RNF2,SEPT7,SETMAR,SKP1,TAOK3,TFAP4,TNKS,USP47,VPS4A,YAF2,ZNF207
n.s_Down_n.s	GO	GO:0001933	negative regulation of protein phosphorylation	63/1719	429/18670	0.000137278942263424	0.0128932989398565	0.0121019334446174	63	AKT1,AKT1S1,ANGPT1,ATG14,CACTIN,CALM1,CALM2,CALM3,CBLC,CD300A,CEBPA,CEP85,CHMP6,CHORDC1,CIB1,CRKL,CSK,DUS2,DUSP16,DUSP19,FGFR1OP,FKBP8,FKTN,GMFG,GPS1,GSKIP,HSPB1,KLF4,KLHL31,LRRK1,MBIP,MTOR,MYC,NNT,P2RX7,PAQR3,PER1,PPP2R1A,PPP2R5D,PPP5C,PRKAR1B,PRKAR2A,PTEN,PTPN2,PTPN6,RGS3,SFRP1,SH3RF2,SIRT1,SIRT3,SMCR8,SNX6,SPRED2,TAOK3,TARBP2,TARDBP,TERF2IP,TFAP4,TRIM27,TSG101,UBE2B,VRK3,WWTR1
n.s_Down_n.s	GO	GO:0001736	establishment of planar polarity	25/1719	124/18670	0.000140347956529642	0.0128932989398565	0.0121019334446174	25	AP2A1,AP2B1,AP2M1,EXOC5,INTU,PSMA1,PSMA7,PSMB4,PSMB5,PSMB6,PSMC2,PSMC3,PSMC4,PSMC5,PSMD1,PSMD13,PSMD5,PSMD7,PSMD8,PSMD9,PSME3,RAC1,RHOA,RPGRIP1L,SFRP1
n.s_Down_n.s	GO	GO:0007164	establishment of tissue polarity	25/1719	124/18670	0.000140347956529642	0.0128932989398565	0.0121019334446174	25	AP2A1,AP2B1,AP2M1,EXOC5,INTU,PSMA1,PSMA7,PSMB4,PSMB5,PSMB6,PSMC2,PSMC3,PSMC4,PSMC5,PSMD1,PSMD13,PSMD5,PSMD7,PSMD8,PSMD9,PSME3,RAC1,RHOA,RPGRIP1L,SFRP1
n.s_Down_n.s	GO	GO:0018394	peptidyl-lysine acetylation	31/1719	169/18670	0.000152267926964758	0.0135168260798806	0.0126871897071678	31	BRPF1,CLOCK,DMAP1,EPC2,ESCO1,HDAC2,ING3,ING5,KAT2A,KAT6B,KAT8,LEF1,MBIP,MCRS1,MEAF6,MORF4L1,MORF4L2,MSL3,NAA50,NCOA1,PER1,PRKAA1,SIRT1,SMARCB1,SNAI2,SPHK2,TADA1,TADA2B,TADA3,TAF10,USP22
n.s_Down_n.s	GO	GO:0140056	organelle localization by membrane tethering	31/1719	169/18670	0.000152267926964758	0.0135168260798806	0.0126871897071678	31	AHI1,ATG14,B9D2,BLOC1S6,CEP162,CEP164,CEP41,CEP70,CEP83,CEP89,DCTN2,DYNLL1,EXOC5,FGFR1OP,GRAMD2,MARK4,PPP2R1A,RAB10,RAB11A,RAB3D,RPGRIP1L,SCFD1,SSNA1,STX10,STX11,STX17,STX7,UNC13B,VPS33A,VPS45,VTI1B
n.s_Down_n.s	GO	GO:0060218	hematopoietic stem cell differentiation	19/1719	83/18670	0.0001544920252236	0.0135168260798806	0.0126871897071678	19	HOXB4,PSMA1,PSMA7,PSMB4,PSMB5,PSMB6,PSMC2,PSMC3,PSMC4,PSMC5,PSMD1,PSMD13,PSMD5,PSMD7,PSMD8,PSMD9,PSME3,SFRP1,SRF
n.s_Down_n.s	GO	GO:0043543	protein acylation	41/1719	248/18670	0.000164666914071032	0.0141819379743676	0.0133114783332092	41	ABHD17B,ABHD17C,BRPF1,CDYL,CLOCK,DLD,DMAP1,EHHADH,EPC2,ESCO1,GLUL,GOLGA7,HDAC2,ING3,ING5,KAT2A,KAT6B,KAT8,LEF1,MBIP,MCRS1,MEAF6,MORF4L1,MORF4L2,MSL3,NAA20,NAA30,NAA50,NCOA1,PER1,PRKAA1,SIRT1,SMARCB1,SNAI2,SPHK2,TADA1,TADA2B,TADA3,TAF10,TERF2IP,USP22
n.s_Down_n.s	GO	GO:0006399	tRNA metabolic process	34/1719	193/18670	0.000169410153870579	0.0143659810482251	0.0134842252028161	34	AARS,ALKBH1,ALKBH8,CARS2,CLP1,CTU1,DPH3,DUS1L,DUS2,GTF3C2,HARS,HARS2,LARS2,MARS2,NSUN2,NSUN3,PTCD1,PUS1,PUS10,QRSL1,QTRTD1,RPP30,SEPHS2,THUMPD1,THUMPD2,TRDMT1,TRIT1,TRMT1,TRMT11,TRMT13,TRMU,TRNT1,USP14,YARS2
n.s_Down_n.s	GO	GO:0008380	RNA splicing	67/1719	469/18670	0.000194536411901416	0.0162467379151606	0.0152495448882848	67	AAR2,ALYREF,AQR,BCAS2,BUD31,CACTIN,CCDC94,CDC40,CIR1,CLP1,CPSF2,CRNKL1,CTNNBL1,CWC15,CWC22,DAZAP1,DDX41,DHX16,ESRP1,FIP1L1,GPATCH1,HNRNPLL,HTATSF1,KHDRBS3,KIAA1429,MBNL1,MBNL3,METTL14,MPHOSPH10,PCBP2,PDCD7,POLR2B,POLR2C,POLR2J,PPP2R1A,PPWD1,PQBP1,PRPF18,PRPF38B,PRPF4,PRPF6,PRPF8,PTBP3,PUF60,RBM19,RBM42,RBM7,RNF113A,RSRC1,SF1,SF3A1,SF3B2,SMNDC1,SNIP1,SNW1,SREK1IP1,SRPK2,SRRT,SYNCRIP,TARDBP,THOC1,T…
n.s_Down_n.s	GO	GO:0007034	vacuolar transport	27/1719	142/18670	0.00021573975256654	0.0177486196439817	0.016659244051289	27	AKTIP,AP3B1,AP3M1,ATG14,ATP6V0D1,BECN1,CHMP2A,CHMP3,CHMP6,CHMP7,HOOK1,MTM1,MVB12A,RILP,TGFBRAP1,TMEM106B,TSG101,VIPAS39,VPS16,VPS33A,VPS35,VPS4A,VPS51,VPS52,VPS54,VTI1A,VTI1B
n.s_Down_n.s	GO	GO:0002223	stimulatory C-type lectin receptor signaling pathway	23/1719	113/18670	0.000220138105510989	0.0178441358467143	0.016748897656138	23	BCL10,CUL1,HRAS,ICAM3,NRAS,PSMA1,PSMA7,PSMB4,PSMB5,PSMB6,PSMC2,PSMC3,PSMC4,PSMC5,PSMD1,PSMD13,PSMD5,PSMD7,PSMD8,PSMD9,PSME3,SKP1,TAB1
n.s_Down_n.s	GO	GO:0036258	multivesicular body assembly	10/1719	30/18670	0.000228787452101354	0.0180069626400725	0.0169017304590857	10	CHMP2A,CHMP3,CHMP6,CHMP7,MVB12A,RAB11A,STAM2,TSG101,VPS4A,VTA1
n.s_Down_n.s	GO	GO:0051188	cofactor biosynthetic process	50/1719	326/18670	0.000229597736098057	0.0180069626400725	0.0169017304590857	50	ACACA,ACOT7,ACSF3,ACSL4,ALAD,ALDOB,CBR4,COQ4,DHFRL1,DLD,EIF6,ELOVL5,ENO1,FLAD1,FOXK2,FPGS,GALK1,HDAC4,HKDC1,HMBS,KMO,KYNU,MAT1A,MAT2B,MBIP,MLYCD,NADK,NADK2,NADSYN1,NAMPT,NMRK1,NUPL1,NUPL2,P2RX7,PANK3,PDK4,PFKFB3,PKM,PPCS,PRKAA1,PTS,RSAD1,SEC13,SLC25A1,SLC25A16,SLC25A39,STAT3,TMEM14C,TPK1,UBIAD1
n.s_Down_n.s	GO	GO:0006473	protein acetylation	35/1719	204/18670	0.000232796742111698	0.0180069626400725	0.0169017304590857	35	BRPF1,CLOCK,DMAP1,EHHADH,EPC2,ESCO1,HDAC2,ING3,ING5,KAT2A,KAT6B,KAT8,LEF1,MBIP,MCRS1,MEAF6,MORF4L1,MORF4L2,MSL3,NAA20,NAA30,NAA50,NCOA1,PER1,PRKAA1,SIRT1,SMARCB1,SNAI2,SPHK2,TADA1,TADA2B,TADA3,TAF10,TERF2IP,USP22
n.s_Down_n.s	GO	GO:0006888	ER to Golgi vesicle-mediated transport	36/1719	212/18670	0.000235214316053196	0.0180069626400725	0.0169017304590857	36	CAPZA2,CAPZB,CNIH1,COG7,COG8,COPZ1,COPZ2,DCTN2,DCTN4,DCTN5,DDHD2,DYNC1LI1,DYNLL1,F8,IER3IP1,NRBP1,PEF1,PPP6C,PREB,RAB1A,SCFD1,SEC13,STX17,TBC1D20,TEX261,TRAPPC11,TRAPPC12,TRAPPC2,TRAPPC3,TRAPPC6A,TRAPPC6B,TRAPPC9,VAPA,VTI1A,VTI1B,YIF1A
n.s_Down_n.s	GO	GO:0032400	melanosome localization	9/1719	25/18670	0.000242880741626755	0.0183391595595435	0.0172135377807571	9	BLOC1S6,DCTN2,MREG,RAB11A,RAB11B,RAB1A,RAB27B,SHROOM2,VPS33A
n.s_Down_n.s	GO	GO:0048524	positive regulation of viral process	22/1719	107/18670	0.000257071282074507	0.0187468527051614	0.0175962075177352	22	CD4,CFL1,CHMP2A,CHMP3,LEF1,LGALS1,NELFE,PDE12,POLR2B,POLR2C,POLR2J,SMARCB1,SNW1,SRPK2,TAF11,TARBP2,TBC1D20,TFAP4,TSG101,VAPA,VPS4A,ZNF639
n.s_Down_n.s	GO	GO:0098781	ncRNA transcription	22/1719	107/18670	0.000257071282074507	0.0187468527051614	0.0175962075177352	22	CDK7,GTF2A2,GTF2E1,GTF2E2,GTF3C2,INTS10,INTS2,INTS5,INTS9,MTOR,POLR2B,POLR2C,POLR2J,SMARCB1,SNAPC3,SRRT,TAF11,TAF8,TBP,USPL1,VWA9,ZC3H8
n.s_Down_n.s	GO	GO:1902749	regulation of cell cycle G2/M phase transition	36/1719	213/18670	0.00025848345529613	0.0187468527051614	0.0175962075177352	36	ATF5,BABAM1,CDC14B,CEP164,CEP41,CEP70,CUL1,DCTN2,DYNLL1,FGFR1OP,FOXN3,HUS1,MTA3,PPP2R1A,PSMA1,PSMA7,PSMB4,PSMB5,PSMB6,PSMC2,PSMC3,PSMC4,PSMC5,PSMD1,PSMD13,PSMD5,PSMD7,PSMD8,PSMD9,PSME3,RAB11A,SKP1,SSNA1,TAOK3,USP47,VPS4A
n.s_Down_n.s	GO	GO:0016569	covalent chromatin modification	67/1719	474/18670	0.00026428499009388	0.0189186865636034	0.0177574945497118	67	ASXL1,BMI1,BRMS1,BRPF1,CLOCK,CTR9,DDB2,DMAP1,EHMT2,EPC2,EYA2,HDAC2,HDAC4,HDAC8,HIST1H1D,ING3,ING5,KAT2A,KAT6B,KAT8,KDM1B,LEF1,MBIP,MCRS1,MEAF6,MORF4L1,MORF4L2,MSL3,MTA2,MTA3,NAA50,NCOA1,NELFE,NTMT1,PCGF3,PER1,PPP5C,PRDM12,PRKAA1,PRKCB,PRMT2,PRMT9,RING1,RNF2,RNF8,SETD7,SETMAR,SIRT1,SIRT3,SKP1,SMARCAD1,SMARCB1,SNAI2,SNW1,SPHK2,TADA1,TADA2B,TADA3,TAF10,TRIM28,UBE2B,UBE2E1,USP16,USP22,WDR5B,WDR82,ZNF…
n.s_Down_n.s	GO	GO:0032984	protein-containing complex disassembly	50/1719	329/18670	0.000286645207420687	0.0202562613243952	0.0190129715853263	50	ADD3,APEH,ATG14,AURKAIP1,CAPZA2,CAPZB,CFL1,CHMP2A,CHMP3,CHMP7,CIB1,DAP3,EPS8,ERAL1,GFM2,GSPT1,KATNB1,KIF2A,LRRC16A,MICAL2,MRPL2,MRPL28,MRPL44,MRPS18C,MRPS34,MRPS36,MRPS5,MTPN,MTRF1,MTRF1L,MYC,N6AMT1,NCKAP5,PPP1CA,SH3BP1,SMARCB1,SMARCD1,SMARCD2,SMARCE1,SMCR8,STX17,TSG101,TWF1,UBQLN1,UBQLN4,VPS16,VPS33A,VPS4A,VTA1,WIBG
n.s_Down_n.s	GO	GO:0060071	Wnt signaling pathway, planar cell polarity pathway	22/1719	108/18670	0.000295227736094096	0.0205986744474767	0.0193343680599931	22	AP2A1,AP2B1,AP2M1,PSMA1,PSMA7,PSMB4,PSMB5,PSMB6,PSMC2,PSMC3,PSMC4,PSMC5,PSMD1,PSMD13,PSMD5,PSMD7,PSMD8,PSMD9,PSME3,RAC1,RHOA,SFRP1
n.s_Down_n.s	GO	GO:0016073	snRNA metabolic process	21/1719	101/18670	0.000299371037235365	0.0206266644655166	0.0193606401054186	21	CDK7,EXOSC4,GTF2A2,GTF2E1,GTF2E2,INTS10,INTS2,INTS5,INTS9,MEPCE,POLR2B,POLR2C,POLR2J,SNAPC3,SRRT,TAF11,TAF8,TBP,USPL1,VWA9,ZC3H8
n.s_Down_n.s	GO	GO:0036257	multivesicular body organization	10/1719	31/18670	0.000310068619448956	0.0210999781531191	0.0198049027237377	10	CHMP2A,CHMP3,CHMP6,CHMP7,MVB12A,RAB11A,STAM2,TSG101,VPS4A,VTA1
n.s_Down_n.s	GO	GO:0009116	nucleoside metabolic process	24/1719	123/18670	0.000316812745700488	0.0212959982231841	0.0199888914649281	24	AHCY,AHCYL1,AK4,CAD,CDADC1,CECR1,CMPK1,CTPS2,DERA,DHFRL1,DPYD,ENOPH1,GAMT,GUK1,IMPDH1,MACROD2,MBIP,NME4,OPA1,PEMT,PRPSAP2,RHOA,UCK1,UCKL1
n.s_Down_n.s	GO	GO:0002220	innate immune response activating cell surface receptor signaling pathway	23/1719	116/18670	0.000328679816005206	0.0218275077809722	0.0204877780046365	23	BCL10,CUL1,HRAS,ICAM3,NRAS,PSMA1,PSMA7,PSMB4,PSMB5,PSMB6,PSMC2,PSMC3,PSMC4,PSMC5,PSMD1,PSMD13,PSMD5,PSMD7,PSMD8,PSMD9,PSME3,SKP1,TAB1
n.s_Down_n.s	GO	GO:0051648	vesicle localization	47/1719	306/18670	0.000336961754701041	0.0221004657666129	0.0207439823624823	47	AP1M2,AP3B1,AP3M1,AP3S1,BLOC1S6,CALM3,CCDC64,CHRNB3,CNIH1,CPLX1,DCTN2,F8,GIT1,KIF3B,LOH12CR1,MREG,P2RX7,PCLO,PEF1,PFN2,PPP6C,PREB,PRKCB,PTEN,RAB11A,RAB11B,RAB1A,RAB27B,RAP1A,RASGRP1,RIMS4,SCFD1,SEC13,SHROOM2,SNAP47,STX11,SYN2,TBC1D20,TMEM230,TPGS1,TRAPPC2,TRAPPC3,TRAPPC6A,TRAPPC6B,TRAPPC9,UNC13B,VPS33A
n.s_Down_n.s	GO	GO:0051875	pigment granule localization	9/1719	26/18670	0.000341298962578575	0.0221004657666129	0.0207439823624823	9	BLOC1S6,DCTN2,MREG,RAB11A,RAB11B,RAB1A,RAB27B,SHROOM2,VPS33A
n.s_Down_n.s	GO	GO:0006900	vesicle budding from membrane	21/1719	102/18670	0.000344818587795484	0.0221004657666129	0.0207439823624823	21	AP2M1,AP3B1,CNIH1,F8,P2RX7,PEF1,PPP6C,PREB,RAB1A,RILP,SCFD1,SEC13,SNX3,TBC1D20,TRAPPC2,TRAPPC3,TRAPPC6A,TRAPPC6B,TRAPPC9,VAPA,VPS4A
n.s_Down_n.s	GO	GO:0044839	cell cycle G2/M phase transition	42/1719	266/18670	0.000379648224323587	0.0240531150858806	0.0225767818820379	42	ARPP19,ATF5,BABAM1,CALM3,CCNY,CDC14B,CDK7,CEP164,CEP41,CEP70,CUL1,DCTN2,DYNLL1,FBXL15,FGFR1OP,FOXN3,HUS1,MTA3,PPP2R1A,PSMA1,PSMA7,PSMB4,PSMB5,PSMB6,PSMC2,PSMC3,PSMC4,PSMC5,PSMD1,PSMD13,PSMD5,PSMD7,PSMD8,PSMD9,PSME3,RAB11A,SKP1,SSNA1,TAF2,TAOK3,USP47,VPS4A
n.s_Down_n.s	GO	GO:0090175	regulation of establishment of planar polarity	22/1719	110/18670	0.000386696480808987	0.0242212613888538	0.0227346076934949	22	AP2A1,AP2B1,AP2M1,PSMA1,PSMA7,PSMB4,PSMB5,PSMB6,PSMC2,PSMC3,PSMC4,PSMC5,PSMD1,PSMD13,PSMD5,PSMD7,PSMD8,PSMD9,PSME3,RAC1,RHOA,SFRP1
n.s_Down_n.s	GO	GO:0035601	protein deacylation	21/1719	103/18670	0.000396181158958315	0.0245365230132386	0.0230305191754006	21	ABHD17B,ABHD17C,BRMS1,FNTA,HDAC2,HDAC4,HDAC8,LYPLA1,MORF4L1,MORF4L2,MSL3,MTA2,MTA3,PER1,PRKAA1,SIRT1,SIRT3,SMARCAD1,SPHK2,SPRED2,TADA3
n.s_Down_n.s	GO	GO:0046390	ribose phosphate biosynthetic process	46/1719	300/18670	0.000402630528438395	0.0246588830305826	0.0231453689739733	46	ACACA,ACOT7,ACSF3,ACSL4,AK4,AK9,ALDOB,ATP5D,ATP5E,ATP5L,CAD,CBR4,CMPK1,CTPS2,DLD,EIF6,ELOVL5,ENO1,FOXK2,G6PD,GALK1,GUK1,HDAC4,HKDC1,IMPDH1,MLYCD,NME4,NUPL1,NUPL2,P2RX7,PANK3,PAPSS2,PDK4,PFKFB3,PKM,PPCS,PRKAA1,PRPSAP2,SEC13,SLC25A1,SLC25A13,SLC35B3,SPHK2,STAT3,UCK1,UCKL1
n.s_Down_n.s	GO	GO:0016241	regulation of macroautophagy	30/1719	171/18670	0.000427460089320065	0.0258918682673868	0.0243026759862131	30	AKT1,ATG13,ATP6V0D1,ATP6V0E2,ATP6V1B2,ATP6V1E1,BECN1,CAPNS1,EPM2A,FEZ2,LAMTOR3,LAMTOR5,MFN2,MTM1,MTOR,PIP4K2A,PRKAA1,RHEB,RNF5,RRAGB,SCFD1,SIRT1,SMCR8,SNX6,TBC1D14,UBQLN1,UBQLN4,VPS26A,VPS26B,VPS35
n.s_Down_n.s	GO	GO:0016573	histone acetylation	28/1719	156/18670	0.000448031981426985	0.0264275720057981	0.0248054992759334	28	BRPF1,CLOCK,DMAP1,EPC2,ING3,ING5,KAT2A,KAT6B,KAT8,LEF1,MBIP,MCRS1,MEAF6,MORF4L1,MORF4L2,MSL3,NAA50,NCOA1,PER1,SIRT1,SMARCB1,SNAI2,SPHK2,TADA1,TADA2B,TADA3,TAF10,USP22
n.s_Down_n.s	GO	GO:0098732	macromolecule deacylation	21/1719	104/18670	0.000454091148850614	0.0264275720057981	0.0248054992759334	21	ABHD17B,ABHD17C,BRMS1,FNTA,HDAC2,HDAC4,HDAC8,LYPLA1,MORF4L1,MORF4L2,MSL3,MTA2,MTA3,PER1,PRKAA1,SIRT1,SIRT3,SMARCAD1,SPHK2,SPRED2,TADA3
n.s_Down_n.s	GO	GO:0010506	regulation of autophagy	49/1719	327/18670	0.000455954429449435	0.0264275720057981	0.0248054992759334	49	AKT1,ATG13,ATG7,ATP6V0D1,ATP6V0E2,ATP6V1B2,ATP6V1E1,BECN1,CAMKK2,CAPNS1,CSNK2A2,DAP,EIF2AK4,EIF4G2,EPM2A,FEZ2,FOXK2,HSPB1,ITPR1,KAT8,LAMTOR3,LAMTOR5,LEPR,MFN2,MTM1,MTOR,NAMPT,OSBPL7,PIP4K2A,PRKAA1,RHEB,RNF152,RNF5,RRAGB,SCFD1,SIRT1,SMCR8,SNX6,STAT3,SVIP,TBC1D14,TMEM150A,UBQLN1,UBQLN4,USP10,VPS26A,VPS26B,VPS35,ZKSCAN3
n.s_Down_n.s	GO	GO:0070585	protein localization to mitochondrion	26/1719	141/18670	0.000459842785742127	0.0264275720057981	0.0248054992759334	26	AIP,AKT1,ARIH2,ATG13,BAG4,C19orf52,CALM3,CSNK2A2,GRPEL1,HSPA1L,HSPA4,MARCH5,MFN2,PITRM1,PMPCA,PRKAA1,RAC2,RHOU,TIMM17B,TIMM22,TOMM70A,UBE2J2,UBE2L3,YWHAB,YWHAQ,YWHAZ
n.s_Down_n.s	GO	GO:0070897	transcription preinitiation complex assembly	12/1719	44/18670	0.000460902561521123	0.0264275720057981	0.0248054992759334	12	BDP1,BRF2,CAND1,GTF2A2,PSMC2,PSMC3,PSMC4,PSMC5,RRN3,SMARCB1,TAF11,TBP
n.s_Down_n.s	GO	GO:0043968	histone H2A acetylation	7/1719	17/18670	0.000469866120567527	0.0264275720057981	0.0248054992759334	7	DMAP1,ING3,MEAF6,MORF4L1,MORF4L2,MSL3,SPHK2
n.s_Down_n.s	GO	GO:0046500	S-adenosylmethionine metabolic process	7/1719	17/18670	0.000469866120567527	0.0264275720057981	0.0248054992759334	7	AHCY,AHCYL1,ENOPH1,GAMT,MAT1A,MAT2B,PEMT
n.s_Down_n.s	GO	GO:0010389	regulation of G2/M transition of mitotic cell cycle	33/1719	196/18670	0.000490114294206194	0.0272879796935812	0.0256130968210892	33	CEP164,CEP41,CEP70,CUL1,DCTN2,DYNLL1,FGFR1OP,FOXN3,HUS1,MTA3,PPP2R1A,PSMA1,PSMA7,PSMB4,PSMB5,PSMB6,PSMC2,PSMC3,PSMC4,PSMC5,PSMD1,PSMD13,PSMD5,PSMD7,PSMD8,PSMD9,PSME3,RAB11A,SKP1,SSNA1,TAOK3,USP47,VPS4A
n.s_Down_n.s	GO	GO:0006605	protein targeting	61/1719	432/18670	0.000500592443694811	0.027592655496458	0.0258990722185263	61	ACAA1,ACOX3,AIP,AP1M2,AP3B1,AP3M1,ARIH2,ASNA1,ATG13,BAG4,C19orf52,C2CD5,CIB1,CROT,CSNK2A2,EHHADH,GNPAT,GOLGA7,GRPEL1,HRAS,HSD17B4,HSPA1L,HSPA4,IDH1,KATNB1,MFN2,MLYCD,NUDT19,PEX1,PEX10,PEX16,PEX5,PITRM1,PMPCA,PRKAA1,RAC2,RHOU,RPL18,RPL35,RPL39,RPS2,RPS5,SCP2,SEC61G,SGTA,SRP14,SRP68,TIMM17B,TIMM22,TOMM70A,TRAM1L1,UBE2D2,UBE2J2,UBE2L3,VPS4A,VTI1A,VTI1B,YWHAB,YWHAQ,YWHAZ,ZFAND2B
n.s_Down_n.s	GO	GO:0061418	regulation of transcription from RNA polymerase II promoter in response to hypoxia	17/1719	77/18670	0.000528814882879221	0.028542464606811	0.0267905839016263	17	PSMA1,PSMA7,PSMB4,PSMB5,PSMB6,PSMC2,PSMC3,PSMC4,PSMC5,PSMD1,PSMD13,PSMD5,PSMD7,PSMD8,PSMD9,PSME3,TCEB1
n.s_Down_n.s	GO	GO:0006626	protein targeting to mitochondrion	20/1719	98/18670	0.000532031154093349	0.028542464606811	0.0267905839016263	20	AIP,ARIH2,ATG13,BAG4,C19orf52,CSNK2A2,GRPEL1,HSPA1L,HSPA4,MFN2,PITRM1,PMPCA,PRKAA1,RAC2,RHOU,TIMM17B,TIMM22,TOMM70A,UBE2J2,UBE2L3
n.s_Down_n.s	GO	GO:0048002	antigen processing and presentation of peptide antigen	32/1719	189/18670	0.000535475598739502	0.028542464606811	0.0267905839016263	32	AP1M2,AP2A1,AP2B1,AP2M1,CAPZA2,CAPZB,CLTA,DCTN2,DCTN4,DCTN5,DYNC1LI1,DYNLL1,KIF2A,KIF3B,PSMA1,PSMA7,PSMB4,PSMB5,PSMB6,PSMC2,PSMC3,PSMC4,PSMC5,PSMD1,PSMD13,PSMD5,PSMD7,PSMD8,PSMD9,PSME3,RILP,SEC13
n.s_Down_n.s	GO	GO:0010507	negative regulation of autophagy	18/1719	84/18670	0.000538537068053038	0.028542464606811	0.0267905839016263	18	AKT1,ATG7,BECN1,DAP,EIF4G2,FEZ2,FOXK2,LEPR,MTM1,MTOR,NAMPT,RNF5,SCFD1,SMCR8,STAT3,TBC1D14,UBQLN4,ZKSCAN3
n.s_Down_n.s	GO	GO:0032543	mitochondrial translation	25/1719	135/18670	0.000548559307944724	0.0287967514799173	0.0270292631433415	25	ALKBH1,AURKAIP1,DAP3,ERAL1,FASTKD3,GFM2,HARS,LARS2,MRPL2,MRPL28,MRPL44,MRPS18C,MRPS34,MRPS36,MRPS5,MTG1,MTRF1,MTRF1L,NOA1,NSUN3,QRSL1,RPUSD3,TUFM,WBSCR16,YARS2
n.s_Down_n.s	GO	GO:0006475	internal protein amino acid acetylation	29/1719	166/18670	0.000567215728326513	0.0294952178729786	0.02768485903401	29	BRPF1,CLOCK,DMAP1,EHHADH,EPC2,ING3,ING5,KAT2A,KAT6B,KAT8,LEF1,MBIP,MCRS1,MEAF6,MORF4L1,MORF4L2,MSL3,NAA50,NCOA1,PER1,SIRT1,SMARCB1,SNAI2,SPHK2,TADA1,TADA2B,TADA3,TAF10,USP22
n.s_Down_n.s	GO	GO:0071824	protein-DNA complex subunit organization	44/1719	288/18670	0.000574821055983824	0.0296113426222695	0.0277938562730988	44	ASF1A,BDP1,BRF2,CAND1,CDK7,CHD1L,CUL4A,DDB2,DMAP1,GTF2A2,GTF2E1,GTF2H1,H3F3B,HIST1H1D,HIST1H2BF,HIST1H3B,HIST1H3C,HIST1H3G,HIST1H3I,HIST1H4G,HIST3H3,KAT6B,MYC,PSMC2,PSMC3,PSMC4,PSMC5,RAD52,RNF8,RRN3,SENP6,SHPRH,SMARCA5,SMARCB1,SMARCD1,SMARCD2,SMARCE1,STRA13,SWI5,TAF11,TBP,TRAPPC12,VPS72,XPC
n.s_Down_n.s	GO	GO:0000086	G2/M transition of mitotic cell cycle	39/1719	247/18670	0.000602070332759533	0.0307278858719495	0.0288418682798548	39	ARPP19,CALM3,CCNY,CDK7,CEP164,CEP41,CEP70,CUL1,DCTN2,DYNLL1,FBXL15,FGFR1OP,FOXN3,HUS1,MTA3,PPP2R1A,PSMA1,PSMA7,PSMB4,PSMB5,PSMB6,PSMC2,PSMC3,PSMC4,PSMC5,PSMD1,PSMD13,PSMD5,PSMD7,PSMD8,PSMD9,PSME3,RAB11A,SKP1,SSNA1,TAF2,TAOK3,USP47,VPS4A
n.s_Down_n.s	GO	GO:0060271	cilium assembly	53/1719	366/18670	0.000628520842725987	0.0317835494046389	0.0298327372476893	53	ABLIM1,AHI1,ARHGAP35,ARL13B,ATP6V0D1,B9D2,BBS9,C21orf59,CBY1,CCDC66,CCNO,CDC14B,CEP162,CEP164,CEP41,CEP70,CEP83,CEP89,CFAP20,CFAP43,CFAP46,CROCC,DCTN2,DYNLL1,DYNLRB1,E2F4,EXOC5,FGFR1OP,ICK,IFT140,IFT81,INTU,KIF3B,MARK4,NEK1,PPP2R1A,RAB11A,RILP,RPGR,RPGRIP1L,SEPT7,SPAG1,SSNA1,STK36,TEKT5,TMEM138,TNPO1,TPGS1,TTC21B,UBE2B,VDAC3,WRAP73,WWTR1
n.s_Down_n.s	GO	GO:0044782	cilium organization	55/1719	384/18670	0.000655659629539078	0.0328545079819945	0.0308379624802351	55	ABLIM1,AHI1,ARHGAP35,ARL13B,ATP6V0D1,B9D2,BBS9,C21orf59,CBY1,CCDC66,CCNO,CDC14B,CEP162,CEP164,CEP41,CEP70,CEP83,CEP89,CFAP20,CFAP43,CFAP46,CROCC,DCTN2,DYNLL1,DYNLRB1,E2F4,EXOC5,FGFR1OP,ICK,IFT140,IFT81,INTU,KIF3B,LCA5L,MARK4,NEK1,PPP2R1A,RAB11A,RILP,RPGR,RPGRIP1L,SEPT7,SPAG1,SSNA1,STK36,TEKT5,TMEM138,TNPO1,TPGS1,TTC21B,TTC30A,UBE2B,VDAC3,WRAP73,WWTR1
n.s_Down_n.s	GO	GO:0072655	establishment of protein localization to mitochondrion	25/1719	137/18670	0.000687197859671867	0.0338947294725671	0.0318143372083239	25	AIP,AKT1,ARIH2,ATG13,BAG4,C19orf52,CALM3,CSNK2A2,GRPEL1,HSPA1L,HSPA4,MFN2,PITRM1,PMPCA,PRKAA1,RAC2,RHOU,TIMM17B,TIMM22,TOMM70A,UBE2J2,UBE2L3,YWHAB,YWHAQ,YWHAZ
n.s_Down_n.s	GO	GO:0033673	negative regulation of kinase activity	40/1719	257/18670	0.000690294691377539	0.0338947294725671	0.0318143372083239	40	AKT1,AKT1S1,CBLC,CD300A,CEBPA,CEP85,CHMP6,CHORDC1,CIB1,CSK,DUS2,DUSP16,DUSP19,FGFR1OP,GMFG,GPS1,GSKIP,HSPB1,MBIP,PAQR3,PPP2R1A,PPP2R5A,PRKAR1B,PRKAR2A,PTEN,PTPN2,PTPN6,RGS3,RHOH,SFRP1,SIRT1,SMCR8,SNX6,SPRED2,TAOK3,TARBP2,TFAP4,TRIM27,TSG101,WWTR1
n.s_Down_n.s	GO	GO:0070498	interleukin-1-mediated signaling pathway	20/1719	100/18670	0.000697725111993486	0.0338947294725671	0.0318143372083239	20	CUL1,PSMA1,PSMA7,PSMB4,PSMB5,PSMB6,PSMC2,PSMC3,PSMC4,PSMC5,PSMD1,PSMD13,PSMD5,PSMD7,PSMD8,PSMD9,PSME3,SKP1,TAB1,TOLLIP
n.s_Down_n.s	GO	GO:0032401	establishment of melanosome localization	8/1719	23/18670	0.000704509526177266	0.0338947294725671	0.0318143372083239	8	BLOC1S6,DCTN2,MREG,RAB11A,RAB11B,RAB1A,RAB27B,SHROOM2
n.s_Down_n.s	GO	GO:1902036	regulation of hematopoietic stem cell differentiation	16/1719	72/18670	0.000707165074264372	0.0338947294725671	0.0318143372083239	16	PSMA1,PSMA7,PSMB4,PSMB5,PSMB6,PSMC2,PSMC3,PSMC4,PSMC5,PSMD1,PSMD13,PSMD5,PSMD7,PSMD8,PSMD9,PSME3
n.s_Down_n.s	GO	GO:0006446	regulation of translational initiation	17/1719	79/18670	0.000722314690552311	0.034322401502796	0.0322157595650146	17	ALKBH1,DHX29,EIF1B,EIF2AK1,EIF2AK4,EIF2B5,EIF3B,EIF4G2,EIF5B,HSPB1,MIF4GD,MTOR,PAIP2,PPP1CA,RPS6KB1,RPS6KB2,YTHDF1
n.s_Down_n.s	GO	GO:0018393	internal peptidyl-lysine acetylation	28/1719	161/18670	0.000752563384007378	0.0354540972021254	0.0332779939936686	28	BRPF1,CLOCK,DMAP1,EPC2,ING3,ING5,KAT2A,KAT6B,KAT8,LEF1,MBIP,MCRS1,MEAF6,MORF4L1,MORF4L2,MSL3,NAA50,NCOA1,PER1,SIRT1,SMARCB1,SNAI2,SPHK2,TADA1,TADA2B,TADA3,TAF10,USP22
n.s_Down_n.s	GO	GO:0009062	fatty acid catabolic process	21/1719	108/18670	0.000765686074371464	0.0357666240841992	0.0335713385864027	21	ABCD3,ACAA1,ACADM,ACADS,ACOX3,AKT1,AUH,CEL,CROT,DECR1,EHHADH,ETFA,ETFDH,HADHA,HSD17B4,MECR,METTL20,MLYCD,MTOR,NUDT19,SCP2
n.s_Down_n.s	GO	GO:0019882	antigen processing and presentation	36/1719	226/18670	0.000812012059997993	0.0376118527286465	0.0353033107022568	36	AP1M2,AP2A1,AP2B1,AP2M1,AP3B1,CAPZA2,CAPZB,CLTA,DCTN2,DCTN4,DCTN5,DYNC1LI1,DYNLL1,KIF2A,KIF3B,PSMA1,PSMA7,PSMB4,PSMB5,PSMB6,PSMC2,PSMC3,PSMC4,PSMC5,PSMD1,PSMD13,PSMD5,PSMD7,PSMD8,PSMD9,PSME3,RAB10,RAB32,RILP,SEC13,YTHDF1
n.s_Down_n.s	GO	GO:0009260	ribonucleotide biosynthetic process	44/1719	293/18670	0.000827535959018051	0.0380114850508958	0.0356784143734537	44	ACACA,ACOT7,ACSF3,ACSL4,AK4,AK9,ALDOB,ATP5D,ATP5E,ATP5L,CAD,CBR4,CMPK1,CTPS2,DLD,EIF6,ELOVL5,ENO1,FOXK2,GALK1,GUK1,HDAC4,HKDC1,IMPDH1,MLYCD,NME4,NUPL1,NUPL2,P2RX7,PANK3,PAPSS2,PDK4,PFKFB3,PKM,PPCS,PRKAA1,SEC13,SLC25A1,SLC25A13,SLC35B3,SPHK2,STAT3,UCK1,UCKL1
n.s_Down_n.s	GO	GO:0006401	RNA catabolic process	56/1719	397/18670	0.000853047592878727	0.0388594903466739	0.0364743707611914	56	AKT1,ANGEL2,C19orf43,CNOT11,CNOT3,CNOT6,DCP1B,DXO,EXOSC4,FASTKD3,GSPT1,HSPB1,METTL14,MTOR,NAF1,NT5C3B,PARN,PDE12,PNRC2,PPP2R1A,PRPF18,PSMA1,PSMA7,PSMB4,PSMB5,PSMB6,PSMC2,PSMC3,PSMC4,PSMC5,PSMD1,PSMD13,PSMD5,PSMD7,PSMD8,PSMD9,PSME3,RBM23,RPL18,RPL35,RPL39,RPS2,RPS5,SECISBP2,SYNCRIP,TARDBP,TBRG4,TIRAP,TNPO1,WIBG,XRN2,YBX3,YWHAB,YWHAZ,ZC3H14,ZPR1
n.s_Down_n.s	GO	GO:0006469	negative regulation of protein kinase activity	37/1719	235/18670	0.0008645616216573	0.038883554128062	0.0364969575546987	37	AKT1,AKT1S1,CBLC,CD300A,CEBPA,CEP85,CHMP6,CHORDC1,CIB1,DUS2,DUSP16,DUSP19,FGFR1OP,GMFG,GPS1,GSKIP,HSPB1,MBIP,PAQR3,PPP2R1A,PRKAR1B,PRKAR2A,PTEN,PTPN2,PTPN6,RGS3,SFRP1,SIRT1,SMCR8,SNX6,SPRED2,TAOK3,TARBP2,TFAP4,TRIM27,TSG101,WWTR1
n.s_Down_n.s	GO	GO:0006289	nucleotide-excision repair	21/1719	109/18670	0.000867684535150874	0.038883554128062	0.0364969575546987	21	AQR,CDK7,CHD1L,COPS7A,CUL4A,DDB2,ERCC1,FAN1,GPS1,GTF2H1,HUS1,LIG3,POLD2,POLL,POLR2B,POLR2C,POLR2J,RAD52,SIRT1,SLC30A9,XPC
n.s_Down_n.s	GO	GO:0043966	histone H3 acetylation	14/1719	60/18670	0.000898218391145941	0.0399272562257776	0.0374765992570654	14	BRPF1,ING5,KAT2A,KAT6B,LEF1,MBIP,MEAF6,PER1,SIRT1,SMARCB1,SPHK2,TADA1,TADA3,TAF10
n.s_Down_n.s	GO	GO:0007033	vacuole organization	28/1719	163/18670	0.000917705608650206	0.0400986247145404	0.0376374494828443	28	AKTIP,ATG13,ATG14,ATG7,BECN1,FEZ2,HOOK1,HPS1,MFN2,MTM1,NSFL1C,P2RX7,PIP4K2A,RAB1A,RNF5,SCFD1,SMCR8,STX17,TBC1D14,TMEM106B,UBQLN1,UBXN2A,UBXN2B,VPS16,VPS33A,VPS35,VPS4A,ZKSCAN3
n.s_Down_n.s	GO	GO:0072329	monocarboxylic acid catabolic process	24/1719	132/18670	0.000918026189681629	0.0400986247145404	0.0376374494828443	24	ABCD3,ACAA1,ACADM,ACADS,ACOX3,AKT1,AUH,CEL,CROT,CYP26A1,CYP39A1,DECR1,EHHADH,ETFA,ETFDH,HADHA,HSD17B4,MECR,METTL20,MLYCD,MTOR,NUDT19,PGD,SCP2
n.s_Down_n.s	GO	GO:0043666	regulation of phosphoprotein phosphatase activity	22/1719	117/18670	0.000929505986064569	0.0400986247145404	0.0376374494828443	22	ARPP19,CALM1,CALM2,CALM3,CD300A,FAM122A,FKBP1A,MTOR,PPP1R11,PPP1R2,PPP1R37,PPP1R7,PPP2R1A,PPP2R4,PPP2R5A,PPP2R5D,PPP2R5E,RCAN1,SH3RF2,SHOC2,STYXL1,VRK3
n.s_Down_n.s	GO	GO:0030177	positive regulation of Wnt signaling pathway	30/1719	179/18670	0.000931172707449414	0.0400986247145404	0.0376374494828443	30	CSNK1G3,CSNK2A1,FAM53B,GID8,GSKIP,LRRK1,PSMA1,PSMA7,PSMB4,PSMB5,PSMB6,PSMC2,PSMC3,PSMC4,PSMC5,PSMD1,PSMD13,PSMD5,PSMD7,PSMD8,PSMD9,PSME3,RNF146,RNF220,SFRP1,TNKS,UBE2B,USP47,USP8,VPS35
n.s_Down_n.s	GO	GO:0080009	mRNA methylation	6/1719	14/18670	0.000946414902131284	0.0404390615546329	0.0379569909749103	6	CBLL1,CMTR2,KIAA1429,METTL14,PCIF1,WTAP
n.s_Down_n.s	GO	GO:0006402	mRNA catabolic process	52/1719	364/18670	0.000961544582241418	0.0405952509538019	0.0381035937739547	52	AKT1,ANGEL2,CNOT11,CNOT3,CNOT6,DCP1B,DXO,EXOSC4,FASTKD3,GSPT1,HSPB1,METTL14,MTOR,NT5C3B,PARN,PDE12,PNRC2,PPP2R1A,PRPF18,PSMA1,PSMA7,PSMB4,PSMB5,PSMB6,PSMC2,PSMC3,PSMC4,PSMC5,PSMD1,PSMD13,PSMD5,PSMD7,PSMD8,PSMD9,PSME3,RBM23,RPL18,RPL35,RPL39,RPS2,RPS5,SECISBP2,SYNCRIP,TARDBP,TBRG4,TIRAP,TNPO1,WIBG,YBX3,YWHAB,YWHAZ,ZC3H14
n.s_Down_n.s	GO	GO:0051905	establishment of pigment granule localization	8/1719	24/18670	0.000972164935758682	0.0405952509538019	0.0381035937739547	8	BLOC1S6,DCTN2,MREG,RAB11A,RAB11B,RAB1A,RAB27B,SHROOM2
n.s_Down_n.s	GO	GO:1902410	mitotic cytokinetic process	8/1719	24/18670	0.000972164935758682	0.0405952509538019	0.0381035937739547	8	CHMP2A,CHMP3,CHMP6,CHMP7,KLHDC8B,MITD1,RHOA,VPS4A
n.s_Down_n.s	GO	GO:0031929	TOR signaling	23/1719	125/18670	0.000981621441306375	0.0406819352216597	0.0381849575308337	23	AKT1,AKT1S1,ARAF,C7orf60,EPM2A,KPTN,LAMTOR3,LAMTOR5,MIOS,MTM1,MTOR,PRKAA1,PRR5,RHEB,RNF152,RPS6KB1,RPS6KB2,RRAGB,SEC13,SIRT1,SMCR8,TBCK,TLDC1
n.s_Down_n.s	GO	GO:0000375	RNA splicing, via transesterification reactions	54/1719	382/18670	0.000993976281902481	0.0408865467600483	0.0383770104128098	54	AAR2,ALYREF,AQR,BCAS2,BUD31,CACTIN,CDC40,CLP1,CPSF2,CRNKL1,CTNNBL1,CWC15,CWC22,DAZAP1,DDX41,DHX16,FIP1L1,GPATCH1,HTATSF1,KHDRBS3,MBNL1,MBNL3,METTL14,MPHOSPH10,PCBP2,PDCD7,POLR2B,POLR2C,POLR2J,PPWD1,PQBP1,PRPF18,PRPF4,PRPF6,PRPF8,PUF60,RBM19,RBM42,RBM7,RNF113A,RSRC1,SF1,SF3A1,SF3B2,SMNDC1,SNIP1,SNW1,SRPK2,SRRT,SYNCRIP,WTAP,ZMAT2,ZMAT5,ZRSR2
n.s_Down_n.s	GO	GO:0006625	protein targeting to peroxisome	15/1719	68/18670	0.00111194501981805	0.0436343495659596	0.0409561584517401	15	ACAA1,ACOX3,CROT,EHHADH,GNPAT,HSD17B4,IDH1,MLYCD,NUDT19,PEX1,PEX10,PEX16,PEX5,SCP2,UBE2D2
n.s_Down_n.s	GO	GO:0072662	protein localization to peroxisome	15/1719	68/18670	0.00111194501981805	0.0436343495659596	0.0409561584517401	15	ACAA1,ACOX3,CROT,EHHADH,GNPAT,HSD17B4,IDH1,MLYCD,NUDT19,PEX1,PEX10,PEX16,PEX5,SCP2,UBE2D2
n.s_Down_n.s	GO	GO:0072663	establishment of protein localization to peroxisome	15/1719	68/18670	0.00111194501981805	0.0436343495659596	0.0409561584517401	15	ACAA1,ACOX3,CROT,EHHADH,GNPAT,HSD17B4,IDH1,MLYCD,NUDT19,PEX1,PEX10,PEX16,PEX5,SCP2,UBE2D2
n.s_Down_n.s	GO	GO:0018342	protein prenylation	5/1719	10/18670	0.00111619072728598	0.0436343495659596	0.0409561584517401	5	FNTA,FNTB,PGGT1B,PTAR1,RABGGTB
n.s_Down_n.s	GO	GO:0045792	negative regulation of cell size	5/1719	10/18670	0.00111619072728598	0.0436343495659596	0.0409561584517401	5	AKT1,AKT1S1,MTOR,PTEN,RHOA
n.s_Down_n.s	GO	GO:0046498	S-adenosylhomocysteine metabolic process	5/1719	10/18670	0.00111619072728598	0.0436343495659596	0.0409561584517401	5	AHCY,AHCYL1,ENOPH1,GAMT,PEMT
n.s_Down_n.s	GO	GO:0097354	prenylation	5/1719	10/18670	0.00111619072728598	0.0436343495659596	0.0409561584517401	5	FNTA,FNTB,PGGT1B,PTAR1,RABGGTB
n.s_Down_n.s	GO	GO:0002479	antigen processing and presentation of exogenous peptide antigen via MHC class I, TAP-dependent	16/1719	75/18670	0.00112881984509468	0.0438172886349429	0.0411278690781347	16	PSMA1,PSMA7,PSMB4,PSMB5,PSMB6,PSMC2,PSMC3,PSMC4,PSMC5,PSMD1,PSMD13,PSMD5,PSMD7,PSMD8,PSMD9,PSME3
n.s_Down_n.s	GO	GO:0035567	non-canonical Wnt signaling pathway	26/1719	150/18670	0.00119889453494503	0.0462119348015174	0.0433755365421774	26	AP2A1,AP2B1,AP2M1,CALM1,LEF1,PDE6A,PPP3CB,PSMA1,PSMA7,PSMB4,PSMB5,PSMB6,PSMC2,PSMC3,PSMC4,PSMC5,PSMD1,PSMD13,PSMD5,PSMD7,PSMD8,PSMD9,PSME3,RAC1,RHOA,SFRP1
n.s_Down_n.s	GO	GO:0051650	establishment of vesicle localization	43/1719	290/18670	0.00121852877397604	0.0466425736260829	0.0437797435971655	43	AP1M2,AP3B1,AP3M1,AP3S1,BLOC1S6,CALM3,CCDC64,CHRNB3,CNIH1,CPLX1,DCTN2,F8,GIT1,KIF3B,LOH12CR1,MREG,P2RX7,PCLO,PEF1,PFN2,PPP6C,PREB,PRKCB,RAB11A,RAB11B,RAB1A,RAB27B,RAP1A,RASGRP1,RIMS4,SCFD1,SEC13,SHROOM2,SNAP47,STX11,TBC1D20,TMEM230,TRAPPC2,TRAPPC3,TRAPPC6A,TRAPPC6B,TRAPPC9,UNC13B
n.s_Down_n.s	GO	GO:0043574	peroxisomal transport	15/1719	69/18670	0.001301962557652	0.0493214321587726	0.0462941790276464	15	ACAA1,ACOX3,CROT,EHHADH,GNPAT,HSD17B4,IDH1,MLYCD,NUDT19,PEX1,PEX10,PEX16,PEX5,SCP2,UBE2D2
n.s_Down_n.s	GO	GO:0033522	histone H2A ubiquitination	8/1719	25/18670	0.00131535749770312	0.0493214321587726	0.0462941790276464	8	BMI1,DDB2,PCGF3,RING1,RNF2,RNF8,SKP1,UBE2B
n.s_Down_n.s	GO	GO:0046755	viral budding	8/1719	25/18670	0.00131535749770312	0.0493214321587726	0.0462941790276464	8	CHMP2A,CHMP3,CHMP6,CHMP7,MVB12A,TSG101,VPS4A,VTA1
n.s_Down_n.s	GO	GO:0071478	cellular response to radiation	31/1719	191/18670	0.00132656172722279	0.0494054610841353	0.046373050421764	31	ACTR5,ATR,CALM1,CAMKMT,CASP9,CLOCK,DDB2,E2F4,EIF2AK4,ELK1,ERCC1,FNTA,FNTB,GUCA1C,HAMP,HRAS,HUS1,MAPK13,METAP1,MYC,NAMPT,PDE6A,PPEF1,SFRP1,SIRT1,SNAI2,SWI5,TANK,USP47,XPC,YY1
n.s_Down_Up	GO	GO:0006405	RNA export from nucleus	13/388	135/18670	4.89550072634003e-06	0.00490948108518847	0.00472226695160416	13	CASC3,CPSF4,CPSF6,DDX25,DDX39A,EIF4A3,GLE1,KHDRBS1,RNPS1,UPF3B,WDR33,XPO1,XPO5
n.s_Down_Up	GO	GO:0000377	RNA splicing, via transesterification reactions with bulged adenosine as nucleophile	23/388	379/18670	4.90785534674704e-06	0.00490948108518847	0.00472226695160416	23	CASC3,CDC5L,CPSF4,CSTF2,CWF19L1,DBR1,DDX39A,EIF4A3,FUS,HNRNPF,HNRNPH3,KHDRBS1,PRCC,PTBP1,RBM4B,RNPS1,SCAF11,SF3A2,SNRNP48,SNRPB,TXNL4B,UPF3B,WDR33
n.s_Down_Up	GO	GO:0000398	mRNA splicing, via spliceosome	23/388	379/18670	4.90785534674704e-06	0.00490948108518847	0.00472226695160416	23	CASC3,CDC5L,CPSF4,CSTF2,CWF19L1,DBR1,DDX39A,EIF4A3,FUS,HNRNPF,HNRNPH3,KHDRBS1,PRCC,PTBP1,RBM4B,RNPS1,SCAF11,SF3A2,SNRNP48,SNRPB,TXNL4B,UPF3B,WDR33
n.s_Down_Up	GO	GO:0000375	RNA splicing, via transesterification reactions	23/388	382/18670	5.58848159953156e-06	0.00490948108518847	0.00472226695160416	23	CASC3,CDC5L,CPSF4,CSTF2,CWF19L1,DBR1,DDX39A,EIF4A3,FUS,HNRNPF,HNRNPH3,KHDRBS1,PRCC,PTBP1,RBM4B,RNPS1,SCAF11,SF3A2,SNRNP48,SNRPB,TXNL4B,UPF3B,WDR33
n.s_Down_Up	GO	GO:0008380	RNA splicing	25/388	469/18670	1.80016780805147e-05	0.0112820265698585	0.0108518070023113	25	CASC3,CDC5L,CPSF4,CSTF2,CWF19L1,DBR1,DDX39A,EIF4A3,FUS,HNRNPF,HNRNPH3,KHDRBS1,NONO,PPP2CA,PRCC,PTBP1,RBM4B,RNPS1,SCAF11,SF3A2,SNRNP48,SNRPB,TXNL4B,UPF3B,WDR33
n.s_Down_Up	GO	GO:0051321	meiotic cell cycle	17/388	249/18670	1.92635627259963e-05	0.0112820265698585	0.0108518070023113	17	C11orf85,DMC1,HUS1B,MLH3,NPM2,PLK1,PPP2CA,RAD21,RNF212,SMC1B,STAG3,SYCE2,TDRKH,TEX19,TUBGCP3,TUBGCP4,ZFP42
n.s_Down_Up	GO	GO:0031124	mRNA 3'-end processing	10/388	98/18670	3.68842484985947e-05	0.0185158927462945	0.0178098228464643	10	CASC3,CPSF4,CPSF6,CSTF2,DDX39A,EIF4A3,RNF20,RNPS1,UPF3B,WDR33
n.s_Down_Up	GO	GO:0050657	nucleic acid transport	14/388	193/18670	5.39994529945389e-05	0.0210837864247566	0.0202797945690601	14	CASC3,CKAP5,CPSF4,CPSF6,DDX25,DDX39A,EIF4A3,GLE1,KHDRBS1,RNPS1,UPF3B,WDR33,XPO1,XPO5
n.s_Down_Up	GO	GO:0050658	RNA transport	14/388	193/18670	5.39994529945389e-05	0.0210837864247566	0.0202797945690601	14	CASC3,CKAP5,CPSF4,CPSF6,DDX25,DDX39A,EIF4A3,GLE1,KHDRBS1,RNPS1,UPF3B,WDR33,XPO1,XPO5
n.s_Down_Up	GO	GO:0051236	establishment of RNA localization	14/388	196/18670	6.38412169398536e-05	0.0224338036326646	0.0215783313256705	14	CASC3,CKAP5,CPSF4,CPSF6,DDX25,DDX39A,EIF4A3,GLE1,KHDRBS1,RNPS1,UPF3B,WDR33,XPO1,XPO5
n.s_Down_Up	GO	GO:0031123	RNA 3'-end processing	12/388	150/18670	7.18511062337387e-05	0.0229531624823052	0.0220778853700033	12	CASC3,CPSF4,CPSF6,CSTF2,DDX39A,EIF4A3,FBLL1,INTS7,RNF20,RNPS1,UPF3B,WDR33
n.s_Down_Up	GO	GO:0006403	RNA localization	15/388	230/18670	9.90810404541109e-05	0.0290142313463121	0.0279078263945746	15	CASC3,CKAP5,CPSF4,CPSF6,DDX25,DDX39A,EIF4A3,GLE1,KHDRBS1,RNPS1,UPF3B,WDR33,WRAP53,XPO1,XPO5
n.s_Down_Up	GO	GO:0031109	microtubule polymerization or depolymerization	10/388	112/18670	0.000115265982538032	0.0311572817414342	0.0299691554598883	10	ABL1,APC2,CCSAP,CDK5RAP2,CKAP5,HDAC6,HDGFRP3,SKA2,TUBGCP3,TUBGCP4
n.s_Down_Up	GO	GO:0006310	DNA recombination	17/388	292/18670	0.000139848033965697	0.03510185652539	0.0337633110574327	17	BATF,DMC1,FIGN,FUS,H1FX,HUS1B,INO80,MAGEF1,MLH3,NONO,PALB2,PRKDC,RAD21,RNF212,SPIDR,TEX19,WRAP53
n.s_Down_Up	GO	GO:0035023	regulation of Rho protein signal transduction	11/388	140/18670	0.000167604380690935	0.0376424789591024	0.0362070514746062	11	ABL1,ALS2,APOA1,ARHGEF26,ARHGEF39,ARHGEF9,DLC1,ECT2,KCTD13,RAF1,RASGRF1
n.s_Down_Up	GO	GO:0045143	homologous chromosome segregation	7/388	57/18670	0.000171394326507012	0.0376424789591024	0.0362070514746062	7	C11orf85,DMC1,MLH3,PLK1,RNF212,STAG3,SYCE2
n.s_Down_Up	GO	GO:0007265	Ras protein signal transduction	22/388	448/18670	0.000186777586143208	0.0386080257474843	0.0371357788920026	22	ABL1,ALS2,APOA1,ARHGEF26,ARHGEF39,ARHGEF9,CDKN2A,DLC1,ECT2,FGF2,KCTD13,MAPKAPK5,RAB23,RAB26,RAB27A,RAB28,RAF1,RASGRF1,RFXANK,SETDB1,STAMBP,USP28
n.s_Down_Up	GO	GO:0051168	nuclear export	13/388	194/18670	0.000218645792511387	0.0419330074042817	0.0403339684195994	13	CASC3,CPSF4,CPSF6,DDX25,DDX39A,EIF4A3,GLE1,KHDRBS1,RNPS1,UPF3B,WDR33,XPO1,XPO5
n.s_Down_Up	GO	GO:0006302	double-strand break repair	15/388	248/18670	0.000226729408275854	0.0419330074042817	0.0403339684195994	15	DCLRE1A,DMC1,DNA2,FIGN,FUS,HUS1B,INO80,KAT5,MAGEF1,OGG1,PALB2,PRKDC,RAD21,SPIDR,WRAP53
n.s_n.s_Down	GO	GO:0070268	cornification	15/328	112/18670	1.15000182319075e-09	3.9801563100632e-06	3.7986376012343e-06	15	CASP14,CSTA,KRT26,KRT3,KRT73,KRT75,KRT77,KRT85,LIPK,LIPN,LOR,PCSK6,RPTN,SPRR1B,TGM5
n.s_n.s_Down	GO	GO:0009913	epidermal cell differentiation	22/328	358/18670	4.07965288813254e-07	0.000434592095088931	0.000414772120740603	22	ACER1,CASP14,CSTA,HES5,KRT26,KRT3,KRT73,KRT75,KRT77,KRT85,KRTAP19-8,KRTAP22-1,LIPK,LIPN,LOR,PAFAH1B1,PAX6,PCSK6,RPTN,SPRR1B,TGM5,WNT5A
n.s_n.s_Down	GO	GO:0031424	keratinization	17/328	224/18670	4.86462977574371e-07	0.000434592095088931	0.000414772120740603	17	CASP14,CSTA,KRT26,KRT3,KRT73,KRT75,KRT77,KRT85,KRTAP19-8,KRTAP22-1,LIPK,LIPN,LOR,PCSK6,RPTN,SPRR1B,TGM5
n.s_n.s_Down	GO	GO:0030216	keratinocyte differentiation	20/328	305/18670	5.02273441304746e-07	0.000434592095088931	0.000414772120740603	20	ACER1,CASP14,CSTA,KRT26,KRT3,KRT73,KRT75,KRT77,KRT85,KRTAP19-8,KRTAP22-1,LIPK,LIPN,LOR,PAX6,PCSK6,RPTN,SPRR1B,TGM5,WNT5A
n.s_n.s_Down	GO	GO:0008544	epidermis development	24/328	464/18670	2.62005064854309e-06	0.00181359905892153	0.0017308881968691	24	ACER1,CASP14,CSTA,DCT,EDA2R,HES5,KRT26,KRT3,KRT73,KRT75,KRT77,KRT85,KRTAP19-8,KRTAP22-1,LIPK,LIPN,LOR,PAFAH1B1,PAX6,PCSK6,RPTN,SPRR1B,TGM5,WNT5A
n.s_n.s_Down	GO	GO:0043588	skin development	21/328	419/18670	1.7930099758421e-05	0.0103426792106492	0.00987099176174125	21	ACER1,CASP14,COL5A2,CSTA,KRT26,KRT3,KRT73,KRT75,KRT77,KRT85,KRTAP19-8,KRTAP22-1,LIPK,LIPN,LOR,PAX6,PCSK6,RPTN,SPRR1B,TGM5,WNT5A
n.s_n.s_n.s	GO	GO:0050907	detection of chemical stimulus involved in sensory perception	297/6379	477/18670	7.59463126560835e-37	4.87195595688776e-33	4.26738333640183e-33	297	ASIC3,CA6,CST2,GNAT1,GNAT2,GNAT3,LPO,OR10A2,OR10A3,OR10A4,OR10A5,OR10A7,OR10AG1,OR10C1,OR10G3,OR10G4,OR10G7,OR10G9,OR10H5,OR10J1,OR10J3,OR10K1,OR10K2,OR10P1,OR10Q1,OR10R2,OR10S1,OR10T2,OR10V1,OR10W1,OR10Z1,OR11A1,OR11G2,OR11H4,OR11H6,OR11L1,OR12D3,OR13A1,OR13C3,OR13C4,OR13C8,OR13C9,OR13F1,OR13G1,OR13H1,OR13J1,OR14C36,OR14I1,OR14J1,OR1A1,OR1A2,OR1C1,OR1D2,OR1F1,OR1I1,OR1J1,OR1J2,OR1J4,OR1K1,OR1L1,…
n.s_n.s_n.s	GO	GO:0050911	detection of chemical stimulus involved in sensory perception of smell	260/6379	427/18670	4.03092306853094e-30	1.2929185742313e-26	1.13247722841148e-26	260	OR10A2,OR10A3,OR10A4,OR10A5,OR10A7,OR10AG1,OR10C1,OR10G3,OR10G4,OR10G7,OR10G9,OR10H5,OR10J1,OR10J3,OR10K1,OR10K2,OR10P1,OR10Q1,OR10R2,OR10S1,OR10T2,OR10V1,OR10W1,OR10Z1,OR11A1,OR11G2,OR11H4,OR11H6,OR11L1,OR12D3,OR13A1,OR13C3,OR13C4,OR13C8,OR13C9,OR13F1,OR13G1,OR13H1,OR13J1,OR14C36,OR14I1,OR14J1,OR1A1,OR1A2,OR1C1,OR1D2,OR1F1,OR1I1,OR1J1,OR1J2,OR1J4,OR1K1,OR1L1,OR1L3,OR1L6,OR1L8,OR1M1,OR1N1,OR1N2,O…
n.s_n.s_n.s	GO	GO:0007608	sensory perception of smell	270/6379	454/18670	6.98780338928324e-29	1.4942252914084e-25	1.30880331550856e-25	270	CFAP69,CNGA2,CNGA4,DRD2,GFY,NCAM2,OBP2B,OR10A2,OR10A3,OR10A4,OR10A5,OR10A7,OR10AG1,OR10C1,OR10G3,OR10G4,OR10G7,OR10G9,OR10H5,OR10J1,OR10J3,OR10K1,OR10K2,OR10P1,OR10Q1,OR10R2,OR10S1,OR10T2,OR10V1,OR10W1,OR10Z1,OR11A1,OR11G2,OR11H4,OR11H6,OR11L1,OR12D3,OR13A1,OR13C3,OR13C4,OR13C8,OR13C9,OR13F1,OR13G1,OR13H1,OR13J1,OR14C36,OR14I1,OR14J1,OR1A1,OR1A2,OR1C1,OR1D2,OR1F1,OR1I1,OR1J1,OR1J2,OR1J4,OR1K1,OR1…
n.s_n.s_n.s	GO	GO:0051480	regulation of cytosolic calcium ion concentration	200/6379	357/18670	1.22465178301032e-17	1.96403529700281e-14	1.7203134783445e-14	200	ACKR2,ADCY5,ADCY8,ADCYAP1,ADCYAP1R1,ADORA1,ADRA1A,AGT,AGTR1,AKAP6,ANK2,APLNR,ATP1A2,ATP2B1,ATP2B2,ATP2B3,AVP,AVPR1A,AVPR1B,BAK1,BAX,BOK,BZRAP1,C5AR1,C5AR2,CACNA1D,CACNA2D1,CACNB2,CALCA,CALCR,CASQ1,CASQ2,CAV1,CAV3,CCKBR,CCL1,CCL19,CCL21,CCR1,CCR2,CCR3,CCR4,CCR5,CCR7,CCR8,CCR9,CCRL2,CD19,CD24,CD38,CDH23,CEMIP,CHERP,CHRNA10,CHRNA9,CMKLR1,CX3CL1,CX3CR1,CXCL13,CXCL9,CXCR3,CXCR5,CXCR6,CYSLTR1,DHRS7C,DL…
n.s_n.s_n.s	GO	GO:0007218	neuropeptide signaling pathway	78/6379	104/18670	1.74470043738996e-17	2.23845066117132e-14	1.96067598627107e-14	78	ADCYAP1,AGRP,CARTPT,CRCP,CYSLTR1,CYSLTR2,ECEL1,GALP,GALR1,GALR2,GALR3,GLRA1,GLRA2,GLRA3,GLRA4,GLRB,GPR139,GPR143,GPR149,GPR83,GPR84,GRP,GRPR,HCRT,HCRTR1,HCRTR2,LTB4R,LTB4R2,MC2R,MCHR1,MCHR2,NMB,NMS,NMUR1,NMUR2,NPB,NPBWR1,NPBWR2,NPFFR1,NPFFR2,NPPA,NPS,NPSR1,NPVF,NPY,NPY1R,NPY2R,NPY5R,NTSR1,NTSR2,NXPH2,NXPH3,OPRD1,OPRK1,OPRM1,PCSK1N,PDYN,PENK,PNOC,PPY,PROK2,PROKR2,PTGDR2,PYY,QRFP,QRFPR,RXFP3,RXFP4,…
n.s_n.s_n.s	GO	GO:0007200	phospholipase C-activating G protein-coupled receptor signaling pathway	74/6379	100/18670	4.11943402860791e-16	4.40436154891995e-13	3.85781383240509e-13	74	ACTN2,ADRA1A,ADRA2A,AGT,AGTR1,BICD1,C5AR1,C5AR2,CALCA,CASR,CCKBR,CHRM1,CMKLR1,CX3CR1,DRD1,DRD2,DRD5,EDNRB,F2,F2RL2,F2RL3,FPR1,FPR2,FPR3,GALR2,GNA11,GNA14,GNA15,GNB1,GNG13,GPR139,GPR157,GPR17,GPR174,GPR18,GPR20,GPR27,GPR32,GPR33,GPR35,GPR4,GPR55,GPR65,GRM1,GRM5,GRP,GRPR,HCRT,HCRTR2,HTR2A,HTR2C,LHCGR,LPAR3,LPAR4,LPAR6,LTB4R,MC3R,NMBR,NMUR1,NMUR2,NTSR2,OPRD1,OPRK1,OPRM1,P2RY10,P2RY12,P2RY2,P2RY4,PTG…
n.s_n.s_n.s	GO	GO:0007187	G protein-coupled receptor signaling pathway, coupled to cyclic nucleotide second messenger	150/6379	256/18670	7.99869690767237e-16	7.33023438038832e-13	6.42060813430904e-13	150	ADCY2,ADCY5,ADCY8,ADCYAP1,ADGRB1,ADGRB3,ADGRD2,ADGRE1,ADGRE3,ADGRG4,ADGRG5,ADGRG7,ADGRL3,ADGRL4,ADORA1,ADRA1A,ADRA1D,ADRA2A,ADRA2B,ADRB3,AGT,AGTR2,ANXA1,APLP1,AVPR2,CACNA1D,CALCA,CALCR,CASR,CCL2,CCR1,CCR3,CHRM1,CHRM4,CHRM5,CNR2,CRHR2,CXCL9,DRD1,DRD2,DRD3,DRD5,EDNRA,FPR1,FPR2,FSHR,GALR1,GALR2,GALR3,GCG,GCGR,GHRH,GHRHR,GLP1R,GLP2R,GNA11,GNA12,GNA13,GNA14,GNA15,GNAS,GNAT1,GNAT2,GNAT3,GNAZ,GNB1,GNG2,…
n.s_n.s_n.s	GO	GO:0060078	regulation of postsynaptic membrane potential	94/6379	140/18670	1.49126083562492e-15	1.0853115521279e-12	9.50632656234771e-13	94	ADCYAP1,ADORA1,C15orf59,CBLN1,CELF4,CHRM1,CHRNA1,CHRNA10,CHRNA2,CHRNA3,CHRNA4,CHRNA6,CHRNA9,CHRNB2,CHRNB4,CHRND,CHRNE,CHRNG,CUX2,DGKI,DLG4,DRD2,FAM196A,FGF14,GABRA1,GABRA2,GABRA4,GABRA5,GABRA6,GABRB1,GABRB2,GABRB3,GABRD,GABRG1,GABRG2,GABRG3,GABRR1,GABRR2,GHRL,GLRA1,GLRA2,GLRA3,GLRA4,GLRB,GRIA1,GRIA3,GRID1,GRID2,GRIK1,GRIK3,GRIK4,GRIK5,GRIN1,GRIN2B,GRIN3A,GRM1,GRM5,GSK3A,GSK3B,HCRT,IGSF11,IGSF9B,K…
n.s_n.s_n.s	GO	GO:0042391	regulation of membrane potential	228/6379	434/18670	1.52265065770088e-15	1.0853115521279e-12	9.50632656234771e-13	228	ABCB5,ACTN2,ADCYAP1,ADORA1,ADRA1A,AKAP6,ANK2,ATP1A1,ATP1A2,ATP1A3,ATP1B2,BAK1,BAX,BCO2,BIN1,BOK,C15orf59,CACNA1B,CACNA1D,CACNA1E,CACNA1G,CACNA1H,CACNA1I,CACNA2D1,CACNB2,CACNG2,CASQ2,CAV1,CAV3,CBLN1,CELF4,CFTR,CHRM1,CHRNA1,CHRNA10,CHRNA2,CHRNA3,CHRNA4,CHRNA6,CHRNA9,CHRNB2,CHRNB4,CHRND,CHRNE,CHRNG,CLCN1,CLDN19,CLIC1,CNIH2,CNIH3,CNR2,CRTC1,CTNNA3,CUX2,DGKI,DLG4,DMD,DRD1,DRD2,FAM196A,FAM19A4,FGF12,FG…
n.s_n.s_n.s	GO	GO:0007204	positive regulation of cytosolic calcium ion concentration	176/6379	319/18670	7.70892549942545e-15	4.94527570788143e-12	4.33160466483506e-12	176	ACKR2,ADCY5,ADCY8,ADCYAP1,ADCYAP1R1,ADRA1A,AGT,AGTR1,AKAP6,ANK2,APLNR,ATP1A2,AVP,AVPR1A,AVPR1B,BAK1,BAX,C5AR1,C5AR2,CACNA1D,CACNA2D1,CACNB2,CALCA,CALCR,CASQ1,CASQ2,CAV1,CAV3,CCKBR,CCL1,CCL19,CCL21,CCR1,CCR2,CCR3,CCR4,CCR5,CCR7,CCR8,CCR9,CCRL2,CD19,CD24,CD38,CEMIP,CHERP,CHRNA10,CHRNA9,CMKLR1,CX3CL1,CX3CR1,CXCL13,CXCL9,CXCR3,CXCR5,CXCR6,CYSLTR1,DHRS7C,DLG4,DMD,DRD1,DRD2,EDNRA,EDNRB,EPO,F2,F2RL2,F2R…
n.s_n.s_n.s	GO	GO:0055074	calcium ion homeostasis	241/6379	471/18670	1.2192073860656e-14	7.11019580146439e-12	6.22787466681165e-12	241	ACKR2,ADCY5,ADCY8,ADCYAP1,ADCYAP1R1,ADORA1,ADRA1A,AGT,AGTR1,AKAP6,ANK2,ANXA5,APLNR,ATP13A1,ATP13A5,ATP1A2,ATP2B1,ATP2B2,ATP2B3,ATP6V1B1,AVP,AVPR1A,AVPR1B,BAK1,BAX,BOK,BZRAP1,C19orf12,C5AR1,C5AR2,CACNA1D,CACNA2D1,CACNB2,CALCA,CALCR,CASQ1,CASQ2,CASR,CAV1,CAV3,CCKBR,CCL1,CCL11,CCL13,CCL19,CCL21,CCL23,CCL7,CCL8,CCR1,CCR2,CCR3,CCR4,CCR5,CCR7,CCR8,CCR9,CCRL2,CD19,CD24,CD38,CDH23,CDH5,CEMIP,CHERP,CHRNA1…
n.s_n.s_n.s	GO	GO:0019932	second-messenger-mediated signaling	227/6379	439/18670	1.68994156020506e-14	9.03414592392953e-12	7.91307723541631e-12	227	ACKR2,ACTN3,ADCY2,ADCY5,ADCY8,ADCYAP1,ADCYAP1R1,ADGRB1,ADGRB3,ADGRD2,ADGRE1,ADGRE3,ADGRG4,ADGRG5,ADGRG7,ADGRL3,ADGRL4,ADRA1A,ADRA1D,ADRA2A,ADRA2B,ADRB3,AGT,AGTR1,AGTR2,AKAP6,ANK2,APLNR,APLP1,ATP1A2,AVPR1A,AZU1,BHLHA15,BST1,BTK,C10orf71,CALCA,CALCR,CALML3,CALML4,CALML6,CASQ1,CASQ2,CCL20,CCR1,CCR2,CCR3,CCR4,CCR5,CCR7,CCR8,CCR9,CCRL2,CD22,CD3E,CDC34,CHERP,CHP2,CMKLR1,CRH,CX3CR1,CXCL9,CXCR3,CXCR5,CXC…
n.s_n.s_n.s	GO	GO:0006874	cellular calcium ion homeostasis	234/6379	458/18670	3.66445259144875e-14	1.80826641339567e-11	1.58387432657113e-11	234	ACKR2,ADCY5,ADCY8,ADCYAP1,ADCYAP1R1,ADORA1,ADRA1A,AGT,AGTR1,AKAP6,ANK2,ANXA5,APLNR,ATP13A1,ATP13A5,ATP1A2,ATP2B1,ATP2B2,ATP2B3,AVP,AVPR1A,AVPR1B,BAK1,BAX,BOK,BZRAP1,C19orf12,C5AR1,C5AR2,CACNA1D,CACNA2D1,CACNB2,CALCA,CALCR,CASQ1,CASQ2,CASR,CAV1,CAV3,CCKBR,CCL1,CCL11,CCL13,CCL19,CCL21,CCL23,CCL7,CCL8,CCR1,CCR2,CCR3,CCR4,CCR5,CCR7,CCR8,CCR9,CCRL2,CD19,CD24,CD38,CDH23,CDH5,CEMIP,CHERP,CHRNA10,CHRNA9,…
n.s_n.s_n.s	GO	GO:0072503	cellular divalent inorganic cation homeostasis	248/6379	493/18670	6.03982628667406e-14	2.76753468778672e-11	2.42410471565911e-11	248	ACKR2,ADCY5,ADCY8,ADCYAP1,ADCYAP1R1,ADORA1,ADRA1A,AGT,AGTR1,AKAP6,ANK2,ANXA5,AP3D1,APLNR,ATP13A1,ATP13A5,ATP1A2,ATP2B1,ATP2B2,ATP2B3,AVP,AVPR1A,AVPR1B,BAK1,BAX,BOK,BZRAP1,C19orf12,C5AR1,C5AR2,CACNA1D,CACNA2D1,CACNB2,CALCA,CALCR,CASQ1,CASQ2,CASR,CAV1,CAV3,CCKBR,CCL1,CCL11,CCL13,CCL19,CCL21,CCL23,CCL7,CCL8,CCR1,CCR2,CCR3,CCR4,CCR5,CCR7,CCR8,CCR9,CCRL2,CD19,CD24,CD38,CDH23,CDH5,CEMIP,CHERP,CHRNA10,C…
n.s_n.s_n.s	GO	GO:0007188	adenylate cyclase-modulating G protein-coupled receptor signaling pathway	127/6379	221/18670	9.0456628540162e-13	3.8685284805676e-10	3.38847356594656e-10	127	ADCY2,ADCY5,ADCY8,ADCYAP1,ADGRB1,ADGRB3,ADGRD2,ADGRE1,ADGRE3,ADGRG4,ADGRG5,ADGRG7,ADGRL3,ADGRL4,ADORA1,ADRA1A,ADRA1D,ADRA2A,ADRA2B,ADRB3,APLP1,AVPR2,CACNA1D,CALCA,CALCR,CASR,CCR3,CHRM1,CHRM4,CHRM5,CRHR2,CXCL9,DRD1,DRD2,DRD3,DRD5,EDNRA,FPR1,FPR2,FSHR,GALR1,GALR2,GCG,GCGR,GHRH,GHRHR,GLP1R,GLP2R,GNA11,GNA12,GNA13,GNA14,GNA15,GNAS,GNAT1,GNAT2,GNAT3,GNAZ,GNB1,GNG2,GPHA2,GPR101,GPR26,GPR3,GPR37,GPR65,G…
n.s_n.s_n.s	GO	GO:0050953	sensory perception of light stimulus	127/6379	222/18670	1.40634317542458e-12	5.63855716896794e-10	4.93885517790554e-10	127	ABCA4,ABCC6,AIPL1,AOC2,ARR3,ATP8A2,ATXN7,BBS10,BBS2,BEST1,BFSP2,C2orf71,CABP1,CABP2,CABP4,CACNA1F,CACNB2,CDH23,CHRNB2,CLDN19,CLRN1,CNGA1,CNGA3,CNGB3,COL11A1,COL2A1,CPLX4,CRX,CRYBA1,CRYBA4,CRYBB1,CRYBB3,CRYGA,CRYGB,CRYGC,CRYGD,CRYGN,CRYGS,DFNB31,DLL4,DRAM2,EML2,EYA3,EYA4,FSCN2,GABRR2,GJA10,GJD2,GLRA1,GLRB,GNAT1,GNAT2,GPR143,GRK1,GRK7,GRM6,GRM8,GUCA1A,GUCY2D,GUCY2F,HMCN1,HSF4,IMPG1,IMPG2,IRX5,KCNJ1…
n.s_n.s_n.s	GO	GO:0007601	visual perception	124/6379	218/18670	4.4266051441623e-12	1.67039247057654e-09	1.4631094897547e-09	124	ABCA4,ABCC6,AIPL1,AOC2,ARR3,ATP8A2,ATXN7,BBS10,BBS2,BEST1,BFSP2,C2orf71,CABP1,CABP2,CABP4,CACNA1F,CACNB2,CDH23,CHRNB2,CLDN19,CLRN1,CNGA1,CNGA3,CNGB3,COL11A1,COL2A1,CPLX4,CRX,CRYBA1,CRYBA4,CRYBB1,CRYBB3,CRYGA,CRYGB,CRYGC,CRYGD,CRYGN,CRYGS,DLL4,DRAM2,EML2,EYA3,EYA4,FSCN2,GABRR2,GJA10,GJD2,GLRA1,GLRB,GNAT1,GNAT2,GPR143,GRK1,GRK7,GRM6,GRM8,GUCA1A,GUCY2D,GUCY2F,HMCN1,HSF4,IMPG1,IMPG2,IRX5,KCNJ10,KERA,…
n.s_n.s_n.s	GO	GO:0050804	modulation of chemical synaptic transmission	215/6379	436/18670	3.20775936892363e-11	1.14320979731361e-08	1.0013461702523e-08	215	ABHD6,ACHE,ACPT,ADCY8,ADCYAP1,ADGRB1,ADIPOQ,ADORA1,ADRA1A,AGT,ANAPC2,APBA2,ARF1,ATP1A2,BAIAP3,BCHE,BDNF,BRSK1,CA7,CACNA1B,CACNA1D,CACNA2D2,CACNB2,CACNG2,CACNG3,CACNG5,CACNG8,CAMK2A,CAMK2B,CASK,CBLN1,CCL2,CCR2,CD38,CELF4,CHRNA3,CHRNA4,CHRNA6,CHRNB2,CHRNB4,CLSTN2,CNIH2,CNR2,CNTN2,CNTN4,CNTNAP4,CPLX2,CPLX4,CREB1,CRH,CRHR2,CRTC1,CUX2,CX3CL1,CX3CR1,CYFIP1,CYP46A1,DCC,DGKB,DGKE,DGKI,DLG4,DNM1L,DRD1,DRD…
n.s_n.s_n.s	GO	GO:0099177	regulation of trans-synaptic signaling	215/6379	437/18670	4.20023985854316e-11	1.4181336153976e-08	1.24215403683675e-08	215	ABHD6,ACHE,ACPT,ADCY8,ADCYAP1,ADGRB1,ADIPOQ,ADORA1,ADRA1A,AGT,ANAPC2,APBA2,ARF1,ATP1A2,BAIAP3,BCHE,BDNF,BRSK1,CA7,CACNA1B,CACNA1D,CACNA2D2,CACNB2,CACNG2,CACNG3,CACNG5,CACNG8,CAMK2A,CAMK2B,CASK,CBLN1,CCL2,CCR2,CD38,CELF4,CHRNA3,CHRNA4,CHRNA6,CHRNB2,CHRNB4,CLSTN2,CNIH2,CNR2,CNTN2,CNTN4,CNTNAP4,CPLX2,CPLX4,CREB1,CRH,CRHR2,CRTC1,CUX2,CX3CL1,CX3CR1,CYFIP1,CYP46A1,DCC,DGKB,DGKE,DGKI,DLG4,DNM1L,DRD1,DRD…
n.s_n.s_n.s	GO	GO:0030534	adult behavior	87/6379	144/18670	9.74279681459471e-11	3.12500207828125e-08	2.7372131261214e-08	87	ABHD12,ADAM2,ADAM22,AGRP,ALK,ASIP,ATP1A2,ATP6V1B1,BBS2,BRS3,CARTPT,CHL1,CHRNA3,CHRNA4,CHRNB2,CHRNB4,CNTN2,CNTNAP2,CRHBP,DAB1,DBH,DMBX1,DMRT3,DRD1,DRD2,DRD3,EN1,FADD,FGF12,FOXA2,GABRG2,GBX1,GDNF,GHRL,GHSR,GIGYF2,GIP,GLRA1,GLRB,GRIN1,HOXB8,HOXD10,HOXD9,HTR2A,HTRA2,KALRN,KCNJ10,KLHL1,LEP,NLGN3,NLGN4X,NPY,NRXN1,NRXN2,NRXN3,NTSR1,OPRD1,OPRK1,OPRM1,OR13F1,OR56A1,OR56A4,OR56A5,OR5T1,OTOG,PARK2,PAX5,PCDH…
n.s_n.s_n.s	GO	GO:0019226	transmission of nerve impulse	51/6379	72/18670	2.25913960207068e-10	6.90113359394447e-08	6.04475548664325e-08	51	AGT,AVP,AVPR1A,CACNA1G,CACNA1H,CACNA1I,CACNG2,CACNG3,CACNG5,CACNG8,CARTPT,CHRM5,CHRNA1,CHRNB4,CLCN1,CLDN19,CNTNAP2,DMRT3,DRD1,DRD5,FGF12,GHRL,GHSR,GLRA1,GPR35,HCRT,JAM3,KCNA1,KCNA2,KCND2,KCNMB2,MAG,MTNR1B,NFASC,NRCAM,NTRK3,P2RX1,P2RX3,S1PR1,SCN10A,SCN11A,SCN1A,SCN1B,SCN3A,SCN4A,SCN5A,SCN7A,SCN8A,SCN9A,SPTBN4,TNR
n.s_n.s_n.s	GO	GO:0015837	amine transport	66/6379	102/18670	2.80543182358904e-10	8.18038415832893e-08	7.16526080110922e-08	66	ACE2,ADORA1,ADRA2A,ADRA2B,ADRBK1,AGT,AGTR2,AQP9,ARG1,ARL6IP1,ATP1A2,AVP,AVPR1A,CARTPT,CHRNA3,CHRNA4,CHRNA6,CHRNB2,CRH,DDC,DRD1,DRD2,DRD3,FGF20,GDNF,GHSR,GRM7,HRH3,HTR1B,HTR2A,KCNA2,KCNB1,LEP,NPY2R,NPY5R,NTSR1,OPRK1,OR13F1,OR56A1,OR56A4,OR56A5,OR5T1,OSR1,OXT,P2RY12,PARK2,PER2,RGS4,SLC18A1,SLC18A2,SLC22A16,SLC38A3,SLC6A1,STXBP1,SYT10,SYT11,SYT13,SYT2,SYT4,SYT5,SYT6,SYT8,SYT9,TRH,UCN,VIP
n.s_n.s_n.s	GO	GO:0009582	detection of abiotic stimulus	81/6379	136/18670	1.13123806658286e-09	3.15517052049088e-07	2.76363789447107e-07	81	ABCA4,ADORA1,AIPL1,ANO3,ARRB1,ASIC3,ATP8A2,BEST1,CABP4,CACNA1F,CAV3,CHRNA10,CHRNA9,CNGA1,COL11A1,CSRP3,DFNB31,DRGX,EPHB1,GJA10,GNA11,GNAT1,GNAT2,GNB1,GNGT1,GNGT2,GPR52,GRK1,GRK4,GRK7,GRM6,GUCA1A,GUCY2D,GUCY2F,HPN,HTR2A,JUP,KCNA1,KIAA1045,LXN,NMT1,NOX3,NPFFR2,NR2F6,NTRK1,NTSR1,OPN1SW,OPN4,OPN5,PDC,PDE6B,PDE6C,PDE6G,PDZD7,PITPNM1,PKD1L1,PKD1L3,PKD2L1,PKD2L2,PKDREJ,PLEKHB1,RCVRN,RGR,RGS9BP,RHO,RP1,R…
n.s_n.s_n.s	GO	GO:0045165	cell fate commitment	140/6379	270/18670	1.39319433875846e-09	3.63347939415018e-07	3.18259228058804e-07	140	AR,ARX,ASCL1,ATOH1,BARHL2,BMP4,C17orf96,CASP3,CDC73,CHD5,CYP26B1,DBX1,DHH,DLL1,DLL4,DLX1,DMRT3,DMRTA2,DOCK7,DSCAML1,EBF2,ELF5,EOMES,ERBB4,EYA1,FEV,FEZF2,FGF10,FGF13,FGF8,FGFR2,FOXA2,FOXC2,FOXN4,FOXP3,GAP43,GAS1,GATA1,GATA2,GBX1,GDF3,GDF7,GLI2,GLIS1,GSC,GSX1,GSX2,HES1,HEY2,HNF1B,HOXC10,HOXD10,IFRD1,IL12B,IL12RB1,IL23R,IL7,IRF4,JAG2,LATS1,MCL1,MEF2C,MNX1,MYF5,MYF6,MYL2,MYOD1,MYOG,MYT1L,NEUROD1,NEUR…
n.s_n.s_n.s	GO	GO:0034765	regulation of ion transmembrane transport	228/6379	483/18670	1.41600911697201e-09	3.63347939415018e-07	3.18259228058804e-07	228	ABCB1,ACTN2,ACTN4,ADRA2A,AGT,AKAP6,ANK2,APLNR,ARF1,ARL6IP1,ATP1A2,ATP1B2,BAX,BIN1,BPIFA1,C19orf26,CACNA1B,CACNA1D,CACNA1E,CACNA1F,CACNA1G,CACNA1H,CACNA1I,CACNA1S,CACNA2D1,CACNA2D2,CACNB1,CACNB2,CACNG1,CACNG2,CACNG3,CACNG5,CACNG6,CACNG8,CALCR,CAPN1,CASQ1,CASQ2,CATSPER2,CATSPER4,CAV1,CAV3,CCL2,CCR2,CD19,CEMIP,CFTR,CLCN1,CLCNKA,CLCNKB,CLIC1,CNIH2,CNIH3,CRACR2A,CRH,CRHBP,CX3CL1,CXCL9,DAPK1,DHRS7C,DLG…
n.s_n.s_n.s	GO	GO:0035637	multicellular organismal signaling	111/6379	204/18670	2.04042872576819e-09	4.92093634370031e-07	4.31028563033552e-07	111	ABCC9,ACE2,AGT,ANK2,ATP1A1,ATP1A2,ATP1A3,ATP1B2,ATP2B1,ATP2B2,ATP2B3,AVP,AVPR1A,BIN1,CACNA1D,CACNA1F,CACNA1G,CACNA1H,CACNA1I,CACNA1S,CACNA2D1,CACNA2D2,CACNB1,CACNB2,CACNG1,CACNG2,CACNG3,CACNG5,CACNG6,CACNG8,CARTPT,CASQ1,CASQ2,CAV1,CHRM5,CHRNA1,CHRNB4,CLCN1,CLDN19,CNTNAP2,CORIN,CTNNA3,DMRT3,DRD1,DRD5,FGF12,FXYD2,FXYD6,GHRL,GHSR,GJA5,GLRA1,GPR35,HCN4,HCRT,HRC,JAM3,JUP,KCNA1,KCNA2,KCNA5,KCND1,KCND2,…
n.s_n.s_n.s	GO	GO:0051952	regulation of amine transport	61/6379	95/18670	2.07116572532983e-09	4.92093634370031e-07	4.31028563033552e-07	61	ACE2,ADORA1,ADRA2A,ADRA2B,ADRBK1,AGT,AGTR2,ARG1,ARL6IP1,ATP1A2,AVP,AVPR1A,CARTPT,CHRNA3,CHRNA4,CHRNA6,CHRNB2,CRH,DRD1,DRD2,DRD3,FGF20,GDNF,GHSR,GRM7,HRH3,HTR1B,HTR2A,KCNA2,KCNB1,LEP,NPY2R,NPY5R,NTSR1,OPRK1,OR13F1,OR56A1,OR56A4,OR56A5,OR5T1,OSR1,OXT,P2RY12,PARK2,PER2,RGS4,SLC38A3,SLC6A1,STXBP1,SYT10,SYT11,SYT13,SYT2,SYT4,SYT5,SYT6,SYT8,SYT9,TRH,UCN,VIP
n.s_n.s_n.s	GO	GO:0009581	detection of external stimulus	79/6379	133/18670	2.15602528070899e-09	4.93960791991006e-07	4.32664020617465e-07	79	ABCA4,ADORA1,AIPL1,ANO3,ARRB1,ASIC3,ATP8A2,BEST1,CABP4,CACNA1F,CAV3,CHRNA10,CHRNA9,CNGA1,COL11A1,CSRP3,DFNB31,DRGX,EPHB1,FOXF1,GJA10,GNA11,GNAT1,GNAT2,GNB1,GNGT1,GNGT2,GPR52,GRK1,GRK4,GRK7,GRM6,GUCA1A,GUCY2D,GUCY2F,HPN,HTR2A,JUP,KCNA1,KIAA1045,LXN,NMT1,NOX3,NR2F6,NTRK1,NTSR1,OPN1SW,OPN4,OPN5,PDC,PDE6B,PDE6C,PDE6G,PDZD7,PITPNM1,PKD1L1,PKD1L3,PKD2L1,PKD2L2,PKDREJ,PLEKHB1,RCVRN,RGR,RGS9BP,RHO,RP1,RP…
n.s_n.s_n.s	GO	GO:0019935	cyclic-nucleotide-mediated signaling	115/6379	215/18670	3.99624433913148e-09	8.8399680812167e-07	7.74299538376909e-07	115	ADCY2,ADCY5,ADCY8,ADCYAP1,ADCYAP1R1,ADGRB1,ADGRB3,ADGRD2,ADGRE1,ADGRE3,ADGRG4,ADGRG5,ADGRG7,ADGRL3,ADGRL4,ADRA1A,ADRA1D,ADRA2A,ADRA2B,ADRB3,AKAP6,APLNR,APLP1,CALCA,CALCR,CDC34,CRH,CXCL9,DRD1,DRD2,DRD3,DRD5,EDNRB,EPHA5,FSHR,GALR1,GALR2,GCG,GCGR,GHRH,GHRHR,GIP,GIPR,GLP1R,GNA13,GNAS,GNB1,GNG2,GPHA2,GPR101,GPR26,GPR3,GPR61,GPR65,GSK3A,GUCA2B,GUCY2F,HTR2B,HTR2C,HTR5A,IAPP,KCNC2,KSR1,LGR5,LHCGR,MAPK7,M…
n.s_n.s_n.s	GO	GO:0006816	calcium ion transport	206/6379	434/18670	5.0092924251406e-09	1.07115369690923e-06	9.38231682996509e-07	206	ADCYAP1R1,ADRA1A,ADRA2A,AGT,AKAP6,ANK2,ANXA5,APLNR,ATP1A2,ATP2B1,ATP2B2,ATP2B3,BAK1,BAX,BEST1,BHLHA15,BIN1,C19orf26,CACNA1B,CACNA1D,CACNA1E,CACNA1F,CACNA1G,CACNA1H,CACNA1I,CACNA1S,CACNA2D1,CACNA2D2,CACNB1,CACNB2,CACNG1,CACNG2,CACNG3,CACNG5,CACNG6,CACNG8,CALCR,CAMK2A,CAMK2B,CASK,CASQ1,CASQ2,CASR,CATSPER2,CATSPER4,CAV1,CAV3,CCL19,CCL2,CCL21,CCL8,CCR1,CCR5,CCR7,CD19,CD33,CD84,CDH23,CEMIP,CHERP,CHRNA…
n.s_n.s_n.s	GO	GO:0007631	feeding behavior	63/6379	101/18670	6.18740960547906e-09	1.28039460061768e-06	1.12150738451773e-06	63	ACE2,AGRP,AGT,ASIP,ATP8A2,BBS12,BRS3,BSX,CARTPT,CHRNB2,CNTFR,CPT1A,DACH1,DMBX1,DRD1,DRD2,EN1,FOS,GALR2,GALR3,GCG,GFRAL,GHRL,GHSR,GIGYF2,GRIN1,HAND2,HCRT,HCRTR1,HCRTR2,HELT,HTR1B,HTR2C,IAPP,INS,INSL5,LEP,MC3R,MC4R,MCHR1,MRAP2,NAPEPLD,NEGR1,NMUR2,NPY,NPY1R,NPY2R,NPY5R,OPRD1,OPRK1,OPRM1,OXT,POU4F1,PRLH,PYY,QRFP,RETN,RXFP4,SGIP1,TACR3,TBR1,TRH,UCN
n.s_n.s_n.s	GO	GO:0007626	locomotory behavior	107/6379	198/18670	6.53777732201245e-09	1.31062004752218e-06	1.1479820837139e-06	107	ABHD12,ADAM22,ADCY5,ADCY8,ADGRL3,ALK,ANKH,APBA2,ATP1A2,AVP,B4GALT2,BSX,C1QL1,CACNA1B,CDH23,CHL1,CHRNA3,CHRNA4,CHRNB2,CHRNB4,CNTN2,CRH,DAB1,DBH,DLG4,DMBX1,DMRT3,DRD1,DRD2,DRD3,EGR1,EN1,ETV5,FEZF2,FGF12,FOXA2,GBX1,GDNF,GHSR,GIGYF2,GIP,GLRA1,GLRB,GPR37,GPR52,GRIN1,GRM1,GRM5,GRM6,HOXB8,HOXD10,HOXD9,HPGDS,HTR2C,HTRA2,IDO1,KALRN,KCND2,KCNJ10,KLHL1,LMX1A,LRRK2,LRRTM1,MC3R,MEIS1,MTA1,MYO15A,NAGLU,NCOA2,N…
n.s_n.s_n.s	GO	GO:0019933	cAMP-mediated signaling	102/6379	187/18670	7.61169582887566e-09	1.47966753764356e-06	1.29605206808734e-06	102	ADCY2,ADCY5,ADCY8,ADCYAP1,ADCYAP1R1,ADGRB1,ADGRB3,ADGRD2,ADGRE1,ADGRE3,ADGRG4,ADGRG5,ADGRG7,ADGRL3,ADGRL4,ADRA1A,ADRA1D,ADRA2A,ADRA2B,ADRB3,AKAP6,APLNR,APLP1,CALCA,CALCR,CDC34,CRH,CXCL9,DRD1,DRD2,DRD3,DRD5,EPHA5,FSHR,GALR1,GALR2,GCG,GCGR,GHRH,GHRHR,GIP,GIPR,GLP1R,GNA13,GNAS,GNB1,GNG2,GPHA2,GPR101,GPR26,GPR3,GPR61,GPR65,GSK3A,HTR5A,IAPP,KSR1,LGR5,LHCGR,MAPK7,MC2R,MC3R,MC4R,MC5R,MRAP,MRAP2,NOS1,NPY…
n.s_n.s_n.s	GO	GO:0099565	chemical synaptic transmission, postsynaptic	66/6379	108/18670	9.01269651820274e-09	1.70048376953737e-06	1.48946668774508e-06	66	ADORA1,C15orf59,CBLN1,CELF4,CHRNA1,CHRNA10,CHRNA2,CHRNA3,CHRNA4,CHRNA6,CHRNA9,CHRNB2,CHRNB4,CHRND,CHRNE,CHRNG,CUX2,DGKI,DLG4,DRD2,FAM196A,GABRB3,GHRL,GLRA1,GLRA2,GLRA3,GLRA4,GLRB,GRID2,GRIK5,GRIN1,GRIN2B,GSK3A,GSK3B,HCRT,IGSF11,IGSF9B,LRRK2,MEF2C,NETO1,NLGN1,NLGN3,NLGN4X,NPAS4,NPY2R,NRXN1,NTSR1,OPRM1,P2RX1,P2RX2,P2RX3,P2RX6,PPP1R9A,PPP3CA,PRKCZ,RELN,RGS4,RIMS1,SEZ6,SH3GL1,SHANK1,SLC17A7,STX1B,TME…
n.s_n.s_n.s	GO	GO:0050890	cognition	148/6379	296/18670	1.16586492362391e-08	2.13686385287069e-06	1.87169532700886e-06	148	ACTR2,ADAM2,ADCY8,ADGRB3,ADORA1,AFF2,AGT,ARF4,ATP1A2,ATP8A1,ATXN1L,B4GALT2,BCHE,BDNF,BHLHB9,BRSK1,C1QL1,C5AR1,CAMK4,CASP3,CCL11,CHL1,CHMP2B,CHRM1,CHRNA4,CHRNB2,CLDN5,CNTN2,CNTNAP2,CREB1,CRH,CRHBP,CRTC1,CUX2,CX3CR1,CYFIP1,DBH,DGKI,DLG4,DRD1,DRD2,DRD3,DRD5,EN1,EP300,FAM107A,FGF13,FOS,FOXB1,FOXP2,GABRA5,GALR2,GALR3,GHSR,GIP,GLP1R,GRIA1,GRIN1,GRIN2B,GRM5,GRPR,HLA-DRA,HOXA1,HRH2,HRH3,HTR2A,HTT,INS,ITG…
n.s_n.s_n.s	GO	GO:0006813	potassium ion transport	124/6379	240/18670	1.56455019167922e-08	2.78794152211728e-06	2.44197921730517e-06	124	ABCC8,ABCC9,ACTN2,ADCYAP1,ADORA1,ADRA2A,AKAP6,ANK2,ATP1A1,ATP1A2,ATP1A3,ATP1B2,ATP4A,ATP4B,BIN1,CACNA1D,CASQ2,CAV1,CAV3,DNM2,DPP10,DPP6,DRD1,DRD2,FXYD2,GALR2,GJA5,HCN1,HCN4,HCRT,HPN,HTR2A,KCNA1,KCNA10,KCNA2,KCNA4,KCNA5,KCNA6,KCNAB3,KCNB1,KCNB2,KCNC1,KCNC2,KCND1,KCND2,KCND3,KCNE3,KCNE4,KCNE5,KCNG2,KCNG4,KCNH1,KCNH4,KCNH5,KCNH6,KCNH7,KCNH8,KCNIP1,KCNIP2,KCNIP4,KCNJ1,KCNJ10,KCNJ11,KCNJ12,KCNJ14,KCNJ…
n.s_n.s_n.s	GO	GO:0050808	synapse organization	193/6379	408/18670	2.09882184352597e-08	3.63890327735651e-06	3.18734310120672e-06	193	ABI2,ACHE,ACTB,ACTG1,ACTR2,ADD2,ADGRB1,ADGRB3,ADGRL3,ANAPC2,ARF1,ARF4,ARHGEF15,BCAN,BDNF,BHLHB9,BSN,C1QA,C1QB,C1QC,C1QL1,C1QL3,C5AR1,CACNA2D2,CACNB1,CACNB2,CACNG2,CAMK2B,CAMKV,CAPRIN1,CBLN1,CBLN2,CDC42,CDH8,CDH9,CDK5R1,CHMP2B,CHRNA1,CHRNB2,CLSTN2,CNKSR2,CNTN2,CNTN5,COLQ,CTNNA2,CTNND2,CTTNBP2,CUX2,CX3CL1,CX3CR1,CYFIP1,DAB2IP,DBNL,DGKB,DHX36,DLG3,DLG4,DLG5,DNM1L,DRD1,DRD2,DRP2,EEF2K,EFNA5,EFNB2,EIF…
n.s_n.s_n.s	GO	GO:0035249	synaptic transmission, glutamatergic	58/6379	93/18670	2.47419150314373e-08	4.1768259191229e-06	3.65851364093663e-06	58	ADCYAP1,ADORA1,ATP1A2,CACNG2,CACNG3,CACNG5,CACNG8,CCL2,CCR2,CDH8,CNIH2,CNIH3,DGKI,DRD1,DRD2,GRIA2,GRID1,GRID2,GRIK1,GRIK3,GRIK4,GRIK5,GRIN1,GRM1,GRM3,GRM5,GRM6,GRM7,GRM8,HTR1B,HTR2A,LRRK2,MEF2C,NAPA,NLGN1,NLGN3,NPS,NPY2R,NRXN1,NTRK1,OPHN1,P2RX1,PARK2,PLA2G6,RELN,SHANK1,SHC3,SLC17A6,SLC17A7,SLC17A8,SLC1A4,STXBP1,TNR,TPRG1L,TSHZ3,UCN,UNC13A,UNC13C
n.s_n.s_n.s	GO	GO:0007189	adenylate cyclase-activating G protein-coupled receptor signaling pathway	79/6379	139/18670	3.39290841979415e-08	5.58089936230243e-06	4.88835226581948e-06	79	ADCY2,ADCY5,ADCY8,ADCYAP1,ADGRB1,ADGRB3,ADGRD2,ADGRE1,ADGRE3,ADGRG4,ADGRG5,ADGRG7,ADGRL3,ADGRL4,ADRA1A,ADRA1D,ADRA2A,ADRA2B,ADRB3,APLP1,CALCA,CALCR,CXCL9,DRD1,DRD2,DRD3,DRD5,FSHR,GALR1,GALR2,GCG,GCGR,GHRH,GHRHR,GLP1R,GNA13,GNAS,GNB1,GNG2,GPHA2,GPR101,GPR26,GPR3,GPR65,GSK3A,IAPP,LGR5,LHCGR,MC2R,MC3R,MC4R,MC5R,MRAP,MRAP2,NOS1,OPRM1,OR13F1,OR56A1,OR56A4,OR56A5,OR5T1,PF4,PLN,PRKCA,PTGER2,PTGER3,PTGFR…
n.s_n.s_n.s	GO	GO:0060079	excitatory postsynaptic potential	61/6379	100/18670	3.588150680577e-08	5.75449665397537e-06	5.04040745603159e-06	61	ADORA1,CBLN1,CELF4,CHRNA1,CHRNA10,CHRNA2,CHRNA3,CHRNA4,CHRNA6,CHRNA9,CHRNB2,CHRNB4,CHRND,CHRNE,CHRNG,CUX2,DGKI,DLG4,DRD2,GHRL,GLRA1,GLRA2,GLRA3,GLRA4,GLRB,GRID2,GRIK5,GRIN1,GRIN2B,GSK3A,GSK3B,HCRT,IGSF11,LRRK2,MEF2C,NETO1,NLGN1,NLGN3,NLGN4X,NPAS4,NPY2R,NRXN1,OPRM1,P2RX1,P2RX2,P2RX3,P2RX6,PPP1R9A,PPP3CA,PRKCZ,RELN,RGS4,RIMS1,SEZ6,SH3GL1,SHANK1,SLC17A7,STX1B,TMEM108,TRPV1,ZMYND8
n.s_n.s_n.s	GO	GO:0021700	developmental maturation	141/6379	284/18670	4.49282185246546e-08	7.02962248379657e-06	6.15729988407205e-06	141	ACVRL1,ADGRB3,ALDH1A2,ANAPC2,ANKS1A,AP1M1,AP3D1,ARHGEF15,ASCL1,B4GALT6,BAIAP3,BCAN,BFSP2,BHLHA15,BLOC1S3,BSPH1,BTK,C19orf80,C1orf186,C1QA,C1QL1,CAMK2B,CATSPER2,CATSPER4,CCL19,CCL21,CDH5,CDK5R1,CDK5R2,CDKN1A,CFTR,CLCN3,CLEC7A,CNTN2,CNTNAP2,CX3CL1,CX3CR1,DAB2IP,DAZL,DCHS1,DLG4,EDNRB,EFCAB9,EPB42,EPHA8,EPO,EREG,FAM101A,FAM210B,FAT4,FEM1B,FEV,FZD5,GATA2,GHRHR,GLDN,GREM1,GRIN1,HBZ,HES1,HOXA5,HOXB13,IG…
n.s_n.s_n.s	GO	GO:0098742	cell-cell adhesion via plasma-membrane adhesion molecules	136/6379	273/18670	5.96642448414312e-08	9.11300311089954e-06	7.9821488462045e-06	136	ADGRL3,ADIPOQ,AJUBA,AMICA1,CADM3,CBLN1,CD177,CD84,CDH10,CDH12,CDH15,CDH17,CDH19,CDH20,CDH23,CDH5,CDH6,CDH7,CDH8,CDH9,CDHR1,CDHR2,CDHR3,CDHR4,CDHR5,CEACAM8,CLDN10,CLDN11,CLDN15,CLDN18,CLDN19,CLDN2,CLDN20,CLDN22,CLDN5,CLDN8,CLDN9,CLSTN2,CNTN2,CNTN4,CRB1,CRB2,CX3CL1,DAB1,DCHS1,DCHS2,DSCAML1,EFNA5,FAT2,FAT4,GATA5,GRID2,HMCN1,IGSF11,IGSF21,IGSF9B,IL10,IL1RAPL1,ITGAL,ITGAM,KIFAP3,KIRREL3,LRFN5,LRRC4C,M…
n.s_n.s_n.s	GO	GO:0070663	regulation of leukocyte proliferation	114/6379	222/18670	8.95722724695861e-08	1.33629332067999e-05	1.17046949924761e-05	114	AIF1,ANXA1,ARG1,BCL6,BMP4,BST1,BTK,CARD11,CASP3,CCL19,CCL8,CCR2,CD22,CD24,CD28,CD320,CD38,CD3E,CD40LG,CD74,CD80,CDKN1A,CHRNB2,CLC,CLEC4G,CLECL1,CTLA4,DLG5,ENPP3,EPO,FADD,FCGR2B,FCRL3,FGF10,FOXJ1,FOXP3,GPR183,GREM1,GSTP1,HAVCR2,HES1,HLA-DMB,HLA-DPB1,ICOSLG,IDO1,IGF1,IL10,IL12A,IL12B,IL12RB1,IL13,IL18,IL2,IL20RB,IL21,IL23R,IL27,IL2RA,IL4,IL5,IL5RA,IL7,LEP,LILRB1,LILRB2,LMO1,LRRC32,LST1,MAD1L1,MARCH…
n.s_n.s_n.s	GO	GO:0050912	detection of chemical stimulus involved in sensory perception of taste	34/6379	47/18670	1.01160634407037e-07	1.47487606754805e-05	1.29185518293005e-05	34	CA6,CST2,GNAT1,GNAT2,GNAT3,LPO,PIP,PKD1L3,PKD2L1,RTP1,RTP2,RTP3,RTP5,TAS1R1,TAS1R2,TAS2R1,TAS2R10,TAS2R13,TAS2R16,TAS2R20,TAS2R3,TAS2R31,TAS2R38,TAS2R39,TAS2R4,TAS2R40,TAS2R41,TAS2R42,TAS2R46,TAS2R5,TAS2R50,TAS2R7,TAS2R8,TAS2R9
n.s_n.s_n.s	GO	GO:0070838	divalent metal ion transport	220/6379	483/18670	1.03932486534725e-07	1.4816153358228e-05	1.29775815935055e-05	220	ADCYAP1R1,ADRA1A,ADRA2A,AGT,AKAP6,ANK2,ANXA5,APLNR,ATP1A2,ATP2B1,ATP2B2,ATP2B3,BAK1,BAX,BEST1,BHLHA15,BIN1,C19orf26,CACNA1B,CACNA1D,CACNA1E,CACNA1F,CACNA1G,CACNA1H,CACNA1I,CACNA1S,CACNA2D1,CACNA2D2,CACNB1,CACNB2,CACNG1,CACNG2,CACNG3,CACNG5,CACNG6,CACNG8,CALCR,CAMK2A,CAMK2B,CASK,CASQ1,CASQ2,CASR,CATSPER2,CATSPER4,CAV1,CAV3,CCL19,CCL2,CCL21,CCL8,CCR1,CCR5,CCR7,CD19,CD33,CD84,CDH23,CEMIP,CHERP,CHRNA…
n.s_n.s_n.s	GO	GO:0007611	learning or memory	128/6379	256/18670	1.10665838067977e-07	1.54330728523059e-05	1.35179460779602e-05	128	ACTR2,ADAM2,ADCY8,ADGRB3,AFF2,AGT,ARF4,ATP1A2,ATP8A1,ATXN1L,B4GALT2,BCHE,BDNF,BHLHB9,BRSK1,C1QL1,CAMK4,CASP3,CCL11,CHRNB2,CLDN5,CNTN2,CNTNAP2,CREB1,CRH,CRHBP,CRTC1,CUX2,CX3CR1,DBH,DGKI,DLG4,DRD1,DRD2,DRD3,DRD5,EN1,EP300,FGF13,FOS,FOXB1,FOXP2,GABRA5,GALR2,GALR3,GHSR,GIP,GLP1R,GRIA1,GRIN1,GRIN2B,GRM5,GRPR,HRH2,HTR2A,HTT,ITGA8,JPH3,KALRN,KCNK10,KCNK2,LHX8,LILRB2,LMX1A,LRRN4,MAP1A,MAPK1,MEF2C,MEIS2,N…
n.s_n.s_n.s	GO	GO:0072511	divalent inorganic cation transport	222/6379	489/18670	1.25182689805392e-07	1.70861054276934e-05	1.49658499032739e-05	222	ADCYAP1R1,ADRA1A,ADRA2A,AGT,AKAP6,ANK2,ANXA5,APLNR,ATP1A2,ATP2B1,ATP2B2,ATP2B3,BAK1,BAX,BEST1,BHLHA15,BIN1,C19orf26,CACNA1B,CACNA1D,CACNA1E,CACNA1F,CACNA1G,CACNA1H,CACNA1I,CACNA1S,CACNA2D1,CACNA2D2,CACNB1,CACNB2,CACNG1,CACNG2,CACNG3,CACNG5,CACNG6,CACNG8,CALCR,CAMK2A,CAMK2B,CASK,CASQ1,CASQ2,CASR,CATSPER2,CATSPER4,CAV1,CAV3,CCL19,CCL2,CCL21,CCL8,CCR1,CCR5,CCR7,CD19,CD33,CD84,CDH23,CEMIP,CHERP,CHRNA…
n.s_n.s_n.s	GO	GO:0048663	neuron fate commitment	43/6379	65/18670	1.38170214918174e-07	1.84658735145851e-05	1.61743992814301e-05	43	ASCL1,ATOH1,BMP4,C17orf96,DBX1,DLL1,DLL4,DLX1,DMRT3,DMRTA2,EYA1,FEV,FEZF2,FOXN4,GATA2,GBX1,GLI2,GSX1,GSX2,HOXC10,HOXD10,JAG2,MNX1,MYT1L,NKX2-1,NKX2-2,NKX6-1,NKX6-2,NTRK3,OLIG1,OLIG2,OLIG3,POU3F2,POU4F1,PRRX1,PTF1A,RBPJ,SHH,SUFU,TBR1,TLX3,WNT1,ZNF521
n.s_n.s_n.s	GO	GO:0035270	endocrine system development	72/6379	127/18670	1.5491842612341e-07	2.02816674200342e-05	1.7764866995634e-05	72	ADCYAP1,ALDH1A2,ANXA1,ARID5B,ASCL1,BAK1,BMP4,BMP5,CDK6,CREB1,CRH,DLL1,DRD2,FGF10,FGF8,FOXA2,FOXE1,FOXO1,GATA2,GCM2,GHRH,GHRHR,GIP,GIPR,GLI1,GLI2,GSK3A,GSK3B,GSX1,HES1,HNF4A,HOXA5,HOXB3,INSM1,MAPK1,MAPK3,MEN1,MNX1,MSX1,NEUROD1,NEUROG3,NKX2-1,NKX2-2,NKX6-1,NKX6-2,NR0B1,NR5A1,ONECUT1,ONECUT2,OTP,PAX1,PAX4,PAX8,PDPK1,PDX1,POU1F1,POU3F2,PROP1,RBPJ,RFX6,SALL1,SHH,SIX3,SLC6A3,SMAD3,SOX3,TBX1,TG,THRB,TSP…
n.s_n.s_n.s	GO	GO:0071804	cellular potassium ion transport	111/6379	217/18670	1.7076130323701e-07	2.14790933385377e-05	1.88137014794461e-05	111	ABCC8,ABCC9,ACTN2,AKAP6,ANK2,ATP1A1,ATP1A2,ATP1A3,ATP1B2,ATP4A,ATP4B,BIN1,CACNA1D,CASQ2,CAV1,CAV3,DNM2,DPP10,DPP6,FXYD2,GALR2,HCN1,HCN4,HPN,KCNA1,KCNA10,KCNA2,KCNA4,KCNA5,KCNA6,KCNAB3,KCNB1,KCNB2,KCNC1,KCNC2,KCND1,KCND2,KCND3,KCNE3,KCNE4,KCNE5,KCNG2,KCNG4,KCNH1,KCNH4,KCNH5,KCNH6,KCNH7,KCNH8,KCNIP1,KCNIP2,KCNIP4,KCNJ1,KCNJ10,KCNJ11,KCNJ12,KCNJ14,KCNJ16,KCNJ3,KCNJ4,KCNJ6,KCNJ8,KCNJ9,KCNK10,KCNK16,K…
n.s_n.s_n.s	GO	GO:0071805	potassium ion transmembrane transport	111/6379	217/18670	1.7076130323701e-07	2.14790933385377e-05	1.88137014794461e-05	111	ABCC8,ABCC9,ACTN2,AKAP6,ANK2,ATP1A1,ATP1A2,ATP1A3,ATP1B2,ATP4A,ATP4B,BIN1,CACNA1D,CASQ2,CAV1,CAV3,DNM2,DPP10,DPP6,FXYD2,GALR2,HCN1,HCN4,HPN,KCNA1,KCNA10,KCNA2,KCNA4,KCNA5,KCNA6,KCNAB3,KCNB1,KCNB2,KCNC1,KCNC2,KCND1,KCND2,KCND3,KCNE3,KCNE4,KCNE5,KCNG2,KCNG4,KCNH1,KCNH4,KCNH5,KCNH6,KCNH7,KCNH8,KCNIP1,KCNIP2,KCNIP4,KCNJ1,KCNJ10,KCNJ11,KCNJ12,KCNJ14,KCNJ16,KCNJ3,KCNJ4,KCNJ6,KCNJ8,KCNJ9,KCNK10,KCNK16,K…
n.s_n.s_n.s	GO	GO:0050670	regulation of lymphocyte proliferation	107/6379	208/18670	1.95810886214053e-07	2.4156285289676e-05	2.11586743038586e-05	107	AIF1,ANXA1,ARG1,BCL6,BMP4,BST1,BTK,CARD11,CASP3,CCL19,CCR2,CD22,CD24,CD28,CD320,CD38,CD3E,CD40LG,CD74,CD80,CDKN1A,CHRNB2,CLC,CLEC4G,CLECL1,CTLA4,DLG5,EPO,FADD,FCGR2B,FCRL3,FGF10,FOXJ1,FOXP3,GPR183,HAVCR2,HES1,HLA-DMB,HLA-DPB1,ICOSLG,IDO1,IGF1,IL10,IL12A,IL12B,IL12RB1,IL13,IL18,IL2,IL20RB,IL21,IL23R,IL27,IL2RA,IL4,IL5,IL7,LEP,LILRB1,LILRB2,LMO1,LRRC32,LST1,MAD1L1,MARCH7,MEF2C,MNDA,MPL,MZB1,NCK1,NC…
n.s_n.s_n.s	GO	GO:0032944	regulation of mononuclear cell proliferation	107/6379	209/18670	2.67260678895123e-07	3.23486274549475e-05	2.8334409214343e-05	107	AIF1,ANXA1,ARG1,BCL6,BMP4,BST1,BTK,CARD11,CASP3,CCL19,CCR2,CD22,CD24,CD28,CD320,CD38,CD3E,CD40LG,CD74,CD80,CDKN1A,CHRNB2,CLC,CLEC4G,CLECL1,CTLA4,DLG5,EPO,FADD,FCGR2B,FCRL3,FGF10,FOXJ1,FOXP3,GPR183,HAVCR2,HES1,HLA-DMB,HLA-DPB1,ICOSLG,IDO1,IGF1,IL10,IL12A,IL12B,IL12RB1,IL13,IL18,IL2,IL20RB,IL21,IL23R,IL27,IL2RA,IL4,IL5,IL7,LEP,LILRB1,LILRB2,LMO1,LRRC32,LST1,MAD1L1,MARCH7,MEF2C,MNDA,MPL,MZB1,NCK1,NC…
n.s_n.s_n.s	GO	GO:0050433	regulation of catecholamine secretion	41/6379	62/18670	2.73754924512617e-07	3.25210711249711e-05	2.84854539385643e-05	41	ADRA2A,ADRA2B,ADRBK1,AGT,AGTR2,CARTPT,CHRNA4,CHRNA6,CHRNB2,CRH,DRD2,DRD3,FGF20,GDNF,GHSR,HRH3,HTR1B,HTR2A,KCNA2,KCNB1,NPY2R,OPRK1,OR13F1,OR56A1,OR56A4,OR56A5,OR5T1,OXT,P2RY12,PARK2,SYT10,SYT11,SYT13,SYT2,SYT4,SYT5,SYT6,SYT8,SYT9,UCN,VIP
n.s_n.s_n.s	GO	GO:0007215	glutamate receptor signaling pathway	59/6379	100/18670	3.13366350881405e-07	3.65499116528039e-05	3.20143460479414e-05	59	ACTN2,CACNG2,CACNG3,CACNG5,CACNG8,CAPN1,CCL2,CCR2,CDK5R1,CNIH2,CNIH3,CRH,CRHBP,CX3CL1,DAGLA,DAPK1,DLG3,DLG4,FRRS1L,GRIA1,GRIA2,GRIA3,GRIA4,GRID1,GRID2,GRIK1,GRIK3,GRIK4,GRIK5,GRIN1,GRIN2B,GRIN3A,GRM1,GRM3,GRM5,GRM6,GRM7,GRM8,GSG1L,IFNG,KCNB1,LRRC7,MEF2C,MINK1,NETO1,NLGN1,NLGN3,OPRM1,PPARGC1A,PRNP,RELN,SHANK1,SHISA6,SHISA7,SHISA9,SSTR1,TIAM1,TRPM1,UNC13A
n.s_n.s_n.s	GO	GO:0043270	positive regulation of ion transport	134/6379	275/18670	3.77237997726269e-07	4.31637393156125e-05	3.78074480808532e-05	134	ABCB1,ABCB4,ACE2,ACTN2,ACTN4,ADCYAP1R1,ADORA1,ADRA2A,AGT,AKAP6,ANK2,APLNR,ARF1,ARL6IP1,ATP1B2,ATP2B1,ATP8A1,ATP8A2,AVP,AVPR1A,BAK1,BAX,CACNA1D,CACNA2D1,CACNB2,CACNG2,CACNG3,CALCR,CAMK2A,CASK,CASQ1,CASR,CAV1,CCL2,CCR1,CCR2,CD19,CEMIP,CFTR,CHRM1,CHRNB2,CNTN1,CRACR2A,CRH,CX3CL1,CXCL9,CYP4F2,DMD,DNM2,DRD1,DRD2,F2,F2RL3,FAM132B,FFAR1,FGF12,FGF14,GALR2,GCG,GDNF,GRIN1,GRM6,GSTM2,HAP1,HCRT,HTR3A,HTT,IFNG…
n.s_n.s_n.s	GO	GO:0001580	detection of chemical stimulus involved in sensory perception of bitter taste	30/6379	41/18670	3.8352815915665e-07	4.31637393156125e-05	3.78074480808532e-05	30	CA6,CST2,GNAT1,GNAT2,GNAT3,LPO,PIP,RTP1,RTP2,RTP3,RTP5,TAS2R1,TAS2R10,TAS2R13,TAS2R16,TAS2R20,TAS2R3,TAS2R31,TAS2R38,TAS2R39,TAS2R4,TAS2R40,TAS2R41,TAS2R42,TAS2R46,TAS2R5,TAS2R50,TAS2R7,TAS2R8,TAS2R9
n.s_n.s_n.s	GO	GO:0050803	regulation of synapse structure or activity	114/6379	227/18670	4.01670566052677e-07	4.44261496763435e-05	3.89132029326532e-05	114	ABI2,ACTR2,ADGRB1,ADGRB3,ADGRL3,ANAPC2,ARF4,ARHGEF15,BDNF,BHLHB9,C1QL3,CAMK2B,CAMKV,CAPRIN1,CBLN1,CBLN2,CDH8,CDK5R1,CHMP2B,CHRNB2,CLSTN2,COLQ,CTNNA2,CTTNBP2,CUX2,CYFIP1,DAB2IP,DBNL,DGKB,DHX36,DLG5,DNM1L,DNM2,DRD2,EEF2K,EFNA5,EIF4G1,EPHA7,EPHB1,ETV5,FCGR2B,FLRT1,FRMPD4,FZD1,GAP43,GHRL,GHSR,GPM6A,GRID2,GRIN1,GRIN2B,IL10,IL10RA,IL1RAPL1,IL1RAPL2,INS,KALRN,LHFPL4,LILRB2,LINGO2,LRFN1,LRFN5,LRRC24,LRRC…
n.s_n.s_n.s	GO	GO:0015844	monoamine transport	54/6379	90/18670	4.61845986651869e-07	5.02159661757922e-05	4.39845473103956e-05	54	ACTB,ADRA2A,ADRA2B,ADRBK1,AGT,AGTR2,CARTPT,CHRM5,CHRNA4,CHRNA6,CHRNB2,CRH,DRD1,DRD2,DRD3,FGF20,GDNF,GHSR,HRH3,HTR1A,HTR1B,HTR2A,KCNA2,KCNB1,LILRB1,MAPK15,NOS1,NPY2R,OPRK1,OR13F1,OR56A1,OR56A4,OR56A5,OR5T1,OXT,P2RX1,P2RY12,PARK2,SLC18A1,SLC18A2,SLC29A4,SLC6A3,SLC6A4,SYT10,SYT11,SYT13,SYT2,SYT4,SYT5,SYT6,SYT8,SYT9,UCN,VIP
n.s_n.s_n.s	GO	GO:2001257	regulation of cation channel activity	93/6379	178/18670	4.88566868974354e-07	5.2235941074508e-05	4.57538587120193e-05	93	ACTN2,AKAP6,ANK2,C19orf26,CACNA2D1,CACNB1,CACNB2,CACNG2,CACNG3,CACNG5,CACNG8,CAPN1,CASQ1,CASQ2,CAV1,CCL2,CCR2,CNIH2,CNIH3,CRACR2A,CRH,CRHBP,DAPK1,DLG3,DLG4,DMD,DRD2,EPO,FGF12,FGF14,GALR2,GPR35,GRIA1,GRIA2,GRIA3,GRIA4,GRIN1,GRIN2B,GSG1L,GSTM2,HAP1,HPCA,HRC,HTT,IFNG,JPH2,JPH3,JSRP1,KCNA1,KCNC1,KCNC2,KCNE3,KCNE4,KCNE5,KCNIP2,KCNJ11,KCNRG,KCNS2,KIF5B,LRRC38,LRRC52,LRRC55,LRRC7,MEF2C,MINK1,MTNR1B,NETO…
n.s_n.s_n.s	GO	GO:0050954	sensory perception of mechanical stimulus	87/6379	165/18670	6.76927527937028e-07	7.11883621592792e-05	6.23544287166153e-05	87	ASIC3,ATP2B2,ATP6V1B1,BARHL1,CABP2,CACNA1D,CASP3,CDH23,CDKN2D,CEACAM16,CEMIP,CHRNA10,CHRNA9,CHRNB2,CLRN1,CNTN5,COL11A1,COL2A1,COL4A3,CRYM,DCDC2,DFNA5,DFNB31,DRGX,EML2,EPYC,EYA1,EYA4,GABRA5,GABRB2,GABRB3,GJB2,GJC3,GRM7,GRXCR1,GRXCR2,HOXA1,HPN,HTR2A,KCNA1,KCNQ4,KIAA1045,LOXHD1,LRIG1,MYO15A,MYO3A,NIPBL,NTRK1,OTOF,OTOG,OTOGL,OTOR,OTOS,P2RX2,PAX3,PCDH15,PDZD7,POU3F4,POU4F2,POU4F3,RAB3A,ROR1,RPL38,SCN1…
n.s_n.s_n.s	GO	GO:0006936	muscle contraction	167/6379	360/18670	8.7089777446756e-07	9.01098261807967e-05	7.89278831936814e-05	167	AATK-AS1,ACE2,ACTC1,ACTN2,ACTN3,ADORA1,ADRA1A,ADRA2A,ADRA2B,ADRBK1,AGT,ALDOA,ANK2,ATP1A1,ATP1A2,ATP2B1,ATP8A2,BBS2,BIN1,BMP10,CACNA1D,CACNA1G,CACNA1H,CACNA1S,CACNA2D1,CACNB2,CASQ1,CASQ2,CAV1,CAV3,CD38,CHRNA1,CHRNA3,CHRNB2,CHRNB4,CHRND,CHRNE,CHRNG,CHUK,CKMT2,CLCN1,COMP,CSRP3,CTNNA3,DES,DMD,DRD1,DRD2,DTNA,EDNRA,EDNRB,FGF12,GALR2,GATA4,GDNF,GHRL,GHSR,GJA5,GLRA1,GRIP2,GSTM2,HCN4,HRC,HSPB6,HTR2A,HTR2B…
n.s_n.s_n.s	GO	GO:0050432	catecholamine secretion	41/6379	64/18670	9.79490103826554e-07	9.9736968508688e-05	8.73603704966774e-05	41	ADRA2A,ADRA2B,ADRBK1,AGT,AGTR2,CARTPT,CHRNA4,CHRNA6,CHRNB2,CRH,DRD2,DRD3,FGF20,GDNF,GHSR,HRH3,HTR1B,HTR2A,KCNA2,KCNB1,NPY2R,OPRK1,OR13F1,OR56A1,OR56A4,OR56A5,OR5T1,OXT,P2RY12,PARK2,SYT10,SYT11,SYT13,SYT2,SYT4,SYT5,SYT6,SYT8,SYT9,UCN,VIP
n.s_n.s_n.s	GO	GO:0051937	catecholamine transport	47/6379	77/18670	1.26444892183269e-06	0.000126741247399323	0.000111013624091166	47	ACTB,ADRA2A,ADRA2B,ADRBK1,AGT,AGTR2,CARTPT,CHRM5,CHRNA4,CHRNA6,CHRNB2,CRH,DRD1,DRD2,DRD3,FGF20,GDNF,GHSR,HRH3,HTR1B,HTR2A,KCNA2,KCNB1,MAPK15,NPY2R,OPRK1,OR13F1,OR56A1,OR56A4,OR56A5,OR5T1,OXT,P2RY12,PARK2,SLC18A2,SLC6A3,SYT10,SYT11,SYT13,SYT2,SYT4,SYT5,SYT6,SYT8,SYT9,UCN,VIP
n.s_n.s_n.s	GO	GO:0031644	regulation of neurological system process	74/6379	137/18670	1.36617755009267e-06	0.000134831215136069	0.000118099688459833	74	ADORA1,AGT,AVP,AVPR1A,CACNG5,CARTPT,CBLN1,CELF4,CHRNB4,CNIH2,CST7,CUX2,DICER1,DLG4,EDNRB,FAM19A4,FGF12,GHRL,GHSR,GLRA1,GPR35,GRIN1,GRM1,HCRT,HGF,HTR2C,IGSF11,IGSF9B,IL10,ITGAX,LRRK2,MAG,MTNR1B,NCMAP,NETO1,NLGN1,NLGN3,NLGN4X,NMUR2,NOV,NPTX1,NPTX2,NPTXR,NPY2R,NRXN1,NTSR1,OPRD1,OPRK1,OPRM1,OXT,P2RX3,PRKCZ,PROL1,RELN,RGS4,RIMS1,RNF10,S100B,SCN11A,SH3GL1,SHANK1,SHISA6,SHISA7,SHISA9,SMR3B,SOX10,STX1B,T…
n.s_n.s_n.s	GO	GO:0007389	pattern specification process	200/6379	446/18670	1.47897776282675e-06	0.000143752156795964	0.00012591360921801	200	ABI1,ACVR2A,ACVRL1,ALDH1A2,ALG5,ALX1,ALX3,ALX4,AMHR2,AR,ARMC4,ASCL1,AXIN2,BARX1,BHLHE40,BICC1,BMP4,BMP5,BMPR1B,C1QA,CCDC151,CCDC39,CCDC40,CDX1,CDX2,CDX4,CER1,CHRD,CITED1,CRB2,CXXC4,CYP26B1,CYP26C1,DAAM2,DBX1,DCHS1,DISP1,DLL1,DLL4,DLX1,DMRT2,DMRT3,DMRTA2,DNAAF1,DNAH5,DNAI1,DNAI2,DRC1,DSCAML1,EED,EN1,ENG,EOMES,EP300,ERBB4,EYA1,FEZF1,FEZF2,FGF10,FGF8,FGFR2,FOXA2,FOXB1,FOXC2,FOXF1,FOXH1,FOXJ1,FOXN4,F…
n.s_n.s_n.s	GO	GO:0006836	neurotransmitter transport	129/6379	269/18670	1.80666735287189e-06	0.000172981657741391	0.000151515951761668	129	ADCYAP1,ADRA1A,APBA2,ARL6IP1,ATP1A2,BAIAP3,BRSK1,BTK,BZRAP1,CACNA1B,CACNA1D,CACNB2,CADPS,CADPS2,CAMK2A,CASK,CHRNA3,CHRNA4,CHRNA6,CHRNB2,CHRNB4,CPLX2,CPLX4,CRH,DDC,DGKI,DNM1L,DOC2A,DOC2B,DRD1,DRD2,DRD3,ERC2,GABRA2,GABRQ,GAD2,GDNF,GRIK5,GRIN3A,GSK3B,HBB,HCRT,HRH3,HSPA8,HTR1A,HTR1B,HTR2A,HTR2C,KCNJ10,LILRB1,LIN7A,LRRK2,MCTP2,MEF2C,NAPA,NCS1,NLGN1,NOS1,NPPA,NRXN1,NRXN2,NTSR1,OTOF,P2RX1,P2RY4,PARK2,PE…
n.s_n.s_n.s	GO	GO:0019722	calcium-mediated signaling	108/6379	218/18670	1.84231858677437e-06	0.000173801084325846	0.00015223369374925	108	ACKR2,ACTN3,AGTR1,AKAP6,ANK2,ATP1A2,AVPR1A,AZU1,BHLHA15,BST1,BTK,C10orf71,CALML3,CALML4,CALML6,CASQ1,CASQ2,CCL20,CCR1,CCR2,CCR3,CCR4,CCR5,CCR7,CCR8,CCR9,CCRL2,CD22,CD3E,CHERP,CHP2,CMKLR1,CX3CR1,CXCR3,CXCR5,CXCR6,DMD,EDNRB,EFHB,FPR2,GPR143,GPRC6A,GRIN1,GRIN2B,GRM5,GSK3B,GSTM2,HAP1,HPCA,HRC,HTR2B,HTT,IGF1,IRGM,JPH2,JPH3,JSRP1,KDR,KSR2,LACRT,LRRK2,MAPK7,MCOLN1,MCTP2,MCU,MYOZ1,MYOZ2,NCALD,NFATC1,NFAT…
n.s_n.s_n.s	GO	GO:0007605	sensory perception of sound	77/6379	145/18670	2.02349567652388e-06	0.000188126445868126	0.000164781387052395	77	ATP2B2,ATP6V1B1,BARHL1,CABP2,CACNA1D,CASP3,CDH23,CDKN2D,CEACAM16,CEMIP,CHRNA10,CHRNA9,CHRNB2,CLRN1,CNTN5,COL11A1,COL2A1,COL4A3,CRYM,DCDC2,DFNA5,DFNB31,EML2,EPYC,EYA1,EYA4,GABRA5,GABRB2,GABRB3,GJB2,GJC3,GRM7,GRXCR1,GRXCR2,HOXA1,HPN,KCNQ4,LOXHD1,LRIG1,MYO15A,MYO3A,NIPBL,OTOF,OTOG,OTOGL,OTOR,OTOS,P2RX2,PAX3,PCDH15,PDZD7,POU3F4,POU4F2,POU4F3,ROR1,RPL38,SERPINB6,SLC17A8,SLC26A4,SOBP,SPTBN4,SRRM4,TBX1,…
n.s_n.s_n.s	GO	GO:0031016	pancreas development	47/6379	78/18670	2.13016456381544e-06	0.000195214366812515	0.000170989751002208	47	ALDH1A2,ANXA1,BAK1,BMP4,BMP5,CCDC39,CCDC40,CDK6,CELA1,DLL1,DNAAF1,FGF10,FOXA2,FOXF1,FOXO1,GIP,GIPR,GSK3A,GSK3B,HES1,HNF1A,HNF1B,HNF4A,ILDR2,INSM1,MEIS2,MEN1,MNX1,NEUROD1,NEUROG3,NKX2-2,NKX3-2,NKX6-1,NKX6-2,NR5A2,ONECUT1,ONECUT2,PAX4,PDPK1,PDX1,PROX1,PTF1A,RFX6,SHH,TCF7L2,XBP1,ZIC3
n.s_n.s_n.s	GO	GO:0007274	neuromuscular synaptic transmission	23/6379	30/18670	2.35375115768196e-06	0.000212630498771327	0.000186244673658177	23	CHRM1,CHRNA1,CHRNA3,CHRNA4,CHRNA6,CHRNB2,CHRNB4,CHRND,CHRNE,CHRNG,DTNA,ETV5,FCHSD1,FCHSD2,MYLK2,P2RX2,P2RX3,RAB3A,RAPSN,RIMBP2,SLC5A7,STAC3,STXBP1
n.s_n.s_n.s	GO	GO:0060047	heart contraction	133/6379	280/18670	2.38649975238278e-06	0.000212630498771327	0.000186244673658177	133	ABCC9,ACE,ACE2,ACTC1,ADORA1,ADORA3,ADRA1A,ADRBK1,AGT,AGTR2,ANK2,APELA,ATP1A1,ATP1A2,ATP1A3,ATP1B2,ATP2B1,ATP2B2,ATP2B3,AVPR1A,BIN1,BMP10,CACNA1B,CACNA1D,CACNA1F,CACNA1G,CACNA1H,CACNA1S,CACNA2D1,CACNA2D2,CACNB1,CACNB2,CACNG1,CACNG2,CACNG3,CACNG5,CACNG6,CACNG8,CASQ1,CASQ2,CAV1,CAV3,CORIN,CSRP3,CTNNA3,DES,DMD,DNM1L,DRD2,FGF12,FOXN4,FXYD2,FXYD6,GATA4,GJA5,GLP1R,GSK3A,GSTM2,HCN4,HEY2,HRC,HSPB7,IL2,IRX…
n.s_n.s_n.s	GO	GO:0023061	signal release	205/6379	462/18670	2.65946635415505e-06	0.000233705159752118	0.000204704129754573	205	AACS,ABCC8,ADCY5,ADCY8,ADCYAP1,ADIPOQ,ADORA1,ADRA1A,ADRA2A,ADRA2B,AGT,AGTR1,AGTR2,ANXA1,ANXA5,APBA2,ARRB1,BAIAP3,BLK,BRSK1,BRSK2,BTK,BZRAP1,C1QTNF3,CACNA1B,CACNA1D,CACNA1E,CACNA2D2,CACNB2,CADPS,CADPS2,CAMK2A,CARTPT,CASK,CASR,CD38,CDK16,CFTR,CHRNA3,CHRNA4,CHRNA6,CHRNB2,CHRNB4,CPLX2,CPLX4,CPT1A,CREB1,CRH,CRHBP,CYP19A1,DGKI,DNM1L,DOC2A,DOC2B,DRD1,DRD2,EFNA5,EPHA5,ERC2,EXOC3L1,FFAR1,FFAR2,FGA,FGB,FGF…
n.s_n.s_n.s	GO	GO:0048562	embryonic organ morphogenesis	136/6379	288/18670	2.73651548252973e-06	0.000237226308384165	0.000207788330664917	136	ALX1,ALX3,ALX4,ATOH1,ATP6V1B1,ATP8A2,BMP4,CCDC39,CCDC40,CHRNA10,CHRNA9,CLRN1,COL11A1,COL2A1,CRB2,DFNB31,DLL1,DNAAF1,DSCAML1,ENG,EYA1,FBN1,FGF10,FGF8,FGF9,FGFR2,FOXC2,FOXE1,FOXF1,FOXH1,FOXI1,FOXL2,FOXN4,FRS2,FUZ,FZD3,FZD5,FZD6,GATA2,GATA4,GLI1,GLI2,GNAS,GRHL2,GRHL3,GSC,HAND1,HAND2,HES1,HLX,HMX3,HNF1B,HOXA1,HOXA5,HOXB1,HOXB3,HOXB8,HOXC11,HOXC4,HOXC9,HOXD10,HOXD9,HPN,IFT172,IFT57,IRX5,ITGA8,KCNQ4,KD…
n.s_n.s_n.s	GO	GO:0032943	mononuclear cell proliferation	130/6379	274/18670	3.32220312617661e-06	0.000280549707843898	0.00024573562628227	130	ACE,AIF1,ANXA1,ARG1,BAX,BCL6,BMP4,BST1,BTK,BTN3A1,CARD11,CASP3,CCL19,CCR2,CD19,CD22,CD24,CD28,CD320,CD38,CD3E,CD40LG,CD74,CD80,CDKN1A,CHRNB2,CLC,CLEC4G,CLECL1,CR2,CTLA4,DLG5,DOCK2,EPO,FADD,FCGR2B,FCRL3,FGF10,FLT3,FOXJ1,FOXP3,GAPT,GPR183,HAVCR2,HES1,HLA-DMB,HLA-DPB1,ICOSLG,IDO1,IFNA16,IFNA2,IFNA6,IFNA8,IFNB1,IFNW1,IGF1,IL10,IL12A,IL12B,IL12RB1,IL13,IL18,IL2,IL20RB,IL21,IL23R,IL27,IL2RA,IL4,IL5,IL7…
n.s_n.s_n.s	GO	GO:1900449	regulation of glutamate receptor signaling pathway	40/6379	64/18670	3.32373777024727e-06	0.000280549707843898	0.00024573562628227	40	ACTN2,CACNG2,CACNG3,CACNG5,CACNG8,CAPN1,CCL2,CCR2,CNIH2,CNIH3,CRH,CRHBP,CX3CL1,DAPK1,DLG3,DLG4,FRRS1L,GRIA1,GRIA2,GRIA3,GRIA4,GRIN1,GRIN2B,GSG1L,IFNG,LRRC7,MEF2C,MINK1,NETO1,NLGN1,NLGN3,OPRM1,PPARGC1A,PRNP,RELN,SHANK1,SHISA6,SHISA7,SHISA9,UNC13A
n.s_n.s_n.s	GO	GO:0050807	regulation of synapse organization	107/6379	218/18670	3.54787946803006e-06	0.000295579828407959	0.000258900623381332	107	ABI2,ACTR2,ADGRB1,ADGRB3,ADGRL3,ANAPC2,ARF4,ARHGEF15,BDNF,BHLHB9,C1QL3,CAMK2B,CAMKV,CAPRIN1,CBLN1,CBLN2,CDH8,CDK5R1,CHMP2B,CHRNB2,CLSTN2,COLQ,CTNNA2,CTTNBP2,CUX2,CYFIP1,DAB2IP,DBNL,DGKB,DHX36,DLG5,DNM1L,DRD2,EEF2K,EFNA5,EIF4G1,EPHA7,EPHB1,ETV5,FCGR2B,FLRT1,FRMPD4,FZD1,GAP43,GHRL,GHSR,GPM6A,GRID2,GRIN1,GRIN2B,IL10,IL10RA,IL1RAPL1,IL1RAPL2,INS,KALRN,LHFPL4,LILRB2,LINGO2,LRFN1,LRFN5,LRRC24,LRRC4B,LR…
n.s_n.s_n.s	GO	GO:0051047	positive regulation of secretion	191/6379	428/18670	3.70084213788623e-06	0.000301204901966104	0.000263827668161802	191	AACS,ACHE,ACSL3,ADCY8,ADCYAP1,ADORA1,ADRBK1,AGT,AGTR2,AIF1,ALOX12B,APBB1,ARF1,ARRB1,AVP,AVPR1A,BAIAP3,BLK,C1QTNF3,CACNA1D,CACNA1G,CACNA1H,CACNA1I,CACNB2,CADPS,CADPS2,CARTPT,CASR,CCL1,CCL19,CD14,CD160,CD177,CD2,CD2AP,CD33,CD34,CD38,CD58,CDK5R2,CFTR,CHIA,CHRNB2,CHUK,CLASP2,CLEC4E,CLEC5A,CLEC6A,CLEC9A,CPB2,CREB1,CRH,CYP19A1,CYP4F2,DHX36,DNM1L,DOC2B,DRD2,DRD3,EDNRB,EXOC1,FCN1,FFAR1,FFAR2,FGA,FGB,FGR,…
n.s_n.s_n.s	GO	GO:0046651	lymphocyte proliferation	129/6379	272/18670	3.70930432662856e-06	0.000301204901966104	0.000263827668161802	129	AIF1,ANXA1,ARG1,BAX,BCL6,BMP4,BST1,BTK,BTN3A1,CARD11,CASP3,CCL19,CCR2,CD19,CD22,CD24,CD28,CD320,CD38,CD3E,CD40LG,CD74,CD80,CDKN1A,CHRNB2,CLC,CLEC4G,CLECL1,CR2,CTLA4,DLG5,DOCK2,EPO,FADD,FCGR2B,FCRL3,FGF10,FLT3,FOXJ1,FOXP3,GAPT,GPR183,HAVCR2,HES1,HLA-DMB,HLA-DPB1,ICOSLG,IDO1,IFNA16,IFNA2,IFNA6,IFNA8,IFNB1,IFNW1,IGF1,IL10,IL12A,IL12B,IL12RB1,IL13,IL18,IL2,IL20RB,IL21,IL23R,IL27,IL2RA,IL4,IL5,IL7,LEP…
n.s_n.s_n.s	GO	GO:0048167	regulation of synaptic plasticity	94/6379	187/18670	3.82623996708899e-06	0.000306816617360948	0.000268743012425277	94	ABHD6,ACPT,ADCY8,ADGRB1,ADORA1,AGT,ANAPC2,ARF1,BRSK1,CAMK2A,CAMK2B,CBLN1,CD38,CNTN2,CNTN4,CPLX2,CREB1,CRH,CRHR2,CRTC1,CX3CL1,CX3CR1,CYP46A1,DGKI,DLG4,DRD1,DRD2,DRD5,FAM107A,FGF14,GIP,GRIA1,GRID2,GRIN1,GRIN2B,GRM5,GSK3B,HRH2,IGSF11,INS,JPH3,KCNB1,KCNJ10,LILRB2,LRRTM1,MAP1A,MAPK1,MEF2C,NCDN,NETO1,NEURL1,NFATC4,NLGN1,NLGN3,NPAS4,NR2E1,NSMF,P2RX3,PLK2,PPP1R9A,PRKCZ,PRNP,RAB3A,RAB5A,RAB8A,RELN,RIMS1,S…
n.s_n.s_n.s	GO	GO:0003015	heart process	136/6379	290/18670	4.31606369352227e-06	0.000341821587579572	0.000299404132501909	136	ABCC9,ACE,ACE2,ACTC1,ADORA1,ADORA3,ADRA1A,ADRBK1,AGT,AGTR2,ANK2,APELA,ATP1A1,ATP1A2,ATP1A3,ATP1B2,ATP2B1,ATP2B2,ATP2B3,AVPR1A,BIN1,BMP10,CACNA1B,CACNA1D,CACNA1F,CACNA1G,CACNA1H,CACNA1S,CACNA2D1,CACNA2D2,CACNB1,CACNB2,CACNG1,CACNG2,CACNG3,CACNG5,CACNG6,CACNG8,CASQ1,CASQ2,CAV1,CAV3,CORIN,CSRP3,CTNNA3,DES,DMD,DNM1L,DRD2,FGF12,FOXN4,FXYD2,FXYD6,GATA4,GJA5,GLP1R,GSK3A,GSTM2,HCN4,HEY2,HRC,HSPB7,IL2,IRX…
n.s_n.s_n.s	GO	GO:0070661	leukocyte proliferation	139/6379	298/18670	4.86006715532633e-06	0.00038021135123681	0.000333030018936225	139	ACE,AIF1,ANXA1,ARG1,BAX,BCL6,BMP4,BST1,BTK,BTN3A1,CARD11,CASP3,CCL19,CCL8,CCR2,CD19,CD22,CD24,CD28,CD320,CD38,CD3E,CD40LG,CD74,CD80,CDKN1A,CHRNB2,CLC,CLEC4G,CLECL1,CR2,CTLA4,CX3CL1,DLG5,DOCK2,ENPP3,EPO,FADD,FCGR2B,FCRL3,FGF10,FLT3,FOXJ1,FOXP3,GAPT,GPR183,GREM1,GSTP1,HAVCR2,HES1,HLA-DMB,HLA-DPB1,ICOSLG,IDO1,IFNA16,IFNA2,IFNA6,IFNA8,IFNB1,IFNW1,IGF1,IL10,IL12A,IL12B,IL12RB1,IL13,IL18,IL2,IL20RB,IL2…
n.s_n.s_n.s	GO	GO:0003002	regionalization	160/6379	351/18670	5.1815136856389e-06	0.000400474822811729	0.00035077894805251	160	ABI1,ACVR2A,ALDH1A2,ALX1,ALX4,AR,ASCL1,AXIN2,BARX1,BHLHE40,BMP4,BMPR1B,C1QA,CDX1,CDX2,CDX4,CER1,CHRD,CRB2,CXXC4,CYP26B1,CYP26C1,DBX1,DISP1,DLL1,DLL4,DLX1,DMRT2,DMRT3,DMRTA2,DNAAF1,DSCAML1,EED,EN1,EOMES,EP300,FEZF1,FEZF2,FGF10,FGF8,FGFR2,FOXA2,FOXB1,FOXC2,FOXF1,FOXH1,FOXJ1,FOXN4,FRS2,FUZ,FZD5,GATA4,GATA5,GDF3,GDNF,GLI1,GLI2,GREM1,GREM2,GSC,GSX2,HELT,HES1,HES3,HEY2,HEYL,HHIP,HNF1B,HOXA5,HOXB1,HOXB3…
n.s_n.s_n.s	GO	GO:0050909	sensory perception of taste	41/6379	67/18670	5.43882752443301e-06	0.000410471512579268	0.000359535124773046	41	ASIC3,CA6,CST2,GNAT1,GNAT2,GNAT3,GNB1,GNG13,LPO,P2RX2,P2RX3,PIP,PKD1L3,PKD2L1,RTP1,RTP2,RTP3,RTP5,TAS1R1,TAS1R2,TAS2R1,TAS2R10,TAS2R13,TAS2R16,TAS2R20,TAS2R3,TAS2R31,TAS2R38,TAS2R39,TAS2R4,TAS2R40,TAS2R41,TAS2R42,TAS2R46,TAS2R5,TAS2R50,TAS2R7,TAS2R8,TAS2R9,TRPM5,WNT10B
n.s_n.s_n.s	GO	GO:0051705	multi-organism behavior	41/6379	67/18670	5.43882752443301e-06	0.000410471512579268	0.000359535124773046	41	ATXN1L,AVP,AVPR1A,CHRNB2,CNTFR,CNTNAP2,CRHBP,CX3CR1,DACH1,DLG4,DRD3,EN1,GCNT4,GNB1L,GNG8,GRID1,GRIN1,GRP,GRPR,HAND2,HELT,KALRN,KIRREL3,NLGN3,NLGN4X,NLGN4Y,NPAS4,NR2E1,NRXN1,NRXN2,NRXN3,OXT,PCM1,PENK,POU4F1,PTCHD1,SEPT5,SHANK1,SLC6A4,TBX1,UCN
n.s_n.s_n.s	GO	GO:0007416	synapse assembly	89/6379	177/18670	6.73018398829367e-06	0.000502024770754696	0.000439727321046654	89	ACHE,ADD2,ADGRB1,ADGRB3,ADGRL3,BDNF,BHLHB9,BSN,CBLN1,CBLN2,CDH9,CHRNB2,CLSTN2,CNTN5,COLQ,CUX2,DBNL,DLG5,DRD1,DRD2,EEF2K,EFNA5,EFNB2,EIF4G1,EPHA7,EPHB1,ERBB4,FLRT1,FZD1,FZD5,GABRA1,GABRA2,GABRB2,GABRB3,GABRG2,GAP43,GHRL,GHSR,GJA10,GPM6A,GRID2,GRIN1,IL1RAPL1,IL1RAPL2,KIRREL3,LHFPL4,LINGO2,LRFN1,LRFN5,LRRC24,LRRC4B,LRRTM1,LRRTM3,LRTM1,LRTM2,MEF2C,NLGN1,NLGN3,NLGN4X,NLGN4Y,NPAS4,NRCAM,NRXN1,NRXN2,NTR…
n.s_n.s_n.s	GO	GO:0003012	muscle system process	204/6379	465/18670	6.99771099940064e-06	0.000515980644381094	0.000451951377069578	204	AATK-AS1,ACE2,ACTC1,ACTN2,ACTN3,ADORA1,ADRA1A,ADRA2A,ADRA2B,ADRBK1,AGT,AGTR2,AIF1,AKAP6,ALDOA,ANK2,ATP1A1,ATP1A2,ATP2B1,ATP8A2,BBS2,BIN1,BMP10,CACNA1D,CACNA1G,CACNA1H,CACNA1S,CACNA2D1,CACNB2,CAMK2B,CAMTA2,CASQ1,CASQ2,CAV1,CAV3,CD38,CDK9,CHRNA1,CHRNA3,CHRNB2,CHRNB4,CHRND,CHRNE,CHRNG,CHUK,CKMT2,CLCN1,COMP,CSRP3,CTNNA3,DES,DMD,DRD1,DRD2,DTNA,EDNRA,EDNRB,ERRFI1,FGF12,FOXO1,GALR2,GATA4,GATA5,GDNF,GHRL…
n.s_n.s_n.s	GO	GO:0050913	sensory perception of bitter taste	30/6379	45/18670	8.57185725793324e-06	0.00061784791359148	0.000541177694179156	30	CA6,CST2,GNAT1,GNAT2,GNAT3,LPO,PIP,RTP1,RTP2,RTP3,RTP5,TAS2R1,TAS2R10,TAS2R13,TAS2R16,TAS2R20,TAS2R3,TAS2R31,TAS2R38,TAS2R39,TAS2R4,TAS2R40,TAS2R41,TAS2R42,TAS2R46,TAS2R5,TAS2R50,TAS2R7,TAS2R8,TAS2R9
n.s_n.s_n.s	GO	GO:0051932	synaptic transmission, GABAergic	30/6379	45/18670	8.57185725793324e-06	0.00061784791359148	0.000541177694179156	30	ADORA1,ADRA1A,BAIAP3,CA7,CNR2,CNTNAP4,DRD2,GABRA1,GABRA2,GABRA4,GABRA5,GABRA6,GABRB2,GABRG1,GABRG2,GABRG3,HAP1,HTR1B,KIAA1045,KIF5B,NLGN1,NPAS4,NPS,NPY5R,PLCL1,PLCL2,SLC6A1,STXBP1,SYN3,TAC1
n.s_n.s_n.s	GO	GO:0046717	acid secretion	66/6379	124/18670	9.55762173605116e-06	0.000681246038186313	0.000596708594468317	66	ABCB11,ABCB4,ABCC4,ACE,ADORA1,AGTR2,AGXT,ANXA1,AQP9,AVP,AVPR1A,BZRAP1,CASR,CCKBR,CHRM5,CYP4F2,DRD2,DRD3,GHRL,GRM7,HRH2,HRH3,LEP,NMB,NMUR2,NOS2,NPY5R,NTSR1,OXT,PLA2G10,PLA2G12B,PLA2G1B,PLA2G2A,PLA2G2C,PLA2G2D,PLA2G2F,PLA2G4F,PLA2G5,PLA2G6,PNPLA8,PPFIA2,PTGER3,RAB3A,RIMS1,SCT,SLC17A7,SLC1A2,SLC1A6,SLC1A7,SLC22A16,SLC26A7,SLC51A,SLC51B,SLC6A1,SLC9A4,SNAP25,SSTR4,STARD10,STXBP1,SYT4,TFF2,TRH,TRPC4,TR…
n.s_n.s_n.s	GO	GO:0017157	regulation of exocytosis	105/6379	217/18670	9.69786777355624e-06	0.000683646393047948	0.000598811083577134	105	ADRA1A,ADRA2A,ANXA1,APBA2,ARF1,BAIAP3,C19orf26,CACNA1D,CACNA1G,CACNA1H,CACNA1I,CACNB2,CADPS,CADPS2,CAMK2A,CASK,CCR2,CD177,CD84,CDK5R2,CFTR,CHRNA4,CHRNA6,CHRNB2,CLASP2,CPLX2,DGKI,DNM1L,DOC2A,DOC2B,DRD1,DRD2,FCGR2B,FGA,FGB,FGR,FOXF1,GATA2,GRIK5,GRIN3A,GSK3B,HAP1,HTR1B,HTR2A,IFNG,IL13,IL13RA2,IL1RAPL1,ITGAM,KCNB1,LGI3,LRRK2,NAPA,NCS1,NLGN1,NPPA,NSF,P2RX1,P2RY4,PARK2,PDCD6IP,PDPK1,PLA2G6,PPFIA2,PRAM1…
n.s_n.s_n.s	GO	GO:0006941	striated muscle contraction	87/6379	174/18670	1.12593413000634e-05	0.000785094287390288	0.00068767006704506	87	AATK-AS1,ACE2,ACTC1,ACTN3,ADORA1,ADRA1A,ADRBK1,ALDOA,ANK2,ATP1A1,ATP1A2,ATP8A2,BIN1,BMP10,CACNA1D,CACNA1G,CACNA2D1,CACNB2,CASQ1,CASQ2,CAV1,CAV3,CHRNA1,CHRND,CHUK,CSRP3,CTNNA3,DMD,DTNA,FGF12,GATA4,GJA5,GSTM2,HCN4,HRC,JSRP1,JUP,KCNA5,KCND3,KCNE3,KCNE4,KCNE5,KCNJ3,KCNJ8,KCNN2,LMOD3,LOC100507537,MB,MYBPC3,MYBPH,MYH3,MYH6,MYH7,MYH8,MYL1,MYL2,MYL3,MYL4,MYLK2,NOS1,NPPA,PDE5A,PIK3CA,PIK3CG,PKP2,PLN,PRKAC…
n.s_n.s_n.s	GO	GO:1903522	regulation of blood circulation	137/6379	297/18670	1.15034676885741e-05	0.000793491884109711	0.000695025585983122	137	ABCC9,ACE,ACE2,ADORA1,ADORA3,ADRA1A,ADRA2A,ADRA2B,ADRBK1,AGT,AGTR1,AGTR2,ANK2,APELA,ATP1A1,ATP1A2,ATP1A3,ATP1B2,ATP2B1,ATP2B2,ATP2B3,AVP,AVPR1A,AVPR1B,AVPR2,BIN1,BMP10,CACNA1B,CACNA1D,CACNA1F,CACNA1G,CACNA1H,CACNA1S,CACNA2D1,CACNA2D2,CACNB1,CACNB2,CACNG1,CACNG2,CACNG3,CACNG5,CACNG6,CACNG8,CASQ1,CASQ2,CASR,CAV1,CAV3,CD38,CORIN,CSRP3,CTNNA3,DBH,DES,DMD,DRD2,FGA,FGB,FGF13,FOXN4,FXYD2,FXYD6,GATA4,GHR…
n.s_n.s_n.s	GO	GO:1903532	positive regulation of secretion by cell	177/6379	399/18670	1.2689690613617e-05	0.000866003886025035	0.000758539400845327	177	AACS,ACHE,ADCY8,ADCYAP1,ADRBK1,AGT,AGTR2,AIF1,APBB1,ARF1,ARRB1,AVP,AVPR1A,BAIAP3,BLK,C1QTNF3,CACNA1D,CACNA1G,CACNA1H,CACNA1I,CACNB2,CADPS,CADPS2,CARTPT,CASR,CCL1,CCL19,CD14,CD160,CD177,CD2,CD2AP,CD33,CD34,CD38,CD58,CDK5R2,CFTR,CHIA,CHRNB2,CHUK,CLASP2,CLEC4E,CLEC5A,CLEC6A,CLEC9A,CPB2,CREB1,CRH,CYP19A1,DHX36,DNM1L,DOC2B,DRD2,EXOC1,FCN1,FFAR1,FFAR2,FGA,FGB,FGR,FOXL2,FRMD4A,FZD5,GALR1,GATA2,GCG,GDNF,…
n.s_n.s_n.s	GO	GO:0099643	signal release from synapse	85/6379	170/18670	1.41200202325999e-05	0.000953472945180302	0.000835154216084416	85	ADRA1A,APBA2,BAIAP3,BRSK1,BZRAP1,CACNA1B,CACNA1D,CACNB2,CADPS,CADPS2,CAMK2A,CASK,CHRNA3,CHRNA4,CHRNA6,CHRNB2,CHRNB4,CPLX2,CPLX4,DGKI,DNM1L,DOC2A,DOC2B,DRD1,DRD2,ERC2,GAD2,GRIK5,GRIN3A,GSK3B,HCRT,HRH3,HSPA8,HTR1B,HTR2A,LIN7A,LRRK2,MCTP2,MEF2C,NAPA,NCS1,NLGN1,NRXN1,NRXN2,OTOF,P2RX1,P2RY4,PARK2,PIP5K1C,PPFIA2,PPP1R9A,PPT1,PRKCG,RAB3A,RAB5A,RAP1B,RIMS1,RPH3A,SEPT5,SLC18A2,SLC22A2,SLC30A1,SLC32A1,SLC5…
n.s_n.s_n.s	GO	GO:0060359	response to ammonium ion	70/6379	135/18670	1.68785147521574e-05	0.00112207115025873	0.000982830668266172	70	ADCY8,ADGRL3,ADRBK1,AIF1,CASP3,CDK5R1,CHRM1,CHRM4,CHRM5,CHRNA3,CHRNA4,CHRNB2,CRH,CRHBP,DNM2,DRD1,DRD2,DRD3,DRD5,EFTUD2,FADD,FUK,GABRA1,GABRB1,GABRB2,GABRB3,GABRG2,GNA11,GNA15,GNB1,GRIN1,HDAC5,HRH3,HRH4,HTR1B,HTR2A,HTR3A,KCNC2,LRRK2,LY6H,LYPD1,MAPK1,MAPK3,OPRK1,OPRM1,OR13F1,OR56A1,OR56A4,OR56A5,OR5T1,OXT,PARK2,PEA15,PENK,PPP1R1B,PPP1R9B,PPP2R2A,PRKCG,RELA,RGS10,RGS4,RGS8,SDK1,SIN3A,SLC6A1,SLC6A3,T…
n.s_n.s_n.s	GO	GO:0014046	dopamine secretion	27/6379	40/18670	1.71415390062909e-05	0.00112207115025873	0.000982830668266172	27	CHRNA4,CHRNA6,CHRNB2,DRD2,DRD3,FGF20,GDNF,HTR1B,HTR2A,KCNA2,NPY2R,OPRK1,OR13F1,OR56A1,OR56A4,OR56A5,OR5T1,PARK2,SYT10,SYT11,SYT13,SYT2,SYT4,SYT5,SYT6,SYT8,SYT9
n.s_n.s_n.s	GO	GO:0014059	regulation of dopamine secretion	27/6379	40/18670	1.71415390062909e-05	0.00112207115025873	0.000982830668266172	27	CHRNA4,CHRNA6,CHRNB2,DRD2,DRD3,FGF20,GDNF,HTR1B,HTR2A,KCNA2,NPY2R,OPRK1,OR13F1,OR56A1,OR56A4,OR56A5,OR5T1,PARK2,SYT10,SYT11,SYT13,SYT2,SYT4,SYT5,SYT6,SYT8,SYT9
n.s_n.s_n.s	GO	GO:0030317	flagellated sperm motility	49/6379	87/18670	1.81961448721474e-05	0.00116728269354825	0.00102243180344761	49	AKAP4,ANXA5,APOB,BBS2,C9orf117,CACNA1I,CATSPER2,CATSPER4,CCDC39,CCDC40,CELF3,CFAP69,DDX4,DNAH1,DNAH5,DNAI1,DRC7,EFCAB9,EPPIN,GAPDHS,ING2,IQCF1,NEURL1,NME8,NPHP4,PGK2,PIH1D3,PLTP,PRDM14,PRM3,RGN,RNASE10,SEMG1,SEMG2,SEPT12,SLC22A16,SLC26A8,SLC9B1,SLC9B2,SLC9C1,SMCP,TAC4,TACR1,TACR3,TCTE1,TEKT3,TEX101,TMF1,TNP1
n.s_n.s_n.s	GO	GO:0097722	sperm motility	49/6379	87/18670	1.81961448721474e-05	0.00116728269354825	0.00102243180344761	49	AKAP4,ANXA5,APOB,BBS2,C9orf117,CACNA1I,CATSPER2,CATSPER4,CCDC39,CCDC40,CELF3,CFAP69,DDX4,DNAH1,DNAH5,DNAI1,DRC7,EFCAB9,EPPIN,GAPDHS,ING2,IQCF1,NEURL1,NME8,NPHP4,PGK2,PIH1D3,PLTP,PRDM14,PRM3,RGN,RNASE10,SEMG1,SEMG2,SEPT12,SLC22A16,SLC26A8,SLC9B1,SLC9B2,SLC9C1,SMCP,TAC4,TACR1,TACR3,TCTE1,TEKT3,TEX101,TMF1,TNP1
n.s_n.s_n.s	GO	GO:0007612	learning	74/6379	145/18670	2.01983587565671e-05	0.00128289575666711	0.00112369816615482	74	ACTR2,ADAM2,ADGRB3,AGT,ARF4,ATP1A2,ATP8A1,ATXN1L,B4GALT2,BCHE,BRSK1,C1QL1,CHRNB2,CLDN5,CNTN2,CNTNAP2,CREB1,CRH,DBH,DGKI,DLG4,DRD1,DRD2,DRD3,DRD5,EN1,FGF13,FOS,FOXB1,FOXP2,GABRA5,GRIN1,GRM5,HRH2,HTT,JPH3,KALRN,LRRN4,MAP1A,MEIS2,NETO1,NLGN3,NLGN4X,NLGN4Y,NPAS4,NPS,NPTX2,NRXN1,NRXN2,NRXN3,NTSR1,OPRK1,PAK7,PARK2,PDE1B,PIAS1,PPP1R1B,PPT1,PRKAR2B,RELN,RIC8A,SHANK1,SLC12A5,SLC24A2,SLC6A1,SLC8A3,SNAP25,S…
n.s_n.s_n.s	GO	GO:0007269	neurotransmitter secretion	84/6379	169/18670	2.09855984737906e-05	0.00131982955107222	0.00115604875802987	84	ADRA1A,APBA2,BAIAP3,BRSK1,BZRAP1,CACNA1B,CACNA1D,CACNB2,CADPS,CADPS2,CAMK2A,CASK,CHRNA3,CHRNA4,CHRNA6,CHRNB2,CHRNB4,CPLX2,CPLX4,DGKI,DNM1L,DOC2A,DOC2B,DRD1,DRD2,ERC2,GAD2,GRIK5,GRIN3A,GSK3B,HCRT,HRH3,HSPA8,HTR1B,HTR2A,LIN7A,LRRK2,MCTP2,MEF2C,NAPA,NCS1,NLGN1,NRXN1,NRXN2,OTOF,P2RX1,P2RY4,PARK2,PIP5K1C,PPFIA2,PPP1R9A,PPT1,PRKCG,RAB3A,RAB5A,RAP1B,RIMS1,RPH3A,SEPT5,SLC18A2,SLC22A2,SLC30A1,SLC32A1,SLC5…
n.s_n.s_n.s	GO	GO:0048568	embryonic organ development	187/6379	428/18670	2.22387046061598e-05	0.00137802409780691	0.00120702180483132	187	ALDH1A2,ALX1,ALX3,ALX4,APELA,ARID2,ARNT,ATOH1,ATP6V1B1,ATP8A2,BIRC6,BMP4,BMP5,CCDC39,CCDC40,CDX2,CDX4,CHRNA10,CHRNA9,CITED1,CLRN1,COL11A1,COL2A1,CRB2,DFNB31,DLL1,DNAAF1,DSCAML1,EN1,ENG,EOMES,EPN1,ERCC3,EYA1,FBN1,FGF10,FGF8,FGF9,FGFR2,FOXC2,FOXE1,FOXF1,FOXH1,FOXI1,FOXL2,FOXN4,FRS2,FUZ,FZD3,FZD5,FZD6,GATA1,GATA2,GATA4,GDF3,GDNF,GGNBP2,GJA5,GLI1,GLI2,GNAS,GRB2,GRHL2,GRHL3,GSC,GTPBP3,HAND1,HAND2,HES1…
n.s_n.s_n.s	GO	GO:0050805	negative regulation of synaptic transmission	42/6379	72/18670	2.25553437676891e-05	0.00137802409780691	0.00120702180483132	42	ABHD6,ACHE,ADCY8,ADIPOQ,ADORA1,ARF1,BCHE,CBLN1,CD38,CELF4,CNR2,DGKI,DRD1,DRD2,DRD5,GRIA1,GRID2,GRIK3,HTR1B,HTR2A,KCNB1,LILRB2,LRRK2,NLGN3,NLGN4X,NPY2R,NPY5R,PARK2,PCDH17,PLA2G6,PLK2,PPP1R9A,RAP1B,SLC24A2,SLC30A1,SLC6A1,SLC6A4,SORCS3,STXBP1,SYT11,SYT4,TNR
n.s_n.s_n.s	GO	GO:0060193	positive regulation of lipase activity	42/6379	72/18670	2.25553437676891e-05	0.00137802409780691	0.00120702180483132	42	ABHD5,ADCYAP1R1,ADRA1A,AGT,AGTR1,APOA4,APOA5,APOH,ARF4,ARHGAP6,ARL1,AVPR1A,AVPR1B,BDNF,C5AR1,EDNRA,FGFR2,FLT1,GNA13,GNA15,GPIHBP1,GPR55,HPCA,HTR2A,HTR2B,ITK,LMF1,NMUR1,NMUR2,NR1H2,NTF3,NTRK3,P2RY12,PDGFRB,PDPK1,PLA2G1B,PLA2G5,PNLIP,PRKCZ,PTH,RASGRP4,SELE
n.s_n.s_n.s	GO	GO:0007214	gamma-aminobutyric acid signaling pathway	19/6379	25/18670	2.30553976373077e-05	0.00139528656455971	0.00122214213096274	19	GABBR2,GABRA1,GABRA2,GABRA4,GABRA5,GABRA6,GABRB1,GABRB2,GABRB3,GABRG1,GABRG2,GABRG3,GABRR1,GABRR2,GABRR3,GPR156,KIAA1045,PLCL1,PLCL2
n.s_n.s_n.s	GO	GO:0001708	cell fate specification	54/6379	99/18670	2.4221880538795e-05	0.00145218096875112	0.00127197637300627	54	AR,ASCL1,ATOH1,DBX1,DHH,DLL1,DMRT3,DMRTA2,EOMES,EYA1,FEV,FOXA2,GLI2,GSC,GSX2,HNF1B,HOXC10,HOXD10,MNX1,MYL2,MYT1L,NKX2-2,NKX6-1,NKX6-2,NODAL,NTRK3,OLIG2,OLIG3,PAX2,POU1F1,POU3F2,POU4F1,PRDM14,PTCH1,PTCH2,RBPJ,SFRP2,SHH,SOX17,SOX18,SUFU,T,TBR1,TBX1,TBX10,TBX18,TBX2,TBX21,TBX22,TBX4,TBX5,TBX6,TENM4,TLX3
n.s_n.s_n.s	GO	GO:0099504	synaptic vesicle cycle	94/6379	194/18670	2.58151543119722e-05	0.00153337236028983	0.00134309253135777	94	ACTB,ACTG1,ADRA1A,AMPH,AP3D1,APBA2,BRSK1,BRSK2,BSN,CACNA1D,CACNB2,CADPS,CADPS2,CAMK2A,CASK,CDK5R1,CHRNA4,CHRNA6,CHRNB2,CLCN3,CPLX2,CPLX4,CYFIP1,DDC,DGKI,DNM1L,DNM2,DOC2A,DOC2B,DRD1,DRD2,ERC2,FGF14,GRIK5,GRIN3A,GSK3B,HTR1B,HTR2A,LRRK2,NAPA,NCS1,NLGN1,NLGN3,NLGN4X,NLGN4Y,NRXN1,OPHN1,OTOF,P2RX1,P2RY4,PCDH17,PIP5K1C,PLD1,PPFIA2,PPP3CC,PRKCG,RAB3A,RAB5A,RAP1B,RAPGEF4,RIMS1,SEPT5,SH3GL1,SLC17A6,SLC17A7…
n.s_n.s_n.s	GO	GO:0051588	regulation of neurotransmitter transport	71/6379	139/18670	2.83590534156584e-05	0.00166902135469219	0.00146190851890666	71	ADRA1A,APBA2,ARL6IP1,ATP1A2,BAIAP3,CACNA1D,CACNB2,CAMK2A,CASK,CHRNA3,CHRNA4,CHRNA6,CHRNB2,CHRNB4,CPLX2,CPLX4,CRH,DGKI,DNM1L,DRD1,DRD2,DRD3,GDNF,GRIK5,GRIN3A,GSK3B,HCRT,HRH3,HTR1A,HTR1B,HTR2A,HTR2C,LILRB1,LRRK2,MCTP2,MEF2C,NAPA,NCS1,NLGN1,NOS1,NPPA,NTSR1,P2RX1,P2RY4,PARK2,PER2,PPFIA2,PPP1R9A,PRKCG,RAB3A,RAB5A,RAP1B,RGS4,RIMS1,SEPT5,SLC30A1,SLC6A1,SLC6A4,SNCAIP,SNX4,STX1B,STXBP1,SYN1,SYP,SYT11,SYT4…
n.s_n.s_n.s	GO	GO:0051482	positive regulation of cytosolic calcium ion concentration involved in phospholipase C-activating G protein-coupled signaling pathway	22/6379	31/18670	3.14917811266139e-05	0.00183654341752025	0.00160864236989344	22	AGTR1,CALCA,DRD1,F2RL2,F2RL3,GNA15,GPR157,GPR17,GPR174,GPR18,GPR20,GPR35,GPR4,GPR55,GPR65,GRM1,HTR2C,LPAR3,LPAR4,LPAR6,P2RY10,S1PR1
n.s_n.s_n.s	GO	GO:0010469	regulation of signaling receptor activity	85/6379	173/18670	3.24486969829689e-05	0.00185942866488251	0.00162868773239412	85	ACTN2,ADORA1,ADRA2A,ADRA2B,AGTR2,BICD1,CACNG2,CACNG3,CACNG5,CACNG8,CALCR,CAPN1,CAV3,CBL,CBLB,CCL2,CCR2,CGA,CNIH2,CNIH3,CNRIP1,CRH,CRHBP,DAPK1,DKK2,DLG3,DLG4,EREG,ERRFI1,ESR2,FAM19A1,FAM19A4,FBXW7,FCGR2B,FSHB,GREM1,GREM2,GRIA1,GRIA2,GRIA3,GRIA4,GRIN1,GRIN2B,GSG1L,HFE,HMGB4,IFNG,IL10,IL18BP,LDOC1,LRRC7,LY6E,LY6H,LYPD1,MED1,MEF2C,MINK1,MTRNR2L4,NCOA3,NETO1,NEURL1,NLGN1,NLGN3,NPTX1,NPTX2,NPTXR,OPRM1,…
n.s_n.s_n.s	GO	GO:0021536	diencephalon development	43/6379	75/18670	3.24639143362184e-05	0.00185942866488251	0.00162868773239412	43	ADCYAP1,ALDH1A2,ARX,BAX,BMP4,CHRNB2,CNTNAP2,CREB1,CRH,DRD2,FGF10,FGF8,FOXB1,GATA2,GHRH,GHRHR,GLI1,GLI2,GSX1,HAP1,HES1,KCNC1,KCNC2,MSX1,NKX2-1,NKX2-6,NR0B1,OLIG2,OTP,OTX1,POU1F1,POU3F2,POU4F1,PROP1,PTCHD1,RBPJ,SALL1,SHH,SIX3,SLC6A3,SOX3,TAL2,WNT1
n.s_n.s_n.s	GO	GO:0070252	actin-mediated cell contraction	61/6379	116/18670	3.3151628810938e-05	0.00188201503382449	0.00164847130500966	61	ACTC1,ACTN2,ACTN3,ADORA1,ANK2,ATP1A1,ATP1A2,BIN1,CACNA1D,CACNA1G,CACNA2D1,CACNB2,CAV1,CAV3,CTNNA3,DES,DMD,FGF12,FRMD6,GATA4,GJA5,JUP,KCNA5,KCND3,KCNE3,KCNE4,KCNE5,KCNJ3,KCNJ8,KCNN2,KIAA1598,MYBPC1,MYBPC2,MYBPC3,MYH3,MYH4,MYH6,MYH7,MYH8,MYL1,MYL2,MYL3,MYL4,MYLK2,NEB,PKP2,PLN,RYR2,SCN1A,SCN1B,SCN2B,SCN5A,SGCD,TCAP,TMOD1,TNNI1,TNNI2,TNNT3,TPM3,TTN,VIL1
n.s_n.s_n.s	GO	GO:0070588	calcium ion transmembrane transport	142/6379	315/18670	3.39092935871258e-05	0.00189686554605831	0.00166147898180404	142	ADRA2A,AKAP6,ANK2,ANXA5,APLNR,ATP1A2,ATP2B2,BAX,BHLHA15,BIN1,C19orf26,CACNA1B,CACNA1D,CACNA1E,CACNA1F,CACNA1G,CACNA1H,CACNA1I,CACNA1S,CACNA2D1,CACNA2D2,CACNB1,CACNB2,CACNG1,CACNG2,CACNG3,CACNG5,CACNG6,CACNG8,CALCR,CASQ1,CASQ2,CATSPER2,CATSPER4,CAV3,CCL19,CCL21,CCR5,CCR7,CD19,CEMIP,CHERP,CHRNA10,CHRNA9,CRACR2A,CUL5,CX3CL1,CXCL9,DHRS7C,DMD,DRD1,DRD2,F2,F2RL3,FASLG,FGF14,GPM6A,GPR35,GRIN1,GRIN2B,GRI…
n.s_n.s_n.s	GO	GO:0030049	muscle filament sliding	26/6379	39/18670	3.43002967019118e-05	0.00189686554605831	0.00166147898180404	26	ACTC1,ACTN2,ACTN3,DES,DMD,MYBPC1,MYBPC2,MYBPC3,MYH3,MYH4,MYH6,MYH7,MYH8,MYL1,MYL2,MYL3,MYL4,MYLK2,NEB,TCAP,TMOD1,TNNI1,TNNI2,TNNT3,TPM3,TTN
n.s_n.s_n.s	GO	GO:0033275	actin-myosin filament sliding	26/6379	39/18670	3.43002967019118e-05	0.00189686554605831	0.00166147898180404	26	ACTC1,ACTN2,ACTN3,DES,DMD,MYBPC1,MYBPC2,MYBPC3,MYH3,MYH4,MYH6,MYH7,MYH8,MYL1,MYL2,MYL3,MYL4,MYLK2,NEB,TCAP,TMOD1,TNNI1,TNNI2,TNNT3,TPM3,TTN
n.s_n.s_n.s	GO	GO:0017156	calcium ion regulated exocytosis	77/6379	154/18670	3.4979079972689e-05	0.00191787006858804	0.00167987700309684	77	ADRA1A,ADRA2A,APBA2,ARF1,ARHGAP17,BAIAP3,C19orf26,CACNA1D,CACNA1G,CACNA1H,CACNA1I,CACNB2,CADPS,CADPS2,CAMK2A,CASK,CDK5R2,CHRNA4,CHRNA6,CHRNB2,CPLX2,CPLX4,DGKI,DNM1L,DOC2A,DOC2B,DRD1,DRD2,EQTN,ERC2,GRIK5,GRIN3A,GSK3B,HTR1B,HTR2A,KCNB1,LRRK2,NAPA,NCS1,NLGN1,OTOF,P2RX1,P2RY4,PIP5K1C,PPFIA2,PRKCG,RAB3A,RAB5A,RAP1B,RAPGEF4,RIMS1,SDF4,SEPT5,SNAP23,SNAP25,STX1B,STX3,STXBP1,SYN1,SYP,SYT10,SYT11,SYT13,SYT…
n.s_n.s_n.s	GO	GO:0032412	regulation of ion transmembrane transporter activity	120/6379	260/18670	3.77563744041909e-05	0.00205260289663462	0.0017978905135555	120	ABCB1,ACTN2,ACTN4,ADRA2A,AKAP6,ANK2,ATP1A2,ATP1B2,C19orf26,CACNA1D,CACNA2D1,CACNB1,CACNB2,CACNG2,CACNG3,CACNG5,CACNG8,CAPN1,CASQ1,CASQ2,CAV1,CAV3,CCL2,CCR2,CFTR,CNIH2,CNIH3,CRACR2A,CRH,CRHBP,DAPK1,DLG3,DLG4,DMD,DNM2,DRD2,DRD3,EPO,FGF12,FGF14,FXYD2,FXYD6,GALR2,GOPC,GPR35,GRIA1,GRIA2,GRIA3,GRIA4,GRIN1,GRIN2B,GRM5,GSG1L,GSTM2,HAP1,HECW1,HECW2,HPCA,HRC,HTR3A,HTT,IFNG,JPH2,JPH3,JSRP1,KCNA1,KCNC1,KCNC2…
n.s_n.s_n.s	GO	GO:0001508	action potential	68/6379	133/18670	3.98311738249251e-05	0.00214720151333525	0.00188075016256037	68	ADRA1A,AKAP6,ANK2,ATP1A1,ATP1A2,BIN1,CACNA1D,CACNA1G,CACNA1H,CACNA1I,CACNA2D1,CACNB2,CAV1,CAV3,CHRNA1,CHRNA4,CHRNB2,CHRNB4,CLCN1,CLDN19,CNR2,CTNNA3,DMD,DRD1,FGF12,FGF13,GJA5,GJD2,GLRA1,GNA11,GPR35,HCN4,JUP,KCNA1,KCNA2,KCNA5,KCNB1,KCND2,KCND3,KCNE3,KCNE4,KCNE5,KCNIP2,KCNJ3,KCNJ8,KCNMB2,KCNN2,MTNR1B,NPS,NRCAM,NTRK3,NTSR1,P2RX1,P2RX3,PKP2,RYR2,SCN10A,SCN11A,SCN1A,SCN1B,SCN2B,SCN3A,SCN4A,SCN5A,SCN7A,…
n.s_n.s_n.s	GO	GO:0017158	regulation of calcium ion-dependent exocytosis	59/6379	112/18670	4.14172463376903e-05	0.00220717090529161	0.00193327780981197	59	ADRA1A,ADRA2A,APBA2,ARF1,BAIAP3,C19orf26,CACNA1D,CACNA1G,CACNA1H,CACNA1I,CACNB2,CAMK2A,CASK,CDK5R2,CHRNA4,CHRNA6,CHRNB2,CPLX2,DGKI,DNM1L,DOC2A,DOC2B,DRD1,DRD2,GRIK5,GRIN3A,GSK3B,HTR1B,HTR2A,KCNB1,LRRK2,NAPA,NCS1,NLGN1,P2RX1,P2RY4,PPFIA2,PRKCG,RAB3A,RAB5A,RAP1B,RIMS1,SEPT5,STX1B,STXBP1,SYN1,SYP,SYT10,SYT11,SYT13,SYT2,SYT4,SYT5,SYT6,SYT8,SYT9,TRIM9,TRPV6,VAMP1
n.s_n.s_n.s	GO	GO:0022898	regulation of transmembrane transporter activity	123/6379	268/18670	4.16317505129049e-05	0.00220717090529161	0.00193327780981197	123	ABCB1,ACTB,ACTN2,ACTN4,ADRA2A,AKAP6,ANK2,ATP1A2,ATP1B2,C19orf26,CACNA1D,CACNA2D1,CACNB1,CACNB2,CACNG2,CACNG3,CACNG5,CACNG8,CAPN1,CASQ1,CASQ2,CAV1,CAV3,CCL2,CCR2,CFTR,CNIH2,CNIH3,CRACR2A,CRH,CRHBP,DAPK1,DLG3,DLG4,DMD,DNM2,DRD2,DRD3,EPO,FGF12,FGF14,FXYD2,FXYD6,GALR2,GOPC,GPR35,GRIA1,GRIA2,GRIA3,GRIA4,GRIN1,GRIN2B,GRM5,GSG1L,GSTM2,HAP1,HECW1,HECW2,HPCA,HRC,HTR3A,HTT,IFNG,INS,JPH2,JPH3,JSRP1,KCNA1,KC…
n.s_n.s_n.s	GO	GO:0007338	single fertilization	75/6379	150/18670	4.39035937405627e-05	0.00230853732660418	0.00202206543043247	75	ACR,ADAM2,ADAM21,ADAM30,AKAP3,AKAP4,ALDOA,AR,ASTL,ATP8B3,BSPH1,C1orf111,CACNA1H,CATSPER2,CATSPER4,CATSPERG,CCDC87,CLGN,CRISP1,DEFB126,EQTN,FAM170B,FOLR2,FOXL2,GLIPR1L1,GLRA1,GLRB,HOXD10,HOXD9,HVCN1,IQCF1,IZUMO1R,KCNU1,LYZL4,LYZL6,NOX5,OR10J1,OR1D2,OVGP1,PKDREJ,PLCD4,PLCZ1,PRND,PRSS37,RAB3A,RIMS1,RNASE10,SERPINA5,SLC22A16,SLC9B1,SMCP,SPACA3,SPACA7,SPAG8,SPAM1,SPESP1,STXBP1,SYT6,SYT8,T,TEX101,TNP1,…
n.s_n.s_n.s	GO	GO:1904062	regulation of cation transmembrane transport	152/6379	342/18670	4.47846220492686e-05	0.00233571829630942	0.00204587344885748	152	ACTN2,ACTN4,ADRA2A,AGT,AKAP6,ANK2,APLNR,ARF1,ATP1A2,ATP1B2,BAX,BIN1,BPIFA1,C19orf26,CACNA1D,CACNA2D1,CACNB1,CACNB2,CACNG1,CACNG2,CACNG3,CACNG5,CACNG8,CALCR,CAPN1,CASQ1,CASQ2,CAV1,CAV3,CCL2,CCR2,CD19,CEMIP,CNIH2,CNIH3,CRACR2A,CRH,CRHBP,CX3CL1,CXCL9,DAPK1,DHRS7C,DLG3,DLG4,DMD,DNM2,DPP10,DPP6,DRD1,DRD2,DRD3,EPO,F2,F2RL3,FGF12,FGF14,FXYD2,FXYD6,GALR2,GPR35,GRIA1,GRIA2,GRIA3,GRIA4,GRIN1,GRIN2B,GSG1L,G…
n.s_n.s_n.s	GO	GO:0048871	multicellular organismal homeostasis	207/6379	485/18670	4.85395714219378e-05	0.00248564478691216	0.00217719520409191	207	ABCA4,ABHD6,ACADL,ACHE,ACSL1,ACTB,ACTG1,ACTN3,ADAMTS5,ADCY2,ADCY5,ADCY8,ADCYAP1,ADD1,ADGRF5,ADIPOQ,ADIPOR1,ADORA1,ADRB3,AIPL1,ALB,ALMS1,ALOX12B,ALOXE3,AMPD2,APPL2,AQP2,AQP4,ARMS2,ATP6V1B1,AVP,AVPR2,BAX,BBS10,BBS12,BBS2,BPIFA1,CALCA,CARTPT,CAV1,CCR2,CD34,CD38,CDH23,CDHR1,CFTR,CLDN18,CLRN1,CMKLR1,COL2A1,CRTC1,CUBN,CYP11B2,CYP26B1,CYP4F2,CYTL1,DBH,DCSTAMP,DFNB31,DIO2,DLL1,DOCK7,DRAM2,DRD1,DRD2,EBF2,…
n.s_n.s_n.s	GO	GO:0015872	dopamine transport	32/6379	52/18670	4.9209179725307e-05	0.00248564478691216	0.00217719520409191	32	CHRM5,CHRNA4,CHRNA6,CHRNB2,DRD1,DRD2,DRD3,FGF20,GDNF,HTR1B,HTR2A,KCNA2,MAPK15,NPY2R,OPRK1,OR13F1,OR56A1,OR56A4,OR56A5,OR5T1,PARK2,SLC18A2,SLC6A3,SYT10,SYT11,SYT13,SYT2,SYT4,SYT5,SYT6,SYT8,SYT9
n.s_n.s_n.s	GO	GO:0035176	social behavior	32/6379	52/18670	4.9209179725307e-05	0.00248564478691216	0.00217719520409191	32	ATXN1L,AVP,AVPR1A,CHRNB2,CNTNAP2,CX3CR1,DLG4,DRD3,EN1,GNB1L,GNG8,GRID1,GRIN1,GRP,GRPR,KALRN,NLGN3,NLGN4X,NLGN4Y,NPAS4,NR2E1,NRXN1,NRXN2,NRXN3,OXT,PCM1,PTCHD1,SEPT5,SHANK1,SLC6A4,TBX1,UCN
n.s_n.s_n.s	GO	GO:0051703	intraspecies interaction between organisms	32/6379	52/18670	4.9209179725307e-05	0.00248564478691216	0.00217719520409191	32	ATXN1L,AVP,AVPR1A,CHRNB2,CNTNAP2,CX3CR1,DLG4,DRD3,EN1,GNB1L,GNG8,GRID1,GRIN1,GRP,GRPR,KALRN,NLGN3,NLGN4X,NLGN4Y,NPAS4,NR2E1,NRXN1,NRXN2,NRXN3,OXT,PCM1,PTCHD1,SEPT5,SHANK1,SLC6A4,TBX1,UCN
n.s_n.s_n.s	GO	GO:0071695	anatomical structure maturation	81/6379	165/18670	5.10351287857792e-05	0.00255307706485063	0.00223625965002628	81	ACVRL1,ADGRB3,ALDH1A2,ANKS1A,B4GALT6,C1orf186,C1QA,C1QL1,CDH5,CDK5R1,CDK5R2,CDKN1A,CNTN2,CNTNAP2,CX3CL1,CX3CR1,DAZL,DCHS1,EDNRB,EPB42,EPHA8,EPO,EREG,FAM101A,FAM210B,FAT4,FEM1B,FEV,GLDN,GREM1,GRIN1,HBZ,HOXA5,HOXB13,IGF1,IRX5,KCNIP2,L3MBTL3,LEP,LRRK2,LTF,LYL1,MBTPS2,MSX2,MYOC,NFASC,NKX6-1,NOM1,NPPC,NRCAM,NTN4,PABPC1L,PAX2,PDE3A,PGR,PHOSPHO1,PTH,RB1,RBPJ,RERE,RET,RXFP2,S1PR1,SCARF1,SIRT2,SIX3,SLFN14…
n.s_n.s_n.s	GO	GO:0043583	ear development	103/6379	219/18670	5.14268805452386e-05	0.00255307706485063	0.00223625965002628	103	ATOH1,ATP6V1B1,ATP8A2,BMP4,BMP5,BMPER,C1QB,CCM2,CDH23,CEBPD,CHRNA10,CHRNA9,CLRN1,COL11A1,COL2A1,CYTL1,DCHS1,DFNA5,DFNB31,DLL1,ESRRB,EYA1,FAT4,FGF10,FGF20,FGF8,FGF9,FGFR2,FOXI1,FREM2,FZD3,FZD6,GABRA5,GABRB2,GABRB3,GATA2,GJB2,GLI2,GRHL3,GRXCR1,GSC,HES1,HEY2,HMX3,HOXA1,HPCA,HPN,ITGA8,JAG2,KCNK2,KCNK3,KCNQ4,LGR5,LIN7A,LRIG1,LRIG3,MAPK1,MAPK3,MAPKAPK2,MSX1,MYO15A,MYO3A,NAGLU,NEUROD1,NEUROG1,NIPBL,NKX3…
n.s_n.s_n.s	GO	GO:0006821	chloride transport	57/6379	108/18670	5.17381166688358e-05	0.00255307706485063	0.00223625965002628	57	ABCB1,ANO2,ANO4,ANO5,BEST1,BSND,CA7,CASR,CFTR,CLCA1,CLCN1,CLCN3,CLCNKA,CLCNKB,CLIC1,GABRA1,GABRA2,GABRA4,GABRA5,GABRA6,GABRB1,GABRB2,GABRB3,GABRD,GABRG1,GABRG2,GABRG3,GABRQ,GABRR1,GABRR2,GABRR3,GLRA1,GLRA2,GLRA3,GLRA4,GLRB,GRM5,NMUR1,P2RY4,PRNP,SLC12A1,SLC12A3,SLC12A5,SLC12A8,SLC17A7,SLC1A4,SLC26A1,SLC26A10,SLC26A3,SLC26A4,SLC26A7,SLC26A8,SLC4A10,TMEM206,TSPO,TTYH2,WNK4
n.s_n.s_n.s	GO	GO:0048839	inner ear development	92/6379	192/18670	5.3316493088256e-05	0.00261088017680277	0.00228688983611981	92	ATOH1,ATP6V1B1,ATP8A2,BMP4,BMPER,C1QB,CCM2,CDH23,CEBPD,CHRNA10,CHRNA9,CLRN1,COL11A1,COL2A1,CYTL1,DCHS1,DFNA5,DFNB31,DLL1,ESRRB,EYA1,FAT4,FGF10,FGF20,FGF8,FGF9,FGFR2,FOXI1,FREM2,FZD3,FZD6,GABRA5,GABRB2,GABRB3,GATA2,GJB2,GLI2,GRHL3,GRXCR1,HES1,HEY2,HMX3,HOXA1,HPCA,HPN,ITGA8,JAG2,KCNK2,KCNK3,KCNQ4,LGR5,LIN7A,LRIG1,LRIG3,MAPKAPK2,MYO15A,MYO3A,NAGLU,NEUROD1,NEUROG1,NOX3,NTRK3,OTOL1,OTX1,PAX2,PAX8,PCDH…
n.s_n.s_n.s	GO	GO:0048565	digestive tract development	68/6379	134/18670	5.40667176187097e-05	0.00262756055700017	0.00230150030820313	68	ALDH1A2,ALX4,ASCL1,BMP4,CCDC39,CCDC40,CCKBR,CDKN1A,CDX2,CLDN18,COL3A1,DAB1,DCHS1,DNAAF1,EDNRB,FAT4,FGF10,FGF9,FGFR2,FOXE1,FOXF1,FOXL1,GATA4,GATA5,GLI1,GLI2,HES1,HLX,HNF1B,HOXA5,HOXD13,HRH2,IFT172,MIXL1,MYOCD,NIPBL,NKX2-2,NKX2-3,NKX2-6,NKX3-2,NODAL,NPY,OTC,OVOL2,PDX1,PKDCC,PTK6,PYY,RARB,RB1,RBPMS2,REG1A,RET,SALL1,SCT,SFRP2,SFRP5,SHH,SMAD3,SOX10,SOX11,SOX17,TBX2,TCF21,TP63,WNT11,YIPF6,ZIC3
n.s_n.s_n.s	GO	GO:0055123	digestive system development	73/6379	146/18670	5.51167491079867e-05	0.00264854407200349	0.00231987992884352	73	ALDH1A2,ALX4,ASCL1,BARX1,BMP4,CCDC39,CCDC40,CCKBR,CDKN1A,CDX2,CELA1,CLDN18,COL3A1,DAB1,DCHS1,DNAAF1,EDNRB,FAT4,FGF10,FGF9,FGFR2,FOXE1,FOXF1,FOXL1,GATA4,GATA5,GIP,GLI1,GLI2,HES1,HLX,HNF1B,HOXA5,HOXD13,HRH2,IFT172,MIXL1,MYOCD,NIPBL,NKX2-2,NKX2-3,NKX2-6,NKX3-2,NODAL,NPY,OTC,OVOL2,PDX1,PKDCC,PTF1A,PTK6,PYY,RARB,RB1,RBPMS2,REG1A,RET,SALL1,SCT,SFRP2,SFRP5,SHH,SMAD3,SOX10,SOX11,SOX17,TBX2,TCF21,TP63,WNT…
n.s_n.s_n.s	GO	GO:0009583	detection of light stimulus	42/6379	74/18670	5.53242253543987e-05	0.00264854407200349	0.00231987992884352	42	ABCA4,AIPL1,ARRB1,ATP8A2,BEST1,CABP4,CACNA1F,CNGA1,GJA10,GNA11,GNAT1,GNAT2,GNB1,GNGT1,GNGT2,GPR52,GRK1,GRK4,GRK7,GRM6,GUCA1A,GUCY2D,GUCY2F,NMT1,OPN1SW,OPN4,OPN5,PDC,PDE6B,PDE6C,PDE6G,PITPNM1,PLEKHB1,RCVRN,RGR,RGS9BP,RHO,RP1,RPE65,RS1,SAG,SEMA5B
n.s_n.s_n.s	GO	GO:0007156	homophilic cell adhesion via plasma membrane adhesion molecules	82/6379	168/18670	5.9449030061227e-05	0.00282492983587238	0.00247437756309419	82	CADM3,CD84,CDH10,CDH12,CDH15,CDH17,CDH19,CDH20,CDH23,CDH5,CDH6,CDH7,CDH8,CDH9,CDHR1,CDHR2,CDHR3,CDHR4,CDHR5,CLSTN2,CNTN2,CNTN4,DCHS1,DCHS2,DSCAML1,FAT2,FAT4,HMCN1,IGSF11,IGSF21,IGSF9B,KIRREL3,PCDH10,PCDH12,PCDH15,PCDH17,PCDH18,PCDH8,PCDHA1,PCDHA10,PCDHA11,PCDHA12,PCDHA13,PCDHA2,PCDHA3,PCDHA4,PCDHA5,PCDHA6,PCDHA7,PCDHA8,PCDHA9,PCDHAC1,PCDHAC2,PCDHB1,PCDHB10,PCDHB12,PCDHB15,PCDHB16,PCDHB4,PCDHB6,PC…
n.s_n.s_n.s	GO	GO:0042129	regulation of T cell proliferation	77/6379	156/18670	6.12552148340021e-05	0.00288935443500091	0.00253080756024693	77	AIF1,ANXA1,ARG1,BMP4,CARD11,CASP3,CCL19,CCR2,CD24,CD28,CD3E,CD40LG,CD80,CLC,CLEC4G,CLECL1,CTLA4,DLG5,EPO,FADD,FOXJ1,FOXP3,HAVCR2,HES1,HLA-DMB,HLA-DPB1,ICOSLG,IDO1,IGF1,IL10,IL12A,IL12B,IL12RB1,IL18,IL2,IL20RB,IL21,IL23R,IL27,IL2RA,IL4,LEP,LILRB1,LILRB2,LMO1,LRRC32,MAD1L1,MARCH7,NCK1,NCKAP1L,PAWR,PDE5A,PLA2G2D,PLA2G2F,PRKCQ,PRNP,PTPRC,RIPK2,RIPK3,SASH3,SCGB1A1,SFTPD,SH3RF1,SHH,SOS1,SPTA1,TNFRSF13C…
n.s_n.s_n.s	GO	GO:0009755	hormone-mediated signaling pathway	109/6379	235/18670	6.50307176137787e-05	0.00304505148534592	0.00266718379271879	109	ACSL1,ADIPOR1,AGRP,APPL1,APPL2,AR,ASIP,AXIN1,BMP4,C1orf64,CARM1,CNOT1,CNOT2,CRH,CRHBP,CRHR2,CST11,DDX5,EP300,ESR2,ESRRA,ESRRB,ESRRG,FOXH1,FSHB,FSHR,GCGR,GHRHR,GHRL,GHSR,GRIP1,HDAC1,HEYL,HNF4A,HNF4G,KDM3A,KDM5D,LATS1,LATS2,LGR5,LHCGR,LMO3,MED1,METTL21C,NCOA3,NCOA4,NCOA6,NODAL,NR0B1,NR1H2,NR1H4,NR1I2,NR2C1,NR2E1,NR2F1,NR2F6,NR3C2,NR5A1,NR5A2,NRIP1,NUP62,OR51E2,OSTN,PADI2,PAK1,PAQR8,PGR,PIAS1,POU4F2…
n.s_n.s_n.s	GO	GO:0001709	cell fate determination	26/6379	40/18670	6.61665609937786e-05	0.00305299789709878	0.00267414411530759	26	ASCL1,ATOH1,BARHL2,BMP4,CYP26B1,DLL1,DSCAML1,EBF2,FEZF2,GATA2,HES1,IFRD1,MCL1,MEF2C,MYOD1,NKX2-2,PAX2,POU6F2,PROX1,PRRX1,PTCH1,PTCH2,SOX17,TBX2,TRIM15,WNT1
n.s_n.s_n.s	GO	GO:0048265	response to pain	21/6379	30/18670	6.62194521737792e-05	0.00305299789709878	0.00267414411530759	21	CACNA1B,CAPN2,CRH,DBH,EDNRB,GJA4,NMUR2,NTRK1,P2RX2,P2RX3,PIRT,PRKCG,RELN,RET,SCN9A,TAC1,TACR1,TRPA1,TRPV1,TSPO,UCN
n.s_n.s_n.s	GO	GO:0032409	regulation of transporter activity	128/6379	283/18670	6.70463979885621e-05	0.00305299789709878	0.00267414411530759	128	ABCB1,ACTB,ACTN2,ACTN4,ADRA2A,AKAP6,ANK2,APOA2,ATP1A2,ATP1B2,C19orf26,CACNA1D,CACNA2D1,CACNB1,CACNB2,CACNG2,CACNG3,CACNG5,CACNG8,CAPN1,CASQ1,CASQ2,CAV1,CAV3,CCL2,CCR2,CFTR,CNIH2,CNIH3,CRACR2A,CRH,CRHBP,DAPK1,DLG3,DLG4,DMD,DNM2,DRD2,DRD3,EPO,FGF12,FGF14,FXYD2,FXYD6,GALR2,GOPC,GPR35,GRIA1,GRIA2,GRIA3,GRIA4,GRIN1,GRIN2B,GRM5,GSG1L,GSTM2,HAP1,HECW1,HECW2,HPCA,HRC,HTR3A,HTT,IFNG,INS,JPH2,JPH3,JSRP1,KC…
n.s_n.s_n.s	GO	GO:0051966	regulation of synaptic transmission, glutamatergic	40/6379	70/18670	6.71040847218905e-05	0.00305299789709878	0.00267414411530759	40	ADCYAP1,ADORA1,ATP1A2,CACNG2,CACNG3,CACNG5,CACNG8,CCL2,CCR2,DGKI,DRD1,DRD2,GRIK1,GRIK3,GRM1,GRM3,GRM5,GRM6,GRM7,GRM8,HTR1B,HTR2A,LRRK2,MEF2C,NLGN1,NLGN3,NPS,NPY2R,NRXN1,NTRK1,OPHN1,PLA2G6,RELN,SHANK1,STXBP1,TNR,TPRG1L,TSHZ3,UCN,UNC13A
n.s_n.s_n.s	GO	GO:2000310	regulation of NMDA receptor activity	24/6379	36/18670	6.88521675228529e-05	0.00307537566918891	0.00269374497635154	24	ACTN2,CAPN1,CCL2,CCR2,CNIH2,CRH,CRHBP,DAPK1,DLG3,DLG4,GRIA1,GRIA2,GRIA3,GRIA4,GRIN1,GRIN2B,IFNG,LRRC7,MEF2C,NLGN1,NLGN3,OPRM1,PPARGC1A,RELN
n.s_n.s_n.s	GO	GO:0019228	neuronal action potential	23/6379	34/18670	6.9034153758878e-05	0.00307537566918891	0.00269374497635154	23	CACNA1G,CACNA1H,CACNA1I,CHRNA1,DRD1,FGF12,GPR35,KCNA1,KCNA2,KCND2,KCNMB2,MTNR1B,P2RX1,P2RX3,SCN10A,SCN11A,SCN1A,SCN3A,SCN4A,SCN5A,SCN7A,SCN8A,SCN9A
n.s_n.s_n.s	GO	GO:0048665	neuron fate specification	23/6379	34/18670	6.9034153758878e-05	0.00307537566918891	0.00269374497635154	23	ASCL1,ATOH1,DBX1,DLL1,DMRT3,DMRTA2,EYA1,FEV,GLI2,GSX2,HOXC10,HOXD10,MNX1,MYT1L,NKX2-2,NKX6-1,NKX6-2,NTRK3,OLIG3,POU3F2,POU4F1,SUFU,TLX3
n.s_n.s_n.s	GO	GO:0051928	positive regulation of calcium ion transport	63/6379	123/18670	7.02268756541203e-05	0.00310693384359435	0.00272138702171829	63	ADCYAP1R1,AKAP6,ANK2,APLNR,ATP2B1,BAK1,BAX,CACNA1D,CACNA2D1,CACNB2,CALCR,CAMK2A,CASK,CASQ1,CASR,CAV1,CCL2,CCR1,CD19,CEMIP,CRACR2A,CRH,CX3CL1,CXCL9,DRD1,F2,F2RL3,FFAR1,FGF14,GCG,GRIN1,GRM6,GSTM2,HAP1,HCRT,HTT,IL13,JPH2,KCNE3,LACRT,LILRA5,LOC100507537,LPAR3,MCHR1,NPSR1,NTSR1,P2RX2,P2RX3,PDGFRB,PDPK1,PLA2G1B,PLCG2,RAMP3,RGN,RYR2,S100A1,STAC,STAC3,STIM2,TRDN,TRPV3,TSPO,UCN
n.s_n.s_n.s	GO	GO:0050863	regulation of T cell activation	140/6379	314/18670	7.30236369094064e-05	0.00320853856694412	0.00281038337290852	140	AIF1,ANXA1,AP3D1,ARG1,BCL6,BMP4,BTLA,CAMK4,CARD11,CASP3,CAV1,CCL19,CCL2,CCL21,CCR2,CCR7,CD160,CD2,CD24,CD27,CD28,CD3E,CD40LG,CD74,CD80,CDC42,CLC,CLEC4G,CLECL1,CR1,CTLA4,CYP26B1,DLG5,DROSHA,DTX1,DUSP3,EFNB2,EPO,FADD,FCGR2B,FGL1,FGL2,FLOT2,FOXJ1,FOXP3,GLI2,GRAP2,GRB2,HAVCR2,HES1,HFE,HLA-DMB,HLA-DOA,HLA-DPB1,HLX,HSPH1,ICOS,ICOSLG,IDO1,IFNA2,IFNB1,IFNG,IGF1,IL10,IL12A,IL12B,IL12RB1,IL18,IL1RL2,IL2,IL…
n.s_n.s_n.s	GO	GO:0015698	inorganic anion transport	82/6379	169/18670	7.71288776737791e-05	0.00336586224678431	0.0029481843825466	82	ABCB1,ADAMTS8,ANKH,ANO2,ANO4,ANO5,BEST1,BSND,CA7,CASR,CFTR,CLCA1,CLCN1,CLCN3,CLCNKA,CLCNKB,CLIC1,FGF23,GABRA1,GABRA2,GABRA4,GABRA5,GABRA6,GABRB1,GABRB2,GABRB3,GABRD,GABRG1,GABRG2,GABRG3,GABRQ,GABRR1,GABRR2,GABRR3,GLRA1,GLRA2,GLRA3,GLRA4,GLRB,GRM5,LRRC18,LRRC8B,LRRC8D,NMUR1,P2RY4,PRNP,SFRP4,SLC11A1,SLC12A1,SLC12A3,SLC12A5,SLC12A8,SLC13A1,SLC13A4,SLC17A1,SLC17A3,SLC17A7,SLC1A4,SLC22A11,SLC25A14,SLC…
n.s_n.s_n.s	GO	GO:0008016	regulation of heart contraction	115/6379	251/18670	7.94067029265376e-05	0.00344185134644418	0.00301474381381122	115	ABCC9,ACE2,ADORA1,ADORA3,ADRA1A,ADRBK1,AGT,AGTR2,ANK2,APELA,ATP1A1,ATP1A2,ATP1A3,ATP1B2,ATP2B1,ATP2B2,ATP2B3,AVPR1A,BIN1,BMP10,CACNA1B,CACNA1D,CACNA1F,CACNA1G,CACNA1H,CACNA1S,CACNA2D1,CACNA2D2,CACNB1,CACNB2,CACNG1,CACNG2,CACNG3,CACNG5,CACNG6,CACNG8,CASQ1,CASQ2,CAV1,CAV3,CORIN,CSRP3,CTNNA3,DES,DMD,DRD2,FGF13,FOXN4,FXYD2,FXYD6,GATA4,GJA5,GLP1R,GSK3A,GSTM2,HCN4,HEY2,HRC,HSPB7,IL2,IRX5,JUP,KCNA5,KCND…
n.s_n.s_n.s	GO	GO:0007625	grooming behavior	15/6379	19/18670	8.32838582311401e-05	0.00358567752048835	0.00314072225530078	15	AVP,AVPR1A,CNTNAP4,DDO,DLG4,DRD1,DRD2,HOXB8,MC4R,NMUR2,NRXN1,OXT,PPT1,QRFP,SLITRK5
n.s_n.s_n.s	GO	GO:0007409	axonogenesis	199/6379	468/18670	8.69654834838715e-05	0.00371922384366024	0.0032576964971011	199	ACTB,ADGRB1,ANAPC2,APBB1,ARX,ATOH1,ATP8A2,AUTS2,B4GALT6,BARHL2,BDNF,BMPR1B,BOC,BRSK1,BRSK2,CDK5R1,CHL1,CHN1,CHODL,CHRNB2,CNTN2,CNTN4,COL25A1,CREB1,CRMP1,CTNNA2,CYFIP1,DAB1,DBNL,DCC,DNM2,DOCK7,DOK2,DOK4,DOK5,DOK6,DPYSL5,DRD2,DRGX,DSCAML1,EFNA2,EFNA5,EFNB2,ENAH,EPHA1,EPHA3,EPHA5,EPHA6,EPHA7,EPHA8,EPHB1,FEZF1,FEZF2,FGF13,FGF8,FGFR2,FOXB1,FRS2,FSTL4,FZD3,GAB1,GAP43,GBX1,GDF7,GDNF,GFRA1,GFRA3,GFRA4,GL…
n.s_n.s_n.s	GO	GO:0060537	muscle tissue development	176/6379	408/18670	8.81865421891819e-05	0.003746468000951	0.00328155986201361	176	ACTC1,ACTN2,ACTN3,ADRA1A,AGT,AGTR2,AKAP6,ALDH1A2,ARID2,BCL9,BIN3,BMP10,BMP4,BMP5,C3orf58,CASQ1,CAV1,CAV3,CCNT2,CFL2,CHRNA1,CHRND,COL11A1,COL19A1,COL3A1,CREB1,CSRP1,CSRP3,CYP26B1,DDX5,DLL1,DLL4,DMRTA2,EFNB2,EGR1,ELN,ENG,EOMES,EP300,EPHB1,ERBB4,EYA1,FGF20,FGF8,FGF9,FGFR2,FHOD3,FOS,FOXC2,FOXH1,FOXL2,FOXP2,FRS2,GATA4,GATA5,GJA5,GLI1,GREM1,GSK3A,GTF3C5,HAND1,HEY2,HEYL,HLX,HMG20B,HNRNPU,HOXD10,HOXD9,IF…
n.s_n.s_n.s	GO	GO:0060191	regulation of lipase activity	52/6379	98/18670	9.01803862420698e-05	0.00380015023300796	0.00332858053801476	52	ABHD5,ADCYAP1R1,ADRA1A,AGT,AGTR1,ANGPTL3,ANXA1,APOA2,APOA4,APOA5,APOC3,APOH,ARF4,ARHGAP6,ARL1,AVPR1A,AVPR1B,BDNF,BICD1,C19orf80,C5AR1,EDNRA,FGFR2,FLT1,GNA13,GNA15,GPIHBP1,GPR55,HPCA,HTR2A,HTR2B,ITK,LIPC,LMF1,LPL,LRP1,NMUR1,NMUR2,NR1H2,NTF3,NTRK3,P2RY12,PDGFRB,PDPK1,PLA2G1B,PLA2G5,PNLIP,PPT1,PRKCZ,PTH,RASGRP4,SELE
n.s_n.s_n.s	GO	GO:0014706	striated muscle tissue development	169/6379	390/18670	9.09200528303522e-05	0.00380015023300796	0.00332858053801476	169	ACTC1,ACTN2,ACTN3,ADRA1A,AGT,AGTR2,AKAP6,ALDH1A2,ARID2,BCL9,BIN3,BMP10,BMP4,BMP5,C3orf58,CASQ1,CAV1,CAV3,CCNT2,CFL2,CHRNA1,CHRND,COL11A1,COL19A1,CREB1,CSRP3,CYP26B1,DDX5,DLL1,DLL4,DMRTA2,EFNB2,EGR1,ELN,ENG,EOMES,EP300,EPHB1,ERBB4,EYA1,FGF20,FGF8,FGF9,FGFR2,FHOD3,FOS,FOXC2,FOXH1,FOXL2,FOXP2,FRS2,GATA4,GATA5,GJA5,GLI1,GREM1,GSK3A,GTF3C5,HAND1,HEY2,HEYL,HLX,HMG20B,HNRNPU,HOXD10,HOXD9,IFRD1,IGF1,JARI…
n.s_n.s_n.s	GO	GO:0048469	cell maturation	85/6379	177/18670	9.12273009950468e-05	0.00380015023300796	0.00332858053801476	85	ADGRB3,ANKS1A,ASCL1,B4GALT6,BFSP2,BHLHA15,BSPH1,BTK,C19orf80,C1orf186,C1QA,C1QL1,CATSPER2,CATSPER4,CCL19,CCL21,CDKN1A,CFTR,CLEC7A,CNTN2,CNTNAP2,CX3CL1,DAZL,EDNRB,EFCAB9,EPB42,EPHA8,EPO,EREG,FAM210B,FEM1B,FEV,FZD5,GATA2,GHRHR,GLDN,HBZ,HES1,HOXA5,HOXB13,IL21,IQCF1,IRX5,KCNIP2,L3MBTL3,LRRK2,MYOC,NFASC,NKX6-1,NPPC,NRCAM,NTN4,PABPC1L,PDE3A,PGR,PLD6,POU2F2,PRKACA,PTH1R,RB1,RET,RXFP2,SCARF1,SEMG1,SEMG2,…
n.s_n.s_n.s	GO	GO:0008217	regulation of blood pressure	87/6379	182/18670	9.32445933122473e-05	0.00383438503909017	0.00335856706545733	87	ACE,ACE2,ACVRL1,ADAMTS16,ADIPOQ,ADORA1,ADRA1A,ADRA2B,ADRB3,AGT,AGTR1,AGTR2,AGTRAP,AR,ATP1A1,ATP1A2,ATP2B1,AVP,AVPR1A,AVPR1B,AVPR2,BRS3,CACNA1B,CARTPT,CD34,CMA1,CORIN,CPA3,CRH,CTSG,CYP11B1,CYP11B2,CYP4F2,DDAH1,DLL1,DRD2,DRD3,DRD5,EDNRA,EDNRB,ENPEP,GCGR,GJA5,GLP1R,GNB3,GRIP2,GSK3A,GUCA2B,HBB,KLK2,KLK3,LEP,MC3R,MYH6,NCALD,NOS1,NOS2,NOX1,NPPA,NPR1,NPY,NPY1R,NTSR1,OR51E2,OXT,P2RX1,P2RX2,POSTN,PPARA,PT…
n.s_n.s_n.s	GO	GO:0009566	fertilization	87/6379	182/18670	9.32445933122473e-05	0.00383438503909017	0.00335856706545733	87	ACR,ACRBP,ADAM2,ADAM21,ADAM30,AKAP3,AKAP4,ALDOA,APOB,AR,ASTL,ATP8B3,BAX,BSPH1,C1orf111,CACNA1H,CATSPER2,CATSPER4,CATSPERG,CCDC87,CFAP69,CLGN,CRISP1,DEFB126,EQTN,FAM170B,FOLR2,FOXL2,GLIPR1L1,GLRA1,GLRB,HOXD10,HOXD9,HVCN1,IQCF1,IZUMO1R,KCNU1,KLHL10,LYZL4,LYZL6,MAEL,NOX5,OR10J1,OR1D2,OVGP1,PKDREJ,PLCD4,PLCZ1,PRDM14,PRND,PRSS37,RAB3A,RAD21L1,RIMS1,RNASE10,SERPINA5,SLC22A16,SLC9B1,SMCP,SPACA3,SPACA7,S…
n.s_n.s_n.s	GO	GO:0035094	response to nicotine	30/6379	49/18670	9.64940755456024e-05	0.00394273563455439	0.00345347217742156	30	ATP1A2,AVP,CASP3,CHRNA1,CHRNA3,CHRNA4,CHRNA6,CHRNB2,CHRNB4,CHRND,CHRNE,CHRNG,CREB1,DRD2,GNAT3,IL13,KCNJ11,LYPD1,MAPK1,MSX1,NFKB1,NKX6-1,NTRK1,PDX1,PENK,PPARA,PPP1R1B,RELA,SLC6A3,VCAM1
n.s_n.s_n.s	GO	GO:0007193	adenylate cyclase-inhibiting G protein-coupled receptor signaling pathway	48/6379	89/18670	9.77680658688428e-05	0.00396950723132042	0.00347692162297057	48	ADCY2,ADCY5,ADCY8,ADORA1,ADRA2A,CASR,CHRM1,CHRM4,CHRM5,DRD2,DRD3,EDNRA,FPR2,GNAT3,GNAZ,GPR37,GRIK3,GRM3,GRM6,GRM7,GRM8,HRH3,HRH4,HTR1A,HTR1B,HTR1F,HTR5A,INSL3,MCHR1,MTNR1A,NPY1R,NPY2R,OPRD1,OPRK1,OPRM1,OR13F1,OR56A1,OR56A4,OR56A5,OR5T1,OXER1,P2RY12,PRMT5,PTGDR2,RGS1,RIC8A,RXFP2,S1PR1
n.s_n.s_n.s	GO	GO:0050795	regulation of behavior	40/6379	71/18670	0.000103251694975679	0.00416578379414454	0.00364884175955098	40	ADORA1,AGRP,CHRNB2,CNTNAP4,CRH,DLG4,DRD2,DRD3,GHRH,GHRHR,GHRL,GHSR,HCRTR2,HOXA1,HTR1A,HTR1B,HTR2B,INS,INSL5,KCNA2,MBD5,MC3R,MC4R,MEF2C,MTNR1B,NAPEPLD,NLGN1,NPS,NPY2R,NRXN1,OPRK1,PENK,QRFP,RELN,RETN,RXFP4,SGIP1,TACR3,TRH,UCN
n.s_n.s_n.s	GO	GO:0098656	anion transmembrane transport	129/6379	288/18670	0.000107176096056419	0.00429709160126205	0.00376385526808661	129	ABCB1,ADAMTS8,AGT,ANKH,ANO2,AQP9,ARL6IP1,ATP1A2,BEST1,BSND,CASR,CFTR,CLCA1,CLCN1,CLCN3,CLCNKA,CLCNKB,CLIC1,CPT1A,FOLR2,GABRA1,GABRA2,GABRA4,GABRA5,GABRA6,GABRB1,GABRB2,GABRB3,GABRD,GABRG1,GABRG2,GABRG3,GABRQ,GABRR1,GABRR2,GABRR3,GLRA1,GLRA2,GLRA3,GLRA4,GLRB,GOPC,GRM5,KCNJ10,LRRC18,LRRC8B,LRRC8D,MID1IP1,MPC1L,NTSR1,OSR1,PER2,PRKAA2,PRKAB2,PRKAG2,PRNP,RGS4,SLC12A1,SLC12A3,SLC12A5,SLC12A8,SLC13A1,SL…
n.s_n.s_n.s	GO	GO:0031018	endocrine pancreas development	28/6379	45/18670	0.000109654285053855	0.00436914433925762	0.00382696681018291	28	ANXA1,BAK1,BMP4,BMP5,CDK6,DLL1,FOXA2,FOXO1,GIP,GIPR,GSK3A,GSK3B,HES1,HNF4A,INSM1,MEN1,MNX1,NEUROD1,NEUROG3,NKX2-2,NKX6-1,NKX6-2,ONECUT1,ONECUT2,PAX4,PDPK1,PDX1,RFX6
n.s_n.s_n.s	GO	GO:0070374	positive regulation of ERK1 and ERK2 cascade	100/6379	215/18670	0.000111723456337509	0.00442411094077234	0.00387511247517623	100	ADCYAP1,ADRA1A,ALOX15,APELA,ARRB1,BMP4,BMPER,C5AR1,C5AR2,CALCR,CASR,CCL1,CCL11,CCL13,CCL16,CCL18,CCL19,CCL2,CCL20,CCL21,CCL22,CCL23,CCL25,CCL26,CCL7,CCL8,CCR1,CCR7,CD74,CX3CL1,DNAJC27,DRD2,DSTYK,EPO,ERBB4,FAM150A,FBXW7,FGA,FGB,FGF10,FGF18,FGF19,FGF20,FGF21,FGF23,FGF4,FGF8,FGFR2,FGFR4,FLT1,FLT3,FLT4,FPR2,FSHR,GAREM,GATA4,GCG,GCNT2,GPR183,GPR55,HAND2,HAVCR2,HCRTR1,HMGB4,HTR2A,HTR2B,HTR2C,IL26,KDR,L…
n.s_n.s_n.s	GO	GO:0015696	ammonium transport	56/6379	108/18670	0.000113011235727278	0.00444765078030976	0.00389573119994971	56	ADCYAP1,AZIN2,BTK,CHRM5,CHRNA3,CHRNA4,CHRNA6,CHRNB2,CRH,DRD1,DRD2,DRD3,FGF20,GDNF,HRH3,HTR1A,HTR1B,HTR2A,KCNA2,LILRB1,MAPK15,NOS1,NPPA,NPY2R,OPRK1,OR13F1,OR56A1,OR56A4,OR56A5,OR5T1,P2RX1,PARK2,RALBP1,RHAG,RHD,SLC18A1,SLC18A2,SLC22A16,SLC25A45,SLC25A47,SLC25A48,SLC5A7,SLC6A3,SLC6A4,SNAP23,SNX4,SYT10,SYT11,SYT13,SYT2,SYT4,SYT5,SYT6,SYT8,SYT9,VAMP8
n.s_n.s_n.s	GO	GO:0072347	response to anesthetic	43/6379	78/18670	0.000114101647681128	0.00446318335289291	0.00390933629859989	43	ADCY8,ADGRL3,AIF1,CHRNB2,CRH,CRHBP,DNM2,DRD1,DRD2,DRD3,DRD5,EFTUD2,F7,FADD,GRIN1,HDAC5,HPCA,HTR1B,HTR2A,HTR3A,OPRK1,OPRM1,OR13F1,OR56A1,OR56A4,OR56A5,OR5T1,OXT,PEA15,PENK,PPP1R1B,PPP1R9B,PPP2R2A,PRKCG,RELA,RGS4,SDK1,SLC6A1,SLC6A3,TAC1,TACR3,TIAM1,UBE3A
n.s_n.s_n.s	GO	GO:0016358	dendrite development	107/6379	233/18670	0.000123298737544054	0.00479370546269761	0.00419884313244121	107	ABI1,ABI2,ACTR2,ADGRB3,ALK,ANAPC2,ARF1,ARF4,ASAP1,BHLHB9,BMP5,CAMK2A,CAMK2B,CAPRIN1,CARM1,CD3E,CDC42,CDK5R1,CHRNA3,CHRNB2,CRK,CRTC1,CTNNA2,CTNND2,CUX2,CYFIP1,DAB1,DAB2IP,DBNL,DCC,DCDC2,DHX36,DLG4,DLG5,DNM1L,EEF2K,EPHB1,FBXO31,FEZF2,FLRT1,FSTL4,GHRL,GORASP1,GRIN1,GRIN3A,GRIP1,GSK3A,GSK3B,HECW1,HECW2,IL1RAPL1,IL2,ILK,KALRN,KLHL1,KNDC1,LRRK2,LST1,MAP1A,MAP1S,MARK1,MCF2,MEF2A,MEF2C,MINK1,NEURL1,NEURO…
n.s_n.s_n.s	GO	GO:0046883	regulation of hormone secretion	120/6379	266/18670	0.000127066137186566	0.0049104172894688	0.00430107191060171	120	AACS,ABCC8,ADCY5,ADCY8,ADCYAP1,ADIPOQ,ADORA1,ADRA2A,ADRA2B,AGT,AGTR1,AGTR2,ANXA1,ANXA5,ARRB1,BAIAP3,BLK,BRSK2,C1QTNF3,CACNA1D,CACNA1E,CACNA2D2,CARTPT,CASR,CD38,CDK16,CFTR,CHRNA3,CPT1A,CREB1,CRH,CRHBP,CYP19A1,DOC2B,DRD2,EFNA5,EPHA5,FFAR1,FFAR2,FGA,FGB,FGF23,FOXA2,FOXL2,GALR1,GCG,GDF9,GHRH,GHRHR,GHRL,GHSR,GIP,GIPR,GLP1R,GNAS,GPLD1,GPR27,GRP,HFE,HNF4A,HTR1A,HTR2C,IFNG,ILDR1,INHA,INS,KALRN,KCNA5,KCNB…
n.s_n.s_n.s	GO	GO:0098661	inorganic anion transmembrane transport	57/6379	111/18670	0.000138933855005598	0.00533689029856835	0.00467462286807365	57	ADAMTS8,ANKH,ANO2,BEST1,BSND,CASR,CFTR,CLCA1,CLCN1,CLCN3,CLCNKA,CLCNKB,CLIC1,GABRA1,GABRA2,GABRA4,GABRA5,GABRA6,GABRB1,GABRB2,GABRB3,GABRD,GABRG1,GABRG2,GABRG3,GABRQ,GABRR1,GABRR2,GABRR3,GLRA1,GLRA2,GLRA3,GLRA4,GLRB,GRM5,PRNP,SLC12A1,SLC12A3,SLC12A5,SLC12A8,SLC13A1,SLC13A4,SLC17A1,SLC17A7,SLC1A4,SLC25A14,SLC25A3,SLC26A1,SLC26A10,SLC26A3,SLC26A4,SLC26A7,SLC26A8,SLC37A1,SLC37A4,TMEM206,TTYH2
n.s_n.s_n.s	GO	GO:0099601	regulation of neurotransmitter receptor activity	41/6379	74/18670	0.000140690197007588	0.00537218817740284	0.00470554054903825	41	ACTN2,CACNG2,CACNG3,CACNG5,CACNG8,CAPN1,CCL2,CCR2,CNIH2,CNIH3,CRH,CRHBP,DAPK1,DLG3,DLG4,GRIA1,GRIA2,GRIA3,GRIA4,GRIN1,GRIN2B,GSG1L,IFNG,LRRC7,MEF2C,MINK1,NETO1,NLGN1,NLGN3,NPTX1,NPTX2,NPTXR,OPRM1,PATE1,PATE4,PPARGC1A,RELN,SHANK1,SHISA6,SHISA7,SHISA9
n.s_n.s_n.s	GO	GO:0019233	sensory perception of pain	54/6379	104/18670	0.000141743705573766	0.00538038977074383	0.00471272438712402	54	ADCYAP1,ADORA1,ALOXE3,ASIC3,CCL2,CCR2,CHRNA4,CHRNB2,CNR2,EDNRB,EPHB1,FAM19A4,GIP,GRIN1,GRM1,HOXB8,HTR2A,IAPP,IL10,IL12B,KCNA1,KCNA2,KCND2,KIAA1045,LXN,MAPK1,MAPK3,MRGPRX2,NMUR2,NOV,NPY1R,NPY2R,NR2F6,NTRK1,NTSR1,OPRD1,OPRK1,OPRM1,OXT,P2RX3,PENK,POMK,PROK2,PROL1,SCN10A,SCN11A,SCN1A,SCN9A,SMR3B,TAC1,TMEM100,TRPA1,TRPV1,VIP
n.s_n.s_n.s	GO	GO:0051924	regulation of calcium ion transport	115/6379	254/18670	0.00014510599342016	0.00547561733994309	0.0047961349404137	115	ADCYAP1R1,ADRA2A,AGT,AKAP6,ANK2,APLNR,ATP1A2,ATP2B1,BAK1,BAX,BEST1,BIN1,C19orf26,CACNA1B,CACNA1D,CACNA2D1,CACNB1,CACNB2,CACNG1,CALCR,CAMK2A,CAMK2B,CASK,CASQ1,CASQ2,CASR,CAV1,CAV3,CCL2,CCR1,CD19,CD33,CD84,CEMIP,CRACR2A,CRH,CX3CL1,CXCL9,DHRS7C,DMD,DRD1,DRD2,EFHB,EPO,EPPIN,F2,F2RL3,FCRL3,FFAR1,FGF14,GCG,GPR35,GRIN1,GRM6,GSTM2,HAP1,HCRT,HPCA,HRC,HTT,IL13,IL16,JPH2,JPH3,JSRP1,KCNE3,LACRT,LILRA5,LILRB1…
n.s_n.s_n.s	GO	GO:0055078	sodium ion homeostasis	31/6379	52/18670	0.000150176479796177	0.00563381355492674	0.00493470021023078	31	ADORA1,AGT,AGTR1,AGTR2,ATP1A1,ATP1A2,ATP1A3,ATP1B2,ATP4A,ATP4B,ATP6V1B1,AVP,AVPR1A,AVPR2,C7,CORIN,CYP11B2,CYP4F2,DRD2,DRD3,EDNRB,MC3R,NPR1,OXT,SCN7A,SLC12A1,SLC12A3,TAC1,TFAP2B,TMPRSS3,UPK3A
n.s_n.s_n.s	GO	GO:0042110	T cell activation	196/6379	464/18670	0.000151819181511064	0.0056623258685667	0.00495967436295017	196	AIF1,AIRE,AMICA1,ANXA1,AP3D1,APBB1IP,ARG1,BAX,BCL6,BMP4,BTLA,BTN3A1,CAMK4,CARD11,CASP3,CAV1,CCL19,CCL2,CCL21,CCR2,CCR7,CCR9,CD160,CD2,CD24,CD27,CD28,CD3E,CD3G,CD40LG,CD7,CD74,CD80,CD8B,CDC42,CDK6,CLC,CLEC4A,CLEC4D,CLEC4E,CLEC4G,CLEC7A,CLECL1,CR1,CTLA4,CYP26B1,DDOST,DLG5,DLL4,DOCK2,DROSHA,DTX1,DUSP3,EFNB2,EGR1,EOMES,EPO,FADD,FCGR2B,FGL1,FGL2,FLOT2,FOXJ1,FOXP3,FZD5,GLI2,GPR18,GPR183,GRAP2,GRB2,HAVC…
n.s_n.s_n.s	GO	GO:0042100	B cell proliferation	50/6379	95/18670	0.000159382403600831	0.00591004693121	0.00517665512881798	50	BAX,BCL6,BST1,BTK,CARD11,CASP3,CD19,CD22,CD320,CD38,CD40LG,CD74,CDKN1A,CHRNB2,CR2,CTLA4,FCGR2B,FCRL3,GAPT,GPR183,IFNA16,IFNA2,IFNA6,IFNA8,IFNB1,IFNW1,IL10,IL13,IL2,IL21,IL4,IL5,IL7,MEF2C,MNDA,MS4A1,MZB1,NCKAP1L,NFATC2,PAWR,PLCL2,PRKCD,PTPRC,RAG2,SASH3,TLR4,TNFRSF13B,TNFRSF13C,TNFRSF4,TYROBP
n.s_n.s_n.s	GO	GO:1903011	negative regulation of bone development	10/6379	11/18670	0.000163728460186613	0.00603631075917886	0.0052872505775931	10	CLDN18,FAM101A,FBN1,FBXW7,GREM1,LILRB1,LTF,PTH,RGN,ZNF664-FAM101A
n.s_n.s_n.s	GO	GO:0030888	regulation of B cell proliferation	35/6379	61/18670	0.00016842497256836	0.00617397828014873	0.00540783460793927	35	BCL6,BST1,BTK,CARD11,CASP3,CD22,CD320,CD38,CD74,CDKN1A,CHRNB2,CTLA4,FCGR2B,FCRL3,GPR183,IL10,IL13,IL2,IL21,IL4,IL5,IL7,MEF2C,MNDA,MZB1,NCKAP1L,NFATC2,PAWR,PTPRC,SASH3,TLR4,TNFRSF13B,TNFRSF13C,TNFRSF4,TYROBP
n.s_n.s_n.s	GO	GO:0010959	regulation of metal ion transport	169/6379	394/18670	0.000170078256987569	0.0061991591964503	0.00542989076435192	169	ACTN2,ACTN4,ADCYAP1,ADCYAP1R1,ADORA1,ADRA2A,AGT,AKAP6,ANK2,APLNR,ARF1,ATP1A1,ATP1A2,ATP1B2,ATP2B1,BAK1,BAX,BEST1,BIN1,BPIFA1,C19orf26,CACNA1B,CACNA1D,CACNA2D1,CACNB1,CACNB2,CACNG1,CALCR,CAMK2A,CAMK2B,CASK,CASQ1,CASQ2,CASR,CAV1,CAV3,CCL2,CCR1,CD19,CD33,CD84,CEMIP,CNTN1,CRACR2A,CRH,CX3CL1,CXCL9,DHRS7C,DMD,DNM2,DPP10,DPP6,DRD1,DRD2,DRD3,EFHB,EPO,EPPIN,F2,F2RL3,FCRL3,FFAR1,FGF12,FGF14,FXYD2,FXYD6,GAL…
n.s_n.s_n.s	GO	GO:0010517	regulation of phospholipase activity	39/6379	70/18670	0.000173152278841841	0.00624029139758656	0.00546591877266556	39	ADCYAP1R1,ADRA1A,AGT,AGTR1,ANGPTL3,ANXA1,ARF4,ARHGAP6,ARL1,AVPR1A,AVPR1B,BDNF,BICD1,C5AR1,EDNRA,FGFR2,FLT1,GNA13,GNA15,GPR55,HPCA,HTR2A,HTR2B,ITK,LRP1,NMUR1,NMUR2,NTF3,NTRK3,P2RY12,PDGFRB,PDPK1,PLA2G1B,PLA2G5,PPT1,PRKCZ,PTH,RASGRP4,SELE
n.s_n.s_n.s	GO	GO:2001259	positive regulation of cation channel activity	39/6379	70/18670	0.000173152278841841	0.00624029139758656	0.00546591877266556	39	ACTN2,AKAP6,ANK2,CACNA2D1,CACNB2,CACNG2,CACNG3,CASQ1,CCL2,CCR2,CRACR2A,FGF14,GALR2,GSTM2,HAP1,HTT,IFNG,JPH2,KCNA1,KCNC1,KCNC2,KCNE3,KCNIP2,KCNJ11,KIF5B,LRRC38,LRRC52,LRRC55,NLGN3,NPPA,NTSR1,PIRT,PLCG2,RELN,S100A1,STAC,STAC3,STIM2,TRDN
n.s_n.s_n.s	GO	GO:0007517	muscle organ development	175/6379	410/18670	0.000178478334044062	0.00639630454129975	0.00560257187372656	175	ACHE,ACTC1,ACTN3,ADGRB1,AKAP6,ALX4,ARID5B,BCL9,BIN3,BMP10,BMP4,CACNA1H,CASQ1,CAV1,CAV3,CCNT2,CFL2,CHODL,CHRNA1,CHRND,CNTF,CNTFR,COL11A1,COL19A1,COL3A1,COL6A3,CREB1,CSRP3,CTF1,CYP26B1,DDX5,DISP1,DLL1,DLL4,DMD,DMRTA2,EFNB2,EGR1,EID2,ELN,ENG,EOMES,EP300,EPHB1,ERBB4,EVC,FGF20,FGF8,FGF9,FGFR2,FOS,FOXC2,FOXH1,FOXK1,FOXL2,FOXO4,FOXP2,FRS2,FZD1,GLI1,GREM1,GSC,GSK3A,GTF3C5,HAND1,HEY2,HEYL,HLX,HMG20B,HOXD1…
n.s_n.s_n.s	GO	GO:0048880	sensory system development	160/6379	371/18670	0.000182494542027191	0.00650390270613573	0.00569681792597162	160	ABCB5,ABI2,ACHE,ACVRL1,ADAMTS18,ALDH1A2,ARHGEF15,ATP2B1,ATP8A2,BAK1,BAX,BCAR3,BFSP2,BLOC1S3,BMP4,BMPR1B,C1QA,CABP4,CELF4,CNTF,CRB1,CRYBA1,CRYBA4,CRYBB1,CRYBB3,CRYGA,CRYGB,CRYGC,CRYGD,CRYGN,CRYGS,DIO3,DLL1,DLL4,DLX1,EPHB1,FASLG,FBN1,FGF10,FGF9,FJX1,FOXC2,FOXL2,FOXN4,FOXP2,FREM2,FRS2,FSCN2,FZD5,GDF3,GJA8,GNAT1,GNAT2,GNB1,GNGT1,GPD2,GPM6A,GRHL2,GRHL3,GRM6,HCN1,HDAC1,HPCA,HSF4,IRX5,ITGAM,JMJD6,KERA,L…
n.s_n.s_n.s	GO	GO:0007602	phototransduction	34/6379	59/18670	0.000185161536108079	0.00652643546227104	0.00571655453872138	34	ABCA4,AIPL1,ARRB1,CABP4,CNGA1,GNA11,GNAT1,GNAT2,GNB1,GNGT1,GNGT2,GPR52,GRK1,GRK4,GRK7,GUCA1A,GUCY2D,GUCY2F,NMT1,OPN1SW,OPN4,OPN5,PDC,PDE6B,PDE6C,PDE6G,PITPNM1,PLEKHB1,RCVRN,RGR,RHO,RP1,RS1,SAG
n.s_n.s_n.s	GO	GO:0010518	positive regulation of phospholipase activity	34/6379	59/18670	0.000185161536108079	0.00652643546227104	0.00571655453872138	34	ADCYAP1R1,ADRA1A,AGT,AGTR1,ARF4,ARHGAP6,ARL1,AVPR1A,AVPR1B,BDNF,C5AR1,EDNRA,FGFR2,FLT1,GNA13,GNA15,GPR55,HPCA,HTR2A,HTR2B,ITK,NMUR1,NMUR2,NTF3,NTRK3,P2RY12,PDGFRB,PDPK1,PLA2G1B,PLA2G5,PRKCZ,PTH,RASGRP4,SELE
n.s_n.s_n.s	GO	GO:0150063	visual system development	158/6379	366/18670	0.000188419844165972	0.00660499071215689	0.00578536168051745	158	ABCB5,ABI2,ACHE,ACVRL1,ADAMTS18,ALDH1A2,ARHGEF15,ATP2B1,ATP8A2,BAK1,BAX,BCAR3,BFSP2,BLOC1S3,BMP4,BMPR1B,C1QA,CABP4,CELF4,CNTF,CRB1,CRYBA1,CRYBA4,CRYBB1,CRYBB3,CRYGA,CRYGB,CRYGC,CRYGD,CRYGN,CRYGS,DIO3,DLL1,DLL4,DLX1,EPHB1,FASLG,FBN1,FGF10,FGF9,FJX1,FOXC2,FOXL2,FOXN4,FOXP2,FREM2,FRS2,FSCN2,FZD5,GDF3,GJA8,GNAT1,GNAT2,GNB1,GNGT1,GPD2,GPM6A,GRHL2,GRHL3,GRM6,HCN1,HDAC1,HPCA,HSF4,IRX5,ITGAM,JMJD6,KERA,L…
n.s_n.s_n.s	GO	GO:0030168	platelet activation	74/6379	153/18670	0.000190483804946443	0.00664105222136646	0.0058169482311448	74	ACTB,ACTG1,ADAMTS13,ADAMTS18,ADRA2A,ADRA2B,ARRB1,BLOC1S3,C6orf25,CD40LG,CLEC1B,CLIC1,COL3A1,COMP,CSRP1,DGKB,DGKE,DGKG,DGKI,DGKK,DGKZ,F2,F2RL2,F2RL3,FERMT3,FGA,FGB,FZD6,GATA1,GNA11,GNA12,GNA13,GNA14,GNA15,GNAS,GNB1,GNG2,GP1BA,GP5,HBB,ILK,ITGA2B,LCP2,MAPK1,MAPK3,MERTK,MPL,MYL12A,P2RX1,P2RY12,PDPK1,PF4,PIK3CA,PIK3CG,PIK3R5,PIK3R6,PLCG2,PLEK,PRKCA,PRKCD,PRKCG,PRKCH,PRKCQ,PRKG1,SELP,SH2B3,STXBP1,TEC,T…
n.s_n.s_n.s	GO	GO:0051965	positive regulation of synapse assembly	38/6379	68/18670	0.000191936637626888	0.00665553259662965	0.00582963170214696	38	ADGRB1,ADGRB3,ADGRL3,BDNF,BHLHB9,CBLN1,CBLN2,CLSTN2,CUX2,DLG5,EEF2K,EFNA5,EPHB1,FLRT1,GHRL,GRID2,IL1RAPL1,LINGO2,LRRC24,LRRC4B,LRRTM1,LRRTM3,LRTM1,LRTM2,NLGN1,NLGN3,NRXN1,NTRK1,NTRK3,OXT,PTPRD,SEMA4A,SLITRK1,SLITRK2,SLITRK3,SLITRK5,SYNDIG1,VSTM5
n.s_n.s_n.s	GO	GO:0060402	calcium ion transport into cytosol	76/6379	158/18670	0.00019567757211599	0.00674877217808642	0.00591130096182882	76	ADCYAP1R1,ADRA1A,AKAP6,ANK2,APLNR,ATP1A2,BAK1,BAX,CACNA2D1,CALCR,CASQ1,CASQ2,CAV1,CCL19,CCL21,CCR5,CCR7,CD19,CEMIP,CHERP,CX3CL1,CXCL9,DHRS7C,DMD,DRD1,DRD2,EPO,F2,F2RL3,FASLG,GRIN1,GRIN2B,GSTM2,HAP1,HRC,HTR2A,HTR2B,HTR2C,HTT,IBTK,IL13,JPH2,JPH3,JSRP1,LACRT,LETM1,MCOLN1,MCOLN2,METTL21C,MS4A1,NOL3,NOS1,NPSR1,NTSR1,P2RX2,P2RX3,PDPK1,PLA2G1B,PLCG2,PLCH1,PLN,PRKACA,PRNP,PTPRC,RAMP3,RYR2,RYR3,SEPN1,SLC8…
n.s_n.s_n.s	GO	GO:0061337	cardiac conduction	71/6379	146/18670	0.000206781334470585	0.00709359497662462	0.00621333387787213	71	ABCC9,ACE2,AGT,ANK2,ATP1A1,ATP1A2,ATP1A3,ATP1B2,ATP2B1,ATP2B2,ATP2B3,BIN1,CACNA1D,CACNA1F,CACNA1G,CACNA1S,CACNA2D1,CACNA2D2,CACNB1,CACNB2,CACNG1,CACNG2,CACNG3,CACNG5,CACNG6,CACNG8,CASQ1,CASQ2,CAV1,CORIN,CTNNA3,FXYD2,FXYD6,GJA5,HCN4,HRC,JUP,KCNA5,KCND1,KCND2,KCND3,KCNE3,KCNE4,KCNE5,KCNIP1,KCNIP2,KCNIP4,KCNJ11,KCNJ12,KCNJ14,KCNJ3,KCNJ4,KCNK3,KCNN2,MEF2A,NOS1,NPPA,NPPC,NPR1,PKP2,PLN,PRKACA,RYR2,RYR3…
n.s_n.s_n.s	GO	GO:0021953	central nervous system neuron differentiation	86/6379	183/18670	0.000211752277386533	0.00722548329486495	0.00632885586052247	86	ARX,ASCL1,B4GALT6,CBLN1,CHD5,CHRNB2,CNTN2,CRK,CSNK1D,DBX1,DCC,DCLK2,DLL4,DLX1,DMRT3,DRD1,DRD2,EOMES,EPHB1,ERBB4,FEZF2,FGF8,FGFR2,FOXN4,FZD1,GABRB1,GATA2,GBA2,GBX1,GDF7,GIGYF2,GLI2,GRID2,GSX1,GSX2,HES1,HOXC10,HOXD10,HSP90AA1,IFT172,KNDC1,LDB1,LEP,LHX1,LHX5,LHX8,LMX1A,MDGA2,MNX1,NANOS1,NIN,NKX2-1,NKX2-2,NKX6-1,NKX6-2,NPY,NR2E1,OLIG2,OLIG3,OPHN1,OTP,PHOX2A,PHOX2B,POU4F1,PROX1,PTCH1,PTK2,ROBO1,RYK,SA…
n.s_n.s_n.s	GO	GO:0021983	pituitary gland development	26/6379	42/18670	0.000216726094749625	0.00735607353343302	0.00644324084529934	26	ADCYAP1,ALDH1A2,BMP4,CREB1,DRD2,FGF10,FGF8,GATA2,GHRH,GHRHR,GLI1,GLI2,GSX1,HES1,MSX1,NKX2-1,NR0B1,OTP,POU1F1,POU3F2,PROP1,RBPJ,SALL1,SIX3,SLC6A3,SOX3
n.s_n.s_n.s	GO	GO:0030239	myofibril assembly	40/6379	73/18670	0.000232151164296139	0.00783815641557754	0.00686550091419829	40	ACTC1,ACTG1,ACTN2,BMP10,CAPN9,CASQ1,CASQ2,CAV3,CFL2,CSRP1,CSRP3,FHOD3,KRT19,LDB3,LMOD1,LMOD2,LMOD3,MEF2A,MEF2C,MYBPC1,MYBPC2,MYBPC3,MYH10,MYH3,MYH6,MYL2,MYOZ1,MYOZ2,NEB,NRAP,OBSL1,PDGFRB,PGM5,PROX1,TCAP,TMOD1,TMOD2,TNNT3,TTN,WDR1
n.s_n.s_n.s	GO	GO:0008277	regulation of G protein-coupled receptor signaling pathway	72/6379	149/18670	0.000238886954102305	0.00802334979354077	0.00702771320472915	72	ABHD6,ADCYAP1,ADRBK1,AIPL1,ALK,APELA,APLNR,APLP1,ARR3,ARRB1,BECN2,BICD1,CALCR,CNGA1,CNTN2,DNM2,DRD2,DRD3,F2,FGF8,FRMPD1,GIPR,GNAT1,GNG7,GPR27,GRK1,GRK4,GRK7,GRP,GSK3A,GUCA1A,GUCY2D,GUCY2F,HTR1B,HTR2B,KCTD8,KIAA1045,LRRK2,MRAP,MRAP2,NMT1,NOS1,OPRM1,PDCL,PDE6B,PDE6G,PDE6H,PLEK,PPP1R9B,PRKCA,PRMT5,PTGDR2,RAMP2,RAMP3,RASGRP4,RGS1,RGS10,RGS12,RGS13,RGS18,RGS20,RGS4,RGS6,RGS8,RHO,RIC8B,SAG,SSTR4,SYP,TM…
n.s_n.s_n.s	GO	GO:0055067	monovalent inorganic cation homeostasis	74/6379	154/18670	0.000245198711340701	0.00819244652734685	0.00717582632202117	74	ADORA1,AGT,AGTR1,AGTR2,AQP11,ATP1A1,ATP1A2,ATP1A3,ATP1B2,ATP4A,ATP4B,ATP6V0D2,ATP6V0E1,ATP6V1A,ATP6V1B1,ATP6V1G1,ATP6V1G3,ATP6V1H,AVP,AVPR1A,AVPR2,C7,CA7,CCKBR,CFTR,CLCN3,CORIN,CYP11B2,CYP4F2,DMXL1,DMXL2,DRD2,DRD3,EDNRB,FASLG,KCNA5,KCNJ10,KCTD7,LRRK2,MAPK1,MAPK3,MC3R,NOX1,NPR1,OXT,PPT1,RAB39A,ROGDI,SCN7A,SLAMF8,SLC11A1,SLC12A1,SLC12A3,SLC12A5,SLC12A8,SLC26A3,SLC26A4,SLC4A10,SLC4A4,SLC4A5,SLC4A8,S…
n.s_n.s_n.s	GO	GO:0009584	detection of visible light	35/6379	62/18670	0.000260395445875062	0.00865511287714259	0.00758107930232385	35	ABCA4,AIPL1,ATP8A2,BEST1,CACNA1F,CNGA1,GJA10,GNA11,GNAT1,GNAT2,GNB1,GNGT1,GPR52,GRK1,GRK4,GRK7,GRM6,GUCA1A,GUCY2D,GUCY2F,NMT1,OPN1SW,OPN4,OPN5,PDE6B,PDE6C,PDE6G,RGR,RGS9BP,RHO,RP1,RPE65,RS1,SAG,SEMA5B
n.s_n.s_n.s	GO	GO:0021510	spinal cord development	54/6379	106/18670	0.000267257696170483	0.00879209292786486	0.00770106117224312	54	ASCL1,BAG3,CHRD,DAAM2,DAB1,DBX1,DCC,DLL1,DLL4,DMRT3,DRGX,EED,FOXB1,FOXN4,GATA2,GBX1,GDF7,GDNF,GIGYF2,GLI2,GSX1,GSX2,HOXB8,HOXC10,HOXD10,IFT172,LHX1,LHX5,MDGA2,MED12,MNX1,MPST,NEUROG3,NKX2-2,NKX6-1,NKX6-2,OLIG2,OLIG3,PHOX2A,PLXDC1,PROX1,PTBP2,PTCH1,RELN,RFX4,SHH,SOX11,SOX12,SUFU,TAL1,VIT,VSTM5,WNT1,ZIC1
n.s_n.s_n.s	GO	GO:0051963	regulation of synapse assembly	54/6379	106/18670	0.000267257696170483	0.00879209292786486	0.00770106117224312	54	ADGRB1,ADGRB3,ADGRL3,BDNF,BHLHB9,CBLN1,CBLN2,CHRNB2,CLSTN2,COLQ,CUX2,DLG5,EEF2K,EFNA5,EIF4G1,EPHA7,EPHB1,FLRT1,FZD1,GAP43,GHRL,GHSR,GRID2,GRIN1,IL1RAPL1,IL1RAPL2,LHFPL4,LINGO2,LRFN1,LRFN5,LRRC24,LRRC4B,LRRTM1,LRRTM3,LRTM1,LRTM2,MEF2C,NLGN1,NLGN3,NRXN1,NTRK1,NTRK3,OXT,PPP1R9A,PTK2,PTPRD,PVRL1,SEMA4A,SLITRK1,SLITRK2,SLITRK3,SLITRK5,SYNDIG1,VSTM5
n.s_n.s_n.s	GO	GO:0050671	positive regulation of lymphocyte proliferation	64/6379	130/18670	0.000269501479301706	0.00882067341694104	0.00772609504034644	64	AIF1,ANXA1,BCL6,BST1,CARD11,CCL19,CCR2,CD24,CD28,CD320,CD38,CD3E,CD40LG,CD74,CD80,CDKN1A,CHRNB2,CLECL1,EPO,FADD,FCRL3,FGF10,FOXP3,GPR183,HAVCR2,HES1,HLA-DMB,HLA-DPB1,ICOSLG,IGF1,IL12A,IL12B,IL12RB1,IL13,IL18,IL2,IL21,IL23R,IL2RA,IL4,IL5,IL7,LEP,LILRB2,MEF2C,MPL,NCK1,NCKAP1L,NFATC2,PRKCQ,PTPRC,RIPK2,SASH3,SHH,SPTA1,TAC1,TLR4,TNFRSF13C,TNFRSF4,TRAF6,VCAM1,ZAP70,ZNF335,ZP4
n.s_n.s_n.s	GO	GO:0002430	complement receptor mediated signaling pathway	11/6379	13/18670	0.000271675641651332	0.00883419093119025	0.00773793513405154	11	C5AR1,C5AR2,CMKLR1,CR1,CR2,FPR1,FPR2,FPR3,GPLD1,GPR32,GPR33
n.s_n.s_n.s	GO	GO:0070664	negative regulation of leukocyte proliferation	42/6379	78/18670	0.000272668714633776	0.00883419093119025	0.00773793513405154	42	ARG1,BMP4,BTK,CASP3,CCL8,CD80,CLEC4G,CTLA4,DLG5,ENPP3,FCGR2B,FOXJ1,FOXP3,GREM1,GSTP1,HAVCR2,IDO1,IL10,IL2,IL20RB,IL2RA,LILRB1,LILRB2,LRRC32,LST1,MAD1L1,MARCH7,MNDA,PAWR,PDE5A,PLA2G2D,PLA2G2F,PRNP,SCGB1A1,SFTPD,SHH,SOX11,TNFRSF13B,TWSG1,TYROBP,VSIG4,ZBTB7B
n.s_n.s_n.s	GO	GO:0032228	regulation of synaptic transmission, GABAergic	21/6379	32/18670	0.000274565152939281	0.0088509319402286	0.00775259871139849	21	ADORA1,ADRA1A,BAIAP3,CA7,CNR2,CNTNAP4,DRD2,HAP1,HTR1B,KIAA1045,KIF5B,NLGN1,NPAS4,NPS,NPY5R,PLCL1,PLCL2,SLC6A1,STXBP1,SYN3,TAC1
n.s_n.s_n.s	GO	GO:0098659	inorganic cation import across plasma membrane	44/6379	83/18670	0.000312645935568963	0.00997822724713878	0.00874000525827244	44	ABCC9,ATP1A1,ATP1A2,ATP1A3,ATP1B2,ATP4A,ATP4B,CACNA2D1,CALCR,CNGA3,FXYD2,HCN4,HFE,IFNG,KCNJ1,KCNJ10,KCNJ11,KCNJ12,KCNJ14,KCNJ16,KCNJ3,KCNJ4,KCNJ6,KCNJ8,KCNJ9,KCNK9,PRNP,RAMP3,SLC12A1,SLC12A3,SLC12A5,SLC12A8,SLC30A1,SLC39A12,SLC39A5,SLC39A6,SLC8A3,SLC9A2,SLC9A4,SLC9C1,SLC9C2,TRPM2,TRPV1,TRPV6
n.s_n.s_n.s	GO	GO:0099587	inorganic ion import across plasma membrane	44/6379	83/18670	0.000312645935568963	0.00997822724713878	0.00874000525827244	44	ABCC9,ATP1A1,ATP1A2,ATP1A3,ATP1B2,ATP4A,ATP4B,CACNA2D1,CALCR,CNGA3,FXYD2,HCN4,HFE,IFNG,KCNJ1,KCNJ10,KCNJ11,KCNJ12,KCNJ14,KCNJ16,KCNJ3,KCNJ4,KCNJ6,KCNJ8,KCNJ9,KCNK9,PRNP,RAMP3,SLC12A1,SLC12A3,SLC12A5,SLC12A8,SLC30A1,SLC39A12,SLC39A5,SLC39A6,SLC8A3,SLC9A2,SLC9A4,SLC9C1,SLC9C2,TRPM2,TRPV1,TRPV6
n.s_n.s_n.s	GO	GO:0030048	actin filament-based movement	67/6379	138/18670	0.000325860311233336	0.010280769954712	0.00900500472055669	67	ACTC1,ACTN2,ACTN3,ACTN4,ADORA1,ANK2,ATP1A1,ATP1A2,BIN1,CACNA1D,CACNA1G,CACNA2D1,CACNB2,CAV1,CAV3,CTNNA3,DES,DMD,FGF12,FRMD6,GATA4,GJA5,JUP,KCNA5,KCND3,KCNE3,KCNE4,KCNE5,KCNJ3,KCNJ8,KCNN2,KIAA1598,MYBPC1,MYBPC2,MYBPC3,MYH10,MYH3,MYH4,MYH6,MYH7,MYH8,MYL1,MYL2,MYL3,MYL4,MYLK2,NEB,PKP2,PLN,RYR2,SCN1A,SCN1B,SCN2B,SCN5A,SGCD,TCAP,TMOD1,TNNI1,TNNI2,TNNT3,TPM3,TTN,VIL1,WAS,WASF2,WASL,WIPF1
n.s_n.s_n.s	GO	GO:0071772	response to BMP	80/6379	170/18670	0.000326933292402377	0.010280769954712	0.00900500472055669	80	ACVR2A,ACVRL1,ADAMTS12,AMH,AMHR2,BMP10,BMP15,BMP4,BMP5,BMPER,BMPR1B,CDH5,CER1,CHRD,COL2A1,COMP,CRB2,DDX5,DLX1,EGR1,ENG,FAM83G,FBN1,FGF8,FZD1,GATA4,GATA5,GDF2,GDF3,GDF5,GDF6,GDF7,GDF9,GREM1,GREM2,HES1,HEYL,HFE,HFE2,HTRA3,ILK,MAPK3,MSX1,MSX2,MYH6,NEO1,NODAL,NUMA1,PELO,PHOX2B,RBPJ,RBPMS2,RGMB,RYR2,SFRP2,SFRP4,SFRP5,SKOR2,SLC39A5,SMAD5,SMAD6,SOST,SOX11,T,TFAP2B,TGFBR3,TMEM100,TNMD,TWSG1,UBE2D1,UBE2D3…
n.s_n.s_n.s	GO	GO:0071773	cellular response to BMP stimulus	80/6379	170/18670	0.000326933292402377	0.010280769954712	0.00900500472055669	80	ACVR2A,ACVRL1,ADAMTS12,AMH,AMHR2,BMP10,BMP15,BMP4,BMP5,BMPER,BMPR1B,CDH5,CER1,CHRD,COL2A1,COMP,CRB2,DDX5,DLX1,EGR1,ENG,FAM83G,FBN1,FGF8,FZD1,GATA4,GATA5,GDF2,GDF3,GDF5,GDF6,GDF7,GDF9,GREM1,GREM2,HES1,HEYL,HFE,HFE2,HTRA3,ILK,MAPK3,MSX1,MSX2,MYH6,NEO1,NODAL,NUMA1,PELO,PHOX2B,RBPJ,RBPMS2,RGMB,RYR2,SFRP2,SFRP4,SFRP5,SKOR2,SLC39A5,SMAD5,SMAD6,SOST,SOX11,T,TFAP2B,TGFBR3,TMEM100,TNMD,TWSG1,UBE2D1,UBE2D3…
n.s_n.s_n.s	GO	GO:0002695	negative regulation of leukocyte activation	82/6379	175/18670	0.000329362170061511	0.0103066259558273	0.00902765218890036	82	ADGRF5,ANXA1,ARG1,BANK1,BCL6,BMP4,BPI,BTK,CASP3,CCR2,CD300LF,CD74,CD80,CD84,CLEC4G,CNR2,CST7,CTLA4,CX3CL1,DLG5,DTX1,DUSP3,ENPP3,FAM19A3,FBXO7,FCGR2B,FGL1,FGL2,FOXF1,FOXJ1,FOXP3,HAVCR2,HFE,HLX,IDO1,IFNA2,IFNB1,IL10,IL13RA2,IL2,IL20RB,IL2RA,IL31RA,INHA,LAX1,LILRB1,LILRB2,LRFN5,LRRC32,LST1,MAD1L1,MARCH7,MERTK,MNDA,NRARP,PAWR,PDE5A,PGLYRP1,PGLYRP3,PLA2G2D,PLA2G2F,PRNP,PTPN22,PTPRC,RHBDD3,SAMSN1,SCGB1…
n.s_n.s_n.s	GO	GO:0001505	regulation of neurotransmitter levels	152/6379	354/18670	0.000331698471411361	0.0103293480296305	0.00904755462643762	152	ACHE,ADRA1A,AGT,AGTR2,AGXT,AGXT2,AIF1,APBA2,ARL6IP1,ATP1A2,BAAT,BAIAP3,BCHE,BHMT,BRSK1,BZRAP1,CACNA1B,CACNA1D,CACNB2,CADPS,CADPS2,CAMK2A,CASK,CAV1,CD34,CHRNA3,CHRNA4,CHRNA6,CHRNB2,CHRNB4,CLEC7A,COLQ,CPLX2,CPLX4,CX3CR1,DAGLA,DBH,DDAH1,DDC,DGKI,DMGDH,DNM1L,DNM2,DOC2A,DOC2B,DPYS,DRD1,DRD2,DRD3,ENPP6,ERC2,GABRA2,GAD2,GCHFR,GDNF,GRIK5,GRIN3A,GSK3B,HBB,HCRT,HDC,HRH3,HSP90AA1,HSPA8,HTR1A,HTR1B,HTR2A,IFN…
n.s_n.s_n.s	GO	GO:0001654	eye development	155/6379	362/18670	0.000340404782046001	0.0105492593083338	0.00924017659070203	155	ABCB5,ABI2,ACHE,ACVRL1,ADAMTS18,ALDH1A2,ARHGEF15,ATP2B1,ATP8A2,BAK1,BAX,BCAR3,BFSP2,BLOC1S3,BMP4,BMPR1B,CABP4,CELF4,CNTF,CRB1,CRYBA1,CRYBA4,CRYBB1,CRYBB3,CRYGA,CRYGB,CRYGC,CRYGD,CRYGN,CRYGS,DIO3,DLL1,DLL4,DLX1,EPHB1,FASLG,FBN1,FGF10,FGF9,FJX1,FOXC2,FOXL2,FOXN4,FOXP2,FREM2,FRS2,FSCN2,FZD5,GDF3,GJA8,GNAT1,GNAT2,GNB1,GNGT1,GPD2,GPM6A,GRHL2,GRHL3,GRM6,HCN1,HDAC1,HPCA,HSF4,IRX5,JMJD6,KERA,LAMC3,LHX1,L…
n.s_n.s_n.s	GO	GO:0070098	chemokine-mediated signaling pathway	46/6379	88/18670	0.000351395450050999	0.0107263212579936	0.00939526650123805	46	ACKR1,ACKR2,CCL1,CCL11,CCL13,CCL16,CCL18,CCL19,CCL2,CCL20,CCL21,CCL22,CCL23,CCL25,CCL26,CCL7,CCL8,CCR1,CCR2,CCR3,CCR4,CCR5,CCR7,CCR8,CCR9,CCRL2,CMKLR1,CX3CL1,CX3CR1,CXCL13,CXCL9,CXCR3,CXCR5,CXCR6,GPR17,GPR35,GPR75,MPL,PADI2,PF4,ROBO1,SH2B3,SLIT2,TFF2,THPO,XCR1
n.s_n.s_n.s	GO	GO:1902476	chloride transmembrane transport	46/6379	88/18670	0.000351395450050999	0.0107263212579936	0.00939526650123805	46	ANO2,BEST1,BSND,CASR,CFTR,CLCA1,CLCN1,CLCN3,CLCNKA,CLCNKB,CLIC1,GABRA1,GABRA2,GABRA4,GABRA5,GABRA6,GABRB1,GABRB2,GABRB3,GABRD,GABRG1,GABRG2,GABRG3,GABRQ,GABRR1,GABRR2,GABRR3,GLRA1,GLRA2,GLRA3,GLRA4,GLRB,SLC12A1,SLC12A3,SLC12A5,SLC12A8,SLC17A7,SLC1A4,SLC26A1,SLC26A10,SLC26A3,SLC26A4,SLC26A7,SLC26A8,TMEM206,TTYH2
n.s_n.s_n.s	GO	GO:0022412	cellular process involved in reproduction in multicellular organism	153/6379	357/18670	0.000352164055873798	0.0107263212579936	0.00939526650123805	153	ACRBP,ADAM2,AMH,ARRB1,ASZ1,AURKC,BAX,BBS2,BMP4,BMPR1B,BOLL,BRDT,BSPH1,BTBD18,C14orf39,C17orf104,C1orf111,C9orf117,CAPZA3,CATSPER2,CATSPER4,CCDC155,CCDC36,CCDC42,CCDC63,CCNA1,CELF1,CELF4,CFTR,CHD5,CRISP1,CTCFL,CYP26B1,DAZL,DDX20,DDX4,DHH,DIAPH2,DMRT1,DMRTC2,DNAH1,EFCAB9,EQTN,EREG,ETV5,FABP9,FAM9A,FAM9B,FAM9C,FIGLA,FKBP6,FMN2,FOLR2,FOXL2,FSCN3,FSHB,FSHR,GALNTL5,GDF9,GPR149,H1FNT,HIST1H2BA,HSF1,ICA1…
n.s_n.s_n.s	GO	GO:0032946	positive regulation of mononuclear cell proliferation	64/6379	131/18670	0.000352806513707974	0.0107263212579936	0.00939526650123805	64	AIF1,ANXA1,BCL6,BST1,CARD11,CCL19,CCR2,CD24,CD28,CD320,CD38,CD3E,CD40LG,CD74,CD80,CDKN1A,CHRNB2,CLECL1,EPO,FADD,FCRL3,FGF10,FOXP3,GPR183,HAVCR2,HES1,HLA-DMB,HLA-DPB1,ICOSLG,IGF1,IL12A,IL12B,IL12RB1,IL13,IL18,IL2,IL21,IL23R,IL2RA,IL4,IL5,IL7,LEP,LILRB2,MEF2C,MPL,NCK1,NCKAP1L,NFATC2,PRKCQ,PTPRC,RIPK2,SASH3,SHH,SPTA1,TAC1,TLR4,TNFRSF13C,TNFRSF4,TRAF6,VCAM1,ZAP70,ZNF335,ZP4
n.s_n.s_n.s	GO	GO:0097479	synaptic vesicle localization	77/6379	163/18670	0.000361711605464145	0.0109451884389268	0.00958697393231184	77	ADRA1A,AP3B2,AP3D1,APBA2,ARF1,BLOC1S3,BRSK1,BRSK2,CACNA1D,CACNB2,CADPS,CADPS2,CAMK2A,CASK,CHRNA4,CHRNA6,CHRNB2,CNIH2,CPLX2,CPLX4,DGKI,DNM1L,DNM2,DOC2A,DOC2B,DRD1,DRD2,ERC2,GRIK5,GRIN3A,GSK3B,HTR1B,HTR2A,KIF5A,KIF5C,LIN7A,LRRK2,NAPA,NCS1,NLGN1,NLGN3,OTOF,P2RX1,P2RY4,PARK2,PCDH17,PIP5K1C,PPFIA2,PRKCG,RAB3A,RAB5A,RAP1B,RIMS1,SEPT5,SLC2A4,SNAP23,SNAP25,SNAP91,SPG11,STX1B,STX3,STXBP1,SYN1,SYN3,SYNDIG1…
n.s_n.s_n.s	GO	GO:0001659	temperature homeostasis	81/6379	173/18670	0.00036780290459924	0.0110772564929771	0.00970265334692732	81	ABHD6,ACADL,ACHE,ACSL1,ACTN3,ADAMTS5,ADCYAP1,ADIPOQ,ADIPOR1,ADORA1,ADRB3,ALMS1,APPL2,CAV1,CCR2,CMKLR1,DBH,DIO2,DOCK7,DRD1,DRD2,EBF2,EDNRB,EGR1,EHMT1,ELOVL6,ESRRG,FABP4,FGF21,FOXC2,FOXO1,GHRL,GNAS,GPR3,HCRT,HDAC3,HOXC10,HSF1,HTR2A,IL13,IL18,IL18R1,IL4,IRF4,KDM3A,KSR2,LEP,MC3R,NAPEPLD,NOVA2,NOX3,NR1H2,NRD1,NTSR1,OXT,PER2,PHOX2B,PLCL1,PLCL2,PPARGC1A,PRDM16,PRKAB2,PRLR,PTGER3,PTH2R,RB1,RBPJ,SIRT6,SLN…
n.s_n.s_n.s	GO	GO:2001023	regulation of response to drug	51/6379	100/18670	0.000377193525276444	0.0113069928254597	0.00990388115064268	51	AGT,ARG1,ARL6IP1,ATP1A2,CHRNA3,CHRNA4,CHRNA6,CHRNB2,CRH,DRD1,DRD2,DRD3,FGF20,GABRA4,GALR1,GDF9,GDNF,GHRL,GPR37,HGF,HTR1B,HTR2A,IL10,KCNA2,LRRK2,NFE2L2,NPY2R,OPRK1,OR13F1,OR56A1,OR56A4,OR56A5,OR5T1,OSR1,PARK2,PAWR,PDE8A,PER2,RETN,RGS4,STK26,SYT10,SYT11,SYT13,SYT2,SYT4,SYT5,SYT6,SYT8,SYT9,UCN
n.s_n.s_n.s	GO	GO:0098693	regulation of synaptic vesicle cycle	56/6379	112/18670	0.000385329314582079	0.0114971514095072	0.0100704425030068	56	ADRA1A,APBA2,BRSK1,BRSK2,BSN,CACNA1D,CACNB2,CAMK2A,CASK,CDK5R1,CHRNA4,CHRNA6,CHRNB2,CPLX2,CYFIP1,DGKI,DNM1L,DRD1,DRD2,FGF14,GRIK5,GRIN3A,GSK3B,HTR1B,HTR2A,LRRK2,NAPA,NCS1,NLGN1,NLGN3,NRXN1,P2RX1,P2RY4,PCDH17,PLD1,PPFIA2,PPP3CC,PRKCG,RAB3A,RAB5A,RAP1B,RAPGEF4,RIMS1,SEPT5,SH3GL1,SLC17A7,SLC2A4,STX1B,STXBP1,SYN1,SYP,SYT11,SYT4,SYT9,VAMP1,VAMP4
n.s_n.s_n.s	GO	GO:0006639	acylglycerol metabolic process	63/6379	129/18670	0.000395530426101987	0.011746887423353	0.0102891881799825	63	AADAC,ABHD12,ABHD5,ABHD6,ACSL1,AGMO,APOA2,APOA4,APOA5,APOB,APOBEC1,APOBR,APOC3,APOH,AWAT2,CAV1,CAV3,CETP,CNEP1R1,CPT1A,CTDNEP1,CYP2E1,DAGLA,DGAT2,DGKB,DGKE,DGKG,DGKI,DGKK,DGKZ,FAAH,FABP1,FABP2,FABP4,FABP9,FBXW7,FGF21,FITM2,G6PC,GK,GK2,GK5,GNB3,GPLD1,LIPC,LIPF,LMF1,LPL,MOGAT1,MOGAT2,NKX2-3,NR1H2,PANK2,PCK1,PGS1,PIK3CG,PNLIPRP2,PNPLA1,PNPLA5,RGN,SERPINA12,TBL1XR1,THRSP
n.s_n.s_n.s	GO	GO:0015850	organic hydroxy compound transport	116/6379	262/18670	0.000402581185282903	0.0119011903391236	0.0104243432793603	116	ABCA2,ABCB11,ABCB4,ABCG8,ACTB,ADIPOQ,ADRA2A,ADRA2B,ADRBK1,AGT,AGTR1,AGTR2,AKR1C1,APOA2,APOA4,APOA5,APOB,APOC3,AQP2,AQP9,ASIC3,CARTPT,CAV1,CETP,CFTR,CHRM5,CHRNA4,CHRNA6,CHRNB2,CRH,CYP19A1,DRD1,DRD2,DRD3,FGF20,GALR1,GDNF,GHRL,GHSR,GRAMD1A,GRAMD1B,GRAMD1C,HRH3,HTR1A,HTR1B,HTR2A,KCNA2,KCNB1,KIAA1468,LDLRAP1,LEP,LILRB1,LIPC,LRP1,MAPK15,MSR1,NCOA2,NFKB1,NOS1,NPY2R,NR1H2,NR1H4,NUS1,OPRK1,OR13F1,OR56A1,O…
n.s_n.s_n.s	GO	GO:0070665	positive regulation of leukocyte proliferation	67/6379	139/18670	0.000421107414138636	0.0123917617509144	0.0108540385160407	67	AIF1,ANXA1,BCL6,BST1,CARD11,CCL19,CCR2,CD24,CD28,CD320,CD38,CD3E,CD40LG,CD74,CD80,CDKN1A,CHRNB2,CLECL1,EPO,FADD,FCRL3,FGF10,FOXP3,GPR183,HAVCR2,HES1,HLA-DMB,HLA-DPB1,ICOSLG,IGF1,IL12A,IL12B,IL12RB1,IL13,IL18,IL2,IL21,IL23R,IL2RA,IL4,IL5,IL5RA,IL7,LEP,LILRB2,MEF2C,MPL,NCK1,NCKAP1L,NFATC2,OCSTAMP,PRKCQ,PTH,PTPRC,RIPK2,SASH3,SHH,SPTA1,TAC1,TLR4,TNFRSF13C,TNFRSF4,TRAF6,VCAM1,ZAP70,ZNF335,ZP4
n.s_n.s_n.s	GO	GO:0009952	anterior/posterior pattern specification	99/6379	219/18670	0.000431541541237176	0.0125993544412944	0.0110358705349517	99	ABI1,ACVR2A,ALDH1A2,ALX1,ALX4,AXIN2,BARX1,BHLHE40,BMP4,CDX1,CDX2,CDX4,CER1,CRB2,CYP26C1,DLL1,DMRT2,EN1,EP300,FEZF1,FEZF2,FGF8,FOXA2,FOXB1,FOXC2,FOXF1,FOXH1,FRS2,FUZ,FZD5,GATA4,GDF3,GLI2,HELT,HES1,HES3,HEY2,HEYL,HNF1B,HOXA5,HOXB1,HOXB3,HOXB8,HOXB9,HOXC10,HOXC11,HOXC4,HOXC9,HOXD10,HOXD13,HOXD8,HOXD9,KDM6A,LDB1,LHX1,MED12,MEOX1,MEOX2,MSGN1,MSX1,MSX2,MYF5,MYF6,NEUROD1,NEUROG1,NKD1,NODAL,NRARP,OSR1,OT…
n.s_n.s_n.s	GO	GO:0098739	import across plasma membrane	55/6379	110/18670	0.00043237772567088	0.0125993544412944	0.0110358705349517	55	ABCC9,AGT,ARL6IP1,ATP1A1,ATP1A2,ATP1A3,ATP1B2,ATP4A,ATP4B,CACNA2D1,CALCR,CNGA3,FOLR2,FXYD2,HCN4,HFE,IFNG,KCNJ1,KCNJ10,KCNJ11,KCNJ12,KCNJ14,KCNJ16,KCNJ3,KCNJ4,KCNJ6,KCNJ8,KCNJ9,KCNK9,NTSR1,PER2,PRNP,RAMP3,RGS4,SLC12A1,SLC12A3,SLC12A5,SLC12A8,SLC1A2,SLC1A6,SLC30A1,SLC39A12,SLC39A5,SLC39A6,SLC3A2,SLC6A5,SLC7A1,SLC8A3,SLC9A2,SLC9A4,SLC9C1,SLC9C2,TRPM2,TRPV1,TRPV6
n.s_n.s_n.s	GO	GO:0048814	regulation of dendrite morphogenesis	47/6379	91/18670	0.000435548486573965	0.0125993544412944	0.0110358705349517	47	ABI2,ACTR2,ADGRB3,ANAPC2,BHLHB9,CAMK2B,CAPRIN1,CDK5R1,CHRNA3,CHRNB2,CUX2,DBNL,DHX36,DNM1L,EEF2K,FBXO31,GORASP1,GRIN1,GSK3B,HECW1,HECW2,IL1RAPL1,ILK,KALRN,KNDC1,LRRK2,NEUROG3,NFATC4,NGEF,NLGN1,NLGN3,NR2E1,NSMF,OBSL1,PAK3,PPP1R9A,PPP3CA,PTPRD,RELN,SARM1,SDC2,SIPA1L1,SRCIN1,STK11,TIAM1,TRPC5,UBE3A
[truncated: 1,122 more rows]

## Sheet: 3D Organoids
Supplementary Table 4. Gene ontology (GO) terms associated with differentially expressed genes from hCEcto and hCEcto E6E7 3D organoids with or without Ctr infection
Cluster	database	ID	Description	GeneRatio	BgRatio	pvalue	p.adjust	qvalue	Count	GeneSymbols
[truncated: 1,865 more rows]
