# Supplementary material for: Modelling Chlamydia and HPV co-infection in patient-derived ectocervix organoids reveals distinct cellular reprogramming
Source: Nat Commun. 2022 Feb 24;13:1030. doi: 10.1038/s41467-022-28569-1 (PMC8873204; doi:10.1038/s41467-022-28569-1)
Supplement: Supplementary file 8 — Supplementary Data 5 [file 41467_2022_28569_MOESM8_ESM.xlsx]

## Sheet: 2D
Supplementary Table 5. Up or down-regulated KEGG pathways among the differentially expressed genes from hCEcto and hCEcto E6E7 2D stem cells with or without Ctr infection.
Cluster	database	ID	Description	GeneRatio	BgRatio	pvalue	p.adjust	qvalue	Count	GeneSymbols
Down_Down_n.s	KEGG	hsa05012	Parkinson disease	53/686	142/8016	1.05615509985978e-21	2.96779583060599e-19	2.61259419438999e-19	53	ATP5A1,ATP5C1,ATP5F1,ATP5G2,ATP5H,ATP5O,COX5A,COX5B,COX7A2,COX7A2L,COX7C,CYC1,CYCS,GNAI1,NDUFA1,NDUFA10,NDUFA12,NDUFA2,NDUFA3,NDUFA4,NDUFA5,NDUFA6,NDUFA8,NDUFAB1,NDUFB10,NDUFB2,NDUFB3,NDUFB4,NDUFB5,NDUFB6,NDUFB7,NDUFB8,NDUFC1,NDUFS3,NDUFS4,NDUFS5,NDUFS7,NDUFS8,NDUFV3,PARK7,SDHB,SDHC,SDHD,SLC25A5,SNCA,UQCR11,UQCRB,UQCRC1,UQCRC2,UQCRFS1,UQCRH,UQCRQ,VDAC1
Down_Down_n.s	KEGG	hsa04714	Thermogenesis	68/686	231/8016	7.87417614791236e-21	1.01331239264857e-18	8.9203376015139e-19	68	ATP5A1,ATP5C1,ATP5F1,ATP5G2,ATP5H,ATP5I,ATP5O,COA1,COA3,COA4,COA5,COA6,COA7,COX11,COX14,COX20,COX5A,COX5B,COX7A2,COX7A2L,COX7C,CPT2,CYC1,DPF1,KDM1A,KLB,MLST8,NDUFA1,NDUFA10,NDUFA12,NDUFA2,NDUFA3,NDUFA4,NDUFA5,NDUFA6,NDUFA8,NDUFAB1,NDUFAF3,NDUFAF4,NDUFAF6,NDUFB10,NDUFB2,NDUFB3,NDUFB4,NDUFB5,NDUFB6,NDUFB7,NDUFB8,NDUFC1,NDUFS3,NDUFS4,NDUFS5,NDUFS7,NDUFS8,NDUFV3,PPARG,PRKAG1,SDHB,SDHC,SDHD,SLC25A20,U…
Down_Down_n.s	KEGG	hsa00190	Oxidative phosphorylation	50/686	133/8016	1.08182817720488e-20	1.01331239264857e-18	8.9203376015139e-19	50	ATP5A1,ATP5C1,ATP5F1,ATP5G2,ATP5H,ATP5I,ATP5O,COX11,COX5A,COX5B,COX7A2,COX7A2L,COX7C,CYC1,NDUFA1,NDUFA10,NDUFA12,NDUFA2,NDUFA3,NDUFA4,NDUFA5,NDUFA6,NDUFA8,NDUFAB1,NDUFB10,NDUFB2,NDUFB3,NDUFB4,NDUFB5,NDUFB6,NDUFB7,NDUFB8,NDUFC1,NDUFS3,NDUFS4,NDUFS5,NDUFS7,NDUFS8,NDUFV3,PPA1,SDHB,SDHC,SDHD,UQCR11,UQCRB,UQCRC1,UQCRC2,UQCRFS1,UQCRH,UQCRQ
Down_Down_n.s	KEGG	hsa05010	Alzheimer disease	52/686	171/8016	8.10437322350007e-17	5.59130974706652e-15	4.92211197063358e-15	52	ATP5A1,ATP5C1,ATP5F1,ATP5G2,ATP5H,ATP5O,COX5A,COX5B,COX7A2,COX7A2L,COX7C,CYC1,CYCS,HSD17B10,IDE,NAE1,NDUFA1,NDUFA10,NDUFA12,NDUFA2,NDUFA3,NDUFA4,NDUFA5,NDUFA6,NDUFA8,NDUFAB1,NDUFB10,NDUFB2,NDUFB3,NDUFB4,NDUFB5,NDUFB6,NDUFB7,NDUFB8,NDUFC1,NDUFS3,NDUFS4,NDUFS5,NDUFS7,NDUFS8,NDUFV3,SDHB,SDHC,SDHD,SNCA,UQCR11,UQCRB,UQCRC1,UQCRC2,UQCRFS1,UQCRH,UQCRQ
Down_Down_n.s	KEGG	hsa04932	Non-alcoholic fatty liver disease (NAFLD)	48/686	149/8016	9.94894972787637e-17	5.59130974706652e-15	4.92211197063358e-15	48	COX5A,COX5B,COX7A2,COX7A2L,COX7C,CYC1,CYCS,EIF2S1,IRS1,NDUFA1,NDUFA10,NDUFA12,NDUFA2,NDUFA3,NDUFA4,NDUFA5,NDUFA6,NDUFA8,NDUFAB1,NDUFB10,NDUFB2,NDUFB3,NDUFB4,NDUFB5,NDUFB6,NDUFB7,NDUFB8,NDUFC1,NDUFS3,NDUFS4,NDUFS5,NDUFS7,NDUFS8,NDUFV3,NR1H3,PIK3R1,PIK3R2,PRKAG1,SDHB,SDHC,SDHD,UQCR11,UQCRB,UQCRC1,UQCRC2,UQCRFS1,UQCRH,UQCRQ
Down_Down_n.s	KEGG	hsa05016	Huntington disease	66/686	264/8016	3.39026586401156e-16	1.58777451297875e-14	1.39774118954863e-14	66	ACTR10,AP2S1,ATP5A1,ATP5C1,ATP5F1,ATP5G2,ATP5H,ATP5O,COX5A,COX5B,COX7A2,COX7A2L,COX7C,CYC1,CYCS,DCTN3,DNAL1,GPX1,NDUFA1,NDUFA10,NDUFA12,NDUFA2,NDUFA3,NDUFA4,NDUFA5,NDUFA6,NDUFA8,NDUFAB1,NDUFB10,NDUFB2,NDUFB3,NDUFB4,NDUFB5,NDUFB6,NDUFB7,NDUFB8,NDUFC1,NDUFS3,NDUFS4,NDUFS5,NDUFS7,NDUFS8,NDUFV3,POLR2E,POLR2G,POLR2I,POLR2K,POLR2L,PPARG,SDHB,SDHC,SDHD,SLC25A5,SOD1,TBPL1,TP53,TUBAL3,TUBB,UQCR11,UQCRB,UQ…
Down_Down_n.s	KEGG	hsa01200	Carbon metabolism	37/686	117/8016	6.86412312194753e-13	2.75545513895322e-11	2.42566756941003e-11	37	ACAT1,ACO1,ACSS1,ADH5,ALDH6A1,CAT,CS,DAK,DLAT,ECHS1,ESD,GCK,GCSH,GLDC,HIBCH,IDH3A,IDH3B,IDNK,MDH1,MDH2,OGDHL,PCCB,PDHA1,PDHB,PFKM,PRPS1,PRPS1L1,PRPS2,RPIA,SDHB,SDHC,SDHD,SDSL,SUCLA2,SUCLG1,SUCLG2,TKT
Down_Down_n.s	KEGG	hsa03013	RNA transport	46/686	179/8016	4.53553911856705e-12	1.59310811539667e-10	1.40243643797797e-10	46	AAAS,CLNS1A,EIF1AX,EIF2B1,EIF2B2,EIF2B3,EIF2S1,EIF2S2,EIF3E,EIF3H,EIF3I,EIF3J,EIF4B,EIF4E,ELAC1,FXR1,GEMIN5,GEMIN6,GEMIN7,GEMIN8,MAGOH,NCBP2,NMD3,NUP133,NUP35,NUP37,NUP93,NXT1,NXT2,PABPC4,PAIP1,POP4,POP5,POP7,RAN,RPP25L,RPP38,RPP40,SAP18,SEH1L,SNUPN,STRAP,SUMO1,SUMO3,TGS1,THOC7
Down_Down_n.s	KEGG	hsa03008	Ribosome biogenesis in eukaryotes	32/686	105/8016	7.5902372348725e-11	2.36984073666575e-09	2.08620555578367e-09	32	CIRH1A,FCF1,GAR1,GNL3,IMP3,IMP4,LSG1,NAT10,NHP2,NHP2L1,NMD3,NOP10,NOP56,NXT1,NXT2,POP4,POP5,POP7,RAN,RCL1,RIOK1,RIOK2,RPP25L,RPP38,RPP40,TBL3,UTP14A,UTP15,UTP18,WDR3,WDR36,WDR43
Down_Down_n.s	KEGG	hsa00020	Citrate cycle (TCA cycle)	16/686	30/8016	3.25009684830809e-10	9.13277214374573e-09	8.03971325634107e-09	16	ACO1,CS,DLAT,IDH3A,IDH3B,MDH1,MDH2,OGDHL,PDHA1,PDHB,SDHB,SDHC,SDHD,SUCLA2,SUCLG1,SUCLG2
Down_Down_n.s	KEGG	hsa03010	Ribosome	37/686	153/8016	3.70109722487606e-09	9.45462109263794e-08	8.32304160618062e-08	37	MRPL1,MRPL13,MRPL15,MRPL16,MRPL17,MRPL18,MRPL19,MRPL20,MRPL21,MRPL22,MRPL24,MRPL27,MRPL3,MRPL30,MRPL33,MRPL34,MRPL4,MRPS10,MRPS11,MRPS12,MRPS14,MRPS9,RPL10L,RPL13,RPL15,RPL22,RPL22L1,RPL23A,RPL27A,RPL37,RPL37A,RPL7,RPS14,RPS15A,RPS23,RPS26,RSL24D1
Down_Down_n.s	KEGG	hsa03020	RNA polymerase	15/686	31/8016	6.82617862487873e-09	1.5984634946591e-07	1.4071508568829e-07	15	POLR1A,POLR1B,POLR1C,POLR1D,POLR2E,POLR2G,POLR2I,POLR2K,POLR2L,POLR3B,POLR3G,POLR3GL,POLR3H,TWISTNB,ZNRD1
Down_Down_n.s	KEGG	hsa00280	Valine, leucine and isoleucine degradation	18/686	48/8016	3.0577376010117e-08	6.60941742987914e-07	5.8183670950425e-07	18	ACADSB,ACAT1,ALDH3A2,ALDH6A1,ALDH9A1,BCAT2,BCKDHB,DBT,ECHS1,HADH,HADHB,HIBADH,HIBCH,HMGCL,HSD17B10,IVD,OXCT1,PCCB
Down_Down_n.s	KEGG	hsa00630	Glyoxylate and dicarboxylate metabolism	13/686	30/8016	3.58972053447728e-07	7.20508192991512e-06	6.34273929024182e-06	13	ACAT1,ACO1,ACSS1,AFMID,CAT,CS,GCSH,GLDC,GRHPR,HOGA1,MDH1,MDH2,PCCB
Down_Down_n.s	KEGG	hsa03018	RNA degradation	22/686	79/8016	4.21399941297531e-07	7.89422556697375e-06	6.94940254069613e-06	22	C1D,CNOT7,DCPS,EXOSC1,EXOSC3,EXOSC5,EXOSC7,HSPA9,LSM1,LSM2,LSM3,LSM4,LSM6,LSM7,LSM8,MPHOSPH6,NUDT16,PABPC4,PFKM,SKIV2L2,WDR61,ZCCHC7
Down_Down_n.s	KEGG	hsa00230	Purine metabolism	27/686	130/8016	1.10076652038104e-05	0.000193322120141919	0.00017018429755891	27	ADPRM,ADSL,ADSS,AK7,AK8,APRT,ATIC,DGUOK,HDDC3,HPRT1,IMPDH2,ITPA,NME1,NME7,NTPCR,NUDT16,NUDT2,NUDT5,PDE3B,PDE6D,PFAS,PGM1,PGM2,PPAT,PRPS1,PRPS1L1,PRPS2
Down_Down_n.s	KEGG	hsa00640	Propanoate metabolism	12/686	34/8016	1.31669192019525e-05	0.000217641429161685	0.000191592941947916	12	ACAT1,ACSS1,ALDH6A1,BCKDHB,DBT,ECHDC1,ECHS1,HIBCH,PCCB,SUCLA2,SUCLG1,SUCLG2
Down_Down_n.s	KEGG	hsa03040	Spliceosome	29/686	149/8016	1.95688620897588e-05	0.000305491680401235	0.000268928806496686	29	HNRNPA3,HNRNPC,HNRNPM,LSM2,LSM3,LSM4,LSM6,LSM7,LSM8,MAGOH,NCBP2,NHP2L1,PPIE,PPIL1,PRPF19,PRPF31,PRPF40B,RBMX,SF3B5,SF3B6,SNRPB2,SNRPD3,SNRPE,SNRPG,SRSF7,SRSF8,TXNL4A,U2AF2,USP39
Down_Down_n.s	KEGG	hsa04146	Peroxisome	19/686	83/8016	5.47724789863703e-05	0.000810056136587897	0.000713104297052466	19	AGPS,CAT,DECR2,ECI2,HACL1,HMGCL,MPV17,MPV17L2,NUDT12,NUDT7,PECR,PEX11G,PEX12,PEX19,PEX3,PEX7,PHYH,PMVK,SOD1
Down_Down_n.s	KEGG	hsa00620	Pyruvate metabolism	12/686	39/8016	6.29476165944751e-05	0.000884414013152375	0.000778562626300087	12	ACAT1,ACSS1,ACYP2,ALDH3A2,ALDH9A1,DLAT,GLO1,GRHPR,MDH1,MDH2,PDHA1,PDHB
Down_Down_n.s	KEGG	hsa00970	Aminoacyl-tRNA biosynthesis	16/686	66/8016	0.00010175705433929	0.00136160629854002	0.00119864199347033	16	DARS,DARS2,EARS2,FARS2,FARSA,GATB,KARS,MTFMT,NARS,NARS2,PARS2,PSTK,RARS,RARS2,VARS,WARS2
Down_Down_n.s	KEGG	hsa04723	Retrograde endocannabinoid signaling	27/686	148/8016	0.000120623057369125	0.00148886863078935	0.00131067289093649	27	GNAI1,GNG11,NDUFA1,NDUFA10,NDUFA12,NDUFA2,NDUFA3,NDUFA4,NDUFA5,NDUFA6,NDUFA8,NDUFAB1,NDUFB10,NDUFB2,NDUFB3,NDUFB4,NDUFB5,NDUFB6,NDUFB7,NDUFB8,NDUFC1,NDUFS3,NDUFS4,NDUFS5,NDUFS7,NDUFS8,NDUFV3
Down_Down_n.s	KEGG	hsa00030	Pentose phosphate pathway	10/686	30/8016	0.00012186469219984	0.00148886863078935	0.00131067289093649	10	IDNK,PFKM,PGM1,PGM2,PRPS1,PRPS1L1,PRPS2,RBKS,RPIA,TKT
Down_Down_n.s	KEGG	hsa00071	Fatty acid degradation	12/686	44/8016	0.000227825306558292	0.00266745463095334	0.00234819943163152	12	ACADSB,ACAT1,ADH5,ALDH3A2,ALDH9A1,CPT2,ECHS1,ECI1,ECI2,GCDH,HADH,HADHB
Down_Down_n.s	KEGG	hsa00130	Ubiquinone and other terpenoid-quinone biosynthesis	5/686	11/8016	0.001349788565775	0.015171623479311	0.0133558026508263	5	COQ3,COQ5,COQ6,COQ7,NQO1
Down_Down_n.s	KEGG	hsa01230	Biosynthesis of amino acids	15/686	75/8016	0.00147052361307274	0.0158929667412861	0.0139908117033236	15	ACO1,ALDH18A1,BCAT2,CS,IDH3A,IDH3B,PFKM,PRPS1,PRPS1L1,PRPS2,PYCR2,PYCRL,RPIA,SDSL,TKT
Down_Down_n.s	KEGG	hsa00380	Tryptophan metabolism	10/686	42/8016	0.00232973370555222	0.0242464878244509	0.0213445388227981	10	ACAT1,AFMID,ALDH3A2,ALDH9A1,CAT,CCBL2,ECHS1,GCDH,HADH,MAOB
Down_Down_n.s	KEGG	hsa00330	Arginine and proline metabolism	11/686	50/8016	0.00281196315133868	0.0282200587687918	0.0248425316001726	11	ALDH18A1,ALDH3A2,ALDH4A1,ALDH9A1,AMD1,HOGA1,L3HYPDH,MAOB,PYCR2,PYCRL,SRM
Down_Down_n.s	KEGG	hsa03050	Proteasome	10/686	45/8016	0.00399892159313279	0.0387481712989763	0.0341105834622942	10	POMP,PSMA3,PSMA4,PSMA5,PSMB1,PSMB2,PSMB3,PSMD6,PSMF1,SHFM1
Down_Down_Up	KEGG	hsa04110	Cell cycle	21/170	124/8016	9.45740705027411e-14	1.67396104789852e-11	1.55300578930817e-11	21	BUB1,BUB3,CCNA2,CCNB1,CCNB2,CDC20,CDC25B,CDC25C,CDC7,CDK1,CDK4,CDKN2C,CHEK1,CHEK2,MCM2,ORC1,ORC6,PCNA,PTTG2,TFDP1,TTK
Down_Down_Up	KEGG	hsa03030	DNA replication	11/170	36/8016	1.0719194315981e-10	9.4864869696432e-09	8.80102270154231e-09	11	MCM2,PCNA,POLA2,POLE2,POLE3,PRIM1,RFC3,RFC4,RNASEH2A,RNASEH2B,RPA2
Down_Down_Up	KEGG	hsa00670	One carbon pool by folate	6/170	20/8016	2.52315079421841e-06	0.000148865896858886	0.000138109306630902	6	DHFR,GART,MTHFD1,MTHFD1L,MTHFD2,SHMT1
Down_Down_Up	KEGG	hsa03430	Mismatch repair	6/170	23/8016	6.23275890014724e-06	0.000275799581331515	0.00025587115484815	6	EXO1,MLH1,PCNA,RFC3,RFC4,RPA2
Down_Down_Up	KEGG	hsa03040	Spliceosome	13/170	149/8016	1.51667780826794e-05	0.000536903944126852	0.000498108922294314	13	HNRNPA1,LSM5,MAGOHB,NCBP1,PHF5A,PLRG1,PPIH,RBM8A,SF3A3,SNRPA,SNRPC,SRSF10,SRSF3
Down_Down_Up	KEGG	hsa04115	p53 signaling pathway	9/170	72/8016	1.89888234271156e-05	0.000560170291099911	0.000519694114847375	9	BCL2,CCNB1,CCNB2,CDK1,CDK4,CHEK1,CHEK2,GTSE1,SIVA1
Down_Down_Up	KEGG	hsa03460	Fanconi anemia pathway	7/170	54/8016	0.000130414453646692	0.00329762261363779	0.00305934658178706	7	APITD1,FANCC,MLH1,RAD51C,RPA2,UBE2T,USP1
Down_Down_Up	KEGG	hsa04914	Progesterone-mediated oocyte maturation	9/170	99/8016	0.000236738925015799	0.00523784871597456	0.00485937793453482	9	AURKA,BUB1,CCNA2,CCNB1,CCNB2,CDC25B,CDC25C,CDK1,KIF22
Down_Down_Up	KEGG	hsa04114	Oocyte meiosis	10/170	128/8016	0.00037121655701143	0.00730059228789145	0.00677307402266469	10	AURKA,BUB1,CCNB1,CCNB2,CDC20,CDC25C,CDK1,FBXO5,PTTG2,SGOL1
Down_Down_Up	KEGG	hsa03420	Nucleotide excision repair	6/170	47/8016	0.000434970870592428	0.00769898440948597	0.00714267955920197	6	PCNA,POLE2,POLE3,RFC3,RFC4,RPA2
Down_Down_Up	KEGG	hsa04218	Cellular senescence	11/170	160/8016	0.000570784730504812	0.00875033224068995	0.00811806024113965	11	CCNA2,CCNB1,CCNB2,CDK1,CDK4,CHEK1,CHEK2,FOXM1,LIN52,LIN9,MYBL2
Down_Down_Up	KEGG	hsa03410	Base excision repair	5/170	33/8016	0.00059324286377559	0.00875033224068995	0.00811806024113965	5	MUTYH,NEIL3,PCNA,POLE2,POLE3
Down_n.s_n.s	KEGG	hsa00350	Tyrosine metabolism	4/72	36/8016	0.000283645796284223	0.0468015563868969	0.0444876038382624	4	AOX1,GOT2,MAOA,TPO
Down_n.s_Up	KEGG	hsa03030	DNA replication	10/48	36/8016	4.94911081141448e-15	4.65216416272961e-13	4.32395997207791e-13	10	FEN1,LIG1,MCM3,MCM4,MCM5,MCM6,POLA1,POLD3,PRIM2,RFC5
Down_n.s_Up	KEGG	hsa03460	Fanconi anemia pathway	9/48	54/8016	1.95168349199943e-11	9.17291241239731e-10	8.52577525452382e-10	9	BLM,BRCA1,FANCB,FANCE,FANCG,FANCI,RAD51,RMI1,RMI2
Down_n.s_Up	KEGG	hsa04110	Cell cycle	9/48	124/8016	3.82252525323926e-08	1.1977245793483e-06	1.11322665269775e-06	9	CCNE2,CDC25A,CDC45,ESPL1,MCM3,MCM4,MCM5,MCM6,RBL1
Down_n.s_Up	KEGG	hsa03440	Homologous recombination	6/48	41/8016	1.28137069008062e-07	3.01122112168946e-06	2.79878334938662e-06	6	BLM,BRCA1,POLD3,RAD51,RAD54B,RAD54L
Down_n.s_Up	KEGG	hsa03430	Mismatch repair	5/48	23/8016	1.92951847911719e-07	3.62749474074032e-06	3.37157965824688e-06	5	LIG1,MSH2,MSH6,POLD3,RFC5
Down_n.s_Up	KEGG	hsa00240	Pyrimidine metabolism	4/48	57/8016	0.000354230362562178	0.00554960901347412	0.00515809124432645	4	RRM1,RRM2,TK1,TYMS
Down_n.s_Up	KEGG	hsa03410	Base excision repair	3/48	33/8016	0.000969208318473427	0.013015083133786	0.0120968857794428	3	FEN1,LIG1,POLD3
Down_n.s_Up	KEGG	hsa03420	Nucleotide excision repair	3/48	47/8016	0.00271627901886167	0.0319162784716246	0.0296646261270419	3	LIG1,POLD3,RFC5
n.s_Down_Down	KEGG	hsa04924	Renin secretion	4/29	69/8016	0.000101531942941052	0.0074118318346968	0.00662629522352129	4	CLCA2,CLCA4,GUCY1A3,GUCY1B3
n.s_Down_Down	KEGG	hsa05322	Systemic lupus erythematosus	4/29	133/8016	0.00124689326477183	0.0455116041641719	0.040688096008344	4	HIST1H2AC,HIST1H2AH,HIST1H2AJ,HLA-DMA
n.s_Down_n.s	KEGG	hsa05168	Herpes simplex virus 1 infection	98/765	491/8016	2.97787374509856e-13	9.17185113490356e-11	8.05593213147715e-11	98	AKT1,ALYREF,CASP9,EIF2AK1,EIF2AK4,EIF2B4,EIF2B5,HKR1,MTOR,PPP1CA,PPP1CC,PTPN11,RBAK,RHEB,TAB1,ZFP37,ZFP69,ZFP82,ZNF14,ZNF180,ZNF181,ZNF184,ZNF19,ZNF2,ZNF222,ZNF230,ZNF248,ZNF25,ZNF254,ZNF283,ZNF285,ZNF286A,ZNF30,ZNF304,ZNF317,ZNF331,ZNF333,ZNF343,ZNF350,ZNF383,ZNF419,ZNF433,ZNF439,ZNF44,ZNF45,ZNF461,ZNF468,ZNF470,ZNF473,ZNF484,ZNF492,ZNF527,ZNF528,ZNF543,ZNF544,ZNF547,ZNF548,ZNF557,ZNF558,ZNF559,…
n.s_Down_n.s	KEGG	hsa03050	Proteasome	15/765	45/8016	9.68203594374044e-06	0.00149103353533603	0.00130962275660068	15	ADRM1,PSMA1,PSMA7,PSMB4,PSMB5,PSMB6,PSMC2,PSMC3,PSMC4,PSMC5,PSMD1,PSMD13,PSMD7,PSMD8,PSME3
n.s_Down_n.s	KEGG	hsa04144	Endocytosis	44/765	249/8016	3.73898326290119e-05	0.00383868948324523	0.00337164455637055	44	ACAP2,AP2A1,AP2B1,AP2M1,ARF6,ASAP3,CAPZA2,CAPZB,CBLC,CHMP2A,CHMP3,CHMP6,CHMP7,CLTA,CLTB,GIT1,GRK6,HRAS,HSPA1L,KIAA0196,MVB12A,PIP5K1B,PSD3,RAB10,RAB11A,RAB11B,RAB11FIP2,RAB11FIP4,RAB5C,RHOA,RUFY1,SMAD2,SMAP2,SNX3,SNX6,STAM2,TSG101,USP8,VPS26A,VPS26B,VPS35,VPS45,VPS4A,VTA1
n.s_Down_n.s	KEGG	hsa04140	Autophagy - animal	28/765	137/8016	7.63068862549495e-05	0.00587563024163111	0.00516075520197948	28	AKT1,AKT1S1,ATG10,ATG13,ATG14,ATG4D,ATG7,BECN1,CAMKK2,EIF2AK4,HRAS,ITPR1,MRAS,MTOR,NRAS,NRBF2,PPP2CB,PRKAA1,PTEN,RAB1A,RHEB,RPS6KB1,RPS6KB2,RRAGB,SMCR8,STX17,SUPT20H,TANK
n.s_Down_n.s	KEGG	hsa05235	PD-L1 expression and PD-1 checkpoint pathway in cancer	20/765	89/8016	0.000211185671284632	0.0130090373511333	0.0114262563200317	20	AKT1,CD4,CSNK2A1,CSNK2A2,CSNK2B,HRAS,MAPK12,MAPK13,MTOR,NFKBIB,NRAS,PPP3CB,PTEN,PTPN11,PTPN6,RASGRP1,RPS6KB1,RPS6KB2,STAT3,TIRAP
n.s_Down_n.s	KEGG	hsa04114	Oocyte meiosis	25/765	128/8016	0.000380739149195009	0.0176988471852545	0.0155454672816487	25	ANAPC5,ANAPC7,CALM1,CALM2,CALM3,CUL1,FBXO43,ITPR1,MAPK12,MAPK13,MOS,PPP1CA,PPP1CC,PPP2CB,PPP2R1A,PPP2R5A,PPP2R5D,PPP2R5E,PPP3CB,RPS6KA1,RPS6KA2,SKP1,YWHAB,YWHAQ,YWHAZ
n.s_Down_n.s	KEGG	hsa00280	Valine, leucine and isoleucine degradation	13/765	48/8016	0.000402246526937602	0.0176988471852545	0.0155454672816487	13	ACAA1,ACAD8,ACADM,ACADS,ACSF3,ALDH1B1,AUH,DLD,EHHADH,HADHA,HMGCS2,MCCC1,MCCC2
n.s_Down_n.s	KEGG	hsa04910	Insulin signaling pathway	26/765	137/8016	0.000467902379313147	0.0180142416035562	0.0158224883530893	26	ACACA,AKT1,ARAF,CALM1,CALM2,CALM3,CRKL,EIF4E2,ELK1,FLOT1,HKDC1,HRAS,MKNK2,MTOR,NRAS,PHKB,PPP1CA,PPP1CC,PPP1R3E,PPP1R3F,PRKAA1,PRKAR1B,PRKAR2A,RHEB,RPS6KB1,RPS6KB2
n.s_Down_n.s	KEGG	hsa01212	Fatty acid metabolism	14/765	57/8016	0.000720511427418755	0.0246575021827752	0.0216574779937567	14	ACAA1,ACACA,ACADM,ACADS,ACOX3,ACSF3,ACSL4,CBR4,EHHADH,ELOVL5,HADHA,HSD17B4,MECR,SCP2
n.s_Down_n.s	KEGG	hsa04150	mTOR signaling pathway	27/765	153/8016	0.00118062033520205	0.0363631063242232	0.0319388869628344	27	AKT1,AKT1S1,ATP6V1B2,ATP6V1E1,ATP6V1F,EIF4E2,HRAS,LAMTOR3,LAMTOR5,MIOS,MTOR,NRAS,PRKAA1,PRKCB,PRR5,PTEN,RHEB,RHOA,RNF152,RPS6KA1,RPS6KA2,RPS6KB1,RPS6KB2,RRAGB,SEC13,SLC7A5,WNT7B
n.s_Down_n.s	KEGG	hsa00410	beta-Alanine metabolism	9/765	31/8016	0.00183384656025689	0.0474396633497096	0.0416677835983437	9	ACADS,ACOX3,ALDH1B1,ALDH3B1,ALDH3B2,DPYD,EHHADH,HADHA,MLYCD
n.s_Down_n.s	KEGG	hsa04146	Peroxisome	17/765	83/8016	0.00184829857206661	0.0474396633497096	0.0416677835983437	17	ABCD3,ACAA1,ACOX3,ACSL4,CROT,EHHADH,GNPAT,HSD17B4,IDH1,MLYCD,NUDT19,PEX1,PEX10,PEX16,PEX5,PRDX1,SCP2
n.s_Down_Up	KEGG	hsa00450	Selenocompound metabolism	5/159	17/8016	1.47136696116646e-05	0.00360484905485782	0.00350030456024863	5	CCBL1,MARS,SEPHS1,SEPSECS,TXNRD2
n.s_Down_Up	KEGG	hsa03015	mRNA surveillance pathway	9/159	91/8016	7.40056271893634e-05	0.00906568933069702	0.00880277460252428	9	CASC3,CPSF4,CPSF6,CSTF2,EIF4A3,PPP2CA,RNPS1,UPF3B,WDR33
n.s_Down_Up	KEGG	hsa04110	Cell cycle	10/159	124/8016	0.000166509742061128	0.0135982956016588	0.013203930423093	10	ABL1,CCND3,CDC23,CDKN2A,PLK1,PRKDC,RAD21,SMAD4,SMC1B,STAG1
n.s_n.s_n.s	KEGG	hsa04080	Neuroactive ligand-receptor interaction	234/2890	340/8016	4.29162115869053e-36	1.37761039193966e-33	1.22875890017245e-33	234	ADCYAP1,ADCYAP1R1,ADORA1,ADORA3,ADRA1A,ADRA1D,ADRA2A,ADRA2B,ADRB3,AGT,AGTR1,AGTR2,APLNR,AVP,AVPR1A,AVPR1B,AVPR2,BRS3,C5AR1,CALCA,CALCR,CCKBR,CGA,CHRM1,CHRM4,CHRM5,CHRNA1,CHRNA10,CHRNA2,CHRNA3,CHRNA4,CHRNA6,CHRNA9,CHRNB2,CHRNB4,CHRND,CHRNE,CHRNG,CNR2,CRH,CRHR2,CTSG,CYSLTR1,CYSLTR2,DRD1,DRD2,DRD3,DRD5,EDNRA,EDNRB,F2,F2RL2,F2RL3,FPR1,FPR2,FPR3,FSHB,FSHR,GABBR2,GABRA1,GABRA2,GABRA4,GABRA5,GABRA6,GABR…
n.s_n.s_n.s	KEGG	hsa04740	Olfactory transduction	284/2890	448/8016	1.01457013071431e-33	1.62838505979648e-31	1.45243723975944e-31	284	ADRBK1,ANO2,ARRB1,CALML3,CALML4,CALML6,CAMK2A,CAMK2B,CNGA2,CNGA3,CNGA4,GNB1,GNG13,GNG7,GUCY2D,NCALD,OR10A2,OR10A3,OR10A4,OR10A5,OR10A7,OR10AG1,OR10C1,OR10G3,OR10G4,OR10G7,OR10G9,OR10H5,OR10J1,OR10J3,OR10K1,OR10K2,OR10P1,OR10Q1,OR10R2,OR10S1,OR10T2,OR10V1,OR10W1,OR10Z1,OR11A1,OR11G2,OR11H4,OR11H6,OR11L1,OR12D3,OR13A1,OR13C3,OR13C4,OR13C8,OR13C9,OR13F1,OR13G1,OR13H1,OR13J1,OR14C36,OR14I1,OR14J1,OR1…
n.s_n.s_n.s	KEGG	hsa04024	cAMP signaling pathway	117/2890	216/8016	2.86108605414067e-08	3.06136207793051e-06	2.73058037447811e-06	117	ABCC4,ADCY10,ADCY2,ADCY5,ADCY8,ADCYAP1,ADCYAP1R1,ADORA1,AMH,ATP1A1,ATP1A2,ATP1A3,ATP1B2,ATP1B4,ATP2B1,ATP2B2,ATP2B3,BDNF,CACNA1D,CACNA1F,CACNA1S,CALML3,CALML4,CALML6,CAMK2A,CAMK2B,CAMK4,CFTR,CGA,CHRM1,CNGA1,CNGA2,CNGA3,CNGA4,CNGB3,CREB1,CREB3L1,CREB3L3,CREB5,CREBBP,DRD1,DRD2,DRD5,EDNRA,EP300,FFAR2,FOS,FSHB,FSHR,FXYD2,GABBR2,GCG,GHRL,GHSR,GIP,GIPR,GLI1,GLP1R,GNAS,GRIA1,GRIA2,GRIA3,GRIA4,GRIN1,GRIN…
n.s_n.s_n.s	KEGG	hsa04742	Taste transduction	54/2890	83/8016	6.47328606613729e-08	5.19481206807518e-06	4.63351002628775e-06	54	ADCY8,GABBR2,GABRA1,GABRA2,GABRA4,GABRA5,GABRA6,GNAT3,GNB3,GNG13,GRM1,HCN4,HTR1A,HTR1B,HTR1F,HTR3A,HTR3B,HTR3C,HTR3D,HTR3E,P2RX2,P2RX3,P2RY4,PDE1A,PDE1B,PDE1C,PKD1L3,PKD2L1,PRKACA,PRKACG,SCN3A,SCN9A,TAS1R1,TAS1R2,TAS2R1,TAS2R10,TAS2R13,TAS2R16,TAS2R20,TAS2R3,TAS2R31,TAS2R38,TAS2R39,TAS2R4,TAS2R40,TAS2R41,TAS2R42,TAS2R46,TAS2R5,TAS2R50,TAS2R7,TAS2R8,TAS2R9,TRPM5
n.s_n.s_n.s	KEGG	hsa05033	Nicotine addiction	31/2890	40/8016	9.90422950767481e-08	6.35851534392723e-06	5.67147458123695e-06	31	CACNA1B,CHRNA4,CHRNA6,CHRNB2,GABRA1,GABRA2,GABRA4,GABRA5,GABRA6,GABRB1,GABRB2,GABRB3,GABRD,GABRG1,GABRG2,GABRG3,GABRQ,GABRR1,GABRR2,GABRR3,GRIA1,GRIA2,GRIA3,GRIA4,GRIN1,GRIN2B,GRIN3A,SLC17A6,SLC17A7,SLC17A8,SLC32A1
n.s_n.s_n.s	KEGG	hsa04950	Maturity onset diabetes of the young	22/2890	26/8016	4.74334530930051e-07	2.53768974047577e-05	2.26349109496445e-05	22	BHLHA15,FOXA2,FOXA3,HES1,HNF1A,HNF1B,HNF4A,HNF4G,IAPP,INS,MNX1,NEUROD1,NEUROG3,NKX2-2,NKX6-1,NR5A2,ONECUT1,PAX4,PDX1,PKLR,RFX6,SLC2A2
n.s_n.s_n.s	KEGG	hsa05032	Morphine addiction	56/2890	91/8016	5.93189771146273e-07	2.72019880768505e-05	2.42627996619228e-05	56	ADCY2,ADCY5,ADCY8,ADORA1,ADRBK1,ARRB1,CACNA1B,DRD1,GABBR2,GABRA1,GABRA2,GABRA4,GABRA5,GABRA6,GABRB1,GABRB2,GABRB3,GABRD,GABRG1,GABRG2,GABRG3,GABRQ,GABRR1,GABRR2,GABRR3,GNAS,GNB1,GNB2,GNB3,GNG13,GNG2,GNG3,GNG7,GNG8,GNGT1,GNGT2,GRK4,KCNJ3,KCNJ6,KCNJ9,OPRM1,PDE10A,PDE11A,PDE1A,PDE1B,PDE1C,PDE3A,PDE4C,PDE7B,PDE8A,PDE8B,PRKACA,PRKACG,PRKCA,PRKCG,SLC32A1
n.s_n.s_n.s	KEGG	hsa04020	Calcium signaling pathway	96/2890	193/8016	5.60882410707597e-05	0.00225054067296423	0.00200736862779561	96	ADCY2,ADCY8,ADRA1A,ADRA1D,ADRB3,AGTR1,ATP2B1,ATP2B2,ATP2B3,AVPR1A,AVPR1B,CACNA1B,CACNA1D,CACNA1E,CACNA1F,CACNA1G,CACNA1H,CACNA1I,CACNA1S,CALML3,CALML4,CALML6,CAMK1G,CAMK2A,CAMK2B,CAMK4,CASQ1,CASQ2,CCKBR,CD38,CHRM1,CHRM5,CYSLTR1,CYSLTR2,DRD1,DRD5,EDNRA,EDNRB,ERBB4,GNA11,GNA14,GNA15,GNAS,GRIN1,GRM1,GRM5,GRPR,HRC,HRH2,HTR2A,HTR2B,HTR2C,HTR4,HTR5A,HTR6,LHCGR,LTB4R2,MCU,MYLK2,MYLK4,NOS1,NOS2,NTSR1,P2R…
n.s_n.s_n.s	KEGG	hsa04727	GABAergic synapse	50/2890	89/8016	7.87351971760734e-05	0.00280822203261328	0.00250479223764818	50	ADCY2,ADCY5,ADCY8,CACNA1B,CACNA1D,CACNA1F,CACNA1S,GABARAPL2,GABBR2,GABRA1,GABRA2,GABRA4,GABRA5,GABRA6,GABRB1,GABRB2,GABRB3,GABRD,GABRG1,GABRG2,GABRG3,GABRQ,GABRR1,GABRR2,GABRR3,GAD2,GNB1,GNB2,GNB3,GNG13,GNG2,GNG3,GNG7,GNG8,GNGT1,GNGT2,HAP1,KCNJ6,NSF,PLCL1,PRKACA,PRKACG,PRKCA,PRKCG,SLC12A5,SLC32A1,SLC38A3,SLC6A1,SLC6A12,TRAK2
n.s_n.s_n.s	KEGG	hsa04014	Ras signaling pathway	108/2890	232/8016	0.000551336333051983	0.0175063821376129	0.0156148087930175	108	ANGPT4,BDNF,CALML3,CALML4,CALML6,CDC42,CHUK,EFNA2,EFNA5,FASLG,FGF10,FGF16,FGF17,FGF18,FGF19,FGF20,FGF21,FGF22,FGF23,FGF4,FGF5,FGF6,FGF7,FGF8,FGF9,FGFR2,FGFR4,FIGF,FLT1,FLT3,FLT4,FOXO4,GAB1,GNB1,GNB2,GNB3,GNG13,GNG2,GNG3,GNG7,GNG8,GNGT1,GNGT2,GRB2,GRIN1,GRIN2B,HGF,IGF1,INS,KDR,KSR1,KSR2,MAP2K2,MAPK1,MAPK10,MAPK3,MAPK8,NFKB1,NGF,NTF3,NTRK1,PAK1,PAK2,PAK3,PAK7,PDGFD,PDGFRB,PIK3CA,PLA1A,PLA2G10,PLA2G…
n.s_n.s_n.s	KEGG	hsa04713	Circadian entrainment	51/2890	97/8016	0.00059990717605527	0.0175063821376129	0.0156148087930175	51	ADCY10,ADCY2,ADCY5,ADCY8,ADCYAP1,ADCYAP1R1,CACNA1D,CACNA1G,CACNA1H,CACNA1I,CALML3,CALML4,CALML6,CAMK2A,CAMK2B,CREB1,FOS,GNAS,GNB1,GNB2,GNB3,GNG13,GNG2,GNG3,GNG7,GNG8,GNGT1,GNGT2,GRIA1,GRIA2,GRIA3,GRIA4,GRIN1,GRIN2B,GUCY1A2,KCNJ3,KCNJ6,KCNJ9,MAPK1,MAPK3,MTNR1A,MTNR1B,NOS1,PER2,PRKACA,PRKACG,PRKCA,PRKCG,PRKG1,RYR2,RYR3
n.s_n.s_n.s	KEGG	hsa04911	Insulin secretion	46/2890	86/8016	0.000671410500930897	0.0179602308999015	0.0160196189695793	46	ABCC8,ADCY2,ADCY5,ADCY8,ADCYAP1,ADCYAP1R1,ATF2,ATP1A1,ATP1A2,ATP1A3,ATP1B2,ATP1B4,CACNA1D,CACNA1F,CACNA1S,CAMK2A,CAMK2B,CREB1,CREB3L1,CREB3L3,CREB5,FFAR1,FXYD2,GCG,GIP,GLP1R,GNA11,GNAS,INS,KCNJ11,KCNMB2,KCNN1,KCNN2,KCNN3,KCNU1,PDX1,PRKACA,PRKACG,PRKCA,PRKCG,RAB3A,RAPGEF4,RYR2,SLC2A2,SNAP25,VAMP2
n.s_n.s_n.s	KEGG	hsa04514	Cell adhesion molecules (CAMs)	72/2890	147/8016	0.000804141213834841	0.0198561022800757	0.0177106404990346	72	CADM3,CD2,CD22,CD226,CD28,CD34,CD40LG,CD58,CD80,CD8B,CDH15,CDH5,CLDN10,CLDN11,CLDN15,CLDN18,CLDN19,CLDN2,CLDN20,CLDN22,CLDN25,CLDN5,CLDN8,CLDN9,CNTN1,CNTN2,CNTNAP2,CTLA4,HLA-DMB,HLA-DOA,HLA-DPB1,HLA-DQA1,HLA-DQA2,HLA-DRA,HLA-DRB5,ICOS,ICOSLG,IGSF11,ITGA4,ITGA8,ITGAL,ITGAM,JAM2,JAM3,LRRC4B,LRRC4C,MAG,MPZ,NCAM2,NEGR1,NEO1,NFASC,NLGN1,NLGN3,NLGN4X,NLGN4Y,NRCAM,NRXN1,NRXN2,NRXN3,PDCD1,PECAM1,PTPRC,PV…
n.s_n.s_n.s	KEGG	hsa05031	Amphetamine addiction	38/2890	69/8016	0.000929193009097941	0.0213050682800314	0.0190030449980932	38	ADCY5,ATF2,CACNA1D,CALML3,CALML4,CALML6,CAMK2A,CAMK2B,CAMK4,CREB1,CREB3L1,CREB3L3,CREB5,DDC,DRD1,FOS,GNAS,GRIA1,GRIA2,GRIA3,GRIA4,GRIN1,GRIN2B,GRIN3A,HDAC1,PDYN,PPP1CB,PPP1R1B,PPP3CA,PPP3CC,PPP3R2,PRKACA,PRKACG,PRKCA,PRKCG,SLC18A1,SLC18A2,SLC6A3
n.s_n.s_n.s	KEGG	hsa04726	Serotonergic synapse	58/2890	115/8016	0.00102910121218386	0.0214709427290093	0.0191509966299083	58	ADCY5,ALOX12B,ALOX15,ALOX5,CACNA1B,CACNA1D,CACNA1F,CACNA1S,CASP3,CYP2C8,CYP2D6,DDC,GABRB1,GABRB2,GABRB3,GNAS,GNB1,GNB2,GNB3,GNG13,GNG2,GNG3,GNG7,GNG8,GNGT1,GNGT2,HTR1A,HTR1B,HTR1F,HTR2A,HTR2B,HTR2C,HTR3A,HTR3B,HTR3C,HTR3D,HTR3E,HTR4,HTR5A,HTR6,KCND2,KCNJ3,KCNJ6,KCNJ9,KCNN2,MAPK1,MAPK3,PLA2G4C,PLA2G4E,PLA2G4F,PRKACA,PRKACG,PRKCA,PRKCG,SLC18A1,SLC18A2,SLC6A4,TPH2
n.s_n.s_n.s	KEGG	hsa04658	Th1 and Th2 cell differentiation	48/2890	92/8016	0.00107020275284782	0.0214709427290093	0.0191509966299083	48	CD3E,CD3G,CHUK,DLL1,DLL4,FOS,HLA-DMB,HLA-DOA,HLA-DPB1,HLA-DQA1,HLA-DQA2,HLA-DRA,HLA-DRB5,IFNG,IFNGR2,IL12A,IL12B,IL12RB1,IL13,IL2,IL2RA,IL2RB,IL4,IL5,JAG2,JAK1,MAML2,MAML3,MAPK1,MAPK10,MAPK14,MAPK3,MAPK8,NFATC1,NFATC2,NFKB1,PPP3CA,PPP3CC,PPP3R2,PRKCQ,RBPJ,RBPJL,RELA,STAT5B,STAT6,TBX21,TYK2,ZAP70
n.s_n.s_n.s	KEGG	hsa04724	Glutamatergic synapse	57/2890	114/8016	0.00147373736472896	0.0278276290634116	0.0248208398270141	57	ADCY2,ADCY5,ADCY8,ADRBK1,CACNA1D,DLG4,DLGAP1,GNAS,GNB1,GNB2,GNB3,GNG13,GNG2,GNG3,GNG7,GNG8,GNGT1,GNGT2,GRIA1,GRIA2,GRIA3,GRIA4,GRIK1,GRIK3,GRIK4,GRIK5,GRIN1,GRIN2B,GRIN3A,GRM1,GRM3,GRM5,GRM6,GRM7,GRM8,KCNJ3,MAPK1,MAPK3,PLA2G4C,PLA2G4E,PLA2G4F,PLD1,PPP3CA,PPP3CC,PPP3R2,PRKACA,PRKACG,PRKCA,PRKCG,SHANK1,SLC17A6,SLC17A7,SLC17A8,SLC1A2,SLC1A6,SLC1A7,SLC38A3
n.s_n.s_n.s	KEGG	hsa04925	Aldosterone synthesis and secretion	50/2890	98/8016	0.00161491762338487	0.0287993642836968	0.0256875785708003	50	ADCY2,ADCY5,ADCY8,AGT,AGTR1,ATF2,ATP1A1,ATP1A2,ATP1A3,ATP1B2,ATP1B4,ATP2B1,ATP2B2,ATP2B3,CACNA1D,CACNA1F,CACNA1G,CACNA1H,CACNA1I,CACNA1S,CALML3,CALML4,CALML6,CAMK1G,CAMK2A,CAMK2B,CAMK4,CREB1,CREB3L1,CREB3L3,CREB5,CYP11A1,CYP11B2,CYP21A2,DAGLA,GNA11,GNAS,HSD3B2,KCNK3,KCNK9,MC2R,NPPA,NPR1,PRKACA,PRKACG,PRKCA,PRKCG,PRKD1,PRKD2,PRKD3
n.s_n.s_n.s	KEGG	hsa04744	Phototransduction	18/2890	28/8016	0.00217562722344143	0.0367566494065631	0.0327850750568459	18	CALML3,CALML4,CALML6,CNGA1,GNAT1,GNAT2,GNB1,GNGT1,GRK1,GRK7,GUCA1A,GUCY2D,GUCY2F,PDE6B,PDE6G,RCVRN,RHO,SAG
n.s_Up_Down	KEGG	hsa04142	Lysosome	10/105	123/8016	4.22784626667432e-06	0.000799062944401447	0.000747661234527669	10	ACP5,ASAH1,CLN5,GM2A,GNS,IDUA,LAMP2,LIPA,PLA2G15,SUMF1
n.s_Up_Down	KEGG	hsa05231	Choline metabolism in cancer	7/105	98/8016	0.000281841914858412	0.0266340609541199	0.0249207587874806	7	DGKQ,PDGFA,PLA2G4D,PLD2,PPAP2A,SLC44A3,WASF1
n.s_Up_n.s	KEGG	hsa04141	Protein processing in endoplasmic reticulum	31/500	166/8016	2.6374266479945e-08	7.70128581214395e-06	7.13493314246934e-06	31	ATF6,CALR,CANX,DERL1,DERL2,DNAJC10,EDEM3,EIF2AK3,ERLEC1,GANAB,HSP90B1,HSPA1A,LMAN1,MAN1A2,MARCH6,MBTPS1,OS9,PDIA4,PDIA6,RPN2,SEC24C,SEC31B,SEC63,SSR1,STT3A,STT3B,TUSC3,UBE4B,UGGT1,UGGT2,WFS1
n.s_Up_n.s	KEGG	hsa00510	N-Glycan biosynthesis	15/500	50/8016	2.01344764417685e-07	2.9396335604982e-05	2.72345286607079e-05	15	ALG8,DOLK,DOLPP1,FUT8,GANAB,MAN1A2,MAN2A2,MGAT2,MGAT4A,MGAT4B,RPN2,ST6GAL1,STT3A,STT3B,TUSC3
n.s_Up_n.s	KEGG	hsa04142	Lysosome	24/500	123/8016	4.37858291669702e-07	4.2618207055851e-05	3.94840634944258e-05	24	AGA,AP1G1,AP1S3,ATP6V0A1,ATP6V0B,CLTC,CTSA,CTSF,GAA,GGA1,GGA3,GLA,GLB1,GNPTG,HEXB,IGF2R,LAMP1,MAN2B1,MFSD8,NPC2,SCARB2,SGSH,SMPD1,SORT1
n.s_Up_n.s	KEGG	hsa00513	Various types of N-glycan biosynthesis	11/500	39/8016	1.68573061313762e-05	0.00123058334759046	0.00114008623046413	11	FUT8,HEXB,MAN1A2,MAN2A2,MGAT2,MGAT4A,MGAT4B,RPN2,STT3A,STT3B,TUSC3
n.s_Up_n.s	KEGG	hsa05145	Toxoplasmosis	18/500	112/8016	0.000176546046932995	0.0103102891408869	0.00955207032879573	18	AKT2,AKT3,BCL2L1,CASP8,CD40,GNAI2,HLA-DOB,HLA-DPA1,HSPA1A,IFNGR1,IKBKB,IL10RB,JAK2,LAMA1,LAMC1,PPIF,SOCS1,TAB2
n.s_Up_n.s	KEGG	hsa05162	Measles	20/500	138/8016	0.000330908631216448	0.0161042200525338	0.0149199154776539	20	ADAR,AKT2,AKT3,APAF1,BBC3,BCL2L1,BID,CASP8,CCND1,CD209,EIF2AK3,FAS,HSPA1A,IKBKB,IL2RG,MSN,RAB9B,TAB2,TLR7,TRADD
n.s_Up_n.s	KEGG	hsa00100	Steroid biosynthesis	6/500	20/8016	0.00104331435349742	0.0380809739026558	0.0352804985327417	6	DHCR24,DHCR7,HSD17B7,MSMO1,NSDHL,SQLE
n.s_Up_n.s	KEGG	hsa00532	Glycosaminoglycan biosynthesis - chondroitin sulfate / dermatan sulfate	6/500	20/8016	0.00104331435349742	0.0380809739026558	0.0352804985327417	6	B3GALT6,B3GAT3,CHST12,CHST3,CHST7,CHSY1
Up_n.s_n.s	KEGG	hsa05131	Shigellosis	12/115	236/8016	0.000135119876915762	0.0274293350138998	0.0267395124843825	12	ATG16L1,CAST,FNBP1,GABARAPL1,IKBKG,PLCB3,PLCB4,PLCD1,SEPT6,SRC,TECPR1,TRAF5
Up_Up_Down	KEGG	hsa04512	ECM-receptor interaction	12/97	88/8016	4.74397306755898e-10	8.77635017498411e-08	7.93991281833555e-08	12	CD44,COL1A1,COL4A2,HSPG2,ITGA6,ITGAV,ITGB6,LAMB2,LAMC2,THBS1,TNC,TNXB
Up_Up_Down	KEGG	hsa04510	Focal adhesion	11/97	199/8016	2.57852354982038e-05	0.00238513428358385	0.00215781707590232	11	COL1A1,COL4A2,ERBB2,ITGA6,ITGAV,ITGB6,LAMB2,LAMC2,THBS1,TNC,TNXB
Up_Up_Down	KEGG	hsa05165	Human papillomavirus infection	13/97	330/8016	0.00015747304959224	0.00971083805818811	0.00878533855619863	13	ATP6V0A4,COL1A1,COL4A2,DLG1,HLA-A,ITGA6,ITGAV,ITGB6,LAMB2,LAMC2,THBS1,TNC,TNXB
Up_Up_Down	KEGG	hsa04142	Lysosome	7/97	123/8016	0.00069182142155384	0.0319967407468651	0.0289472647439633	7	ARSA,ATP6V0A4,CTSC,CTSV,GNPTAB,IDS,SLC17A5
Up_Up_Down	KEGG	hsa04151	PI3K-Akt signaling pathway	12/97	354/8016	0.00109834845871018	0.0406388929722767	0.0367657694599829	12	COL1A1,COL4A2,ERBB2,F2R,ITGA6,ITGAV,ITGB6,LAMB2,LAMC2,THBS1,TNC,TNXB
Up_Up_n.s	KEGG	hsa04060	Cytokine-cytokine receptor interaction	48/615	294/8016	3.48929793893651e-07	7.19381661331675e-05	5.76332353069745e-05	48	ACVR1,ACVR1C,BMP8B,BMPR1A,BMPR2,CCL5,CSF1R,CSF2,CSF3,CXCL1,CXCL10,CXCL11,CXCL16,CXCL17,CXCL3,CXCR4,IFNAR1,IFNAR2,IFNE,IFNK,IFNLR1,IL11,IL15,IL17C,IL17RA,IL1RN,IL21R,IL22RA1,IL24,IL32,IL36G,IL4R,IL6,IL6ST,IL7R,LTB,LTBR,OSMR,RELT,TGFB1,TGFB2,TNF,TNFRSF10A,TNFRSF10B,TNFRSF11A,TNFRSF1A,TNFRSF25,TNFSF14
Up_Up_n.s	KEGG	hsa04512	ECM-receptor interaction	22/615	88/8016	4.91045502615478e-07	7.19381661331675e-05	5.76332353069745e-05	22	AGRN,CD47,COL4A1,DAG1,FN1,ITGA2,ITGA3,ITGA5,ITGB1,ITGB3,ITGB4,ITGB5,ITGB7,ITGB8,LAMA3,LAMA4,LAMA5,LAMB3,SDC1,SDC4,THBS3,VWF
Up_Up_n.s	KEGG	hsa05165	Human papillomavirus infection	51/615	330/8016	8.46654354620591e-07	8.26899086346111e-05	6.62469898527691e-05	51	ATP6AP1,BCAP31,COL4A1,CRB3,DVL1,EIF2AK2,FN1,FZD7,HLA-C,HLA-E,HLA-F,HLA-G,IFNAR1,IFNAR2,INADL,IRF1,IRF3,ISG15,ITGA2,ITGA3,ITGA5,ITGB1,ITGB3,ITGB4,ITGB5,ITGB7,ITGB8,LAMA3,LAMA4,LAMA5,LAMB3,LLGL2,MAGI1,MFNG,MX1,NOTCH2,NOTCH3,PARD3,PIK3CD,PPP2R2D,PPP2R5B,PSEN1,PXN,THBS3,TICAM1,TNF,TNFRSF1A,TSC1,VWF,WNT5B,WNT7A
Up_Up_n.s	KEGG	hsa04514	Cell adhesion molecules (CAMs)	29/615	147/8016	1.73820836828634e-06	0.000127323762976975	0.00010200538582312	29	ALCAM,C10orf54,CD276,CDH1,CDH3,CLDN1,CLDN14,F11R,GLG1,HLA-C,HLA-E,HLA-F,HLA-G,ITGB1,ITGB2,ITGB7,ITGB8,L1CAM,MPZL1,NLGN2,PDCD1LG2,PTPRF,PTPRM,PVR,PVRL2,PVRL3,SDC1,SDC4,SELPLG
Up_Up_n.s	KEGG	hsa04360	Axon guidance	32/615	181/8016	6.0822255758934e-06	0.000356418418747354	0.000285544484931417	32	ABLIM3,BMPR2,CAMK2G,CXCR4,DPYSL2,EFNA1,EFNB1,EPHA2,EPHB2,EPHB3,EPHB4,FYN,ITGB1,L1CAM,MET,NCK2,PARD3,PIK3CD,PLCG1,PLXNA3,PLXNB1,PLXNB2,RASA1,SEMA3A,SEMA3F,SEMA4B,SEMA4C,SEMA4D,SEMA6C,SEMA7A,SSH2,WNT5B
Up_Up_n.s	KEGG	hsa04510	Focal adhesion	32/615	199/8016	4.44169124962883e-05	0.00216902589356874	0.00173771429590742	32	ACTN1,COL4A1,DIAPH1,FLNB,FN1,FYN,IGF1R,ITGA2,ITGA3,ITGA5,ITGB1,ITGB3,ITGB4,ITGB5,ITGB7,ITGB8,JUN,LAMA3,LAMA4,LAMA5,LAMB3,MET,PDGFB,PDGFC,PIK3CD,PPP1R12C,PXN,THBS3,VAV2,VCL,VEGFC,VWF
Up_Up_n.s	KEGG	hsa05323	Rheumatoid arthritis	19/615	93/8016	6.4459624516507e-05	0.0022500767909395	0.0018026481924897	19	ATP6AP1,CCL5,CSF2,CTSK,CTSL,CXCL1,CXCL3,IL11,IL15,IL6,ITGB2,JUN,LTB,MMP1,TEK,TGFB1,TGFB2,TNF,TNFRSF11A
Up_Up_n.s	KEGG	hsa05205	Proteoglycans in cancer	32/615	204/8016	7.28352779271549e-05	0.0022500767909395	0.0018026481924897	32	CAMK2G,CD63,CTSL,FLNB,FN1,FZD7,GPC1,IGF1R,ITGA2,ITGA5,ITGB1,ITGB3,ITGB5,ITPR3,MET,MMP2,MMP9,PIK3CD,PLAU,PLCG1,PPP1R12C,PXN,SDC1,SDC4,SLC9A1,TGFB1,TGFB2,TIMP3,TNF,VAV2,WNT5B,WNT7A
Up_Up_n.s	KEGG	hsa04657	IL-17 signaling pathway	19/615	94/8016	7.51267232265495e-05	0.0022500767909395	0.0018026481924897	19	CSF2,CSF3,CXCL1,CXCL10,CXCL3,FOSB,IL17C,IL17RA,IL6,JUN,LCN2,MMP1,MMP13,MMP9,NFKBIA,S100A7A,TNF,TNFAIP3,TRAF2
Up_Up_n.s	KEGG	hsa05146	Amoebiasis	20/615	102/8016	7.67944297248975e-05	0.0022500767909395	0.0018026481924897	20	ACTN1,C8G,COL4A1,CSF2,CXCL1,CXCL3,FN1,GNAL,GNAQ,IL6,ITGB2,LAMA3,LAMA4,LAMA5,LAMB3,PIK3CD,TGFB1,TGFB2,TNF,VCL
Up_Up_n.s	KEGG	hsa04668	TNF signaling pathway	21/615	112/8016	0.000100952960837084	0.00247214089265248	0.00198055476580386	21	BCL3,CCL5,CSF2,CXCL1,CXCL10,CXCL3,EDN1,IL15,IL6,IRF1,JUN,MMP14,MMP9,NFKBIA,PIK3CD,TNF,TNFAIP3,TNFRSF1A,TRAF1,TRAF2,VEGFC
Up_Up_n.s	KEGG	hsa05414	Dilated cardiomyopathy (DCM)	19/615	96/8016	0.000101248091166655	0.00247214089265248	0.00198055476580386	19	ADCY4,ADCY6,ADCY7,ADCY9,CACNB3,DAG1,ITGA2,ITGA3,ITGA5,ITGB1,ITGB3,ITGB4,ITGB5,ITGB7,ITGB8,TGFB1,TGFB2,TNF,TPM1
Up_Up_n.s	KEGG	hsa00514	Other types of O-glycan biosynthesis	12/615	46/8016	0.000128339527966239	0.00289257551493138	0.00231738580862116	12	B3GALTL,B4GALT1,B4GALT3,C1GALT1,GALNT14,GALNT18,GALNT2,GALNT3,GALNT6,MFNG,PLOD3,POMT2
Up_Up_n.s	KEGG	hsa04064	NF-kappa B signaling pathway	19/615	102/8016	0.000233689263242325	0.00489078243785722	0.00391824854910063	19	CXCL1,CXCL3,GADD45B,LTB,LTBR,LYN,MYD88,NFKBIA,PLAU,PLCG1,RELB,TICAM1,TNF,TNFAIP3,TNFRSF11A,TNFRSF1A,TNFSF14,TRAF1,TRAF2
Up_Up_n.s	KEGG	hsa04520	Adherens junction	15/615	71/8016	0.000253990746874755	0.00496128592228687	0.00397473238968914	15	ACTN1,BAIAP2,CDH1,FYN,IGF1R,INSR,MET,PARD3,PTPRF,PTPRJ,PTPRM,PVRL2,PVRL3,PVRL4,VCL
Up_Up_n.s	KEGG	hsa05169	Epstein-Barr virus infection	30/615	201/8016	0.000299035716540312	0.00547609155914447	0.00438716873608484	30	CXCL10,EIF2AK2,GADD45B,HLA-C,HLA-E,HLA-F,HLA-G,IFNAR1,IFNAR2,IL6,IRF3,ISG15,JAK3,JUN,LYN,MYD88,NCOR2,NFKBIA,NFKBIE,OAS1,OAS2,PIK3CD,PSMD2,RELB,RUNX3,TAP1,TAPBP,TNF,TNFAIP3,TRAF2
Up_Up_n.s	KEGG	hsa04141	Protein processing in endoplasmic reticulum	26/615	166/8016	0.000348432958546798	0.00600534452083599	0.00481117955145115	26	AMFR,BCAP31,CKAP4,DNAJB12,DNAJB2,DNAJC1,DNAJC3,DNAJC5,EDEM1,EIF2AK2,ERO1L,HERPUD1,HSPA5,MAN1A1,MOGS,NPLOC4,P4HB,PRKCSH,RRBP1,SEC61A1,SEL1L,SYVN1,TRAF2,TRAM1,VIMP,YOD1
Up_Up_n.s	KEGG	hsa04142	Lysosome	21/615	123/8016	0.000392151781721912	0.0063833595580289	0.00511402615929744	21	ABCB9,ATP6AP1,CD164,CD63,CTNS,CTSB,CTSD,CTSK,CTSL,CTSS,CTSZ,ENTPD4,GUSB,HGSNAT,HYAL1,LAMP3,LAPTM4A,NEU1,PPT2,PSAP,SLC11A2
Up_Up_n.s	KEGG	hsa05410	Hypertrophic cardiomyopathy (HCM)	17/615	90/8016	0.000414803720154885	0.00639671000028322	0.00512472186119331	17	CACNB3,DAG1,EDN1,IL6,ITGA2,ITGA3,ITGA5,ITGB1,ITGB3,ITGB4,ITGB5,ITGB7,ITGB8,TGFB1,TGFB2,TNF,TPM1
Up_Up_n.s	KEGG	hsa04151	PI3K-Akt signaling pathway	45/615	354/8016	0.000477131254843955	0.00698997288346394	0.00560001420158958	45	COL4A1,CRTC2,CSF1R,CSF3,EFNA1,EPHA2,FN1,FOXO3,IFNAR1,IFNAR2,IGF1R,IL4R,IL6,IL7R,INSR,ITGA2,ITGA3,ITGA5,ITGB1,ITGB3,ITGB4,ITGB5,ITGB7,ITGB8,JAK3,LAMA3,LAMA4,LAMA5,LAMB3,LPAR2,LPAR5,MAGI1,MET,OSMR,PDGFB,PDGFC,PIK3CD,PPP2R2D,PPP2R5B,TEK,TGFA,THBS3,TSC1,VEGFC,VWF
Up_Up_n.s	KEGG	hsa04330	Notch signaling pathway	12/615	53/8016	0.000535612610676476	0.0074730711870575	0.00598704822961675	12	ADAM17,ATXN1,DTX2,DVL1,MFNG,NCOR2,NOTCH2,NOTCH3,NUMB,NUMBL,PSEN1,PSEN2
Up_Up_n.s	KEGG	hsa04390	Hippo signaling pathway	24/615	154/8016	0.000626392078776157	0.00811780204291171	0.00650357411736774	24	BMP8B,BMPR1A,BMPR2,CDH1,CSNK1E,CTGF,DVL1,FZD7,INADL,ITGB2,LLGL2,PARD3,PPP2R2D,SAV1,SERPINE1,SMAD7,TEAD1,TEAD3,TGFB1,TGFB2,TP53BP2,WNT5B,WNT7A,WWC1
Up_Up_n.s	KEGG	hsa04015	Rap1 signaling pathway	30/615	210/8016	0.000637233607464059	0.00811780204291171	0.00650357411736774	30	ADCY4,ADCY6,ADCY7,ADCY9,CDH1,CSF1R,DOCK4,EFNA1,EPHA2,GNAQ,IGF1R,INSR,ITGB1,ITGB2,ITGB3,LPAR2,LPAR5,MAGI1,MET,PARD3,PDGFB,PDGFC,PIK3CD,PLCG1,RAPGEF2,RAPGEF3,SIPA1,TEK,VAV2,VEGFC
Up_Up_n.s	KEGG	hsa04380	Osteoclast differentiation	21/615	128/8016	0.000678651608426655	0.00828520505287541	0.00663768897715544	21	CSF1R,CTSK,FOSB,FYN,GAB2,IFNAR1,IFNAR2,ITGB3,JUN,NCF2,NFKBIA,PIK3CD,RELB,SIRPA,SQSTM1,TGFB1,TGFB2,TNF,TNFRSF11A,TNFRSF1A,TRAF2
Up_Up_n.s	KEGG	hsa05144	Malaria	11/615	50/8016	0.00116897798659001	0.0137004220028349	0.0109760880425083	11	CD81,CSF3,IL6,ITGB2,MET,MYD88,SDC1,TGFB1,TGFB2,THBS3,TNF
Up_Up_n.s	KEGG	hsa04061	Viral protein interaction with cytokine and cytokine receptor	17/615	100/8016	0.00143698155822465	0.0161936767907624	0.0129735581977367	17	CCL5,CSF1R,CXCL1,CXCL10,CXCL11,CXCL3,CXCR4,IL22RA1,IL24,IL6,IL6ST,LTBR,TNF,TNFRSF10A,TNFRSF10B,TNFRSF1A,TNFSF14
Up_Up_n.s	KEGG	hsa05133	Pertussis	14/615	76/8016	0.00168731036253954	0.0183104420823735	0.0146694039316303	14	C1R,C1S,IL6,IRF1,IRF3,ITGA5,ITGB1,ITGB2,JUN,MYD88,NLRP3,SERPING1,TICAM1,TNF
Up_Up_n.s	KEGG	hsa04610	Complement and coagulation cascades	15/615	85/8016	0.00183288738708705	0.0191798573005895	0.0153659356135493	15	C1R,C1S,C8G,CD46,CD55,F3,ITGB2,PLAU,PROC,PROCR,SERPINA1,SERPINB2,SERPINE1,SERPING1,VWF
Up_Up_n.s	KEGG	hsa05418	Fluid shear stress and atherosclerosis	21/615	139/8016	0.00199547757096383	0.020161204423876	0.0161521414999976	21	ACVR1,BMPR1A,BMPR2,CTSL,DUSP1,EDN1,GPC1,HMOX1,ITGB3,JUN,MMP2,MMP9,NCF2,PDGFB,PIK3CD,SDC1,SDC4,SQSTM1,TNF,TNFRSF1A,TRPV4
Up_Up_n.s	KEGG	hsa04530	Tight junction	24/615	169/8016	0.00233268615242643	0.0227825680886981	0.0182522460347752	24	ACTN1,AMOTL2,CGN,CLDN1,CLDN14,CRB3,F11R,INADL,ITGB1,JUN,LLGL2,MAGI1,MARVELD2,MARVELD3,MICALL2,MPDZ,MYH9,NEDD4L,PARD3,PPP2R2D,RAPGEF2,RUNX1,TJP3,TUBA4A
Up_Up_n.s	KEGG	hsa00533	Glycosaminoglycan biosynthesis - keratan sulfate	5/615	14/8016	0.00291930694913676	0.0275921592289378	0.0221054482056875	5	B4GALT1,B4GALT3,B4GALT4,CHST1,ST3GAL1
Up_Up_n.s	KEGG	hsa05130	Pathogenic Escherichia coli infection	27/615	202/8016	0.00311433377735988	0.0285156186489514	0.0228452773799754	27	BAIAP2,CLDN1,CLDN14,CYTH1,CYTH3,FYN,IL6,ITGB1,JUN,LPAR2,LPAR5,LYN,MYD88,MYH9,MYO10,MYO1E,MYO6,NCK2,NFKBIA,NLRP3,TMBIM6,TNF,TNFRSF10A,TNFRSF10B,TNFRSF1A,TRAF2,TUBA4A
Up_Up_n.s	KEGG	hsa00601	Glycosphingolipid biosynthesis - lacto and neolacto series	7/615	27/8016	0.00345621393349791	0.030686990379239	0.0245848710421063	7	B3GNT3,B3GNT4,B4GALT1,B4GALT3,B4GALT4,FUT1,ST3GAL6
Up_Up_n.s	KEGG	hsa05167	Kaposi sarcoma-associated herpesvirus infection	25/615	186/8016	0.00404870049802868	0.0339437542103995	0.0271940261861652	25	CSF2,CXCL1,CXCL3,EIF2AK2,HLA-C,HLA-E,HLA-F,HLA-G,IFNAR1,IFNAR2,IL6,IL6ST,IRF3,ITPR3,JUN,LYN,MICA,MICB,NFKBIA,PDGFB,PIK3CD,PLCG1,TICAM1,TNFRSF1A,TRAF2
Up_Up_n.s	KEGG	hsa05222	Small cell lung cancer	15/615	92/8016	0.00405471466677127	0.0339437542103995	0.0271940261861652	15	CDKN2B,COL4A1,FN1,GADD45B,ITGA2,ITGA3,ITGB1,LAMA3,LAMA4,LAMA5,LAMB3,NFKBIA,PIK3CD,TRAF1,TRAF2
Up_Up_n.s	KEGG	hsa04670	Leukocyte transendothelial migration	17/615	112/8016	0.00491170665460088	0.0399758347166127	0.032026625262456	17	ACTN1,CLDN1,CLDN14,CXCR4,F11R,ITGB1,ITGB2,MMP2,MMP9,NCF2,PIK3CD,PLCG1,PXN,RAPGEF3,SIPA1,VAV2,VCL
Up_Up_n.s	KEGG	hsa04145	Phagosome	21/615	152/8016	0.00588031583797831	0.046565744338585	0.0373061289294214	21	ATP6AP1,C1R,CTSL,CTSS,HGS,HLA-C,HLA-E,HLA-F,HLA-G,ITGA2,ITGA5,ITGB1,ITGB2,ITGB3,ITGB5,MRC2,NCF2,SEC61A1,TAP1,THBS3,TUBA4A
Up_Up_n.s	KEGG	hsa05120	Epithelial cell signaling in Helicobacter pylori infection	12/615	70/8016	0.00645316880873578	0.048487193488019	0.0388454972079333	12	ADAM10,ADAM17,ATP6AP1,CCL5,CXCL1,CXCL3,F11R,JUN,LYN,MET,NFKBIA,PLCG1
Up_Up_n.s	KEGG	hsa04810	Regulation of actin cytoskeleton	27/615	213/8016	0.00645392677826873	0.048487193488019	0.0388454972079333	27	ACTN1,BAIAP2,CXCR4,DIAPH1,FN1,ITGA2,ITGA3,ITGA5,ITGB1,ITGB2,ITGB3,ITGB4,ITGB5,ITGB7,ITGB8,LPAR2,LPAR5,MYH9,PDGFB,PDGFC,PIK3CD,PPP1R12C,PXN,SLC9A1,SSH2,VAV2,VCL
Up_Up_Up	KEGG	hsa05160	Hepatitis C	13/108	155/8016	1.34874301150011e-07	2.61656144231022e-05	2.24317258754755e-05	13	CDK2,CFLAR,CLDN23,CLDN3,CLDN4,CLDN7,DDX58,IRF7,OAS3,OCLN,RSAD2,SOCS3,STAT1
Up_Up_Up	KEGG	hsa04064	NF-kappa B signaling pathway	9/108	102/8016	8.44386715305453e-06	0.000819055113846289	0.000702174215885587	9	BCL2A1,BIRC3,CFLAR,CXCL2,CXCL8,DDX58,ICAM1,PTGS2,TAB3
Up_Up_Up	KEGG	hsa05164	Influenza A	11/108	170/8016	1.64298767645672e-05	0.00106246536410868	0.000910849308351443	11	CXCL8,DDX58,ICAM1,IFIH1,IL1A,IRF7,KPNA7,OAS3,RSAD2,SOCS3,STAT1
Up_Up_Up	KEGG	hsa04668	TNF signaling pathway	8/108	112/8016	0.000124729179175695	0.0060493651900212	0.00518610797625257	8	BIRC3,CFLAR,CXCL2,ICAM1,LIF,PTGS2,SOCS3,TAB3
Up_Up_Up	KEGG	hsa05323	Rheumatoid arthritis	7/108	93/8016	0.00024249187586467	0.00940868478354919	0.00806604555507744	7	CXCL2,CXCL8,ICAM1,IL1A,IL23A,TLR2,VEGFA
Up_Up_Up	KEGG	hsa04530	Tight junction	9/108	169/8016	0.000435351957162299	0.0140763799482477	0.0120676507423935	9	ARHGEF2,CLDN23,CLDN3,CLDN4,CLDN7,MLLT4,OCLN,PARD6B,TJP2
Up_Up_Up	KEGG	hsa05162	Measles	8/108	138/8016	0.000521495748927092	0.0144528821845508	0.0123904253128542	8	CDK2,DDX58,IFIH1,IL1A,IRF7,OAS3,STAT1,TLR2
Up_Up_Up	KEGG	hsa04670	Leukocyte transendothelial migration	7/108	112/8016	0.000752374462135925	0.0182450807067962	0.0156414690812469	7	CLDN23,CLDN3,CLDN4,CLDN7,ICAM1,MLLT4,OCLN
Up_Up_Up	KEGG	hsa04933	AGE-RAGE signaling pathway in diabetic complications	6/108	100/8016	0.00222548205972252	0.0479715021762409	0.0411258673024746	6	CXCL8,ICAM1,IL1A,PIM1,STAT1,VEGFA

## Sheet: 3D Organoids
Supplementary Table 5. Up or down-regulated KEGG pathways among the differentially expressed genes from hCEcto and hCEcto E6E7 3D organoids with or without Ctr infection.
Cluster	database	ID	Description	GeneRatio	BgRatio	pvalue	p.adjust	qvalue	Count	GeneSymbols
Down_Down_n.s	KEGG	hsa00640	Propanoate metabolism	4/50	34/8016	5.41241722254094e-05	0.00546654139476634	0.00489966190672127	4	ACSS1,BCKDHB,DBT,MCEE
Down_Down_n.s	KEGG	hsa00190	Oxidative phosphorylation	6/50	133/8016	0.000162650050102065	0.00716969741050029	0.00642620090988041	6	ATP6V0E2,COX5B,NDUFB3,NDUFB6,PPA2,UQCRB
Down_Down_n.s	KEGG	hsa00280	Valine, leucine and isoleucine degradation	4/50	48/8016	0.000212961309222781	0.00716969741050029	0.00642620090988041	4	ALDH7A1,BCKDHB,DBT,MCEE
Down_Down_n.s	KEGG	hsa04146	Peroxisome	4/50	83/8016	0.00171354440957441	0.0432669963417538	0.038780215585105	4	EPHX2,PECR,PEX11G,PXMP4
Down_Down_Up	KEGG	hsa00670	One carbon pool by folate	2/14	20/8016	0.000528637924070043	0.0285464478997823	0.0272665876625601	2	ALDH1L1,DHFR
Down_n.s_n.s	KEGG	hsa00280	Valine, leucine and isoleucine degradation	11/315	48/8016	1.78008774899331e-06	0.000498424569718128	0.000464696591316149	11	ACADM,ALDH2,ALDH3A2,ALDH9A1,HADH,HADHB,HIBADH,HIBCH,HSD17B10,MCCC1,PCCA
Down_n.s_n.s	KEGG	hsa04714	Thermogenesis	25/315	231/8016	3.70864829283622e-06	0.00051921076099707	0.000484076198222833	25	ADRB3,ATP5C1,ATP5F1,COA1,COA3,COA4,COA5,COX11,COX14,COX15,COX18,COX7A2L,NDUFA1,NDUFA2,NDUFA4,NDUFA5,NDUFA6,NDUFAF4,NDUFAF6,NDUFB2,NDUFB5,NDUFS3,SDHD,SMARCA2,UQCRQ
Down_n.s_n.s	KEGG	hsa05012	Parkinson disease	17/315	142/8016	3.82598617041913e-05	0.00357092042572452	0.00332927919390857	17	ATP5C1,ATP5F1,COX7A2L,NDUFA1,NDUFA2,NDUFA4,NDUFA5,NDUFA6,NDUFB2,NDUFB5,NDUFS3,SDHD,SNCA,TH,UBA7,UQCRQ,VDAC3
Down_n.s_n.s	KEGG	hsa00330	Arginine and proline metabolism	9/315	50/8016	0.000120282297708434	0.00841976083959037	0.00785000258728726	9	ALDH18A1,ALDH2,ALDH3A2,ALDH9A1,CKB,HOGA1,LAP3,MAOB,OAT
Down_n.s_n.s	KEGG	hsa00190	Oxidative phosphorylation	15/315	133/8016	0.000214367164112137	0.0120045611902797	0.0111922224631179	15	ATP5C1,ATP5F1,COX11,COX15,COX7A2L,NDUFA1,NDUFA2,NDUFA4,NDUFA5,NDUFA6,NDUFB2,NDUFB5,NDUFS3,SDHD,UQCRQ
Down_n.s_n.s	KEGG	hsa00630	Glyoxylate and dicarboxylate metabolism	6/315	30/8016	0.000937350267669838	0.0436663109923833	0.0407114478425228	6	AFMID,GCSH,GLUL,HOGA1,MDH1,PCCA
Down_n.s_n.s	KEGG	hsa05010	Alzheimer disease	16/315	171/8016	0.00109165777480958	0.0436663109923833	0.0407114478425228	16	ATP5C1,ATP5F1,CASP7,COX7A2L,HSD17B10,NDUFA1,NDUFA2,NDUFA4,NDUFA5,NDUFA6,NDUFB2,NDUFB5,NDUFS3,SDHD,SNCA,UQCRQ
Down_n.s_Up	KEGG	hsa03030	DNA replication	15/102	36/8016	5.72271216016677e-20	9.27079369947016e-18	8.192514250344e-18	15	LIG1,MCM2,MCM3,MCM5,MCM6,PCNA,POLA1,POLE2,PRIM1,PRIM2,RFC3,RFC5,RNASEH2B,RPA1,RPA2
Down_n.s_Up	KEGG	hsa04110	Cell cycle	20/102	124/8016	3.71939498202325e-17	3.01270993543883e-15	2.66230377660611e-15	20	CCNB1,CCNB2,CCNE2,CDC25C,CDC45,CDC7,CDK1,CDK4,CHEK1,E2F2,MCM2,MCM3,MCM5,MCM6,ORC3,PCNA,PTTG2,SKP2,TP53,TTK
Down_n.s_Up	KEGG	hsa03430	Mismatch repair	8/102	23/8016	2.18052400587142e-10	1.17748296317056e-08	1.04053075367899e-08	8	LIG1,MLH1,MSH2,PCNA,RFC3,RFC5,RPA1,RPA2
Down_n.s_Up	KEGG	hsa03460	Fanconi anemia pathway	10/102	54/8016	1.06954055326701e-09	4.33163924073138e-08	3.82782934853455e-08	10	APITD1,BLM,BRCA1,FANCL,MLH1,RAD51,RAD51C,RPA1,RPA2,UBE2T
Down_n.s_Up	KEGG	hsa03440	Homologous recombination	7/102	41/8016	6.92133212567106e-07	2.24251160871742e-05	1.98168667177108e-05	7	BLM,BRCA1,RAD51,RAD51C,RAD54B,RPA1,RPA2
Down_n.s_Up	KEGG	hsa03420	Nucleotide excision repair	7/102	47/8016	1.81896247690037e-06	4.91119868763101e-05	4.33998064663949e-05	7	LIG1,PCNA,POLE2,RFC3,RFC5,RPA1,RPA2
Down_n.s_Up	KEGG	hsa04115	p53 signaling pathway	7/102	72/8016	3.28533502652467e-05	0.000760320391852853	0.00067188806557497	7	CCNB1,CCNB2,CCNE2,CDK1,CDK4,CHEK1,TP53
Down_n.s_Up	KEGG	hsa04218	Cellular senescence	9/102	160/8016	0.000188343505482449	0.00381344374435018	0.0033699048033244	9	CCNB1,CCNB2,CCNE2,CDK1,CDK4,CHEK1,E2F2,LIN9,TP53
Down_n.s_Up	KEGG	hsa04114	Oocyte meiosis	8/102	128/8016	0.000211857985797232	0.00381344374435018	0.0033699048033244	8	CCNB1,CCNB2,CCNE2,CDC25C,CDK1,FBXO5,PTTG2,REC8
Down_n.s_Up	KEGG	hsa01524	Platinum drug resistance	6/102	73/8016	0.000312881219251264	0.00506867575187048	0.00447914166507073	6	BIRC5,BRCA1,MLH1,MSH2,TOP2A,TP53
Down_n.s_Up	KEGG	hsa00240	Pyrimidine metabolism	5/102	57/8016	0.00074916387575679	0.0102807647488107	0.00908501628224986	5	DUT,NT5M,RRM1,TK1,TYMS
Down_n.s_Up	KEGG	hsa03410	Base excision repair	4/102	33/8016	0.000761538129541532	0.0102807647488107	0.00908501628224986	4	LIG1,NEIL3,PCNA,POLE2
Down_n.s_Up	KEGG	hsa05222	Small cell lung cancer	6/102	92/8016	0.00107919497778252	0.013448429723136	0.0118842523869168	6	CCNE2,CDK4,CKS2,E2F2,SKP2,TP53
Down_n.s_Up	KEGG	hsa05166	Human T-cell leukemia virus 1 infection	9/102	219/8016	0.00182185100534186	0.0210814187760987	0.01862945388921	9	CCNB2,CCNE2,CDK4,CHEK1,CREB3L4,E2F2,NFYB,PTTG2,TP53
n.s_Down_n.s	KEGG	hsa05034	Alcoholism	13/60	184/8016	6.47262965342774e-10	8.60859743905889e-08	8.38035207759591e-08	13	GNB2,HIST1H2AB,HIST1H2BB,HIST1H2BG,HIST1H2BI,HIST1H2BJ,HIST1H2BN,HIST1H4A,HIST1H4E,HIST1H4I,HIST1H4K,HIST2H2AB,PRKACA
n.s_Down_n.s	KEGG	hsa05322	Systemic lupus erythematosus	11/60	133/8016	2.96980380142257e-09	1.97491952794601e-07	1.92255719776303e-07	11	HIST1H2AB,HIST1H2BB,HIST1H2BG,HIST1H2BI,HIST1H2BJ,HIST1H2BN,HIST1H4A,HIST1H4E,HIST1H4I,HIST1H4K,HIST2H2AB
n.s_Down_n.s	KEGG	hsa05203	Viral carcinogenesis	11/60	201/8016	2.19279522094758e-07	9.72139214620094e-06	9.46364253251061e-06	11	HIST1H2BB,HIST1H2BG,HIST1H2BI,HIST1H2BJ,HIST1H2BN,HIST1H4A,HIST1H4E,HIST1H4I,HIST1H4K,MRPS18B,PRKACA
n.s_Down_Up	KEGG	hsa05322	Systemic lupus erythematosus	10/22	133/8016	6.14008971702153e-13	2.08763050378732e-11	1.61581308342672e-11	10	HIST1H2AG,HIST1H2AH,HIST1H2AJ,HIST1H2AL,HIST1H2BF,HIST1H3B,HIST1H3G,HIST1H4B,HIST1H4C,HIST1H4L
n.s_Down_Up	KEGG	hsa05034	Alcoholism	10/22	184/8016	1.6205004259457e-11	2.75485072410769e-10	2.13223740256013e-10	10	HIST1H2AG,HIST1H2AH,HIST1H2AJ,HIST1H2AL,HIST1H2BF,HIST1H3B,HIST1H3G,HIST1H4B,HIST1H4C,HIST1H4L
n.s_Down_Up	KEGG	hsa00260	Glycine, serine and threonine metabolism	4/22	40/8016	3.64484545527642e-06	4.13082484931328e-05	3.19723285550563e-05	4	DMGDH,PHGDH,PSAT1,PSPH
n.s_Down_Up	KEGG	hsa04217	Necroptosis	4/22	162/8016	0.000884852857762113	0.00724968311953565	0.00561120984484184	4	HIST1H2AG,HIST1H2AH,HIST1H2AJ,HIST1H2AL
n.s_Down_Up	KEGG	hsa01230	Biosynthesis of amino acids	3/22	75/8016	0.00106612987051995	0.00724968311953565	0.00561120984484184	3	PHGDH,PSAT1,PSPH
n.s_Down_Up	KEGG	hsa05203	Viral carcinogenesis	4/22	201/8016	0.00196859153781185	0.0111553520476005	0.00863417341145548	4	HIST1H2BF,HIST1H4B,HIST1H4C,HIST1H4L
n.s_Down_Up	KEGG	hsa01200	Carbon metabolism	3/22	117/8016	0.00381187306481645	0.0185148120291085	0.014330349867731	3	PHGDH,PSAT1,PSPH
n.s_Down_Up	KEGG	hsa00270	Cysteine and methionine metabolism	2/22	49/8016	0.0078215169097589	0.0332414468664753	0.0257286740452595	2	PHGDH,PSAT1
n.s_n.s_n.s	KEGG	hsa04080	Neuroactive ligand-receptor interaction	235/4330	340/8016	4.74103794071917e-09	1.53135525485229e-06	1.43728308097592e-06	235	ADCYAP1,ADCYAP1R1,ADORA1,ADORA2B,ADORA3,ADRA1D,ADRA2A,AGT,AGTR1,APLN,APLNR,AVP,AVPR1A,AVPR1B,AVPR2,BDKRB2,BRS3,C5AR1,CALCA,CALCR,CCK,CCKBR,CHRM1,CHRM4,CHRM5,CHRNA10,CHRNA2,CHRNA3,CHRNA4,CHRNA9,CHRNB1,CHRNB2,CHRNB4,CHRND,CHRNE,CHRNG,CNR1,CNR2,CRH,CRHR2,CTSG,CYSLTR1,CYSLTR2,DRD1,DRD2,DRD3,DRD5,EDN3,EDNRA,EDNRB,F2,F2RL3,FPR1,FPR2,FPR3,FSHB,FSHR,GABBR2,GABRA1,GABRA2,GABRA4,GABRA5,GABRA6,GABRB1,GABRB2…
n.s_n.s_n.s	KEGG	hsa04740	Olfactory transduction	296/4330	448/8016	6.63037367328471e-08	1.07080534823548e-05	1.00502506205579e-05	296	ADRBK2,ANO2,ARRB1,ARRB2,CALM2,CALML4,CALML5,CALML6,CAMK2A,CAMK2B,CAMK2D,CAMK2G,CNGA2,CNGA3,CNGA4,CNGB1,GNB1,GNG13,GNG7,GUCY2D,NCALD,OR10A2,OR10A3,OR10A4,OR10A5,OR10A7,OR10AD1,OR10AG1,OR10C1,OR10G3,OR10G4,OR10G7,OR10G9,OR10H5,OR10J1,OR10J3,OR10K1,OR10K2,OR10P1,OR10Q1,OR10R2,OR10S1,OR10T2,OR10V1,OR10W1,OR10Z1,OR11G2,OR11H4,OR11H6,OR11L1,OR12D3,OR13A1,OR13C3,OR13C4,OR13C8,OR13C9,OR13D1,OR13F1,OR13G1…
n.s_n.s_n.s	KEGG	hsa04141	Protein processing in endoplasmic reticulum	119/4330	166/8016	1.86760785999286e-06	0.000201079112925898	0.000188726689009805	119	ATF6,ATXN3,ATXN3L,BAK1,BAX,BCAP31,CALR,CAPN1,CAPN2,CASP12,CKAP4,CUL1,DAD1,DDOST,DERL1,DERL2,DERL3,DNAJA2,DNAJB1,DNAJB12,DNAJC1,DNAJC10,DNAJC3,DNAJC5B,DNAJC5G,EDEM1,EDEM2,EDEM3,EIF2AK1,EIF2AK2,EIF2AK3,EIF2AK4,EIF2S1,ERLEC1,ERO1LB,ERP29,HERPUD1,HSP90AA1,HSP90B1,HSPA1A,HSPA1B,HSPA1L,HSPA4L,HSPA8,HSPBP1,HSPH1,HYOU1,LMAN1,MAP2K7,MAP3K5,MAPK9,MARCH6,MBTPS1,MBTPS2,MOGS,NFE2L2,NGLY1,NSFL1C,OS9,P4HB,PARK2…
n.s_n.s_n.s	KEGG	hsa04742	Taste transduction	63/4330	83/8016	2.93751344137778e-05	0.00237204210391256	0.00222632597662316	63	ADCY6,ADCY8,CACNA1A,CALHM1,GABBR2,GABRA1,GABRA2,GABRA4,GABRA5,GABRA6,GNAT3,GNB3,GNG13,GRM1,GRM4,HCN4,HTR1A,HTR1B,HTR1D,HTR1E,HTR1F,HTR3A,HTR3B,HTR3C,HTR3D,HTR3E,KCNK5,P2RX2,P2RX3,P2RY4,PDE1A,PDE1B,PDE1C,PKD1L3,PKD2L1,PRKACG,SCN9A,SCNN1A,SCNN1B,TAS1R1,TAS1R2,TAS2R1,TAS2R10,TAS2R13,TAS2R14,TAS2R16,TAS2R20,TAS2R3,TAS2R30,TAS2R31,TAS2R38,TAS2R39,TAS2R4,TAS2R40,TAS2R41,TAS2R42,TAS2R43,TAS2R46,TAS2R5,T…
n.s_n.s_n.s	KEGG	hsa05033	Nicotine addiction	33/4330	40/8016	0.000152066653528841	0.00982350581796312	0.00922004130869604	33	CACNA1A,CACNA1B,CHRNA4,CHRNB2,GABRA1,GABRA2,GABRA4,GABRA5,GABRA6,GABRB1,GABRB2,GABRB3,GABRD,GABRE,GABRG1,GABRG2,GABRG3,GABRQ,GABRR1,GABRR2,GABRR3,GRIA1,GRIA2,GRIA3,GRIA4,GRIN1,GRIN2B,GRIN2D,GRIN3A,SLC17A6,SLC17A7,SLC17A8,SLC32A1
n.s_n.s_n.s	KEGG	hsa03050	Proteasome	35/4330	45/8016	0.000825641988889742	0.0436934585030958	0.0410093402277712	35	ADRM1,IFNG,PSMA1,PSMA5,PSMA7,PSMA8,PSMB1,PSMB11,PSMB2,PSMB3,PSMB4,PSMB5,PSMB6,PSMB7,PSMB9,PSMC1,PSMC2,PSMC3,PSMC4,PSMC5,PSMD1,PSMD11,PSMD13,PSMD14,PSMD2,PSMD3,PSMD6,PSMD7,PSMD8,PSME1,PSME2,PSME3,PSME4,PSMF1,SHFM1
n.s_n.s_n.s	KEGG	hsa04260	Cardiac muscle contraction	61/4330	86/8016	0.000946917057342633	0.0436934585030958	0.0410093402277712	61	ACTC1,ASPH,ATP1A1,ATP1A2,ATP1B2,ATP1B3,ATP1B4,ATP2A2,ATP2A3,CACNA1D,CACNA1F,CACNA1S,CACNA2D1,CACNA2D2,CACNA2D3,CACNA2D4,CACNB1,CACNB2,CACNB4,CACNG1,CACNG2,CACNG3,CACNG4,CACNG5,CACNG6,CACNG7,CACNG8,CASQ2,COX4I1,COX4I2,COX5A,COX6A1,COX6A2,COX6B2,COX7A1,COX7A2,COX7B2,COX7C,COX8A,COX8C,CYC1,FXYD2,HRC,MYH6,MYH7,MYL2,MYL3,MYL4,RYR2,SLC8A1,SLC8A3,SLC9A6,TNNC1,TNNI3,TPM3,TRDN,UQCR11,UQCRC1,UQCRC2,UQCRFS1…
n.s_n.s_Up	KEGG	hsa03460	Fanconi anemia pathway	18/463	54/8016	5.16039294972511e-10	1.52747631311863e-07	1.47206998881632e-07	18	BRCA2,BRIP1,C19orf40,EME1,FANCA,FANCB,FANCC,FANCD2,FANCE,FANCG,FANCI,FANCM,REV3L,RMI1,RMI2,TELO2,TOP3A,USP1
n.s_n.s_Up	KEGG	hsa04110	Cell cycle	27/463	124/8016	1.32751189174816e-09	1.96471759978727e-07	1.89345117191448e-07	27	ATM,BUB1,BUB3,CCNA2,CCNB3,CDC20,CDC25A,CDC25B,CDC6,CDKN1B,CDKN2A,CHEK2,CREBBP,ESPL1,MCM4,MCM7,ORC1,ORC6,PKMYT1,PLK1,PRKDC,RAD21,RBL1,SMAD4,SMC1A,STAG1,YWHAH
n.s_n.s_Up	KEGG	hsa03440	Homologous recombination	13/463	41/8016	2.67349562072676e-07	2.6378490124504e-05	2.54216601128755e-05	13	ATM,BARD1,BRCA2,BRIP1,EME1,POLD1,POLD3,RAD51D,RAD54L,TOP3A,TOPBP1,XRCC2,XRCC3
n.s_n.s_Up	KEGG	hsa03030	DNA replication	11/463	36/8016	3.40891883240131e-06	0.000252259993597697	0.000243109737784409	11	DNA2,FEN1,MCM4,MCM7,POLA2,POLD1,POLD3,POLE,RFC1,RFC4,RNASEH2A
n.s_n.s_Up	KEGG	hsa03013	RNA transport	25/463	179/8016	3.25056017744936e-05	0.00192433162505002	0.00185453012229216	25	EIF3D,EIF4A3,EIF4EBP1,EIF5,GEMIN2,NDC1,NUP107,NUP153,NUP155,NUP160,NUP205,NUP210,NUP214,NUP43,NUP50,NUP54,NUP62,NUP85,NUP93,NUP98,PABPC1L,PABPC4L,TACC3,THOC1,XPO1
n.s_n.s_Up	KEGG	hsa03410	Base excision repair	9/463	33/8016	7.34276521082262e-05	0.00362243083733916	0.00349103398619812	9	FEN1,MUTYH,OGG1,PARP2,POLD1,POLD3,POLE,UNG,XRCC1
n.s_n.s_Up	KEGG	hsa05217	Basal cell carcinoma	11/463	63/8016	0.00084752977821004	0.0358384020500245	0.034538431563146	11	APC2,BMP4,DVL2,FZD1,FZD2,FZD4,FZD5,FZD9,GLI3,LEF1,TCF7L1
n.s_Up_n.s	KEGG	hsa04218	Cellular senescence	8/76	160/8016	0.0001260494330159	0.0123000507011194	0.0101264751435267	8	E2F5,FBXW11,MYC,NFATC1,PIK3CA,PIK3CB,RBL2,SIRT1
n.s_Up_n.s	KEGG	hsa04630	JAK-STAT signaling pathway	8/76	162/8016	0.00013743073409072	0.0123000507011194	0.0101264751435267	8	EP300,IL11,IL24,IL7R,MYC,PIK3CA,PIK3CB,PTPN2
n.s_Up_n.s	KEGG	hsa05202	Transcriptional misregulation in cancer	8/76	186/8016	0.00035401682265657	0.021123003751842	0.0173903000603227	8	BMP2K,CCNT2,CDK14,DDX5,IL1R2,KDM6A,MYC,RUNX2
Up_n.s_n.s	KEGG	hsa05130	Pathogenic Escherichia coli infection	32/351	202/8016	1.60116961784155e-10	4.5313100184916e-08	3.75853499767017e-08	32	ACTB,ARHGEF1,BAIAP2,BAIAP2L1,CLDN3,CYTH3,EZR,GNA12,LPAR2,LYN,MAPK8,MYH9,MYO10,MYO1B,MYO1D,MYO1E,MYO5A,NFKBIB,NLRP3,RELA,RIPK1,TAB2,TAB3,TJP1,TNFRSF10A,TNFRSF1A,TRAF2,TRAF6,TUBB2A,WASF2,WASL,WIPF2
Up_n.s_n.s	KEGG	hsa05131	Shigellosis	31/351	236/8016	3.25061141328415e-08	4.03758852395235e-06	3.34901335630044e-06	31	ACTB,ACTN1,BCL2L1,CAST,CCL5,DIAPH1,FNBP1,GJB2,GSK3B,HK2,IFNB1,MAPK8,MYL9,NFKBIB,NLRP3,PLCB3,PXN,RELA,RIPK1,RIPK2,SEPT9,SRC,TAB2,TAB3,TECPR1,TNFRSF1A,TRAF2,TRAF6,VCL,WASF2,WASL
Up_n.s_n.s	KEGG	hsa05135	Yersinia infection	21/351	120/8016	4.28012917733464e-08	4.03758852395235e-06	3.34901335630044e-06	21	ACTB,ARHGEF1,ARHGEF7,BAIAP2,BCAR1,GSK3B,IFNB1,LIMK1,MAPK8,NLRP3,PXN,RELA,RPS6KA1,RPS6KA2,SRC,TAB2,TRAF2,TRAF6,WASF2,WASL,WIPF2
Up_n.s_n.s	KEGG	hsa04810	Regulation of actin cytoskeleton	27/351	213/8016	5.39233234332998e-07	3.81507513290596e-05	3.16444766463838e-05	27	ACTB,ACTN1,APC,ARHGEF1,ARHGEF7,BAIAP2,BCAR1,BDKRB1,DIAPH1,EZR,GNA12,ITGAX,ITGB5,ITGB6,KRAS,LIMK1,LPAR2,MSN,MYH9,MYL9,MYLK,PXN,SRC,SSH2,VCL,WASF2,WASL
Up_n.s_n.s	KEGG	hsa04520	Adherens junction	14/351	71/8016	1.82381513090595e-06	0.000103227936409277	8.56233208825321e-05	14	ACTB,ACTN1,BAIAP2,CDH1,FER,PTPN1,PTPRF,PVRL3,PVRL4,SRC,TJP1,VCL,WASF2,WASL
Up_n.s_n.s	KEGG	hsa05132	Salmonella infection	25/351	214/8016	6.41494821323111e-06	0.0003025717240574	0.000250970780973778	25	ACTB,CYTH3,FGD4,FLNA,KLC2,KLC3,MAPK8,MYH9,MYL9,NLRP3,PLEKHM1,PLEKHM2,RELA,RHOG,RIPK1,RIPK2,SNX18,SNX9,TAB2,TAB3,TNFRSF10A,TNFRSF1A,TRAF2,TRAF6,WASL
Up_n.s_n.s	KEGG	hsa04668	TNF signaling pathway	16/351	112/8016	2.65056449346769e-05	0.00107158535950194	0.000888835912847061	16	CCL5,IFNB1,ITCH,JUNB,MAPK8,MMP14,MMP9,PGAM5,RELA,RIPK1,RPS6KA4,TAB2,TAB3,TNFRSF1A,TRAF2,TRAF3
Up_n.s_n.s	KEGG	hsa04064	NF-kappa B signaling pathway	15/351	102/8016	3.33974871588208e-05	0.00118143610824329	0.000979952583739085	15	BCL2L1,CARD10,ERC1,LTBR,LYN,RELA,RIPK1,TAB2,TAB3,TNFRSF11A,TNFRSF1A,TNFSF13B,TRAF2,TRAF3,TRAF6
Up_n.s_n.s	KEGG	hsa04530	Tight junction	18/351	169/8016	0.000411271504809476	0.0129322039845646	0.0107267304763173	18	ACTB,ACTN1,AMOTL1,CLDN3,CRB3,DLG1,EZR,LLGL2,MAPK8,MARVELD2,MSN,MYH9,MYL9,NEDD4L,RAPGEF2,SRC,TJP1,VASP
Up_n.s_n.s	KEGG	hsa04622	RIG-I-like receptor signaling pathway	10/351	70/8016	0.000865778727617933	0.0245015379915875	0.0203230164482946	10	IFIH1,IFNB1,ISG15,MAPK8,NFKBIB,RELA,RIPK1,TRAF2,TRAF3,TRAF6
Up_n.s_n.s	KEGG	hsa05017	Spinocerebellar ataxia	12/351	98/8016	0.0011178429421783	0.0262776969985953	0.021796267177559	12	AMBRA1,ATG2A,ATXN1,CIC,ERN1,GNAQ,MAPK8,PLCB3,PUM2,RORA,TRAF2,ULK1
Up_n.s_n.s	KEGG	hsa04670	Leukocyte transendothelial migration	13/351	112/8016	0.00116613825925984	0.0262776969985953	0.021796267177559	13	ACTB,ACTN1,BCAR1,CLDN3,EZR,MMP9,MSN,MYL9,NCF2,PXN,SIPA1,VASP,VCL
Up_n.s_n.s	KEGG	hsa05100	Bacterial invasion of epithelial cells	10/351	73/8016	0.00120710268898141	0.0262776969985953	0.021796267177559	10	ACTB,BCAR1,CDH1,PXN,RHOG,SEPT9,SRC,VCL,WASF2,WASL
Up_n.s_n.s	KEGG	hsa04137	Mitophagy - animal	9/351	65/8016	0.00194845472311946	0.0375401812256971	0.0311380338974538	9	AMBRA1,BCL2L1,KRAS,MAPK8,PGAM5,RELA,SRC,TFE3,ULK1
Up_n.s_n.s	KEGG	hsa05163	Human cytomegalovirus infection	20/351	225/8016	0.001989762255779	0.0375401812256971	0.0311380338974538	20	ADCY9,AKAP13,ARHGEF1,BCAR1,CCL5,GNA12,GNAQ,GNAS,GSK3B,IFNB1,IL6R,KRAS,PLCB3,PXN,RELA,RIPK1,SRC,TNFRSF1A,TRAF2,TSC2
Up_n.s_n.s	KEGG	hsa04621	NOD-like receptor signaling pathway	17/351	181/8016	0.00238622635920253	0.0386434533180147	0.0320531526498689	17	BCL2L1,CCL5,IFNB1,MAPK8,MCU,NFKBIB,NLRP3,PANX1,PLCB3,RELA,RIPK1,RIPK2,TAB2,TAB3,TRAF2,TRAF3,TRAF6
Up_n.s_n.s	KEGG	hsa04010	MAPK signaling pathway	24/351	295/8016	0.00245201604462436	0.0386434533180147	0.0320531526498689	24	CACNB3,EFNA1,ELK4,FLNA,GADD45G,GNA12,JUND,KRAS,MAPK8,NF1,PGF,PLA2G4D,PPM1A,RAPGEF2,RELA,RPS6KA1,RPS6KA2,RPS6KA4,STK4,TAB2,TAOK1,TNFRSF1A,TRAF2,TRAF6
Up_n.s_n.s	KEGG	hsa04657	IL-17 signaling pathway	11/351	94/8016	0.00256960047838722	0.0386434533180147	0.0320531526498689	11	GSK3B,IL17RA,JUND,MAPK8,MMP9,RELA,TAB2,TAB3,TRAF2,TRAF3,TRAF6
Up_n.s_n.s	KEGG	hsa04931	Insulin resistance	12/351	108/8016	0.0025944367952024	0.0386434533180147	0.0320531526498689	12	GSK3B,MAPK8,MLXIP,PPARA,PTPN1,PTPRF,PYGB,RELA,RPS6KA1,RPS6KA2,SLC27A4,TNFRSF1A
Up_n.s_n.s	KEGG	hsa04144	Endocytosis	21/351	249/8016	0.00294109040209594	0.0416164291896576	0.034519113666705	21	ADRBK1,CBLC,CYTH3,EHD4,EPN1,HGS,ITCH,KIF5A,KIF5B,NEDD4L,RAB11FIP5,RAB22A,SH3KBP1,SMURF1,SRC,STAM,TRAF6,VPS37B,VPS37C,WASL,WIPF2
Up_Up_Down	KEGG	hsa05222	Small cell lung cancer	5/47	92/8016	0.000187168232666589	0.0265778890386557	0.0232482646891132	5	CDK6,CDKN1A,ITGA3,ITGB1,LAMC2
Up_Up_Down	KEGG	hsa05212	Pancreatic cancer	4/47	76/8016	0.000977412969779824	0.0462642139029117	0.0404683264680769	4	CDK6,CDKN1A,TGFB1,TGFBR2
Up_Up_Down	KEGG	hsa05220	Chronic myeloid leukemia	4/47	76/8016	0.000977412969779824	0.0462642139029117	0.0404683264680769	4	CDK6,CDKN1A,TGFB1,TGFBR2
Up_Up_n.s	KEGG	hsa04668	TNF signaling pathway	24/226	112/8016	3.64130822575854e-15	8.81196590633567e-13	5.71110448040024e-13	24	BCL3,CCL20,CFLAR,CSF2,CXCL1,CXCL10,CXCL3,CXCL5,EDN1,FOS,IL1B,IL6,IRF1,JUN,LIF,MAP2K1,MAP3K8,NFKB1,PIK3CD,PTGS2,SOCS3,TNF,TRAF1,VEGFC
Up_Up_n.s	KEGG	hsa04657	IL-17 signaling pathway	19/226	94/8016	9.29610386506856e-12	1.1248285676733e-09	7.29010250471166e-10	19	CCL20,CSF2,CSF3,CXCL1,CXCL10,CXCL3,CXCL5,CXCL8,FOS,FOSB,FOSL1,IL17C,IL1B,IL6,JUN,NFKB1,PTGS2,TNF,TRAF4
Up_Up_n.s	KEGG	hsa04060	Cytokine-cytokine receptor interaction	30/226	294/8016	6.67873675817815e-10	5.38751431826371e-08	3.49169044550366e-08	30	ACVR1,BMP2,CCL20,CLCF1,CSF2,CSF3,CXCL1,CXCL10,CXCL11,CXCL3,CXCL5,CXCL8,CXCR4,EDA,IL17C,IL1A,IL1B,IL1RL1,IL1RN,IL20,IL23A,IL32,IL4R,IL6,LIF,TGFB2,TNF,TNFRSF10B,TNFRSF12A,TNFRSF25
Up_Up_n.s	KEGG	hsa04010	MAPK signaling pathway	29/226	295/8016	3.16235587370995e-09	1.91322530359452e-07	1.23997638205996e-07	29	AREG,DUSP10,DUSP2,DUSP4,DUSP5,DUSP6,EGFR,EPHA2,EREG,FOS,GADD45A,GADD45B,IGF1R,IL1A,IL1B,JUN,MAP2K1,MAP3K8,MAP4K4,NFKB1,PPM1B,RASA1,RASA2,RELB,RPS6KA3,TGFA,TGFB2,TNF,VEGFC
Up_Up_n.s	KEGG	hsa04064	NF-kappa B signaling pathway	16/226	102/8016	2.06838095879324e-08	1.00109638405593e-06	6.48818448126723e-07	16	BCL2A1,CFLAR,CXCL1,CXCL3,CXCL8,EDA,GADD45B,IL1B,MALT1,NFKB1,PLAU,PTGS2,RELB,TICAM1,TNF,TRAF1
Up_Up_n.s	KEGG	hsa05133	Pertussis	13/226	76/8016	1.59652954217034e-07	6.43933582008704e-06	4.1733842418137e-06	13	CXCL5,CXCL8,FOS,IL1A,IL1B,IL23A,IL6,IRF1,ITGA5,JUN,NFKB1,TICAM1,TNF
Up_Up_n.s	KEGG	hsa05323	Rheumatoid arthritis	14/226	93/8016	2.76034601473626e-07	9.5429105080882e-06	6.18483543151432e-06	14	CCL20,CSF2,CXCL1,CXCL3,CXCL5,CXCL8,FOS,IL1A,IL1B,IL23A,IL6,JUN,TGFB2,TNF
Up_Up_n.s	KEGG	hsa04933	AGE-RAGE signaling pathway in diabetic complications	14/226	100/8016	6.90269870073456e-07	2.08806635697221e-05	1.35329224527559e-05	14	CXCL8,EDN1,EGR1,IL1A,IL1B,IL6,JUN,NFKB1,PIK3CD,SERPINE1,SMAD3,TGFB2,TNF,VEGFC
Up_Up_n.s	KEGG	hsa04625	C-type lectin receptor signaling pathway	14/226	104/8016	1.12391890889256e-06	3.02209306613333e-05	1.95864230906423e-05	14	BCL3,EGR3,IL1B,IL23A,IL6,IRF1,JUN,MALT1,NFKB1,PIK3CD,PLK3,PTGS2,RELB,TNF
Up_Up_n.s	KEGG	hsa05210	Colorectal cancer	12/226	86/8016	4.56143412913698e-06	0.000110386705925115	7.15424931833064e-05	12	AREG,EGFR,EREG,FOS,GADD45A,GADD45B,JUN,MAP2K1,PIK3CD,SMAD3,TGFA,TGFB2
Up_Up_n.s	KEGG	hsa05135	Yersinia infection	14/226	120/8016	6.34274958339836e-06	0.000120439557057518	7.80578251481957e-05	14	ARHGEF28,CXCL8,FOS,IL1B,IL6,ITGA5,JUN,MAP2K1,NFKB1,PIK3CD,PKN2,RPS6KA3,TICAM1,TNF
Up_Up_n.s	KEGG	hsa04620	Toll-like receptor signaling pathway	13/226	104/8016	6.35719448450559e-06	0.000120439557057518	7.80578251481957e-05	13	CXCL10,CXCL11,CXCL8,FOS,IL1B,IL6,JUN,MAP2K1,MAP3K8,NFKB1,PIK3CD,TICAM1,TNF
Up_Up_n.s	KEGG	hsa04151	PI3K-Akt signaling pathway	26/226	354/8016	6.46989356094105e-06	0.000120439557057518	7.80578251481957e-05	26	AREG,CRTC2,CSF3,EGFR,EPHA2,EREG,IGF1R,IL4R,IL6,ITGA2,ITGA5,ITGA6,ITGB4,ITGB8,LAMA3,LAMB3,MAP2K1,MCL1,NFKB1,PHLPP2,PIK3CD,PKN2,TGFA,THBS1,TNXB,VEGFC
Up_Up_n.s	KEGG	hsa05321	Inflammatory bowel disease (IBD)	10/226	65/8016	1.19607495070301e-05	0.000206750098621521	0.000133996366657706	10	IL1A,IL1B,IL23A,IL4R,IL6,JUN,NFKB1,SMAD3,TGFB2,TNF
Up_Up_n.s	KEGG	hsa04380	Osteoclast differentiation	14/226	128/8016	1.3492353038674e-05	0.00021767662902394	0.000141077937035959	14	FOS,FOSB,FOSL1,GAB2,IL1A,IL1B,JUN,MAP2K1,NFKB1,PIK3CD,RELB,SOCS3,TGFB2,TNF
Up_Up_n.s	KEGG	hsa04068	FoxO signaling pathway	14/226	131/8016	1.76200496434609e-05	0.000257459022876031	0.000166861219697819	14	CCNG2,EGFR,GADD45A,GADD45B,HOMER1,IGF1R,IL6,MAP2K1,PIK3CD,PLK3,PRKAG2,SMAD3,SOD2,TGFB2
Up_Up_n.s	KEGG	hsa05202	Transcriptional misregulation in cancer	17/226	186/8016	1.80859644169113e-05	0.000257459022876031	0.000166861219697819	17	AFF1,ARNT2,BCL2A1,CSF2,CXCL8,DUSP6,GADD45A,GADD45B,IGF1R,IL6,JMJD1C,NFKB1,NFKBIZ,NR4A3,PLAU,RUNX1,TRAF1
Up_Up_n.s	KEGG	hsa04640	Hematopoietic cell lineage	12/226	99/8016	1.9958091474191e-05	0.000268325452041901	0.000173903837991489	12	CD24,CD55,CSF2,CSF3,IL1A,IL1B,IL4R,IL6,ITGA2,ITGA5,ITGA6,TNF
Up_Up_n.s	KEGG	hsa04061	Viral protein interaction with cytokine and cytokine receptor	12/226	100/8016	2.21228964723787e-05	0.000281775839279771	0.000182621139855093	12	CCL20,CXCL1,CXCL10,CXCL11,CXCL3,CXCL5,CXCL8,CXCR4,IL20,IL6,TNF,TNFRSF10B
Up_Up_n.s	KEGG	hsa04012	ErbB signaling pathway	11/226	85/8016	2.38542906530499e-05	0.000284860928881941	0.000184620610715134	11	ABL2,AREG,CBL,EGFR,EREG,HBEGF,JUN,MAP2K1,NRG1,PIK3CD,TGFA
Up_Up_n.s	KEGG	hsa04210	Apoptosis	14/226	136/8016	2.70039468133357e-05	0.000284860928881941	0.000184620610715134	14	BCL2A1,CFLAR,CTSC,FOS,GADD45A,GADD45B,JUN,MAP2K1,MCL1,NFKB1,PIK3CD,TNF,TNFRSF10B,TRAF1
Up_Up_n.s	KEGG	hsa05142	Chagas disease (American trypanosomiasis)	12/226	102/8016	2.70735593565481e-05	0.000284860928881941	0.000184620610715134	12	CFLAR,CXCL8,FOS,IL1B,IL6,JUN,NFKB1,PIK3CD,SERPINE1,TGFB2,TICAM1,TNF
Up_Up_n.s	KEGG	hsa05146	Amoebiasis	12/226	102/8016	2.70735593565481e-05	0.000284860928881941	0.000184620610715134	12	CSF2,CXCL1,CXCL3,CXCL8,IL1B,IL6,LAMA3,LAMB3,NFKB1,PIK3CD,TGFB2,TNF
Up_Up_n.s	KEGG	hsa04512	ECM-receptor interaction	11/226	88/8016	3.32232839084256e-05	0.000335001446076625	0.000217117074664711	11	HSPG2,ITGA2,ITGA5,ITGA6,ITGB4,ITGB8,LAMA3,LAMB3,SDC4,THBS1,TNXB
Up_Up_n.s	KEGG	hsa04218	Cellular senescence	15/226	160/8016	4.23031293540998e-05	0.000409494292147686	0.000265396474684668	15	CXCL8,ETS1,GADD45A,GADD45B,HIPK2,IL1A,IL6,MAP2K1,NFKB1,PIK3CD,SERPINE1,SMAD3,TGFB2,ZFP36L1,ZFP36L2
Up_Up_n.s	KEGG	hsa05220	Chronic myeloid leukemia	10/226	76/8016	4.86306527780352e-05	0.000452639152780174	0.000293358998539564	10	CBL,GAB2,GADD45A,GADD45B,MAP2K1,NFKB1,PIK3CD,RUNX1,SMAD3,TGFB2
Up_Up_n.s	KEGG	hsa05222	Small cell lung cancer	11/226	92/8016	5.05376085118146e-05	0.000452966713328116	0.000293571293109566	11	GADD45A,GADD45B,ITGA2,ITGA6,LAMA3,LAMB3,NFKB1,PIK3CD,PTGS2,TRAF1,TRAF4
Up_Up_n.s	KEGG	hsa04390	Hippo signaling pathway	14/226	154/8016	0.000106739200912643	0.000922531665030702	0.000597900035187363	14	AREG,BMP2,CTGF,FZD8,LATS2,PARD6B,SERPINE1,SMAD3,SMAD7,TGFB2,TP53BP2,WNT7A,WWC1,WWTR1
Up_Up_n.s	KEGG	hsa05130	Pathogenic Escherichia coli infection	16/226	202/8016	0.000177880277959956	0.00148438025056239	0.000962038526897767	16	CLDN1,CLDN4,CXCL8,CYTH1,CYTH4,FOS,IL1B,IL6,JUN,MYO5B,MYO6,NFKB1,OCLN,SEC24A,TNF,TNFRSF10B
Up_Up_n.s	KEGG	hsa05205	Proteoglycans in cancer	16/226	204/8016	0.000199309779766423	0.00160776555678248	0.00104200551527007	16	CBL,EGFR,FZD8,HBEGF,HSPG2,IGF1R,ITGA2,ITGA5,MAP2K1,PIK3CD,PLAU,SDC4,TGFB2,THBS1,TNF,WNT7A
Up_Up_n.s	KEGG	hsa05410	Hypertrophic cardiomyopathy (HCM)	10/226	90/8016	0.000206542350872627	0.00161236286810245	0.00104498506893112	10	EDN1,IL6,ITGA2,ITGA5,ITGA6,ITGB4,ITGB8,PRKAG2,TGFB2,TNF
Up_Up_n.s	KEGG	hsa05212	Pancreatic cancer	9/226	76/8016	0.000264469234037165	0.00200004858240606	0.00129624723261637	9	EGFR,GADD45A,GADD45B,MAP2K1,NFKB1,PIK3CD,SMAD3,TGFA,TGFB2
Up_Up_n.s	KEGG	hsa05165	Human papillomavirus infection	21/226	330/8016	0.000392747272374632	0.00288014666408063	0.00186664572835152	21	EGFR,FZD8,IRF1,ITGA2,ITGA5,ITGA6,ITGB4,ITGB8,LAMA3,LAMB3,MAP2K1,NFKB1,PARD6B,PIK3CD,PTGER4,PTGS2,THBS1,TICAM1,TNF,TNXB,WNT7A
Up_Up_n.s	KEGG	hsa05160	Hepatitis C	13/226	155/8016	0.000416581911245656	0.00296508301533673	0.00192169364630349	13	CFLAR,CLDN1,CLDN4,CXCL10,EGFR,LDLR,MAP2K1,NFKB1,OCLN,PIK3CD,SOCS3,TICAM1,TNF
Up_Up_n.s	KEGG	hsa05166	Human T-cell leukemia virus 1 infection	16/226	219/8016	0.000444704860020153	0.00307481646071077	0.00199281275618054	16	CRTC2,CSF2,EGR1,ETS1,FOS,FOSL1,IL6,JUN,MAP2K1,NFKB1,PIK3CD,RELB,SMAD3,TGFB2,TNF,ZFP36
Up_Up_n.s	KEGG	hsa05144	Malaria	7/226	50/8016	0.000458805092066606	0.00308418978555885	0.00199888768181065	7	CSF3,CXCL8,IL1B,IL6,TGFB2,THBS1,TNF
Up_Up_n.s	KEGG	hsa04510	Focal adhesion	15/226	199/8016	0.000482384708577909	0.00315505674259065	0.00204481711459768	15	EGFR,IGF1R,ITGA2,ITGA5,ITGA6,ITGB4,ITGB8,JUN,LAMA3,LAMB3,MAP2K1,PIK3CD,THBS1,TNXB,VEGFC
Up_Up_n.s	KEGG	hsa05161	Hepatitis B	13/226	162/8016	0.000636166072296234	0.00405137340778128	0.00262572700199831	13	CXCL8,EGR3,FOS,HSPG2,IL6,JUN,MAP2K1,NFKB1,PIK3CD,SMAD3,TGFB2,TICAM1,TNF
Up_Up_n.s	KEGG	hsa04660	T cell receptor signaling pathway	10/226	104/8016	0.000668402240543177	0.00405405533957467	0.00262746518310842	10	CSF2,FOS,JUN,MALT1,MAP2K1,MAP3K8,NFKB1,NFKBIE,PIK3CD,TNF
Up_Up_n.s	KEGG	hsa05211	Renal cell carcinoma	8/226	69/8016	0.000670091791665234	0.00405405533957467	0.00262746518310842	8	ARNT2,ETS1,FLCN,JUN,MAP2K1,PIK3CD,TGFA,TGFB2
Up_Up_n.s	KEGG	hsa04659	Th17 cell differentiation	10/226	107/8016	0.000836054826054833	0.00493476263183585	0.00319825851302106	10	FOS,IL1B,IL23A,IL4R,IL6,JUN,NFKB1,NFKBIE,RUNX1,SMAD3
Up_Up_n.s	KEGG	hsa05235	PD-L1 expression and PD-1 checkpoint pathway in cancer	9/226	89/8016	0.000859666510666981	0.00495331656146213	0.00321028346088672	9	CD274,EGFR,FOS,JUN,MAP2K1,NFKB1,NFKBIE,PIK3CD,TICAM1
Up_Up_n.s	KEGG	hsa05164	Influenza A	13/226	170/8016	0.000999716399478903	0.0056263108993929	0.00364645638977617	13	CXCL10,CXCL8,IL1A,IL1B,IL6,KPNA7,MAP2K1,NFKB1,PIK3CD,SOCS3,TICAM1,TNF,TNFRSF10B
Up_Up_n.s	KEGG	hsa05134	Legionellosis	7/226	57/8016	0.00102767214467828	0.00565219679573055	0.00366323324299196	7	CXCL1,CXCL3,CXCL8,IL1B,IL6,NFKB1,TNF
Up_Up_n.s	KEGG	hsa05140	Leishmaniasis	8/226	77/8016	0.00139061141904225	0.00747839918684946	0.0048468093903461	8	FOS,IL1A,IL1B,JUN,NFKB1,PTGS2,TGFB2,TNF
Up_Up_n.s	KEGG	hsa04630	JAK-STAT signaling pathway	12/226	162/8016	0.00203769561859087	0.0107200508630215	0.0069477493631588	12	AOX1,CSF2,CSF3,EGFR,IL20,IL23A,IL4R,IL6,LIF,MCL1,PIK3CD,SOCS3
Up_Up_n.s	KEGG	hsa04662	B cell receptor signaling pathway	8/226	82/8016	0.00208855459357839	0.0107538342903398	0.0069696446683803	8	DAPP1,FOS,JUN,MALT1,MAP2K1,NFKB1,NFKBIE,PIK3CD
Up_Up_n.s	KEGG	hsa05167	Kaposi sarcoma-associated herpesvirus infection	13/226	186/8016	0.00225705775348189	0.0113117079130647	0.00733120695540076	13	CSF2,CXCL1,CXCL3,CXCL8,FOS,IL6,JUN,MAP2K1,NFKB1,PIK3CD,PTGS2,TICAM1,ZFP36
Up_Up_n.s	KEGG	hsa04014	Ras signaling pathway	15/226	232/8016	0.00229038713942218	0.0113117079130647	0.00733120695540076	15	ABL2,EGFR,EPHA2,ETS1,GAB2,IGF1R,MAP2K1,NFKB1,PIK3CD,RASA1,RASA2,RASA3,RASAL2,TGFA,VEGFC
Up_Up_n.s	KEGG	hsa05221	Acute myeloid leukemia	7/226	67/8016	0.00266510340144751	0.0128991004630059	0.00836000856454059	7	BCL2A1,CSF2,DUSP6,MAP2K1,NFKB1,PIK3CD,RUNX1
Up_Up_n.s	KEGG	hsa05020	Prion diseases	5/226	35/8016	0.00277323347734764	0.0131592647356496	0.00852862307791121	5	EGR1,IL1A,IL1B,IL6,MAP2K1
Up_Up_n.s	KEGG	hsa04931	Insulin resistance	9/226	108/8016	0.00333621849713213	0.0155262476212688	0.0100626833213095	9	CRTC2,IL6,NFKB1,PIK3CD,PPP1R3B,PRKAG2,RPS6KA3,SOCS3,TNF
Up_Up_n.s	KEGG	hsa05120	Epithelial cell signaling in Helicobacter pylori infection	7/226	70/8016	0.0034215021067756	0.0156227077328244	0.010125199879038	7	CXCL1,CXCL3,CXCL8,EGFR,HBEGF,JUN,NFKB1
Up_Up_n.s	KEGG	hsa04115	p53 signaling pathway	7/226	72/8016	0.00400997798370537	0.0179706420751241	0.0116469146115419	7	CCNG2,GADD45A,GADD45B,SERPINE1,STEAP3,THBS1,TNFRSF10B
Up_Up_n.s	KEGG	hsa05152	Tuberculosis	12/226	180/8016	0.0048328694197676	0.0211388616562974	0.0137002626654559	12	CYP27B1,IL1A,IL1B,IL23A,IL6,IRAK2,MALT1,NFKB1,PLK3,SPHK1,TGFB2,TNF
Up_Up_n.s	KEGG	hsa04350	TGF-beta signaling pathway	8/226	94/8016	0.00489163740806881	0.0211388616562974	0.0137002626654559	8	ACVR1,BMP2,FST,SMAD3,SMAD7,TGFB2,THBS1,TNF
Up_Up_n.s	KEGG	hsa05214	Glioma	7/226	75/8016	0.00503274480504482	0.0213670919793131	0.013848180534657	7	EGFR,GADD45A,GADD45B,IGF1R,MAP2K1,PIK3CD,TGFA
Up_Up_n.s	KEGG	hsa05219	Bladder cancer	5/226	41/8016	0.00558400876177936	0.0232987951784587	0.0151001325862999	5	CXCL8,EGFR,HBEGF,MAP2K1,THBS1
Up_Up_n.s	KEGG	hsa05418	Fluid shear stress and atherosclerosis	10/226	139/8016	0.00580473929905073	0.0238092696672928	0.015430975121473	10	ACVR1,EDN1,FOS,IL1A,IL1B,JUN,NFKB1,PIK3CD,SDC4,TNF
Up_Up_n.s	KEGG	hsa01521	EGFR tyrosine kinase inhibitor resistance	7/226	79/8016	0.00668737585234191	0.026972415937779	0.0174810351227885	7	EGFR,IGF1R,IL6,MAP2K1,NRG1,PIK3CD,TGFA
Up_Up_n.s	KEGG	hsa04062	Chemokine signaling pathway	12/226	189/8016	0.00708487733273407	0.0281072182708466	0.0182165094491351	12	CCL20,CXCL1,CXCL10,CXCL11,CXCL3,CXCL5,CXCL8,CXCR4,GRK5,MAP2K1,NFKB1,PIK3CD
Up_Up_n.s	KEGG	hsa05225	Hepatocellular carcinoma	11/226	168/8016	0.00782322715116464	0.0305358221061588	0.0197905067151703	11	EGFR,FZD8,GADD45A,GADD45B,IGF1R,MAP2K1,PIK3CD,SMAD3,TGFA,TGFB2,WNT7A
Up_Up_n.s	KEGG	hsa05224	Breast cancer	10/226	147/8016	0.00851980444727025	0.0327268678768159	0.0212105407292108	10	EGFR,FOS,FZD8,GADD45A,GADD45B,IGF1R,JUN,MAP2K1,PIK3CD,WNT7A
Up_Up_n.s	KEGG	hsa04932	Non-alcoholic fatty liver disease (NAFLD)	10/226	149/8016	0.00933070096484093	0.0352817130233048	0.0228663559829161	10	CXCL8,IL1A,IL1B,IL6,JUN,NFKB1,PIK3CD,PRKAG2,SOCS3,TNF
Up_Up_n.s	KEGG	hsa05223	Non-small cell lung cancer	6/226	66/8016	0.0104348607940847	0.0384689247188404	0.024932012975673	6	EGFR,GADD45A,GADD45B,MAP2K1,PIK3CD,TGFA
Up_Up_n.s	KEGG	hsa04926	Relaxin signaling pathway	9/226	129/8016	0.0105313082538009	0.0384689247188404	0.024932012975673	9	EDN1,EGFR,FOS,JUN,MAP2K1,NFKB1,PIK3CD,RXFP4,VEGFC
Up_Up_n.s	KEGG	hsa01523	Antifolate resistance	4/226	31/8016	0.0106504874221583	0.0384689247188404	0.024932012975673	4	IL1B,IL6,NFKB1,TNF
Up_Up_n.s	KEGG	hsa04150	mTOR signaling pathway	10/226	153/8016	0.0111286062364613	0.039604745723877	0.0256681475113427	10	CAB39,FLCN,FZD8,IGF1R,LPIN1,MAP2K1,PIK3CD,RPS6KA3,TNF,WNT7A
Up_Up_n.s	KEGG	hsa04066	HIF-1 signaling pathway	8/226	109/8016	0.0116706239878942	0.0409317536966725	0.0265281918260296	8	EDN1,EGFR,IGF1R,IL6,MAP2K1,NFKB1,PIK3CD,SERPINE1
Up_Up_n.s	KEGG	hsa04621	NOD-like receptor signaling pathway	11/226	181/8016	0.0132557466521854	0.045827009854698	0.0297008458823402	11	ANTXR2,CXCL1,CXCL3,CXCL8,IL1B,IL6,JUN,NFKB1,PKN2,TICAM1,TNF
Up_Up_n.s	KEGG	hsa04917	Prolactin signaling pathway	6/226	70/8016	0.0137283061955574	0.0467922549200689	0.0303264288085701	6	FOS,IRF1,MAP2K1,NFKB1,PIK3CD,SOCS3
Up_Up_Up	KEGG	hsa04668	TNF signaling pathway	7/61	112/8016	2.01682760172349e-05	0.00356978485505057	0.00309954557738557	7	BIRC3,CEBPB,CREB5,CXCL2,ICAM1,NFKBIA,TNFAIP3
