# Supplementary material for: Modelling Chlamydia and HPV co-infection in patient-derived ectocervix organoids reveals distinct cellular reprogramming
Source: Nat Commun. 2022 Feb 24;13:1030. doi: 10.1038/s41467-022-28569-1 (PMC8873204; doi:10.1038/s41467-022-28569-1)
Supplement: Supplementary file 9 — Supplementary Data 6 [file 41467_2022_28569_MOESM9_ESM.xlsx]

## Sheet: Supplementary Table 6
Supplementary Table 6. Fisher dream target genes.
	2D_Ecto_E6E7_48h_p.i._vs_UI	2D_Ecto_UI_E6E7_vs_noE6E7	2D_Ecto_noE6E7_48h_p.i._vs_UI	hm_cluster
NF2	-0.226101	0.0098001	-1.74426	1
AGPAT5	-0.10285	-0.12931	-2.02444	1
CISD2	0.209536	0.195158	-1.88085	1
SPC24	-0.253243	0.294424	-2.00067	1
CENPP	-0.520015	0.211425	-2.03687	1
PPAT	-0.301513	0.354359	-2.06832	1
GMNN	-0.239491	0.476429	-1.94908	1
PIGK	-0.449402	0.229224	-1.59477	1
RFT1	-0.239769	0.931766	-1.43201	1
DZIP3	-0.771646	0.883876	-1.51656	1
NAA15	-0.563163	0.888473	-1.62155	1
ZNF684	-0.592395	1.00963	-1.45409	1
SRSF10	-0.658383	0.752266	-1.67661	1
PRKRIR	-0.675669	0.935113	-1.52177	1
ACTL6A	-0.587222	0.960916	-1.55953	1
RNF219	-0.344064	0.7969	-1.76784	1
PAICS	-0.528889	0.753992	-1.80183	1
CSE1L	-0.375786	0.859456	-1.75105	1
FKBP5	-0.392658	0.836858	-1.78393	1
POLE3	-0.353926	0.951793	-1.70141	1
CCDC18	-0.487276	0.863753	-1.74683	1
NIF3L1	-0.398891	1.12264	-1.4749	1
KIF20A	-0.372214	1.08442	-1.549	1
CACYBP	-0.422535	1.09479	-1.51119	1
YEATS4	-0.339746	1.00806	-1.63217	1
CKAP2	-0.222024	1.02792	-1.59927	1
KIF18A	-0.199936	1.05435	-1.58503	1
RFC3	-0.0705527	1.01848	-1.6155	1
DARS2	-0.318146	1.00358	-1.36226	1
XRCC4	-0.653481	1.10977	-1.36118	1
PTGES3	-0.783379	1.08946	-1.25306	1
TCP1	-0.444783	0.998959	-1.38383	1
HNRNPD	-0.346448	1.23041	-1.34669	1
NUP93	-0.269857	1.11997	-1.38382	1
HNRNPAB	-0.43714	1.14631	-1.48946	1
UBE2S	-0.437591	1.24721	-1.35134	1
CDC20	-0.674615	1.03027	-1.55089	1
SIVA1	-0.670173	0.890082	-1.69173	1
GRWD1	-0.455365	0.987229	-1.54617	1
HAUS7	-0.599493	1.08556	-1.44819	1
NUDC	-0.629078	1.09749	-1.43238	1
CDCA3	-0.567166	0.891144	-1.69676	1
PTTG1	-0.494455	0.795774	-1.79813	1
HMMR	-0.566398	0.788045	-1.82271	1
CDK4	-0.549575	0.842905	-1.76676	1
HAUS4	-0.388544	0.910389	-1.67783	1
BIRC5	-0.220043	0.945167	-1.69178	1
CKS1B	-0.257944	0.899349	-1.73374	1
MAD2L1	-0.23327	0.794904	-1.80138	1
PBK	-0.249139	0.899775	-1.74723	1
ITGB3BP	-0.227553	0.885192	-1.72084	1
RPL39L	-0.240819	0.848856	-1.77342	1
CCNB1	-0.492959	0.98425	-1.64532	1
APITD1	-0.440111	0.924289	-1.6936	1
DBF4	-0.502723	1.09365	-1.49222	1
RANBP1	-0.433282	1.03109	-1.58376	1
EXOSC2	-0.46232	0.870312	-1.7215	1
SNRNP25	-0.43142	0.849986	-1.67938	1
POLR1E	-0.358864	0.868485	-1.71657	1
NUDT1	-0.526446	0.850919	-1.72112	1
MSH3	-0.417109	0.57184	-1.94748	1
NUP43	-0.342075	0.641568	-1.86046	1
C12orf65	-0.251973	0.897655	-1.68331	1
C19orf48	-0.0603174	1.00344	-1.63406	1
RAD51C	-0.158381	0.931764	-1.69328	1
UNG	0.0502294	0.728072	-1.77764	1
CDCA8	0.0374344	0.98966	-1.65528	1
CENPH	-0.0755246	0.975012	-1.67725	1
CCNB2	-0.113888	1.00344	-1.64162	1
OIP5	0.129115	0.848259	-1.70612	1
KIF22	-0.0448914	0.884844	-1.66559	1
CENPW	-0.14567	0.78985	-1.76402	1
WDYHV1	-0.683846	0.91407	-1.47973	1
DSCR3	-0.878093	0.800157	-1.58669	1
POP7	-0.680597	0.616094	-1.81706	1
NXT1	-0.762596	0.752244	-1.7652	1
DCPS	-0.995706	0.736609	-1.69917	1
LSM3	-0.612367	0.629464	-1.86661	1
CDKN3	-0.802105	0.763539	-1.75354	1
CKS2	-0.852737	0.748446	-1.72566	1
EAF2	-0.735567	0.4825	-1.91486	1
SAP30	-0.673576	0.716272	-1.70985	1
SKP2	-0.876743	0.722242	-1.73161	1
TFAP4	-0.790229	1.11704	-1.15865	1
TSEN15	-0.761395	1.1019	-1.36741	1
DR1	-0.66809	1.12121	-1.35495	1
MAGOHB	-0.751074	1.19945	-1.31156	1
PPIH	-0.651475	1.11024	-1.47399	1
HMGB1	-0.483725	1.17734	-1.41304	1
MUTYH	-0.6322	1.10017	-1.48192	1
OXNAD1	-0.51266	1.10644	-1.52479	1
CAD	-1.54079	0.113398	-1.46332	1
WDR46	-1.83141	0.210048	-1.16124	1
L3MBTL2	-1.69573	0.216308	-1.11187	1
AP2B1	-0.891835	0.828836	-1.20628	1
EIF3B	-1.03667	0.900649	-1.16884	1
TBRG4	-0.938319	1.18422	-1.12069	1
RBM8A	-1.63116	0.707429	-1.14946	1
TUBA1C	-1.44504	0.647025	-1.1036	1
FKBPL	-1.34319	0.551446	-1.41927	1
TUBB	-1.04363	0.65234	-1.51328	1
IFRD2	-1.2533	0.751969	-1.48002	1
BYSL	-1.0877	0.640366	-1.66428	1
GABPB2	-1.37382	0.410756	-1.35804	1
PFAS	-0.755976	0.921966	-1.51291	1
AEN	-0.934698	0.623246	-1.64162	1
NUP35	-0.865877	0.212935	-2.02372	1
NOLC1	-0.842839	0.308611	-2.07879	1
RPL22L1	-1.16577	0.4216	-1.79392	1
TDP1	-0.978279	0.427923	-1.7433	1
BRIX1	-1.05253	0.499222	-1.81266	1
POLR3K	-1.17165	0.446888	-1.75677	1
C1orf174	-1.15591	0.787695	-1.19549	1
TUBD1	-0.827407	1.02909	-1.12361	1
MED30	-1.35539	0.828972	-0.977207	1
ACP1	-1.07039	0.787086	-1.44913	1
EBAG9	-1.08047	0.882867	-1.41143	1
HSPD1	-0.769407	0.900203	-1.67581	1
HMGN2	-0.899096	0.788647	-1.733	1
CHRAC1	-0.972261	0.696546	-1.78272	1
CCDC34	-1.00745	0.730507	-1.67941	1
GPATCH4	-1.23776	0.703413	-1.65874	1
SNRPD1	-0.996924	0.598361	-1.85936	1
LSM5	-1.12389	0.536038	-1.87967	1
WDR4	-1.27845	0.789083	-1.44315	1
UCHL5	-1.2467	0.842641	-1.3957	1
CHCHD3	-1.01622	0.881592	-1.55359	1
RMND1	-1.16612	0.701513	-1.65681	1
GNL3	-1.21872	0.775453	-1.5698	1
ZRANB3	-1.40911	0.610576	-1.66552	1
AK2	-1.2893	0.587578	-1.758	1
NUDCD2	-1.40293	0.584184	-1.67952	1
SRSF3	-1.17293	0.703426	-1.70123	1
SRSF7	-1.18746	0.592152	-1.74006	1
C2orf69	-1.34218	0.470459	-1.60578	1
PEX3	-1.34734	0.318898	-1.75906	1
HSPA9	-1.17063	0.467746	-1.87658	1
SAAL1	-1.23405	0.561772	-1.74723	1
FBXO4	-1.147	0.670153	-1.71431	1
CIRH1A	-1.1332	0.699994	-1.71351	1
NAP1L1	-1.17588	0.409376	-1.93025	1
IFT80	-0.878629	0.516958	-1.9209	1
ORC3	-0.920595	0.616312	-1.87604	1
AMD1	-0.966775	0.319774	-1.99166	1
ABCE1	-0.981981	0.536953	-1.82118	1
EXOSC3	-1.10364	0.547194	-1.80848	1
RNF2	-0.933456	0.591111	-1.53593	1
NUCKS1	-1.0162	0.364618	-1.88497	1
CWC27	-0.86436	0.55283	-1.80188	1
PPP3CB	-1.20304	0.589495	-1.36026	1
CCT5	-0.915894	0.86013	-1.43913	1
DDX21	-1.05704	0.800337	-1.51085	1
NCOA5	-1.18601	0.957322	-1.21944	1
KDM1A	-1.14238	0.826107	-1.35211	1
FAF1	-0.809534	0.967466	-1.43923	1
R3HDM1	-1.05855	0.979044	-1.37842	1
HYLS1	-0.883507	1.00667	-1.46546	1
HNRNPA1	-0.937864	1.06956	-1.37775	1
PSRC1	-0.885016	1.13138	-1.33715	1
TXNDC12	-0.97468	0.874727	-1.1366	1
ANKRA2	-0.722109	1.26132	-0.560542	1
ZNF146	-1.3089	0.964552	-0.899277	1
THOC1	-1.01724	1.03392	-1.023	1
NAPEPLD	-0.18627	0.817205	-1.38604	1
MYC	0.144882	1.00462	-1.22607	1
FIGN	-0.137611	1.04583	-1.42799	1
FAR1	-0.5335	0.873382	-1.19475	1
PNN	-0.289553	0.834936	-1.39042	1
C2orf43	-0.300016	1.22265	-0.740592	1
HEATR1	-0.69256	0.928238	-0.876674	1
ZNF24	-0.934869	0.0738649	-0.940629	1
OPA1	-0.925982	0.496771	-1.00364	1
LYRM7	-1.50679	0.659014	-0.953378	1
TMEM138	-1.76719	0.296464	-0.837276	1
GTF3C2	-1.4481	0.372384	-1.14207	1
ZNF138	-1.34273	0.461718	-0.822658	1
SSBP2	-1.57159	-0.0653044	-1.85182	1
ZNF45	-1.35702	0.409175	-1.40735	1
ZNF184	-1.3464	0.76676	-1.32105	1
AZIN1	-1.3796	0.729781	-1.01221	1
TP53INP1	-0.401245	-1.74317	0.778595	2
HINT3	-0.291333	-1.47476	0.73184	2
MARCKS	-1.65904	-0.6076	0.639679	2
NIPBL	-1.37043	-1.35045	0.0179058	2
BIRC6	-0.472345	-1.65962	-0.101038	2
HDGF	-1.19862	-1.39827	-0.805462	2
HSPA8	-1.25187	-0.376055	-0.0277672	2
ZNF680	-0.852972	-0.135543	0.181969	2
HNRNPA2B1	-0.0953072	0.375908	-1.24871	3
HIST2H3A	0.149021	0.320646	-1.62686	3
SNRNP40	-0.458946	0.043352	-1.62549	3
HIST1H2AG	-0.659273	0.0304339	-1.94677	3
HIST1H2AI	-0.807387	0.465778	-1.50009	3
HIST1H4D	-0.922188	0.269152	-1.4797	3
HIST1H4L	-0.891035	0.380932	-1.52788	3
HIST2H2AC	-0.490354	0.148694	-1.64815	3
HIST1H1B	-0.496626	0.207682	-1.78267	3
HIST1H2AL	-0.529947	0.517216	-1.70409	3
HIST1H2BF	-0.831757	0.374745	-1.25623	3
HIST1H2BE	-0.822163	0.811942	-1.13652	3
HIST1H4C	-0.564566	0.838691	-1.63506	3
WRAP53	-0.64104	0.925865	-1.42	3
PRPF4	-0.488618	0.768514	-1.53653	3
TUBG1	-0.462666	0.578939	-1.75334	3
FOXRED1	-0.658477	0.670394	-1.51021	3
SF3B3	0.0555679	-0.0251751	-1.70156	3
LRRC45	-0.0803483	0.0691606	-1.2735	3
RHEB	-0.327355	-0.649007	-1.07635	3
HIST1H4A	-0.504542	0.173143	-1.16888	3
HIST1H3B	-0.996262	0.0571568	-1.18638	3
HIST1H4E	-0.83802	-0.150146	-1.28373	3
KIF18B	-0.900696	-0.960337	-1.7154	3
TTLL4	-0.523114	-0.710359	-2.2344	3
THRAP3	-1.09336	-1.33249	-2.17455	3
SRRM1	-0.278692	-0.980075	-2.09029	3
HIST1H4I	-1.56687	-0.872074	-0.515169	3
HIST1H4H	-1.4875	-0.931644	-0.328466	3
HIST1H2AM	-1.5797	-0.418346	-1.78173	3
HIST1H3J	-1.66551	-0.670954	-1.35727	3
HIST1H3H	-1.99471	-0.652956	-1.51258	3
HIST1H1D	-1.39053	0.284074	-1.05267	3
HIST1H3G	-1.49267	0.341286	-0.601505	3
HIST1H3D	-1.36652	-0.210535	-0.665279	3
HIST1H3F	-1.33141	-0.25118	-0.826874	3
PPP3R1	-1.86533	-1.87913	-1.52966	4
HIST1H2BI	-1.97213	-2.02687	-0.550189	4
HIST1H2BM	-2.13742	-2.1707	-0.872328	4
HIST1H2AH	-2.2421	-1.34994	-0.701898	4
HIST1H2AK	-2.38872	-1.31396	-0.690994	4
HIST1H2AJ	-2.4234	-1.21459	-0.961769	4
HIST2H2AB	-2.08322	-1.91643	-0.630417	4
HIST1H2AB	-1.95589	-1.8611	-0.643757	4
MAT2A	-2.35832	-1.31514	-0.836434	4
HIST1H2AC	-1.94971	-1.47689	0.00840711	4
HIST1H2AE	-2.05315	-1.72704	-0.206925	4
HIST1H2BO	-2.05589	-1.67744	-0.0107449	4
HIST1H2BH	-2.13706	-1.68647	-0.149331	4
HIST1H2BL	-2.13096	-1.63987	-0.0913591	4
HIST1H2BC	-1.71368	-1.90635	0.14859	4
HIST1H2AD	-1.77974	-2.0248	-0.164474	4
HIST1H1C	-1.75651	-1.92691	-0.0670429	4
BCLAF1	-2.20996	-0.150462	-1.43721	4
ARRDC3	-2.17653	-0.138001	-1.66225	4
AAAS	-2.19994	-0.206071	-1.58415	4
THEM4	-1.92417	0.160769	-1.62932	4
HSPE1	-1.87104	-0.0127623	-1.82529	4
SYNCRIP	-1.83814	0.0297756	-1.79501	4
RPIA	-2.26229	-0.161365	-1.28386	4
EIF4E	-2.07211	-0.271052	-1.52915	4
PGAP2	-2.16574	-0.201248	-1.54582	4
PYCRL	-2.02779	-0.439282	-1.81447	4
FKBP7	-2.14733	-0.516681	-1.83227	4
HADH	-2.1164	-0.222536	-1.67978	4
DLEU1	-1.84975	-0.304669	-2.11389	4
HNRNPA0	-2.06096	-0.338928	-1.85196	4
HIST2H2BE	-2.35445	-0.505512	-0.656939	4
CAND1	-2.07136	-0.768622	-1.60364	4
MRTO4	-1.40149	-0.158149	-2.01273	4
ACACA	-1.56837	-0.31991	-1.80413	4
METTL16	-1.61293	0.154988	-1.7098	4
TOMM40	-1.39809	0.216549	-1.83657	4
BRD8	-1.55556	-0.361993	-1.97354	4
G3BP1	-1.13464	-0.205991	-2.36086	4
LSM4	-1.32925	0.675694	-1.53831	4
EXOSC5	-1.56608	0.296666	-1.75618	4
RRP9	-1.79452	0.292727	-1.6004	4
STIP1	-1.65441	0.265386	-1.42016	4
POLD2	-1.63865	0.147582	-1.67206	4
HMBS	-1.60375	0.284344	-1.59338	4
MRPS18B	-1.25657	0.401717	-1.84604	4
AFMID	-1.31377	0.243494	-1.90962	4
LAS1L	-1.28021	0.358209	-1.98868	4
MRPL17	-1.30583	0.231705	-2.02106	4
CDKN2AIPNL	-1.30527	0.43738	-1.86301	4
RSRC1	-1.51078	0.070332	-1.61093	4
KPNA3	-1.84896	0.0189897	-1.33784	4
UTP15	-1.42182	-0.0177721	-2.12324	4
NOC3L	-1.5923	0.168402	-1.9557	4
TWISTNB	-1.62624	0.284324	-1.83145	4
LARP7	-1.55559	0.442002	-1.62878	4
MRPL3	-1.58114	0.454567	-1.69874	4
EMG1	-1.51177	0.442926	-1.68626	4
FOPNL	-1.42233	0.484802	-1.76058	4
NSMCE4A	-1.35007	0.479739	-1.78211	4
DDX10	-1.5042	0.362931	-1.83224	4
BCS1L	-1.53208	0.51555	-1.63777	4
COQ7	-1.85643	0.26709	-1.57141	4
XRCC6BP1	-1.62102	0.158306	-1.91278	4
LIAS	-1.57177	0.339891	-1.80587	4
EHBP1	1.24465	0.0169544	1.26665	5
UACA	1.75187	-0.0789882	0.680182	5
C5orf24	1.03715	0.428222	0.623528	5
TMEM39B	1.52379	0.162749	0.554019	5
TNPO2	1.00836	-0.341745	0.948149	5
ANKRD17	1.06588	-0.674438	1.38142	5
HS2ST1	1.64154	-0.695618	0.450223	5
RNPC3	1.04021	-0.847291	1.07521	5
GPR180	2.24665	0.309896	0.343487	5
TMX1	1.97149	0.0385661	0.393432	5
SLC38A1	1.82648	-0.0581715	0.943514	5
EIF3A	1.59922	-0.309079	0.710127	5
DCAF15	1.33901	1.20295	0.819512	5
JUND	0.92524	-0.00911049	1.65635	5
UBE2R2	1.36868	0.525676	1.35447	5
DBP	0.628603	0.523351	1.58452	5
UBE2D3	1.96237	1.54569	1.91505	5
MEIS2	1.01263	1.59901	2.01779	5
HMGB3	1.85581	0.925343	0.970155	5
NCAPH	1.55882	0.679295	1.76424	5
STAT1	2.42408	0.843497	1.42189	5
IFIH1	2.38178	0.727097	1.59141	5
DPYSL2	2.36913	0.755429	1.54953	5
TOR1AIP1	2.36542	0.53451	1.6313	5
BTG1	2.06909	1.0795	1.71254	5
NET1	2.51384	1.08882	1.87308	5
CLIC4	2.19018	1.30174	2.12602	5
PLSCR1	2.43792	1.49396	1.90197	5
E2F7	2.62902	1.30563	0.954389	5
NUP50	2.60193	1.03142	0.812814	5
RTTN	2.42991	0.629808	1.28	5
CARHSP1	2.52781	0.815124	1.17338	5
SLC29A1	2.57499	0.834818	1.33598	5
MTF2	2.29497	0.798359	1.42417	5
ATAD3B	2.1007	0.780765	1.35685	5
CDK2	2.19049	0.998247	1.57367	5
E2F1	1.88436	1.25483	1.30753	5
DYRK1A	2.24213	0.679413	1.38051	5
SLC1A5	2.21898	1.06345	1.21044	5
TCTN2	2.30822	0.356187	1.3651	5
PPP1R10	2.21604	0.415691	0.868559	5
EBP	2.27354	0.425896	1.5192	5
DOLPP1	2.07582	0.559797	1.63466	5
ZNFX1	2.04044	0.191091	1.5909	5
LDLR	1.95363	0.133704	1.7378	5
CFLAR	1.81829	0.222202	2.10395	5
NFATC2IP	1.99488	0.199145	1.87315	5
ZNF273	1.49728	0.803455	2.03708	5
EXOC4	1.62235	0.465862	1.80605	5
TOB2	1.37352	0.0914856	1.76157	5
SFPQ	1.52393	0.579803	1.78288	5
USP53	2.10876	0.381253	1.7338	5
ABHD2	1.7415	0.460384	1.92755	5
FNBP4	1.7436	0.427756	1.9836	5
KIAA1715	1.12183	0.292543	2.11238	5
ZNF518A	1.33385	0.382007	2.1329	5
EIF2AK3	1.9309	0.201253	1.48101	5
CYP51A1	1.41541	-0.440845	1.46913	5
FBXL20	1.26132	-0.0607914	2.07596	5
NOTCH2	1.71755	-0.0410921	1.86842	5
SPAG9	1.63847	-0.184514	1.85697	5
FZR1	0.981583	-0.0443549	2.23203	5
RUNX1	0.927794	-0.255672	2.10848	5
MYADM	0.887025	-0.24724	2.18005	5
KCTD9	1.67999	-0.106802	1.773	5
IFNAR1	1.397	-0.702501	1.43915	5
ZNF587	1.4273	-0.294726	1.73616	5
TMEM109	1.6789	-0.303048	1.46638	5
SS18	-0.158868	1.2794	1.35141	5
IFRD1	-0.338274	0.990779	1.47512	5
ABHD10	-0.357756	1.31012	1.58206	5
CNOT1	0.475677	1.90958	0.554126	5
ATF2	1.07201	1.04859	1.28184	5
FAM110A	0.626032	0.794659	1.23513	5
GRPEL2	1.63187	1.4657	1.73666	5
RBBP6	1.5097	2.09338	1.51527	5
DCP2	1.93547	1.50815	1.84817	5
GADD45A	1.94335	1.58313	1.76656	5
SPATS2	1.7215	1.51695	1.3939	5
SLC25A36	1.39094	1.0027	1.86648	5
ZNF100	1.73958	1.3079	1.93138	5
GTPBP2	1.60536	1.20362	1.97484	5
REEP4	1.44668	0.755802	1.72145	5
RAD9A	2.27867	0.809669	1.71696	5
PIM1	2.00269	0.830408	2.29801	5
BCAR3	1.83957	1.52637	1.09526	5
PBRM1	2.24191	1.66087	1.14346	5
HMGXB4	1.97832	1.99922	0.798265	5
ARL6IP1	1.68565	1.35336	1.52461	5
BMPR1A	1.9305	0.656689	1.52076	5
ZNF267	1.89878	1.15168	1.42716	5
WRN	2.0252	0.989009	0.556457	5
PCNT	2.26762	0.73084	0.763377	5
CREBZF	1.58972	1.25423	1.31718	5
DHX15	1.84652	0.929219	1.09	5
WEE1	2.54128	1.81178	1.74143	5
HNRNPH1	1.85687	2.16178	1.47816	5
DCLRE1C	2.18703	2.1208	1.0863	5
ATF4	2.03824	2.31784	1.16736	5
GABPB1	1.68724	2.40996	1.36084	5
STK17B	2.28989	1.99766	1.20648	5
RTKN2	2.37599	2.17563	1.60241	5
APOBEC3B	2.50597	1.96365	1.13605	5
HNRNPU	2.35061	1.42064	1.65534	5
POU2F1	2.17421	1.13299	1.59405	5
CNTROB	1.92229	1.69828	1.14241	5
DDX11	2.41628	1.64007	0.980667	5
RANGAP1	2.4649	1.53647	1.09348	5
DGCR8	2.42268	1.31565	1.33543	5
SRSF1	2.00848	1.65142	0.691782	5
FAM76B	2.01593	1.84112	1.06947	5
LBR	2.28613	1.47079	0.692239	5
CEP135	2.1484	1.61402	0.664783	5
CCDC14	2.08528	1.46197	0.614596	5
FAM178A	1.91754	1.83489	0.542056	5
PMAIP1	2.23831	1.87834	0.646284	5
PIGA	1.9539	2.15248	0.713841	5
SMPD4	2.25502	1.72621	0.58911	5
DNMT3B	2.12548	1.58631	0.27906	5
TRIM45	2.41029	1.52686	0.45879	5
NUP153	1.7263	-0.384864	-0.602061	6
KIAA1524	0.785542	0.317863	-0.931768	6
HCFC1	0.873562	1.12746	-0.578656	6
RPS6KA5	1.6255	0.846923	-0.569529	6
GPD2	1.49144	1.01218	-0.531655	6
MSH6	1.47086	1.22931	-0.730101	6
CASP2	1.49821	0.789229	-0.923361	6
KNTC1	1.7478	1.30063	-0.497228	6
ZNF530	1.61333	1.57167	-0.495679	6
CCDC15	1.46337	1.65725	-0.518458	6
XRCC3	1.87374	1.45549	-0.233892	6
MASTL	1.86782	1.54884	-0.292734	6
FAM111A	1.76583	1.52283	-0.412284	6
CCDC150	1.70445	1.56002	-0.403418	6
DSN1	1.52552	1.68175	-0.485865	6
FANCL	1.67533	1.3912	-0.572115	6
TOPBP1	1.55471	1.46637	-0.623198	6
TCF19	1.5837	1.46868	-0.633413	6
MMS22L	1.56185	1.41105	-0.667746	6
SMC4	1.46572	1.49408	-0.69937	6
DHTKD1	1.50989	1.54787	-0.62071	6
E2F8	1.48659	1.47361	-0.68473	6
BRIP1	1.96972	1.20253	-0.428855	6
FAM111B	1.9116	1.22667	-0.474266	6
STIL	1.78172	1.3452	-0.54933	6
FN3KRP	1.77729	1.53079	-0.337438	6
NRGN	1.70165	1.64037	-0.365291	6
NUP62	1.71747	1.30471	-0.557519	6
TTI1	1.42082	1.64114	-0.517109	6
C18orf54	1.06574	1.55872	-0.839606	6
FIGNL1	1.23939	1.7288	-0.606873	6
MDC1	1.30287	1.78781	-0.559607	6
CENPO	1.14831	1.65563	-0.773359	6
MYBL2	1.19927	1.65464	-0.730711	6
MCM8	1.30031	1.46416	-0.817747	6
NUP85	1.32332	1.59965	-0.720071	6
PSMC3IP	1.34263	1.64169	-0.675723	6
GPR19	1.40968	1.57192	-0.689467	6
RBL1	1.38128	1.49698	-0.773989	6
CDC6	1.40775	1.51262	-0.697277	6
C14orf80	1.32603	1.55576	-0.643085	6
FANCG	1.58408	1.41711	-0.6452	6
CCNF	1.37205	1.59841	-0.515987	6
KHSRP	1.43167	1.55382	-0.599391	6
CHAF1A	1.55583	1.34662	-0.724706	6
ZNF367	1.53573	1.53699	-0.588321	6
ATAD2	1.48007	1.13069	-0.916796	6
BRCA2	1.66797	1.04431	-0.800179	6
IQGAP3	1.62447	1.15685	-0.780382	6
PKMYT1	1.53289	1.12338	-0.891334	6
CASC5	1.57062	0.85832	-0.960973	6
DNMT1	1.45114	0.788368	-1.08832	6
FANCD2	1.43818	1.0398	-0.987966	6
UHRF1	1.48748	0.874156	-1.00051	6
DIAPH3	1.69644	0.868001	-0.731556	6
FANCA	1.87024	0.986543	-0.630762	6
POLD1	1.80218	1.15086	-0.571703	6
CHTF18	1.51014	1.0844	-0.882842	6
RECQL4	1.73458	0.800355	-0.778801	6
ATAD5	1.40269	1.14858	-0.948508	6
FANCB	1.20929	1.24449	-1.03096	6
ESCO2	1.03241	1.06534	-1.25467	6
RAD54L	1.1901	0.886359	-1.25999	6
WDR62	1.04337	1.01839	-1.27293	6
CIT	0.946647	1.10802	-1.28139	6
MKI67	1.1491	1.15051	-1.1313	6
MCM5	1.08322	1.0234	-1.22953	6
GINS3	1.16724	1.17527	-1.07398	6
RMI1	1.10926	1.3295	-1.02689	6
UBR7	1.19401	1.33713	-0.996146	6
RAD51	1.24054	1.24173	-1.01952	6
FANCE	1.11241	1.32224	-1.02569	6
RRM2	1.21172	1.26098	-1.03494	6
MCM4	1.20081	1.08859	-1.14732	6
TK1	1.1651	1.02622	-1.1833	6
TIMELESS	1.15113	1.00463	-1.18961	6
HELLS	1.19922	1.00094	-1.19081	6
RMI2	1.07944	1.08835	-1.20971	6
SMC6	1.17794	1.1936	-0.947257	6
NCAPG2	1.14975	1.31567	-1.02592	6
CENPK	1.14641	1.31466	-1.03946	6
MELK	1.13869	1.34344	-1.03069	6
FEN1	1.29666	1.25788	-0.982024	6
CDC25A	1.35501	1.40247	-0.852643	6
C1orf112	1.33213	1.2335	-0.978286	6
FANCI	1.39363	1.22073	-0.952368	6
ANKRD32	1.39179	1.28117	-0.810179	6
FAM161A	1.37342	1.15609	-0.933329	6
RBBP4	1.18131	0.391154	-1.00039	6
TONSL	1.19251	0.682903	-1.06029	6
EME1	1.07265	1.03878	-1.03524	6
INCENP	1.00324	0.930216	-0.982684	6
CKLF	0.506458	1.30899	-1.18102	6
BCL2L12	0.656002	1.08535	-1.34977	6
C17orf53	0.715915	1.06451	-1.25509	6
TRAIP	0.875685	0.738239	-1.36473	6
SLC25A19	0.7484	1.12055	-1.2764	6
RFC5	0.811334	1.00709	-1.37325	6
C16orf59	0.819844	1.15908	-1.25227	6
HAUS2	0.731283	0.885266	-1.35933	6
GINS4	0.708863	0.822731	-1.53266	6
GINS1	0.758885	0.801702	-1.54365	6
CENPM	0.421966	0.916578	-1.59865	6
CDCA5	0.579942	0.758765	-1.61843	6
TMEM97	0.587511	0.471622	-1.73411	6
GGH	1.16933	0.231378	-1.39114	6
FANCM	1.31447	0.557531	-1.11565	6
CENPJ	1.46181	0.756938	-0.974356	6
POLA1	0.879572	0.869116	-1.45416	6
NCAPD3	0.975285	0.757462	-1.40905	6
POLQ	1.17051	1.04696	-1.15873	6
GEN1	0.926425	1.06207	-1.27298	6
MYBL1	0.979831	0.926762	-1.22159	6
HSPB11	0.947428	0.654748	-1.40132	6
TTF2	0.867897	0.619164	-1.41139	6
KIAA0101	0.710034	1.14128	-1.36506	6
NUSAP1	0.760988	0.989614	-1.44198	6
DTL	0.938098	0.890383	-1.41697	6
MCM3	0.892785	0.967319	-1.39199	6
RRM1	0.851389	1.04947	-1.36379	6
PSIP1	0.828402	1.05472	-1.38212	6
CDC45	0.820203	0.94579	-1.45083	6
CDT1	0.977418	1.00435	-1.33129	6
WDHD1	0.891513	0.977549	-1.38919	6
MCM6	0.90845	1.02232	-1.36423	6
EXO1	0.796815	1.30021	-1.21618	6
CDC7	0.864421	1.30728	-1.19513	6
RFC4	0.692431	1.1951	-1.33276	6
PRC1	0.695063	1.17503	-1.36219	6
MCM2	0.647918	1.18731	-1.37087	6
ZWINT	0.755823	1.18178	-1.33051	6
FBXO5	0.71863	1.13771	-1.37089	6
NUP107	0.624752	1.1089	-1.40679	6
PCNA	0.726516	1.00416	-1.44153	6
BLM	0.82789	1.041	-1.38183	6
MSH2	0.828468	1.15482	-1.29299	6
HAT1	0.709486	1.09745	-1.39435	6
RNASEH2A	0.632343	1.19613	-1.36601	6
RFC2	0.582004	1.24436	-1.32982	6
KIF2C	0.522452	1.1398	-1.44391	6
RACGAP1	0.399763	1.14259	-1.46394	6
DHFR	0.398535	1.14023	-1.47507	6
NDC80	0.415728	1.1617	-1.45805	6
PRIM1	0.58909	1.12052	-1.42962	6
CKAP2L	0.509162	1.04751	-1.50981	6
LMNB1	0.435633	0.936879	-1.60535	6
HJURP	0.554284	1.03764	-1.50263	6
GINS2	0.493215	0.992916	-1.54202	6
KIF24	0.486598	1.04995	-1.48875	6
POLE2	0.602875	0.939408	-1.53281	6
RAD51AP1	0.682332	1.30746	-1.19141	6
PLK4	0.889519	1.31955	-1.11057	6
KIF14	0.922579	1.05714	-1.30331	6
ERCC6L	0.628808	1.02729	-1.42646	6
SMC2	0.615331	1.20652	-1.31521	6
CDK1	0.678899	1.23887	-1.30519	6
NUP155	0.734201	1.18551	-1.30481	6
CENPQ	0.938444	1.21083	-1.18798	6
CENPN	0.745477	1.27825	-1.2029	6
LIN9	0.762454	1.31875	-1.19774	6
SGOL1	0.774808	1.33648	-1.17758	6
C4orf46	0.820041	1.26154	-1.22771	6
RPA2	0.62552	1.29746	-1.2839	6
SPAG5	0.540093	1.30639	-1.29361	6
GGCT	0.46889	1.42227	-1.20336	6
H2AFZ	0.484298	1.39186	-1.2356	6
CEP55	0.481294	1.33771	-1.28954	6
KIF11	0.542811	1.1785	-1.40074	6
SHCBP1	0.796292	1.24867	-1.26346	6
KIFC1	0.771749	1.19958	-1.30053	6
CBX5	0.747455	1.297	-1.22795	6
GSG2	0.682481	1.27906	-1.2518	6
DDX46	0.331463	0.746619	-1.65461	6
C5orf30	0.184212	0.989142	-1.48862	6
DDX20	0.0396792	1.02335	-1.42976	6
LCMT2	0.497853	0.495933	-1.66557	6
TRIM37	0.584827	0.837229	-1.35832	6
HSP90AA1	0.28124	0.819552	-1.41732	6
PDS5B	0.292838	1.25606	-1.05618	6
ZW10	0.425522	1.32947	-1.02464	6
TTF1	0.318706	1.23233	-1.28411	6
SMC1A	2.10093	0.212667	-0.285815	6
SLFN11	2.23168	0.566683	-0.142829	6
ALG10	2.06436	0.962037	-0.073268	6
GPR137C	2.22647	1.04422	0.128087	6
PHTF2	2.12241	0.856252	-0.0991498	6
MRE11A	1.99243	0.91382	-0.38186	6
CLSPN	2.09983	1.14931	-0.270031	6
SLC1A4	1.64797	0.48964	0.108688	6
TMEM209	2.16278	1.02483	0.544574	6
XRCC2	2.38677	1.14894	0.634205	6
BAZ1B	2.00907	1.42365	-0.02945	6
POLE	2.29949	0.910724	0.036993	6
TMEM18	1.15855	1.48247	-0.557896	6
CDKAL1	1.25171	1.30604	-0.178645	6
CDKN2D	2.05385	1.3477	0.299078	6
ZMYND19	1.6575	1.87021	0.0989514	6
CCNE1	1.90286	1.49697	-0.0560732	6
MARS	1.30862	2.09192	0.133196	6
RASSF1	1.68391	2.15992	0.540221	6
TRA2B	1.78972	1.76443	-0.102313	6
GAS2L3	1.7616	1.78725	-0.13987	6
WDR76	1.96522	1.5703	0.11744	6
ATAD3A	1.64396	1.74715	0.0888227	6
PARP2	1.28095	1.73051	-0.462501	6
IQCB1	1.37095	1.844	-0.245505	6
EZH2	1.56111	1.57278	-0.465275	6
MCM7	1.75366	1.39732	-0.404458	6
NCAPH2	1.89373	1.50332	-0.308281	6
E2F2	1.81638	1.64965	-0.289655	6
XRCC1	1.65077	1.84955	-0.205847	6
USP37	1.88069	1.70101	-0.197571	6
HAUS5	1.94161	1.67569	-0.165867	6
SIN3A	1.99854	0.965902	0.135353	6
LIN54	1.73258	1.94111	0.551581	6
SUZ12	2.03191	1.55879	0.160423	6
NEDD1	1.92368	1.80661	0.364621	6
ABCB10	1.46091	1.12388	-0.20226	6
ALMS1	1.11309	1.20297	0.110071	6
AIM1	1.13659	0.791327	0.323425	6
NUPL1	1.33404	1.72428	0.384484	6
SMARCC1	1.34807	1.64102	-0.00890507	6
PATL1	1.36748	1.7728	0.417774	6
KLHDC4	1.86119	1.5066	0.438597	6
ANAPC1	1.3377	1.31543	0.362289	6
MXD3	1.42492	1.91398	0.356903	6
GTPBP3	1.6723	1.36444	-0.0830019	6
ORC2	1.55116	1.40814	0.0372025	6
DBF4B	2.0366	0.768604	0.0349879	6
ZNF107	1.99377	0.684897	0.185703	6
CEP192	1.75963	1.33456	-0.150944	6
TMEM194A	2.12272	1.15261	0.0346135	6
GSTCD	1.8892	1.47953	0.121371	6
ASPM	2.11293	1.37044	0.109751	6
G2E3	1.26981	2.04711	0.503392	6
KLHL23	1.35163	2.14345	0.154396	6
CEP152	1.2565	1.92366	-0.128636	6
RAPGEF6	1.46675	1.48265	0.503549	6
AHI1	1.15106	1.59171	-0.00917365	6
NUP160	1.47031	1.78337	-0.150523	6
RFC1	1.62286	1.79526	-0.19395	6
CTCF	1.55292	1.41139	-0.507893	6
NPAT	1.47544	1.4854	-0.337249	6
MIS12	1.56847	1.64451	-0.263895	6
SLC25A40	1.76612	1.80404	-0.0568209	6
ARL6IP6	1.54952	1.63302	-0.200756	6
RFWD3	1.96862	1.74964	-0.011779	6
TOP3A	1.83185	1.89307	0.0259885	6
WHSC1	2.08957	1.72332	0.0487764	6
MYO19	2.1259	1.7868	0.142449	6
KPNB1	2.17612	1.58299	0.154021	6
BARD1	2.1722	1.89113	0.360946	6
PBX3	1.59242	2.09203	0.246333	6
PASK	1.90752	1.70413	0.230526	6
CEP72	1.91433	1.92977	0.184654	6
RIF1	1.89797	1.82461	0.406925	6
CASP8AP2	2.02275	1.72597	0.299301	6
SMCHD1	1.84571	1.75999	0.12545	6
NUP205	1.90574	1.69572	0.0524016	6
RDX	0.327509	1.64232	1.11361	7
SMC5	0.81417	1.64173	0.594702	7
ZMYM1	-0.746784	0.836514	0.120198	7
PRKAA1	0.180172	0.927072	-0.723727	7
SRSF2	0.103993	1.279	-0.29367	7
TCERG1	0.39048	1.40294	-0.370306	7
EFHC1	0.00427279	0.816468	-0.103802	7
VPRBP	1.2177	1.73067	0.552112	7
RNF26	0.847265	1.79641	-0.372739	7
TOP1	0.694852	1.48777	-0.10518	7
PKP4	0.578053	2.0727	0.158574	7
RAD21	1.10876	2.0993	-0.107816	7
GARS	0.620702	1.85221	-0.346192	7
STAG1	0.743756	1.82313	-0.350793	7
TARS	0.755546	1.74072	-0.46186	7
SMC3	0.907528	1.71006	-0.572427	7
PALB2	0.567351	1.77537	-0.275545	7
CKAP5	0.220469	1.96432	-0.285571	7
CEP57	0.807751	1.98773	-0.367761	7
CDCA4	0.662635	1.88023	-0.628331	7
C5orf34	0.739728	1.73996	-0.741106	7
SASS6	1.00061	1.75285	-0.635442	7
MIS18BP1	0.970931	1.64826	-0.64047	7
SMNDC1	0.626572	1.98387	-0.0718958	7
CDR2	0.498988	1.89766	-0.0270855	7
SPATA5	0.889772	1.86579	-0.22486	7
NUP98	1.18871	1.97431	-0.138968	7
CEP97	1.08248	1.69344	-0.406366	7
KIF2A	1.06454	1.84738	-0.01047	7
ECT2	1.15804	1.89011	-0.235651	7
LCORL	0.800616	0.856733	-0.589053	7
AHCTF1	0.299985	1.05462	-0.873181	7
DCAF16	0.568406	1.25437	-0.70523	7
CDC25B	0.675658	1.48801	-0.881253	7
SHMT2	0.865119	1.36056	-0.92051	7
CDK5RAP2	-0.001862	1.59868	-0.578131	7
PRKDC	0.67235	1.29777	-0.84208	7
SMARCA5	0.443116	1.3959	-0.957388	7
HNRNPF	0.427799	1.65092	-0.78741	7
FRAT2	0.262241	1.87284	-0.509711	7
HNRNPH3	0.179335	1.92179	-0.509987	7
DDX39A	0.648707	1.99626	-0.472126	7
KPNA2	0.538196	1.65697	-0.860562	7
FUS	0.121617	1.79478	-0.749326	7
HAUS6	0.985912	1.41632	-0.831854	7
METTL4	0.8863	1.83901	-0.556844	7
DNA2	1.07705	1.80208	-0.541279	7
SNRPB	0.683898	1.56894	-0.969851	7
FOXM1	0.618854	1.39301	-1.19188	7
PRR11	0.814147	1.37876	-1.1155	7
ANP32E	0.783472	1.70646	-0.843996	7
RCC1	0.79436	1.60863	-0.863661	7
SKA2	0.781566	1.39195	-1.00785	7
ARRB2	0.781277	1.30966	-1.09492	7
STMN1	1.05086	1.20537	-1.085	7
PRIM2	1.1767	1.31464	-0.955167	7
POLD3	1.30989	1.49563	-0.790893	7
CTDSPL2	1.36818	1.40081	-0.799237	7
SLBP	1.24875	1.54746	-0.751839	7
USP1	1.15288	1.56433	-0.834273	7
DNAJC9	0.932951	1.60724	-0.904198	7
DEK	0.887816	1.55731	-0.941122	7
DCLRE1A	0.905554	1.54582	-0.891447	7
INTS7	0.933171	1.49355	-0.94955	7
RAD54B	0.960974	1.53644	-0.928832	7
LIN52	0.959961	1.57006	-0.886308	7
SP4	1.08938	1.74253	-0.665575	7
FANCC	0.831696	1.8638	-0.689302	7
CDKN2C	0.889248	1.87784	-0.624642	7
ORC1	1.07721	1.53358	-0.914231	7
PHF19	0.966678	1.55412	-0.949546	7
HAUS8	0.92911	1.42627	-1.05518	7
CHEK1	1.00452	1.31705	-1.12212	7
POLA2	0.91957	1.37373	-1.11849	7
CCHCR1	1.08269	1.35452	-1.02113	7
MCM10	0.998523	1.27525	-1.14135	7
ASF1B	1.04603	1.2343	-1.15027	7
TACC3	0.984508	1.28373	-1.12977	7
KIF23	0.72417	1.51667	-1.06539	7
TRIM59	0.73462	1.51655	-1.06772	7
TMPO	0.707774	1.60451	-0.979776	7
DCLRE1B	0.762299	1.56283	-0.989396	7
GTSE1	0.712879	1.46123	-1.08579	7
KIF4A	0.499731	1.5747	-1.06837	7
SKA1	0.559115	1.53555	-1.10627	7
ESPL1	0.967926	1.45878	-0.95809	7
ANLN	0.908493	1.31022	-1.07784	7
HLTF	0.831158	1.38115	-1.08101	7
GATAD2A	-0.111817	0.666789	0.15624	7
CDC42EP4	-0.729592	0.41237	0.603353	7
ING1	-0.388686	1.19377	0.802258	7
HIST1H3C	-1.32974	1.19745	-0.13357	7
HIST2H3D	-0.930294	1.09737	-0.377237	7
HN1	-0.287095	1.19195	-0.225081	7
RAB8A	0.0594832	0.971975	-1.27114	7
ASXL1	-0.22387	0.699559	-1.32209	7
PTBP1	0.0306806	1.62394	-0.297836	7
ZNF207	-0.670079	1.36458	-0.581956	7
PNRC2	-0.171302	1.50668	-0.535325	7
FAM83D	0.332734	1.38895	-0.877923	7
PAFAH1B3	-0.126821	1.37696	-0.949964	7
MND1	-0.0643463	1.3243	-1.31565	7
LRR1	0.0708183	1.2167	-1.33631	7
HNRNPA3	-0.184365	1.23436	-1.3544	7
STRA13	-0.416672	1.12605	-1.28028	7
EXOSC8	0.38898	1.46286	-1.18649	7
FAM64A	0.22988	1.54968	-1.1102	7
AURKB	0.316915	1.43802	-1.20191	7
TTK	0.306965	1.2569	-1.33002	7
MTBP	0.273969	1.24489	-1.38668	7
DSCC1	0.233626	1.17952	-1.46098	7
HAUS1	0.356095	1.16926	-1.43521	7
DUT	0.404891	1.26734	-1.34465	7
CDCA7L	0.384022	1.1907	-1.41573	7
EXOSC9	0.346544	1.36195	-1.27084	7
CEP78	0.392759	1.3672	-1.24206	7
NUP54	0.277467	1.41864	-1.20582	7
ERI1	0.292063	1.44581	-1.16933	7
TOP2A	-0.0331188	1.20145	-1.41799	7
WBP11	0.0533738	1.31256	-1.31738	7
KIF20B	0.13117	1.09968	-1.49694	7
MTHFD1	0.258186	1.11219	-1.46465	7
SUV39H2	-0.00263945	1.15267	-1.50686	7
NCAPD2	-0.0945324	1.28414	-1.39947	7
CCNA2	0.112245	1.30848	-1.3773	7
MNS1	0.074951	1.25907	-1.42348	7
TPX2	0.239903	1.24086	-1.40721	7
SSRP1	0.194057	1.20692	-1.46124	7
KIF15	0.263057	1.10963	-1.52685	7
HMGB2	0.231978	1.10155	-1.54453	7
CDCA7	0.230043	1.20487	-1.43163	7
NUF2	0.165004	1.20091	-1.4456	7
DEPDC1B	0.167397	1.13883	-1.4782	7
TAF5	-0.0332633	1.37175	-1.16494	7
SGOL2	0.0926573	1.28666	-1.33775	7
LRRCC1	0.0319571	1.31319	-1.34317	7
BUB3	0.0238898	1.54874	-1.13159	7
H2AFX	0.146033	1.36951	-1.28414	7
C9orf40	0.138695	1.33973	-1.34273	7
CENPA	0.168174	1.37253	-1.31257	7
RAD1	0.0621909	1.52501	-1.10999	7
ZNF695	0.160653	1.5725	-1.05088	7
TFDP1	0.0175074	1.42404	-1.1946	7
CBX3	0.240923	1.49532	-1.10694	7
TOE1	0.032804	1.00101	-1.53354	7
NOP58	-0.147679	0.943276	-1.67067	7
DTYMK	-0.013821	0.895809	-1.6561	7
USP39	-0.0678433	0.984599	-1.58707	7
RAD18	0.329681	0.844637	-1.67106	7
CDCA2	0.311073	0.934579	-1.63855	7
POC1A	0.277139	0.95838	-1.63405	7
NASP	0.172263	0.838615	-1.73497	7
VRK1	0.0913065	0.873034	-1.73331	7
MZT1	-0.108181	1.15608	-1.48477	7
TIPIN	0.169773	1.04395	-1.57382	7
SKA3	0.0244932	1.07109	-1.57204	7
CDC25C	0.224534	1.09359	-1.53401	7
ZWILCH	0.13726	1.03428	-1.5829	7
BUB1	0.172236	0.974024	-1.62511	7
TRIP13	-0.104689	1.01301	-1.59899	7
DLGAP5	-0.114392	1.03849	-1.62262	7
CHEK2	-0.0664425	1.03374	-1.61458	7
BUB1B	0.0895945	0.977696	-1.63424	7
SUV39H1	0.281675	1.08016	-1.4725	7
HIRIP3	0.275434	1.09082	-1.48821	7
CEP85	0.136923	1.061	-1.50418	7
CENPF	0.286579	1.03598	-1.55269	7
SAE1	0.261799	1.06559	-1.51464	7
UBE2T	0.235335	0.992949	-1.54808	7
SPC25	0.358757	0.967611	-1.57854	7
ACD	0.420291	1.19762	-1.37028	7
TROAP	0.235377	1.28385	-1.35697	7
UBE2C	0.190309	1.192	-1.45251	7
NCAPG	0.108082	1.09682	-1.43928	7
TCOF1	0.223143	1.00388	-1.56394	7
RNPS1	-0.33639	1.63812	-0.636315	7
SNRPA	-0.554997	1.33653	-1.12019	7
KATNA1	-0.369127	1.48539	-0.837499	7
CWF19L1	-0.343862	1.3571	-1.06801	7
SENP1	-0.227677	1.27691	-1.38228	7
MIS18A	-0.0776889	1.2998	-1.37546	7
AURKA	-0.237634	1.2424	-1.43987	7
GART	-0.133288	1.3003	-1.36565	7
RNASEH2B	-0.149414	1.29297	-1.37235	7
DEPDC1	-0.15607	1.39511	-1.27188	7
NUP88	-0.17	1.44556	-1.1822	7
CEP57L1	-0.311061	1.43819	-1.16248	7
PLK1	-0.28045	1.44372	-1.14432	7
RDM1	-0.24927	1.51708	-1.08873	7
ODF2	-0.328046	1.42003	-1.17999	7
ARHGAP19	-0.511715	1.50104	-1.01532	7
RAD23A	-0.272764	1.57917	-0.998911	7
MDM1	0.0519956	1.44421	-1.04593	7
PIGW	0.143189	1.29999	-1.0574	7
C19orf40	-0.332011	1.48603	-1.04306	7
POC5	-0.440957	1.27281	-1.16641	7
SEC22C	-0.56333	1.34775	-1.04432	7
IPO11	-0.607025	1.27222	-1.11985	7
TAF1A	-0.358422	1.55585	-0.933097	7
MPHOSPH9	-0.279983	1.34929	-1.28346	7
SCLT1	-0.365163	1.32485	-1.27461	7
ARHGAP11A	0.510007	1.76605	-0.84351	7
CENPL	0.372937	1.57196	-1.06121	7
NEK2	0.353635	1.53887	-1.12314	7
NEIL3	0.297447	1.62661	-0.992414	7
DCK	0.356825	1.38737	-1.15195	7
CCDC77	0.55961	1.48357	-0.970958	7
ILF3	0.243317	1.47776	-1.11001	7
PIF1	0.278546	1.44135	-1.21578	7
NCBP1	0.277495	1.57236	-0.888601	7
ZNF473	0.325712	1.50628	-0.906083	7
TNPO3	0.17662	1.65033	-0.892537	7
RQCD1	-0.0523727	1.54399	-0.902907	7
KHDRBS1	-0.0786298	1.51766	-0.960468	7
GPSM2	-0.207603	1.43128	-1.11917	7
HNRNPR	-0.174438	1.45808	-1.16598	7
H2AFV	-0.0271113	1.57082	-1.04867	7
USP28	-0.0197984	1.33112	-1.13057	7
ARL13B	0.203272	1.23989	-1.13463	7
SUPT16H	0.0977064	1.39661	-1.04711	7
ZNF551	-0.454466	0.621164	-0.201975	7
SLC3A2	0.0503197	1.37174	0.00873507	7
PCF11	0.22943	0.896418	-0.104475	7
PPAN-P2RY11	-0.133288	0.89992	-0.558707	7
CLN6	0.30978	0.826207	-0.992485	7
MAZ	-0.375727	1.30395	-0.77047	7
PMF1	-0.481291	1.28087	-1.10858	7
GRK6	-0.668645	1.30991	-0.944476	7
LONP1	0.0571749	1.42233	-0.757396	7
TCEA1	-0.0960248	1.16754	-1.2736	7
AARS	0.0546263	1.03835	-1.35151	7
ZNF92	0.259942	-0.374213	1.56561	8
ZNF85	-0.221462	-0.208595	1.45765	8
ZNF714	0.668508	0.183669	1.69663	8
RSBN1	-0.415735	0.0792084	0.735072	8
PKNOX1	-0.178917	-0.555424	-0.117156	8
CUL3	-0.627507	-0.924724	0.911123	8
ARID2	0.362666	-0.629239	1.04958	8
PTBP2	-0.132417	-1.27821	0.620912	8
SLC16A1	0.254588	-1.56271	0.549953	8
NUFIP2	0.195208	-1.23069	0.964528	8
EWSR1	0.319185	0.550904	0.72457	9
HIST3H2A	-0.759044	-0.459111	0.208006	9
ETV5	-0.244156	-0.241228	-0.913114	9
SP1	0.106131	-0.436699	0.605794	9
SERTAD3	-0.271636	-1.12211	0.133899	9
METTL2B	1.25454	0.316709	0.361198	10
SETD8	1.12085	0.985971	1.385	10
MIIP	0.857409	0.363382	0.820946	10
ATF7IP	0.678051	-0.782719	1.44714	10
SEC14L1	0.790985	-0.597308	0.909755	10
RAD23B	0.568519	0.25788	-0.215959	10
PGP	1.26116	-0.104404	0.200344	10
