# Supplementary material for: Modelling Chlamydia and HPV co-infection in patient-derived ectocervix organoids reveals distinct cellular reprogramming
Source: Nat Commun. 2022 Feb 24;13:1030. doi: 10.1038/s41467-022-28569-1 (PMC8873204; doi:10.1038/s41467-022-28569-1)
Supplement: Supplementary file 10 — Supplementary Data 7 [file 41467_2022_28569_MOESM10_ESM.xlsx]

## Sheet: Supplementary Table 7
Supplementary Table 7. E2F target genes.
	2D-Ctr-48h-E6E7-Ecto	2D-Ctr-48h-noE6E7-Ecto	2D-UI-48h-E6E7-Ecto	hm_cluster
PIAS1	0.926554	1.50947	0.514676	1
ROR1	0.941391	1.34	0.396062	1
MAP3K7	0.374754	1.40734	0.964359	1
MEIS2	1.01263	2.01779	1.59901	1
ARX	0.506903	2.08925	0.205227	1
RELN	0.62821	1.68093	0.158722	1
BRAF	0.751107	1.8669	0.123782	1
TPM1	0.829706	2.28285	0.182549	1
TRIML2	1.73336	2.30321	0.462688	1
KCNH5	-0.375505	1.19575	-0.64377	1
MDGA1	0.524462	1.74222	-0.466993	1
SEMA6A	-0.139883	1.44755	-0.592178	1
SIX5	1.57571	1.30213	1.14539	1
PPP1R9B	0.706197	1.10474	0.615818	1
HR	0.504222	1.6986	0.120781	1
SATB2	1.19496	1.22779	0.0179794	1
KLF13	0.688424	1.61935	-0.189059	1
ITGA3	1.25733	1.61508	-0.154493	1
ZNF827	1.22605	1.54405	0.495987	1
DUSP6	1.47531	1.1462	0.136051	1
TNPO2	1.00836	0.948149	-0.341745	1
EHBP1	1.24465	1.26665	0.0169544	1
PRRC2C	1.19293	1.15958	0.543647	1
RB1CC1	1.51154	1.5929	0.703838	1
EDEM1	1.43254	1.84161	0.474311	1
TUG1	1.01953	1.7109	0.238867	1
ZMYM2	1.44164	1.98659	0.265777	1
TFRC	1.18204	1.27011	0.297442	1
PRPF4B	1.45604	1.64935	0.722275	1
RBPJ	2.08269	1.53732	1.19244	1
POU2F1	2.17421	1.59405	1.13299	1
DDX42	1.82151	2.04895	1.56626	1
NCOA6	1.5087	1.94091	1.28172	1
LCOR	1.83935	1.97564	1.30976	1
SLC38A1	1.82648	0.943514	-0.0581715	1
MGAT2	1.52392	1.10942	-0.504027	1
TLE4	1.95828	1.44687	0.394805	1
TPBG	1.76823	1.28721	0.28094	1
STT3B	1.76353	1.41089	0.342193	1
ATXN1	1.85653	2.17451	0.952242	1
TTC17	1.81636	1.96275	0.675517	1
ADAMTSL3	1.71452	2.10451	1.01815	1
PIM1	2.00269	2.29801	0.830408	1
RASAL2	2.12198	2.05265	0.611861	1
FGF11	1.96384	2.07927	0.634656	1
USP49	1.89399	2.06742	0.741012	1
HCN3	2.42176	1.95442	1.11305	1
GADD45B	2.38178	1.79386	1.02523	1
MAML1	2.01733	2.02792	1.10206	1
CSRNP1	2.43479	1.76286	0.875824	1
ECE1	1.97281	1.8481	0.248726	1
PRKCSH	1.88361	1.7214	0.349569	1
C6orf89	1.71749	1.53787	-0.335148	1
MSI1	1.79397	1.77475	-0.115497	1
TNF	1.96985	1.87332	0.061924	1
TMUB2	1.68939	2.02674	0.0880807	1
TRIB1	1.76161	1.98799	0.228348	1
LIF	2.15679	1.95262	0.572017	1
SLC38A2	1.9089	1.67725	0.105867	1
ABCB9	1.8183	2.03496	0.237802	1
SH3KBP1	1.80868	1.67692	-0.159607	1
S1PR2	2.15547	1.76305	0.210913	1
SLCO3A1	1.80221	1.48992	-0.310244	1
PIK3CD	1.65975	1.76572	-0.117959	1
CTDSP1	2.33569	1.56759	0.505531	1
GPC2	2.20808	1.91112	0.926171	1
MGC13053	1.93465	1.88947	0.453514	1
PCSK4	1.75678	1.59306	0.0150246	1
LUC7L3	1.93743	1.42679	0.368042	1
NR6A1	2.01379	1.47637	0.208448	1
DOLK	1.85176	1.47205	0.0583697	1
YTHDC1	1.85279	1.53627	0.0936864	1
SMG1	1.76527	1.87058	0.354373	1
RNF207	1.67393	2.03093	0.294578	1
ZDHHC17	1.56021	2.03951	0.268665	1
EIF5	1.94074	2.13161	0.593632	1
GGA1	1.44326	2.02515	-0.00142187	1
DDX17	1.60191	1.90927	0.0698132	1
MRC2	1.43551	1.87276	-0.187778	1
PKN2	1.54071	1.74691	-0.370185	1
NFATC2IP	1.99488	1.87315	0.199145	1
SLC9A7	2.10447	1.66339	0.0790071	1
HMBOX1	1.58557	1.76518	-0.0764766	1
PRRT2	1.8598	1.63535	0.00171702	1
TLK2	1.86692	1.7089	-0.0165924	1
ZFP36L2	1.61139	1.0293	-0.810188	1
HMGA2	1.43612	0.853415	-1.01593	1
SLC16A2	1.42957	1.54096	-0.527055	1
CCDC107	1.21469	1.3147	-0.926819	1
FKBP2	1.62681	1.22363	-0.562982	1
DPYSL2	2.36913	1.54953	0.755429	1
ANKRD13A	2.50552	1.84466	0.993534	1
ITGA1	2.30443	1.70305	0.612598	1
SOAT1	2.16576	1.84304	0.542496	1
RNF121	2.27331	1.89645	0.683866	1
ASXL2	2.31085	1.17553	0.396108	1
SMARCA1	1.99043	1.01156	-0.374022	1
EPHB2	2.32814	1.12477	0.106187	1
SLC9A5	2.34965	1.11299	0.453043	1
GPRC5B	2.39672	1.34157	0.25886	1
RELT	2.3079	1.23255	0.192597	1
FHOD1	1.97554	1.66268	0.449224	1
PSMD2	2.05611	1.48369	0.185321	1
MIER1	2.24299	1.44509	0.304554	1
DIO3	0.827666	0.476675	-0.0323151	1
MTF2	2.29497	1.42417	0.798359	1
RSRC2	1.94621	1.30768	0.785667	1
ZMYM4	2.04914	0.974853	0.402867	1
LRP8	2.31488	1.40641	0.5956	1
UBE2D3	1.96237	1.91505	1.54569	1
E2F1	1.88436	1.30753	1.25483	1
PCDH10	1.06672	1.60477	0.414667	1
NRK	1.54775	0.871427	0.936048	1
ACTN3	1.2137	1.73226	0.300308	1
GLRA3	0.647987	1.06886	0.192603	1
NKX6-2	0.647144	0.562441	-0.57867	1
ZNF513	-0.457577	1.66388	-0.305828	1
CXXC1	0.119803	1.91043	0.324797	1
CYTH2	-0.16049	1.35619	-0.444954	1
WASF2	0.0435849	1.51441	-0.0910533	1
JUNB	0.914175	1.61813	-0.0103014	1
NUMA1	1.0254	1.39606	0.131048	1
SLC38A3	0.739197	0.975672	-0.463229	1
SLC39A9	1.04661	1.80979	-0.329349	1
CLPTM1	0.556615	1.58272	-0.677607	1
ANKRD13D	1.48281	2.02506	0.317178	1
OTUD7B	1.45394	1.79919	-0.0342596	1
CDKN1C	1.3931	1.857	-0.331011	1
PCDH7	0.448222	0.224173	-1.43319	1
APOE	0.276455	0.143085	-2.00198	1
XPR1	0.466968	0.723638	-1.53566	1
HS6ST3	0.346983	1.13957	-1.10862	1
NTN1	0.475562	1.19856	-0.965033	1
YPEL5	-0.0250581	1.24404	-1.15542	1
ZBTB4	0.377059	0.910083	-1.24847	1
NUFIP2	0.195208	0.964528	-1.23069	1
ATRX	0.137812	1.11513	-1.49762	1
VEGFB	0.380214	0.899349	-1.34826	1
ADAMTS9	0.176248	1.87563	-0.625651	1
CADM1	0.290495	1.46171	-1.04158	1
SLITRK4	0.687247	1.773	-0.546178	1
FAM160A2	0.953611	2.12904	0.144411	1
FBXL20	1.26132	2.07596	-0.0607914	1
LMBR1L	1.30253	2.12858	-0.111829	1
PTPRU	1.31843	2.15713	0.0250726	1
SNX13	0.650861	1.1906	-0.830757	1
RECK	1.32388	1.72565	-0.522922	1
SYNPO	0.726214	1.28611	-1.20306	1
BMP2	0.910053	1.62793	-0.854115	1
STK35	1.68339	1.34396	0.384549	2
DLST	2.12491	1.01042	1.56349	2
HOXB9	1.73264	0.772712	0.560161	2
AP4M1	1.52472	1.35241	1.39552	2
TBX3	1.97452	1.32645	0.579126	2
NR4A3	1.41607	1.16234	-0.332993	2
PRDM16	0.697481	0.938609	0.684419	2
ETV4	0.41725	0.561999	0.505785	2
FOSL2	0.358188	-0.160614	-0.453615	2
EFNA5	0.328927	0.0751106	-0.872328	2
APH1A	0.525201	0.597405	-0.587579	2
GTF2A1	0.874088	-0.300156	-0.40911	2
OGDH	0.848814	1.12337	0.561318	2
SETD8	1.12085	1.385	0.985971	2
DLG3	1.67403	0.511868	0.550608	2
REPS2	1.52584	0.0775623	-0.425923	2
TMEM25	1.6898	0.858944	-0.263459	2
AGFG2	2.08862	0.901752	0.821366	2
RHD	0.787185	0.734609	0.47061	2
MYH10	1.27692	-0.286303	0.0865053	2
POLR2A	1.03487	0.881085	0.165697	2
ZNF687	1.07258	1.65393	1.36679	2
PVRL1	0.854537	1.64424	1.30088	2
STXBP1	0.99502	1.29328	0.549154	2
LRP1	0.340253	1.18777	0.0486397	2
EIF4G1	0.987251	1.67131	0.430004	2
LHX2	1.17026	2.05889	1.27547	2
FOXO3	1.71691	1.98635	0.802462	2
PHF12	1.91091	1.95622	1.14011	2
ELK3	1.96518	2.16166	1.01349	2
SYT11	1.97848	1.62739	1.15737	2
FGF13	0.557037	0.549797	0.479078	2
ASCL1	0.689559	0.318481	0.643236	2
PPIG	-0.041606	-1.76452	-1.58389	3
FGF9	0.228742	-0.849194	-0.582277	3
NR4A2	1.61722	0.0241298	-0.539017	3
GATA3	1.27682	0.0671092	-0.654718	3
EPC1	1.02286	0.34326	-0.739143	3
UGGT1	1.48514	0.932734	-0.615027	3
SPOCK2	1.74199	0.398018	-0.778275	3
KCND2	0.175865	0.378561	-0.856506	3
ARHGAP36	-0.334948	0.774669	-0.228471	3
CDC20B	-0.828474	-0.364997	0.388705	3
DNAJC5G	-0.409951	-1.15256	-0.398568	3
NIPBL	-1.37043	0.0179058	-1.35045	3
NR3C2	-0.564723	-0.0144798	-0.733895	3
PNMA3	-0.036262	-0.84168	-0.514085	3
PHOX2B	-0.423067	-0.792089	-1.19805	3
EN1	-0.307938	1.34437	-0.0245059	4
TRIM39	0.0387227	2.085	0.153444	4
GRIA4	-0.836657	1.52397	0.2522	4
KCNA1	-0.142225	0.732124	-0.213792	4
NEUROD2	-0.0249678	1.35453	0.0110501	4
KCND3	-1.04893	0.96042	-0.066177	4
ZNF524	-0.510388	0.827189	0.0731535	4
SP1	0.106131	0.605794	-0.436699	4
TLE3	-0.00995074	1.195	0.0167567	4
MARCKS	-1.65904	0.639679	-0.6076	4
ZNF503	-0.934712	0.681745	-1.14703	4
LMX1B	-1.18585	0.831167	-1.06043	4
ERF	0.180987	1.05507	-0.873208	4
PHF21A	-0.781977	-0.137262	-1.78953	4
MAML3	0.23968	1.60415	-0.609911	4
P2RY2	-0.883237	0.912955	-1.25429	4
MECOM	0.217385	1.62838	-0.762547	4
MEIS1	-0.243443	1.78507	-0.520524	4
TRPS1	-1.40093	0.294533	-1.71551	4
ELMO2	-1.30815	0.611553	-1.60739	4
SATB1	-1.19141	0.911503	-1.38876	4
SEMA5A	-1.00578	0.847021	-1.46072	4
ATXN3	-1.16338	0.486536	-1.72203	4
SLC6A4	-0.38209	1.27943	-1.22395	4
ST3GAL5	-0.682231	1.03971	-1.38304	4
CDH2	-0.505014	1.19009	-1.29144	4
PEG3	-1.20623	0.389332	-1.89783	4
SPTB	-1.26443	0.607456	-1.64057	4
MSX1	-1.09929	0.285623	-0.739475	5
ENPP1	-1.46752	-0.467436	-1.28511	5
KCNB2	-1.861	-0.963478	-0.951728	5
SLC12A5	-1.36145	-0.584463	-1.05106	5
ZNF521	-1.57232	-0.813041	-1.72852	5
OLFML3	-1.64779	-0.197006	-1.33615	5
SLC35D1	-0.994949	0.548853	-1.35219	5
ZEB1	-1.56857	-0.376622	-2.15744	5
PHF23	-1.54412	0.282162	-1.5013	5
HIST1H2BI	-1.97213	-0.550189	-2.02687	5
HIST1H2BK	-2.1584	-0.686094	-2.08098	5
NAT8L	-0.470714	-0.800255	-2.32182	5
FAM46B	-1.44462	-1.13991	-1.66512	5
ADCY8	-0.899051	-0.70587	-1.45931	5
GRIN2A	-1.79611	-1.25749	-2.0962	5
VAMP3	-1.47084	-1.73913	-1.98304	5
MTSS1	-1.06294	-0.733462	-2.21007	5
RAVER1	-0.47255	-0.432014	-0.971396	5
YPEL4	-1.22204	-1.23898	-1.39932	5
SYNGR4	-0.608036	-0.677032	-1.09203	5
C19orf26	-1.24208	-0.731816	-0.97051	5
SHKBP1	-0.794104	-0.135487	-0.968864	5
GNB2	-0.978944	0.171045	-0.560839	5
CDK9	-0.679728	-0.507923	-1.8745	5
ZBTB12	-1.67559	-1.20414	-1.71076	5
SLITRK5	-0.315938	-0.79241	-0.901601	5
KCNA6	-0.904272	-1.63965	-1.32045	5
DHH	1.13403	0.910292	0.926304	6
GRIK1	0.789442	0.293638	1.06364	6
KY	0.422566	0.0109801	1.38599	6
POU4F1	1.27496	0.93678	2.1606	6
WEE1	2.54128	1.74143	1.81178	6
PAQR4	2.44755	1.60907	1.82541	6
DGCR8	2.42268	1.33543	1.31565	6
E2F7	2.62902	0.954389	1.30563	6
TRIM47	2.69098	1.39486	1.20307	6
CDKN1B	2.43997	0.993236	1.36061	6
C19orf68	2.29685	0.331439	1.01775	6
SLC25A28	2.13852	0.694276	1.54684	6
MLLT6	2.26956	0.562733	1.79178	6
FUT8	2.137	-0.145917	0.619773	6
LYL1	1.81295	-0.441392	0.758258	6
CPNE5	2.21102	0.222099	1.11425	6
IL4I1	2.37261	0.599074	0.66526	6
SMC1A	2.10093	-0.285815	0.212667	6
NUP153	1.7263	-0.602061	-0.384864	6
E2F3	1.95897	-0.132051	-0.152273	6
CPSF7	2.16927	0.365297	0.625611	6
IPO9	1.90374	-0.402729	0.734274	6
C11orf30	1.68906	-0.32969	0.546437	6
HMGA1	1.07216	0.240836	1.907	6
TOP1	0.694852	-0.10518	1.48777	6
HNRNPUL1	0.455615	-0.964153	1.15918	6
NONO	0.869372	-0.498111	1.81445	6
PPM1D	1.13004	-0.638701	1.42009	6
SIN3A	1.99854	0.135353	0.965902	6
RPS6KA5	1.6255	-0.569529	0.846923	6
C19orf57	1.1867	-1.20576	0.827724	6
CASP2	1.49821	-0.923361	0.789229	6
MXD3	1.42492	0.356903	1.91398	6
ENHO	1.01297	0.283749	2.25202	6
ANKHD1	1.62877	-0.200902	1.65495	6
CDC6	1.40775	-0.697277	1.51262	6
GINS3	1.16724	-1.07398	1.17527	6
RAD51	1.24054	-1.01952	1.24173	6
ATAD5	1.40269	-0.948508	1.14858	6
PKMYT1	1.53289	-0.891334	1.12338	6
ATAD2	1.48007	-0.916796	1.13069	6
MCM4	1.20081	-1.14732	1.08859	6
RMI2	1.07944	-1.20971	1.08835	6
LIG1	0.952316	-1.27355	1.09676	6
WDR62	1.04337	-1.27293	1.01839	6
CIT	0.946647	-1.28139	1.10802	6
MCM3	0.892785	-1.39199	0.967319	6
CDT1	0.977418	-1.33129	1.00435	6
MCM6	0.90845	-1.36423	1.02232	6
CDC45	0.820203	-1.45083	0.94579	6
ELAVL2	1.2557	-1.21757	0.641917	6
FANCD2	1.43818	-0.987966	1.0398	6
CHTF18	1.51014	-0.882842	1.0844	6
DNMT1	1.45114	-1.08832	0.788368	6
EED	1.65629	-0.710242	1.16884	6
POLD1	1.80218	-0.571703	1.15086	6
FANCG	1.58408	-0.6452	1.41711	6
EZH2	1.56111	-0.465275	1.57278	6
MCM7	1.75366	-0.404458	1.39732	6
TRA2B	1.78972	-0.102313	1.76443	6
UCHL1	1.92634	-0.0682033	1.80936	6
USP37	1.88069	-0.197571	1.70101	6
GPAT2	2.00649	-0.14739	1.61155	6
NRGN	1.70165	-0.365291	1.64037	6
NUP62	1.71747	-0.557519	1.30471	6
HS6ST2	2.24025	0.303398	1.58769	6
CLSPN	2.09983	-0.270031	1.14931	6
IPO7	0.499672	-1.36644	0.809393	6
KLHL11	1.14295	-0.202344	1.84858	6
STMN1	1.05086	-1.085	1.20537	6
ARRB2	0.781277	-1.09492	1.30966	6
XK	1.075	-0.701287	1.71155	6
DCLRE1A	0.905554	-0.891447	1.54582	6
INTS7	0.933171	-0.94955	1.49355	6
FANCC	0.831696	-0.689302	1.8638	6
ARHGAP11A	0.510007	-0.84351	1.76605	6
ZCWPW1	0.596999	-0.995209	1.62623	6
KIF4A	0.499731	-1.06837	1.5747	6
TMPO	0.707774	-0.979776	1.60451	6
ZNF367	1.53573	-0.588321	1.53699	6
ARHGEF19	1.47514	-0.525765	1.59198	6
MCM8	1.30031	-0.817747	1.46416	6
TOPBP1	1.55471	-0.623198	1.46637	6
PRPS2	1.23477	-0.903963	1.34565	6
CTDSPL2	1.36818	-0.799237	1.40081	6
SLBP	1.24875	-0.751839	1.54746	6
E2F8	1.48659	-0.68473	1.47361	6
SMC6	1.17794	-0.947257	1.1936	6
MELK	1.13869	-1.03069	1.34344	6
RBL1	1.38128	-0.773989	1.49698	6
UBR7	1.19401	-0.996146	1.33713	6
CDC25A	1.35501	-0.852643	1.40247	6
POLD3	1.30989	-0.790893	1.49563	6
RRM2	1.21172	-1.03494	1.26098	6
ORC1	1.07721	-0.914231	1.53358	6
POLA2	0.91957	-1.11849	1.37373	6
MCMBP	0.911584	-0.970121	1.51215	6
USP1	1.15288	-0.834273	1.56433	6
DNAJC9	0.932951	-0.904198	1.60724	6
GEN1	0.926425	-1.27298	1.06207	6
POLA1	0.879572	-1.45416	0.869116	6
MSH2	0.828468	-1.29299	1.15482	6
PCNA	0.726516	-1.44153	1.00416	6
POLE2	0.602875	-1.53281	0.939408	6
ESPL1	0.967926	-0.95809	1.45878	6
SMC2	0.615331	-1.31521	1.20652	6
NUP155	0.734201	-1.30481	1.18551	6
CBX5	0.747455	-1.22795	1.297	6
CDK1	0.678899	-1.30519	1.23887	6
MCM2	0.647918	-1.37087	1.18731	6
RPA2	0.62552	-1.2839	1.29746	6
FBXO5	0.71863	-1.37089	1.13771	6
PRIM1	0.58909	-1.42962	1.12052	6
KIAA0101	0.710034	-1.36506	1.14128	6
RBBP7	0.767532	-1.36187	1.06551	6
SHMT1	0.913317	-1.25305	1.12491	6
PLK4	0.889519	-1.11057	1.31955	6
EGR3	1.57595	1.32553	1.56685	6
CHD4	1.72592	0.814749	1.53917	6
GPBP1	1.95545	0.888488	1.40286	6
ERBB2IP	2.15386	1.33718	1.36899	6
PHF13	2.26669	1.49262	1.22401	6
SIK2	2.0853	1.30018	1.92102	6
GCH1	1.74797	1.26248	1.98854	6
NRP2	1.87964	1.70267	2.16853	6
ZCCHC8	2.06293	1.58461	1.84478	6
RBBP6	1.5097	1.51527	2.09338	6
ZNF644	1.50232	-0.101822	0.521732	6
TRPM7	1.47259	0.219626	0.321943	6
CCNT1	1.72486	0.743874	0.553128	6
STAG2	2.34196	1.07599	0.626771	6
PIK3R4	2.08672	0.927122	0.858325	6
TYRO3	2.35086	0.767373	0.837331	6
PBRM1	2.24191	1.14346	1.66087	6
ZNF318	1.35337	-0.35994	1.66739	6
NPAT	1.47544	-0.337249	1.4854	6
CTCF	1.55292	-0.507893	1.41139	6
RFC1	1.62286	-0.19395	1.79526	6
CDC5L	0.807445	-0.435329	1.80258	6
SASS6	1.00061	-0.635442	1.75285	6
NHLRC2	1.01908	-0.0854404	1.96291	6
PRKDC	0.67235	-0.84208	1.29777	6
WHSC1L1	0.657765	-0.581614	1.7957	6
STAG1	0.743756	-0.350793	1.82313	6
SMC3	0.907528	-0.572427	1.71006	6
MYC	0.144882	-1.22607	1.00462	6
PDS5B	0.292838	-1.05618	1.25606	6
BRMS1L	0.304704	-1.51675	0.967207	6
DBR1	0.567134	-0.921251	1.57616	6
DCK	0.356825	-1.15195	1.38737	6
LNX2	0.252631	-0.373402	0.788818	6
PELO	0.708363	-0.383791	1.56584	6
AP1S2	0.194944	-0.423566	1.60744	6
PELI2	1.36108	0.263942	2.12811	6
STAG3	1.72841	0.435483	2.34305	6
YBX2	2.06526	0.44171	2.08797	6
ITPKA	1.78149	-0.0634267	1.90325	6
DHX40	1.20367	0.325174	1.72737	6
TJAP1	0.643267	-0.141756	1.94166	6
MSH5	0.824291	-0.277012	1.80599	6
SRSF1	2.00848	0.691782	1.65142	6
UHRF2	1.86613	1.1043	2.0014	6
HMGXB4	1.97832	0.798265	1.99922	6
ABI2	1.87402	0.291986	1.29145	6
PPRC1	1.95662	-0.0652039	0.891553	6
KNTC1	1.7478	-0.497228	1.30063	6
CCDC150	1.70445	-0.403418	1.56002	6
KPNB1	2.17612	0.154021	1.58299	6
CASP8AP2	2.02275	0.299301	1.72597	6
USP2	0.0271858	-0.66409	-0.284586	7
FLI1	0.104595	-0.537277	-0.055129	7
PRKACA	-0.462691	-0.791692	0.0481654	7
TREX2	-1.02047	-1.08469	-0.450745	7
RET	-0.0954535	-1.31991	-0.0274016	7
TBX6	0.702134	-0.64298	0.0601515	7
SPTSSB	-0.627963	-1.55589	-0.208509	7
KPNA6	-0.462196	-1.1731	-0.723092	7
YWHAQ	-1.12244	-0.463845	0.910154	7
PPP1CC	-0.696505	0.410655	1.4815	7
ARPC1A	-0.462576	-0.218602	0.966566	7
ERG	-0.474714	-0.0415476	0.920326	7
KLF5	0.296391	0.433253	1.35718	7
TAOK3	-0.193802	0.632243	1.27789	7
BTBD10	-1.1632	-0.00596706	0.423188	7
RTF1	-0.153127	-0.316731	0.98884	7
OSBPL9	-0.445232	0.0112248	0.933398	7
FIZ1	-0.216779	-0.459518	1.4243	7
CBX4	-0.108585	0.141221	1.69892	7
SLITRK3	-0.110101	-0.783689	1.27562	7
CALM2	-0.156802	-1.06328	1.16636	7
SPRED2	-0.303756	-0.547324	1.27047	7
GSPT1	-0.50673	-0.833435	1.24213	7
MAPK6	-0.852082	-0.87343	1.1363	7
SSBP3	-0.761581	-1.15143	0.356504	7
CCDC151	-0.0855138	-0.80672	0.974795	7
GAPDH	-0.455444	-0.831409	1.05415	7
TPI1P2	-0.935389	-0.889874	1.05252	7
SHROOM2	-1.16089	-1.08882	0.309292	7
CLTA	-1.33774	-1.05975	0.587168	7
C19orf43	-1.50647	-1.20413	0.419336	7
EIF4B	-1.67465	-1.65667	0.0508363	7
RPL18	-1.25331	-1.52361	0.456136	7
GNG4	1.5301	1.32335	2.31374	7
FOSL1	0.925196	0.95702	1.87273	7
DAXX	0.963934	0.867575	2.24728	7
ANKHD1-EIF4EBP3	0.804029	1.06106	2.24696	7
IRF2BP1	0.147991	0.61637	1.9112	7
LASP1	0.831818	1.3517	1.60853	7
PLAGL1	0.201211	0.820425	1.54733	7
ZIM2	0.764615	1.04164	1.2867	7
RPS6KA3	1.07957	0.165102	0.77039	7
BAG6	0.849204	-0.329794	1.17512	7
SEZ6	0.471188	0.569206	0.456384	7
YTHDF2	-0.114208	0.105998	-0.13667	7
PODN	-0.516367	-0.500685	-0.479191	7
RSF1	1.05536	1.30288	-0.0741991	7
CDK6	0.298401	0.800659	-0.896576	7
SIK1	0.0711899	1.89361	1.65373	7
ZNRF1	-0.486958	0.953053	1.33993	7
UXT	-0.504813	0.559931	1.50113	7
ACBD6	0.162203	0.264855	0.675377	7
SP2	0.64057	0.0792375	1.53597	7
PHC1	1.40135	1.50351	2.0838	7
PAPOLG	1.36857	0.733669	1.65355	7
PRPF38B	0.857127	1.06024	1.72836	7
ARID4A	1.16869	1.22088	1.48029	7
UBR5	1.22003	0.749755	1.23963	7
KDM3A	0.527062	1.44893	1.06454	7
CCNT2	0.558139	1.08643	1.09018	7
ZBTB49	1.48517	1.18535	1.57469	7
TSTD2	0.346071	0.52	0.983809	7
SREK1	0.649255	0.564081	1.50167	7
ONECUT1	-1.29	-0.153192	-0.171012	8
FZD1	-1.22382	-0.237537	-1.18524	8
C16orf72	-1.12146	-0.183515	-0.524972	8
KLF10	-0.955224	-1.10105	-0.57396	8
ITPR1	-1.17488	-0.947643	0.134263	8
CHGB	-1.54581	-1.09876	-0.429426	8
SSR4	-1.55741	-1.9896	-1.42181	8
ARHGAP6	-1.41854	-2.02847	-0.312337	8
ACO2	-1.70176	-2.13149	-0.351611	8
LGALS1	-1.9306	-1.63541	-0.296688	8
RASD2	-1.27544	-1.35775	-0.58916	8
KIAA0825	-1.66575	-1.59989	-0.286528	8
KCNS2	-1.82936	-2.09146	-0.875522	8
ADAM23	-2.28178	-0.14497	-0.835621	8
SNPH	-1.98218	-0.270432	-1.88408	8
C12orf5	-2.47472	-0.851543	-1.8536	8
MAT2A	-2.35832	-0.836434	-1.31514	8
GRIK2	-2.33549	-1.0899	-1.44506	8
RAB2A	-2.41738	-1.24569	-1.87688	8
MAPT	-2.55401	-1.72624	-1.89412	8
GPD1L	-2.19392	-0.805764	-0.0295154	8
NFYA	-1.99739	-0.784124	-0.200328	8
TPK1	-2.49521	-0.692454	-0.617646	8
IER5L	-2.42009	-0.937901	-1.10985	8
TMEM150A	-2.39032	-0.913022	-0.422389	8
FMO4	-2.50868	-1.69731	-1.05659	8
SMAD6	-2.47198	-1.41949	-1.20215	8
HSBP1	-2.37988	-1.42192	-0.566165	8
CA2	-2.2517	-1.20071	-0.751196	8
ATP1B4	-1.66672	-1.1632	-1.38573	8
GATA1	-1.17517	-0.519757	-1.34414	8
CADM2	-1.69	-0.161509	-1.07656	8
MAP1A	-1.25819	-0.0194908	-0.030527	8
RAB11B	-1.29274	-0.2674	0.402808	8
PPP2R1A	-1.70271	-0.635263	-0.0540389	8
UNC13B	-1.00584	1.07098	0.260291	8
CALM1	-1.46011	0.464533	0.134508	8
PCIF1	-1.14047	0.407092	-0.0755412	8
SYT6	-1.65785	-0.29446	-1.41668	8
GABRB3	-1.46939	0.140732	-1.10935	8
UBA1	-1.4496	0.0140634	-0.635502	8
TRIM3	-1.44116	-0.513468	-1.13807	8
PAX6	-1.87996	-0.487339	-1.09798	8
DUSP7	-1.13074	-0.368264	-0.514927	8
DNAJC11	-1.00461	-0.58493	0.486678	9
PAN2	0.0815618	-0.078393	1.87818	9
BRPF1	-0.00395421	0.470439	1.8256	9
AHCTF1	0.299985	-0.873181	1.05462	9
SRSF2	0.103993	-0.29367	1.279	9
ARHGEF12	-0.288148	-0.573491	0.978612	9
KBTBD7	-0.775859	-1.23317	0.760202	9
ZNF653	-1.24284	-0.617693	0.928826	9
THAP8	-1.19016	-0.916372	0.697363	9
PATZ1	-0.784721	-1.53278	0.82076	9
TRIM28	-0.702172	-1.19666	0.979427	9
MEPCE	-0.140474	-1.19302	1.20821	9
MAZ	-0.375727	-0.77047	1.30395	9
SPHK2	0.340173	-0.240868	1.94646	9
TRMT2A	-0.443671	-1.11367	1.03249	9
EIF1AY	-1.31754	-1.57434	0.63572	9
RPS20	-1.3813	-1.81176	0.27051	9
ALDH6A1	-0.989374	-1.93998	0.475797	9
HMGN2	-0.899096	-1.733	0.788647	9
SNRPD1	-0.996924	-1.85936	0.598361	9
POLE4	-1.05103	-1.83375	0.604015	9
TMEM143	-0.979441	-1.94188	0.428195	9
NOLC1	-0.842839	-2.07879	0.308611	9
SERBP1	-0.968439	-1.92847	0.517756	9
PRPS1	-0.895042	-1.8625	0.53512	9
AMD1	-0.966775	-1.99166	0.319774	9
NCL	-0.802421	-1.67285	0.83698	9
EIF1AX	-0.888796	-1.7753	0.692742	9
LYAR	-0.788376	-1.74413	0.789722	9
HNRNPA1	-0.937864	-1.37775	1.06956	9
AK2	-1.2893	-1.758	0.587578	9
IMPDH2	-1.28769	-1.77533	0.565688	9
C14orf142	-1.03446	-1.75507	0.634511	9
MRPL18	-1.37184	-1.62022	0.625792	9
WDR78	-1.38733	-1.71878	0.500784	9
SKP2	-0.876743	-1.73161	0.722242	9
ABCE1	-0.981981	-1.82118	0.536953	9
SRSF7	-1.18746	-1.74006	0.592152	9
TCF15	-0.218162	-1.18505	1.32716	9
FAF1	-0.809534	-1.43923	0.967466	9
CCDC101	-0.653717	-1.57981	0.902089	9
PHF5A	-0.427792	-1.31208	1.27034	9
TRMT6	-0.370588	-1.49752	1.01976	9
SP3	-0.226709	-1.50693	1.09851	9
C1orf43	-1.12265	-0.961744	1.17838	9
EIF4A1	-0.859125	-1.1007	1.26706	9
PUF60	-0.98244	-1.1677	1.18427	9
SENP3	-1.06878	-1.10858	1.1758	9
PDZD11	-1.57463	-1.82286	0.195916	9
EIF3K	-1.51008	-1.49643	0.621517	9
FAU	-1.35475	-1.44095	0.605039	9
SUMO1	-1.38751	-1.65842	0.444697	9
POLR1D	-1.48117	-1.46683	0.506532	9
ATE1	-0.77604	-1.02122	1.19205	9
TFAP4	-0.790229	-1.15865	1.11704	9
NFYC	-1.25576	-1.07088	0.95894	9
THAP11	-0.983799	-0.927389	1.28807	9
SUV39H1	0.281675	-1.4725	1.08016	9
UNG	0.0502294	-1.77764	0.728072	9
FKBP5	-0.392658	-1.78393	0.836858	9
JPH1	-0.178313	-1.9362	0.593077	9
GMNN	-0.239491	-1.94908	0.476429	9
GPN3	-0.222321	-1.68929	0.881489	9
TIPIN	0.169773	-1.57382	1.04395	9
NASP	0.172263	-1.73497	0.838615	9
IRX3	0.146259	-1.68292	0.897255	9
CD3EAP	-0.571371	-2.0024	0.212641	9
CAMK2N2	-0.596351	-2.12191	0.126247	9
ATM	-0.56186	-1.61911	0.676494	9
DDB2	0.106123	-1.1759	1.31908	9
ERH	-1.06301	-1.9338	0.273643	9
OVOL2	-0.678118	-1.71273	0.39015	9
HOXA7	-0.374083	-1.32529	0.962951	9
DCTPP1	-0.575161	-1.60637	0.778725	9
BARHL1	-0.774604	-1.47468	0.185847	9
ISL1	-0.420922	-1.60833	0.392171	9
KRCC1	-1.59322	-1.476	0.327184	9
PPP2R5E	-1.07763	-0.831459	1.06176	9
CGGBP1	-0.488823	-0.538798	1.50114	9
KLF4	-1.21362	-0.378747	1.0319	9
TRIM27	-1.73455	-1.02332	0.675821	9
GPS2	-1.68752	-0.478859	0.884612	9
CDK2AP1	-1.32544	-1.14266	0.759966	9
ZNF565	-1.47856	-0.576312	0.766823	9
CTNND2	-0.117555	-0.110428	0.722639	9
NELL2	-0.321818	-0.180202	1.02902	9
AXIN2	0.292785	-0.667326	-0.594413	9
SSTR1	-0.701949	-0.488682	-0.00175959	9
LHX5	0.316946	-0.6364	0.407706	9
NR2E1	0.457707	-0.210901	0.711721	9
DCLK1	-0.0816435	-1.38495	0.0205298	9
HIRA	0.348018	-0.882465	0.117917	9
RND2	0.27429	-1.56337	0.400645	9
PIK3R3	0.992891	-0.780991	1.37172	9
ZNF362	1.22688	-0.786691	1.27058	9
ELAVL4	-0.00741393	-1.81329	0.0476687	9
RBBP4	1.18131	-1.00039	0.391154	9
SLC30A3	-0.198835	-1.77419	-0.301914	9
UFD1L	-0.247952	-1.7304	-0.187538	9
CELF4	-0.022144	-1.4117	0.250237	9
TMEM108	-0.988969	-1.79697	-0.0500158	9
ADAMTS2	-1.41923	-1.88742	-0.15068	9
RTBDN	-1.40836	-2.34887	-0.608404	9
KBTBD6	-1.35633	-1.96613	0.0353388	9
CORT	-1.40126	-2.30726	-0.231639	9
APLN	-0.51929	-2.3223	-0.604706	9
LUC7L2	-0.406306	-1.95371	0.255984	9
ING3	-0.440963	-0.589477	1.38253	9
SLC25A3	-0.0719825	-0.825573	1.25201	9
APPL1	0.706173	-0.874991	0.948232	9
SLC25A14	-0.631264	-1.69835	0.0412407	9
OSBPL7	-0.0491268	-0.854052	1.00407	9
ILF3	0.243317	-1.11001	1.47776	9
CBX3	0.240923	-1.10694	1.49532	9
H2AFZ	0.484298	-1.2356	1.39186	9
CDCA7	0.230043	-1.43163	1.20487	9
KIF15	0.263057	-1.52685	1.10963	9
RIBC1	0.0417076	-1.39383	1.25406	9
PELP1	-0.0893194	-1.60072	1.04764	9
PTMA	0.312374	-1.2773	1.29699	9
HNRNPA3	-0.184365	-1.3544	1.23436	9
RNF219	-0.344064	-1.76784	0.7969	9
HMGB1	-0.483725	-1.41304	1.17734	9
RANBP1	-0.433282	-1.58376	1.03109	9
HNRNPD	-0.346448	-1.34669	1.23041	9
BORA	-0.198023	-0.95745	1.62053	9
HNRNPR	-0.174438	-1.16598	1.45808	9
H2AFV	-0.0271113	-1.04867	1.57082	9
RAD23A	-0.272764	-0.998911	1.57917	9
MRPL49	-0.0582035	-0.882182	1.70243	9
TNPO3	0.17662	-0.892537	1.65033	9
RQCD1	-0.0523727	-0.902907	1.54399	9
TCP1	-0.444783	-1.38383	0.998959	9
DDX50	-0.708703	-1.10533	1.1486	9
RHCE	-0.120523	-0.759026	1.62123	9
NCBP1	0.277495	-0.888601	1.57236	9
PRPF38A	0.625349	-0.8971	1.12943	9
ZBTB25	0.192501	-1.0107	1.39604	9
CTPS2	0.910908	-0.726693	1.39531	9
DMD	-0.0845622	-0.916575	0.841452	9
CHRM4	-0.50891	-0.297491	0.516204	10
EPHB1	-1.26981	-1.10021	-0.612375	10
FLJ45983	-0.505199	-0.898596	0.266998	10
MAP3K13	-1.13249	-0.335254	0.407152	10
NPR3	-0.743938	0.116283	1.22304	10
SALL1	-1.22355	-0.714564	-0.257063	10
PTCHD1	-0.677176	-1.295	0.353196	10
CACNA1G	-0.446378	-0.249054	0.713459	10
POMZP3	-1.8413	-0.424421	0.199531	10
HIST1H1D	-1.39053	-1.05267	0.284074	10
FBXO9	-1.75379	-0.584905	-0.348382	10
VAX1	-1.55639	-1.39983	-0.601284	10
NOL4	-1.0749	-0.841422	-0.638192	10
NUTF2	-1.96812	-1.14625	-1.28071	10
EIF5A	-1.97124	-1.13654	-0.899438	10
HIST1H3A	-2.38653	-1.72962	-1.29295	10
CDX1	-2.18167	-1.49421	-1.08148	10
VCAN	-2.27912	-0.839073	-1.73461	10
NCAM1	-2.35996	-0.951259	-1.41831	10
HIST1H2AH	-2.2421	-0.701898	-1.34994	10
NEGR1	-1.89824	-1.38248	-1.43303	10
ZEB2	-2.17906	-1.48826	-1.7951	10
FAM120C	-2.44621	-1.45358	-1.79272	10
AP1S1	-2.29359	-1.03605	-1.40583	10
ZDHHC24	-2.44796	-0.879002	-1.46165	10
ZFAND2B	-1.7277	-0.50228	-0.490019	10
SLC25A1	-2.17618	-1.06722	-0.872906	10
MAP4K1	-1.56734	-1.90621	-1.05499	10
NR2F2	-1.46264	-2.38839	-1.33862	10
HMBS	-1.60375	-1.59338	0.284344	10
IDH3G	-1.94416	-1.47555	-0.0578543	10
RPS19	-1.92168	-1.65147	0.0463652	10
ATP5G2	-1.95745	-1.38976	0.277978	10
SYNCRIP	-1.83814	-1.79501	0.0297756	10
KIAA1143	-1.82339	-1.5743	0.0708837	10
ATF7	-1.54834	-1.67733	-0.00558099	10
DLEU1	-1.84975	-2.11389	-0.304669	10
ZBTB8OS	-2.20027	-1.76515	-0.420543	10
LRTOMT	-2.05073	-1.79621	-0.208648	10
PRMT1	-1.61964	-1.65327	0.371472	10
ABCF2	-1.67286	-1.50705	0.473021	10
FCF1	-1.84091	-1.80882	0.108349	10
HOXA11	-1.85006	-1.50363	0.363581	10
NOP10	-1.91847	-1.55482	0.0748288	10
ANAPC10	-1.89178	-1.48399	0.206266	10
MRPL40	-1.85949	-1.82799	-0.0667649	10
NDUFA11	-1.9869	-1.83794	-0.154413	10
INTS9	-1.87801	-1.50539	0.199856	10
CRLS1	-2.01503	-1.53528	0.136743	10
SLC25A11	-1.53394	-1.55722	0.286516	10
PPP1CA	-1.78624	-1.29345	0.0436784	10
PCYT2	-1.79751	-1.1242	0.101834	10
SDHAF2	-1.80634	-1.07321	-0.0477372	10
CAND1	-2.07136	-1.60364	-0.768622	10
SSU72	-2.21124	-2.05997	-1.04047	10
HOXA13	-2.34686	-1.66538	-0.808087	10
BMP7	-2.38575	-1.64381	-0.496619	10
ID3	-2.46605	-1.73073	-0.812789	10
ATF5	-1.71433	-1.69178	-0.50127	10
ARNTL	-1.82605	-1.54719	-0.114483	10
PPP1R8	-1.40964	-1.8891	0.00238338	10
GABPB2	-1.37382	-1.35804	0.410756	10
HOXA9	-1.86992	-1.0078	0.10377	10
CNOT3	-1.9544	-1.90606	-0.696488	10
RBFOX1	-1.59521	-0.99748	-1.23788	10
HOXC10	-1.03715	-0.202154	-0.384785	10
DMRT1	-0.967183	-0.90193	-0.66314	10
NRG2	-1.00241	-0.809427	-0.697563	10
WBP2NL	-0.994669	-0.965336	-1.57071	10
SLC6A5	-1.48325	-1.497	-0.942141	10
ARPC5L	-0.973154	-0.123268	0.669163	10
PCSK1	-1.27794	-0.38609	0.891871	10
OGFOD2	-0.283526	0.00212054	1.3735	10
HNRNPA2B1	-0.0953072	-1.24871	0.375908	10
HIST1H4A	-0.504542	-1.16888	0.173143	10
RALY	-0.839478	-0.0930715	0.241048	10
FXR2	-0.733976	-0.282107	0.18431	10
RNF167	0.0385188	-0.258302	0.490797	10
CENPB	0.0344579	-0.0820647	0.997253	10
