# Supplementary material for: Modelling Chlamydia and HPV co-infection in patient-derived ectocervix organoids reveals distinct cellular reprogramming
Source: Nat Commun. 2022 Feb 24;13:1030. doi: 10.1038/s41467-022-28569-1 (PMC8873204; doi:10.1038/s41467-022-28569-1)
Supplement: Supplementary file 12 — Source Data [file 41467_2022_28569_MOESM12_ESM.xlsx]

## Sheet: Figure 1i
Figure 1i
	Replicate	Organoid diameter [µm]
		hCEcto	hCEcto E6E7
	1	35.489	163.249
	2	37.855	157.334
	3	56.782	125.394
	4	40.221	81.625
	5	56.782	56.782
	6	101.735	97.003
	7	52.05	121.845
	8	61.514	112.382
	9	33.123	91.088
	10	153.785	123.028
	11	28.391	104.101
	12	160.883	146.688
	13	33.123	110.016
	14	41.404	126.577
	15	59.148	133.675
	16	34.306	179.811
	17	36.672	99.369
	18	35.489	111.199
	19	63.88	115.931
	20	42.587	121.845
	21	36.672	112.382
	22	140.773	133.675
	23	79.259	101.735
	24	69.795	124.211
	25	27.208	175.079
	26	52.05	115.931
	27	33.123	165.615
	28	41.404	141.956
	29	60.331	106.467
	30	49.685	101.735
	31	108.833	149.054
	32	69.795	195.189
	33	46.136	114.748
	34	44.953	124.211
	35	35.489	128.943
	36	53.233	137.224
	37	44.953	165.615
	38	36.672	151.42
	39	66.246	146.688
	40	33.123	121.845
	41	46.136	104.101
	42	42.587	121.845
	43	39.038	141.956
	44	49.685	113.565
	45	31.94	99.369
	46	115.931	87.539
	47	52.05	138.407
	48	39.038	101.735
	49	130.126	82.808
	50	57.965	138.407
	51	40.221	139.59
	52	57.965	118.297
	53	52.05	177.445
	54	72.161	98.186
	55	40.221	156.151
	56	37.855	102.918
	57	39.038	102.918
	58	47.319	126.577
	59	104.101	133.675
	60	37.855	124.211
	61	66.246	104.101
	62	68.612	146.688
	63	35.489	120.662
	64	24.842	132.492
	65	22.082	113.565
	66	20.505	160.489
	67	29.18	99.369
	68	35.489	66.246
	69	29.18	134.858
	70	43.375	75.71
	71	28.391	97.003
	72	63.88	144.322
	73	33.912	104.101
	74	47.319	70.978
	75	48.896	163.249
	76	33.123	92.271
	77	22.871	175.079
	78	66.246	137.224
	79	45.741	130.126
	80	27.603	176.262
	81	29.968	136.041
	82	29.18	137.224
	83	29.18	121.845
	84	60.066	204.653
	85	157.729	89.905
	86	44.953	59.148
	87	56.782	164.432
	88	44.953	102.918
	89	46.53	177.445
	90	40.221	106.467
	91	29.18	131.309
	92	70.189	146.688
	93	73.344	136.041
	94	43.375	127.76
	95	54.416	177.445
	96	55.994	186.909
	97	50.473	95.82
	98	37.855	154.968
	99	56.782	153.785
	100	95.82	104.101
	101	60.331	138.407
	102	81.625	124.211
	103	68.612	128.943
	104	43.77	98.186
	105	27.208	158.517
	106	40.221	190.457
	107	31.94	113.565
	108	20.11	117.12
	109	54.416	99.369
	110	37.855	57.965
	111	41.404	85.174
	112	50.868	136.041
	113	66.246	94.637
	114	62.697	76.893
	115	56.782	143.139
	116	40.221	124.211
	117	57.965	125.394
	118	52.05	81.625
	119	42.587	108.833
	120	82.808	94.637
	121	47.319	117.114
	122	60.331	150.237
	123	62.697	62.697
	124	46.136	164.432
	125	56.782	151.42
	126	30.757	117.114
	127	153.785	113.565
	128	20.11	131.309
	129	39.038	138.407
	130	44.953	108.833
	131	40.221	110.016
	132	48.502	121.845
	133	46.136	165.615
	134	29.574	107.65
	135	48.502	140.773
	136	31.94	81.625
	137	39.038	106.467
	138	41.404	171.53
	139	55.599	136.041
	140	48.502	93.454
	141	35.489	108.833
	142	49.685	126.577
	143	49.685	130.126
	144	34.306	93.454
	145	26.025	156.151
	146	48.502	94.637
	147	35.489	53.233
	148	78.076	82.808
	149	56.782	42.587
	150	73.344	91.088
	151	33.123	74.527
	152	37.855	113.565
	153	47.319	198.738
	154	158.517	191.64
	155	53.233	120.662
	156	49.685	140.773
	157	31.94	130.126
	158	35.489	136.041
	159	37.855	108.833
	160	132.492	163.249
	161	156.151	117.114
	162	61.514	130.126
	163	34.306	132.492
	164	152.603	143.139
	165	34.306	86.356
	166	35.489	131.309
	167	76.893	55.599
	168	44.953	95.82
	169	63.88	156.151
	170	36.672	74.527
	171	47.319	140.773
	172	49.685	125.394
	173	44.953	119.479
	174	29.574	136.041
	175	101.735	146.688
	176	65.063	120.662
	177	47.319	183.36
	178	85.174	132.492
	179	59.148	154.968
	180	41.404	83.991
	181	40.221	165.615
	182	35.489	86.356
	183	31.94	132.492
	184	54.416	114.748
	185	49.685	150.237
	186	36.672	154.968
	187	34.306	120.662
	188	42.587	34.306
	189	123.028	159.7
	190	49.685	97.595
	191	55.599	112.382
	192	63.88	48.502
	193	55.599	113.565
	194	159.7	146.688
	195	49.685	114.748
	196	47.319	98.186
	197	29.574	130.126
	198	73.344	139.59
	199	48.502	150.237
	200	65.063	159.7
	201	48.502	147.871
	202	61.514	101.735
	203	39.038	106.467
	204	40.221	132.492
	205	29.574	145.505
	206	33.123	141.956
	207	28.391	95.82
	208	66.246	136.041
	209	27.208	134.858
	210	48.502	117.114
	211	33.123	153.785
	212	41.404	111.199
	213	29.574	93.454
	214	34.306	111.199
	215	83.991	132.492
	216	49.685	124.211
	217	75.71	228.312
	218	46.136	150.237
	219	40.221	179.811
	220	40.221	92.271
	221	65.063	92.271
	222	34.306	85.174
	223	28.391	136.041
	224	28.391	127.76
	225	34.306	106.467
	226	41.404	93.454
	227	37.855	76.893
	228	26.025	117.114
	229	57.965	120.662
	230	41.404	80.442
	231	31.94	94.637
	232	22.476	94.637
	233	22.476	106.467
	234	147.619	92.271
	235	35.714	123.028
	236	58.333	137.224
	237	69.048	118.297
	238	67.857	137.224
	239	82.143	85.174
	240	86.905	172.713
	241	84.524	108.833
	242	111.905	115.931
	243	50	127.76
	244	26.19	108.833
	245	66.667	107.256
	246	66.667	99.369
	247	67.857	94.637
	248	86.905	127.76
	249	61.905	111.199
	250	34.524	132.492
	251	17.857	35.489
	252	26.19	108.833
	253	25	87.539
	254	20.238	125.394
	255	60.714	89.905
	256	67.857	82.808
	257	36.905	99.369
	258	67.857	123.028
	259	55.952	73.344
	260	77.381	125.394
	261	69.048	184.543
	262	64.286	92.271
	263	86.905	130.126
	264	41.667	141.956
	265	41.667	179.811
	266	66.667	118.297
	267	65.476	137.224
	268	73.81	115.931
	269	54.762	130.126
	270	84.524	108.833
	271	44.048	118.297
	272	122.619	130.126
	273	57.143	115.931
	274	97.619	125.394
	275	54.762	191.64
	276	52.381	85.174
	277	33.333	54.416
	278	60.714	120.662
	279	69.048	87.539
	280	35.714	92.271
	281	50	94.637
	282	78.571	134.858
	283	52.976	106.467
	284	71.429	115.931
	285	19.048	61.514
	286	73.81	134.858
	287	76.19	184.543
	288	70.238	52.05
	289	95.238	113.565
	290	165.476	118.297
	291	119.048	92.271
	292	29.762	106.467
	293	78.571	94.637
	294	77.381	123.028
	295	134.524	120.662
	296	90.476	87.539
	297	101.19	97.003
	298	141.667	215.3
	299	69.048	61.514
	300	29.762	132.492
	301	134.524	115.536
	302	22.619	134.858
	303	39.286	132.492
	304	90.476	99.369
	305	101.19	144.322
	306	29.762	127.76
	307	46.429	153.785
	308	41.667	132.492
	309	78.571	73.344
	310	54.762	44.953
	311	33.333	44.953
	312	46.429	91.483
	313	58.333	89.905
	314	72.619	115.931
	315	46.429	111.199
	316	142.857	139.59
	317	105.952	182.177
	318	57.143	186.909
	319	50	120.662
	320	89.286	85.174
	321	76.19	143.139
	322	33.333	166.798
	323	23.81	114.748
	324	21.429	100.552
	325	35.714	101.735
	326	80.952	169.164
	327	59.524	177.445
	328	80.952	125.592
	329	73.81	110.979
	330	50	170.616
	331	76.19	178.12
	332	80.952	189.573
	333	52.381	184.834
	334	28.571	158.768
	335	42.857	73.46
	336	35.714	118.483
	337	23.81	154.028
	338	22.222	151.659
	339	26.19	92.417
	340	42.857	142.18
	341	67.857	132.701
	342	53.571	149.289
	343	55.952	180.095
	344	121.429	143.365
	345	73.81	191.943
	346	101.19	156.398
	347	114.286	163.507
	348	44.048	177.725
	349	35.714	239.336
	350	26.19	144.55
	351	71.429	184.834
	352	95.238	113.744
	353	26.19	118.483
	354	45.238	75.829
	355	36.905	101.896
	356	36.905	137.441
	357	51.19	139.81
	358	45.238	87.678
	359	70.238	137.441
	360	70.238	142.18
	361	66.667	123.223
	362	48.81	149.289
	363	76.19	94.787
	364	75	123.223
	365	82.143	142.18
	366	45.238	87.678
	367	34.524	113.744
	368	34.524	158.768
	369	45.238	182.464
	370	54.762	133.096
	371	29.762	137.441
	372	29.762	135.071
	373	61.905	139.81
	374	123.81	99.526
	375	88.095	146.919
	376	58.333	92.417
	377	55.952	101.896
	378	71.429	113.744
	379	34.524	61.611
	380	71.429	109.005
	381	23.81	135.071
	382	40.476	132.701
	383	27.381	82.938
	384	28.571	142.18
	385	40.476	161.137
	386	63.095	144.55
	387	116.667	59.242
	388	89.286	132.701
	389	59.524	189.573
	390	41.667	120.853
	391	38.095	184.834
	392	42.857	90.047
	393	170.238	130.332
	394	101.19	113.744
	395	115.476	127.962
	396	27.381	142.18
	397	30.952	137.441
	398	79.762	168.246
	399	65.476	127.962
	400	59.524	135.071
	401	63.095	142.18
	402	160.714	132.701
	403	65.476	113.744
	404	69.048	139.81
	405	35.714	130.332
	406	70.238	175.355
	407	75	139.81
	408	46.429	78.199
	409	69.048	97.156
	410	39.286	104.265
	411	33.333	113.744
	412	64.286	137.441
	413	47.619	120.853
	414	48.81	149.289
	415	58.333	123.223
	416	70.238	142.18
	417	107.143	130.332
	418	59.524	142.18
	419	53.571	123.223
	420	58.333	116.114
	421	45.238	61.611
	422	35.714	89.652
	423	66.667	139.81
	424	65.476	123.223
	425	42.857	127.962
	426	42.857	109.005
	427	48.81	90.047
	428	125	139.81
	429	47.619	127.962
	430	47.619	137.441
	431	51.19	139.81
	432	38.095	170.616
	433	55.952	156.398
	434	35.714	132.701
	435	40.476	87.678
	436	57.143	187.204
	437	60.417	203.791
	438	40.476	191.943
	439	71.429	99.526
	440	59.524	163.507
	441	42.857	125.592
	442	88.095	168.246
	443	52.381	130.332
	444	61.905	167.062
	445	92.857	196.682
	446	164.286	99.526
	447	78.571	251.185
	448	121.429	90.047
	449	61.905	28.041
	450	66.667	85.308
	451	123.81	161.137
	452	57.143	27.251
	453	26.19	158.768
	454	28.571	194.313
	455	35.714	113.744
	456	30.952	78.199
	457	30.952	123.223
	458	23.81	149.289
	459	35.714	125.592
	460	54.762	142.18
	461	66.667	118.483
	462	47.619	201.422
	463	69.048	189.573
	464	26.19	149.289
	465	33.333	111.374
	466	59.524	101.896
	467	38.095	127.962
	468	69.048	109.005
	469	109.524	109.005
	470	64.286	151.659
	471	95.238	137.441
	472	161.905	180.095
	473	64.286	118.483
	474	52.381	170.616
	475	28.571	90.047
	476	30.952	163.507
	477	71.429	229.858
	478	57.143	116.114
	479	61.905	120.853
	480	54.762	156.398
	481	66.667	123.223
	482	59.524	99.526
	483	66.667	127.962
	484	66.667	109.005
	485	111.905	132.701
	486	69.048	49.763
	487	83.333	125.197
	488	64.286	106.635
	489	40.476	120.853
	490	54.762	177.33
	491	64.286	111.374
	492	45.238	149.289
	493	38.095	130.332
	494	61.905	101.896
	495	66.667	142.18
	496	47.619	142.18
	497	121.429	160.742
	498	64.286	130.332
	499	50	203.791
	500	42.857	125.592
	501	40.476	241.706
	502	33.333	127.962
	503	54.762	139.81
	504	33.333	90.047
	505	114.286	113.744
	506	111.905	49.763
	507	76.19	144.55
	508	33.333	135.071
	509	40.476	111.374
	510	61.905	80.569
	511	50	139.81
	512	66.667	174.171
	513	38.095	135.071
	514	80.952	118.483
	515	42.857	132.701
	516	119.048	120.458
	517	114.286	87.678
	518	33.333	180.095
	519	38.095	119.668
	520	40.476	151.659
	521	73.81	126.777
	522	52.381	126.777
	523	83.333	113.744
	524	114.286	103.081
	525	35.714	123.223
	526	35.714	143.365
	527	54.762	113.744
	528	140.476	87.678
	529	45.238	158.768
	530	38.095	137.441
	531	88.095	125.592
	532	42.857	46.998
	533	33.333	218.009
	534	94.048	94.787
	535	86.905	94.787
	536	76.19	92.417
	537	42.857	154.028
	538	30.952	175.355
	539	54.762	180.095
	540	173.81	137.441
	541	97.619	222.749
	542	78.571	182.464
	543	38.095	151.659
	544	57.143	246.445
	545	104.762	111.374
	546	73.81	182.464
	547	140.476	101.896
	548	30.952	175.355
	549	42.857	170.616
	550	78.571	26.066
	551	30.952	144.55
	552	47.619	203.791
	553	59.524	156.398
	554	64.286	198.657
	555	52.381	187.204
	556	59.524	80.569
	557	57.143	123.223
	558	64.286	156.398
	559	45.238	156.398
	560	69.048	225.118
	561	33.333	116.114
	562	126.19	135.071
	563	66.667	116.114
	564	73.81	125.592
	565	140.476	152.844
	566	80.952	161.137
	567	28.571	163.507
	568	42.857	158.768
	569	38.095	118.483
	570	47.619	113.744
	571	26.19	194.313
	572	61.905	154.028
	573	33.333	49.763
	574	47.619	170.616
	575	33.333	146.919
	576	35.714	130.332
	577	59.524	135.071
	578	76.19	123.223
	579	71.429	158.768
	580	50	206.161
	581	147.619	61.611
	582	26.19	187.204
	583	33.333	132.701
	584	30.952	201.422
	585	33.333	158.768
	586	59.524	142.18
	587	38.095	203.791
	588	61.905	165.877
	589	57.143	113.744
	590	45.238	161.137
	591	47.619	156.398
	592	26.19	180.095
	593	33.333	54.502
	594	23.81	123.223
	595	66.667	180.095
	596	27.381	161.137
	597	145.238	137.441
	598	46.429	125.592
	599	73.81	189.573
	600	76.19	139.81
	601	61.905	244.076
	602	34.524	94.787
	603	67.857	253.555
	604	39.286	97.156
	605	59.524	132.701
	606	48.81	61.611
	607	44.048	132.701
	608	65.476	255.924
	609	59.524	132.701
	610	32.143	199.052
	611	29.762	106.635
	612	25	149.289
	613	61.905	142.18
	614	95.238	52.133
	615	35.714	118.483
	616	52.381	87.678
	617	45.238	176.54
	618	33.333	113.744
	619	57.143	106.635
	620	76.19	187.204
	621	47.619	156.398
	622	38.095	87.678
	623	40.476	142.18
	624	114.286	90.047
	625	38.095	125.592
	626	33.333	172.986
	627	138.095	286.73
	628	35.714	232.227
	629	83.333	144.55
	630	45.238	116.114
	631	47.619	177.725
	632	47.619	213.27
	633	114.286	106.635
	634	40.476	113.744
	635	71.429	113.744
	636	30.952	109.005
	637	119.048	203.791
	638	61.905	116.114
	639	47.619	145.735
	640	97.619	94.787
	641	57.143	170.616
	642	69.048	109.005
	643	92.857	118.483
	644	130.952	175.355
	645	98.81	154.028
	646	86.905	156.398
	647		56.872
	648		92.417
	649		137.441
	650		142.18
	651		123.223
	652		191.943
	653		149.289
	654		132.701
	655		199.052
	656		239.336
	657		156.398
	658		106.635
	659		187.204
	660		94.787
	661		253.555
	662		118.483
	663		49.763
	664		154.028
	665		253.555
	666		146.919
	667		144.55
	668		239.336
	669		161.137
	670		156.398
	671		194.313
	672		113.744
	673		116.114
	674		151.659
	675		146.919
	676		87.678
	677		142.18
	678		139.81
	679		142.18
	680		101.896
	681		142.18
	682		113.744
	683		139.81
	684		156.398
	685		111.374
	686		208.531
	687		175.355
	688		137.441
	689		151.659
	690		279.621
	691		118.483
	692		125.592
	693		151.659
	694		118.483
	695		132.701
	696		109.005
	697		113.744
	698		232.227
	699		144.55
	700		189.573
	701		213.27
	702		123.223
	703		40.284
	704		142.18
	705		163.507
	706		151.659
	707		163.507
	708		123.223
	709		267.773
	710		125.592
	711		172.986
	712		135.071
	713		120.853
	714		137.441
	715		132.701
	716		175.355
	717		61.611
	718		144.55
	719		123.223
	720		120.853
	721		151.659
	722		154.028
	723		125.592
	724		170.616
	725		127.962
	726		120.853
	727		137.441
	728		127.015
	729		125.592
	730		106.635
	731		168.246
	732		220.379
	733		94.787
	734		130.332
	735		172.986
	736		154.028
	737		113.744
	738		118.483
	739		180.095
	740		142.18
	741		137.441
	742		118.483
	743		142.18
	744		265.403
	745		118.483
	746		156.398
	747		118.483
	748		151.659
	749		184.834
	750		156.398
	751		158.768
	752		106.635
	753		156.398
	754		184.834
	755		49.763
	756		165.877
	757		139.81
	758		184.834
	759		118.483
	760		78.199
	761		59.242
	762		284.36
	763		242.101
	764		54.502
	765		82.938
	766		168.246
	767		111.374
	768		154.028
	769		135.071
	770		63.981
	771		88.863
	772		54.502
	773		118.483
	774		104.265
	775		107.82
	776		172.986
	777		94.787
	778		234.597
	779		149.289
	780		109.005
	781		113.744
	782		33.175
	783		156.398
	784		113.744
	785		63.981
	786		68.72

## Sheet: Figure 1j
Figure 1j
	Replicate	Organoids formed [%]
		hCEcto	hCEcto E6E7
	1	3.8	23.0333
	2	4.71111	24.6333
	3	5.06667	15.3333
	4	5.41667	19

## Sheet: Figure 1k
Figure 1k
		Relative mRNA expression HPV16
	Replicate	Donor 1 HPV16E6E7	Donor 2 HPV16E6E7	Donor 3 HPV16E6E7	W12-INT	W12-Epi	KC-Epi
	1	0.977045	0.784281	0.905388	0.321428	0.217283	0.149129
	2	1.06119	0.900835	0.997636	0.33293	0.190049	0.164511
	3	0.964475	0.834358	0.953841	0.347055	0.188891	0.149405
	4	0.977088	0.759188	0.694853	0.405058	0.211521	0.141364
	5	0.947232	0.828332	1.09442	0.413838	0.122709	0.153786
	6	1.08046	1.08437	0.865944	0.325212	0.009533	0.116378

## Sheet: Figure 2e 
Figure 2e
		Mean Inclusions/Nuclei
	Replicate	hcEcto 1dpi	hcEcto 5dpi
	1	0.195484	2.19697
	2	0.181187	2.61089

## Sheet: Figure 2f
Figure 2f
		Mean Inclusions/Nuclei
	Replicate	hcEcto E6E7 1dpi	hcEcto E6E7 5dpi
	1	0.000575705	0.227374
	2	0.00829673	0.232482

## Sheet: Figure 2g
Figure 2g
		Inclusions/Nuclei
	Replicate	hCEcto	hCEcto E6E7
	1	0.078571	0.082707
	2	0.126837	0.162755
	3	0.027691	0.137773
	4	0.101534	0.096774
	5	0.151193	0.148211
	6	0.153969	0.076943
	7	0.143868	0.104153
	8	0.133354	0.084903
	9		0.13837
	10		0.091332
	11		0.071329
	12		0.219258

## Sheet: Figure 2h
Figure 2h
		Inclusion size/ Area [%]
	Replicate	hCEcto	hCEcto E6E7
	1	106.489	89.4268
	2	104.716	95.6051
	3	100.677	95.3503
	4	86.8859	94.7771
	5	115.413	107.655
	6	90.1203	78.3647
	7	99.1078	78.808
	8	100.385	76.8378
	9	128.79	82.5022
	10	133.057	73.5377
	11	123.376	82.8518
	12	125.605	83.2447

## Sheet: Figure 2i
Figure 2i
		Inclusions/Nuclei
	Replicate	hcEcto	hcEcto E6E7
	1	0.743056	0.168103
	2	0.46085	0.0693333
	3	0.437126	0.0598504

## Sheet: Figure 2l
Figure 2l
		% Total Particals/ Inclusion
		EB		IB		RB		AB
	Replicate	hCEcto	hCEcto E6E7	hCEcto	hCEcto E6E7	hCEcto	hCEcto E6E7	hCEcto	hCEcto E6E7
	1	20.438	12	13.1387	39.2	61.3139	39.2	5.10949	9.6
	2	20.9876	13.3333	37.037	38.8889	35.1852	31.1111	6.79012	16.6667
	3	13.2812	11.1732	48.8281	35.1955	31.6406	40.2235	6.25	13.4078
	4	11.1111	7.14286	35.1852	28.5714	42.5926	42.8571	11.1111	21.4286
	5	27.1889	21.2766	33.6405	17.0213	34.1014	44.6808	5.06912	17.0213
	6	16.6667	3.84615	22.2222	11.5385	58.3333	46.1538	2.77778	38.4615
	7	32.3232	5.88235	35.3535	23.5294	30.303	41.1765	2.0202	29.4118
	8	39.6341	7.31707	35.9756	17.0732	19.5122	56.0976	4.87805	19.5122
	9	28	4.62185	36	31.0924	27	51.6807	9	12.605
	10	23.6111	7.58621	19.4444	26.8966	48.6111	52.4138	8.33333	13.1035
	11	12.3457	5.6872	48.1482	34.1232	37.037	52.1327	2.46914	8.05687
	12	27.9661	14.6341	14.4068	19.5122	50	48.7805	7.62712	17.0732
	13	12.8205	16.2037	20.5128	24.537	58.9744	48.1482	7.69231	11.1111
	14	26	1.85185	22	23.1482	44	63.8889	8	11.1111
	15	22.2222	11.1111	30.7692	18.0556	41.453	61.1111	5.55556	9.72222
	16	17.7966	6.81818	44.9153	26.1364	23.7288	54.5455	13.5593	12.5
	17	29.7468	8.23529	33.5443	18.8235	32.9114	56.4706	3.79747	16.4706
	18	27.0833	9.375	32.2917	9.375	33.3333	62.5	7.29167	18.75
	19	16.2393	3.06122	37.6068	17.3469	41.8803	63.2653	4.2735	16.3265
	20	19.0476	1.6129	32.3809	12.9032	40.9524	66.129	7.61905	19.3548
	21	22.7273	5	36.3636	37.5	36.3636	37.5	4.54545	20
	22	26.6055		39.4495		29.3578		4.58716

## Sheet: Figure 2s
Figure 2s
		Relative number of Ki67+ cells [%]
		-	+	-	+	Chlamydia
	Replicate	-	-	+	+	HPV
	1	58.9	63.8	79.4	80.9
	2	49.6	55.8	81.7	79.7
	3	46.1	63.1	85.3	83.8
	4	46.3	56.7	80.5	79.6
	5	52.3	67.5	86.8	80.1
	6	61.4	57.9	76.2	79.1
	7	50	73.4	79.5	77.6

[truncated: 18 more sheets: Figure 2t, Figure 3d, Figure 3e, Figure 3f, Figure 4d, Figure 4e, Figure 4j, Figure 4k, Figure 5a, Figure 5b, Figure 5d, Figure 5e, Supplementary Figure 1d, Supplementary Figure 1e, Supplementary Figure 4b, Supplementary Figure 4c, Supplementary Figure 5a, Supplementary Figure 5b]
